# Supplementary material for: Modeling cis-regulatory variation in human brain enhancers across a large Parkinson's Disease cohort
Source: bioRxiv. 2026 Apr 16:2026.03.15.711881. Originally published 2026 Mar 18. Preprint. [Version 2] doi: 10.64898/2026.03.15.711881 (PMC13015329; doi:10.64898/2026.03.15.711881)
Supplement: Supplement 5 [file media-5.gz › 2026_dge_combined.csv]

assay	ID	logFC	AveExpr	t	P.Value	adj.P.Val	B	z.std	region
Oligo	ALDH1A1	-2.97098576315857	3.08072902409126	-12.5237440334438	5.46347329764508e-24	4.76453115867734e-19	40.5721520208774	-12.5237440334438	SN
Micro-PVM	ALDH1A1	-2.36083793494516	4.01673237182635	-9.37783419476974	3.88329253276849e-16	1.69325145952571e-11	24.3505502224502	-9.37783419476974	SN
Oligo	SLC18A2	-1.6873847394935	3.18846841008405	-9.01774394668235	2.37584669289437e-15	6.906348751574659e-11	23.3178824757703	-9.01774394668235	SN
Astro	PEG10	-1.20059958335894	4.19479431361463	-8.83506417610761	6.015716506162691e-15	1.31153147338233e-10	22.8451234223744	-8.83506417610761	SN
Astro	SLC18A2	-1.64855034446805	3.17332274865004	-8.61219932198417	2.0813316674728e-14	3.6301338145060103e-10	21.2433410616172	-8.61219932198417	SN
Oligo	SLC6A3	-2.23336282664357	1.74765378204422	-8.49126348775677	4.40131504708554e-14	6.39709135518648e-10	19.3078473690243	-8.49126348775677	SN
Oligo	STMN2	-1.40343687803128	3.23012842656729	-8.04970374682219	4.91770015692596e-13	6.12654110835775e-09	18.5059288699221	-8.04970374682219	SN
Oligo	TH	-2.63505465870957	1.73825255164927	-7.88215809342575	1.21669667309966e-12	1.32630583463752e-08	16.4840676574356	-7.88215809342575	SN
Micro-PVM	SLC18A2	-1.81000602234512	3.53921982332153	-7.88214511543587	1.3771697309888199e-12	1.33443156367047e-08	16.9359090815764	-7.88214511543587	SN
OPC	SLC18A2	-1.55783640166035	2.98796756155445	-7.75866128837334	1.83687374183731e-12	1.60188248404407e-08	15.7685088389632	-7.75866128837334	SN
Micro-PVM	UCHL1	-1.61408016416763	4.39666342454931	-7.34295194630205	2.37509049056647e-11	1.88295014918936e-07	14.8349507261201	-7.34295194630205	SN
Oligo	NEFH	-1.11709689551564	3.28142624058752	-7.09765223718342	7.74502551733266e-11	5.62850366908358e-07	13.9055039024955	-7.09765223718342	SN
Astro	UCHL1	-1.22397016583044	4.59512052321507	-7.0669720551582	8.68255086011739e-11	5.82445548352506e-07	14.0067256320761	-7.0669720551582	SN
Oligo	NEFL	-1.16386641085557	3.68757923030394	-7.00185567111412	1.27161525419056e-10	7.92098224801403e-07	13.5580119515588	-7.00185567111412	SN
Micro-PVM	PEG10	-1.28723912792456	4.04540271382066	-6.91290239187754	2.1828579995747501e-10	1.26481604026552e-06	12.7973587612018	-6.91290239187754	SN
Astro	STMN2	-1.18556582921492	3.46272498618415	-6.87688561886208	2.3205770917756901e-10	1.26481604026552e-06	12.9030137966482	-6.87688561886208	SN
Oligo	KLHL1	-1.0187481152924	3.03683003570336	-6.81505271368088	3.31708511316512e-10	1.70160612625759e-06	12.5966685574967	-6.81505271368088	SN
Astro	HES4	-1.75786175403286	2.56116089416855	-6.79563510323782	3.52027321007605e-10	1.70551369906168e-06	11.9776717778436	-6.79563510323782	SN
Oligo	SNCG	-1.65183007247834	2.51827778909859	-6.75695171283016	4.45953886957692e-10	2.04685792736418e-06	12.0474862207644	-6.75695171283016	SN
Astro	KLHL1	-1.21907180468148	3.69088930672059	-6.64297922234326	7.65667342575655e-10	3.33857759719976e-06	11.8814843005498	-6.64297922234326	SN
Oligo	SLC10A4	-1.7948344566759	1.3466738446017	-6.61639168311618	9.08320260468673e-10	3.77199452165198e-06	10.6109724555893	-6.61639168311618	SN
Astro	SV2C	-1.24662044339212	3.29967487112821	-6.3804875956884	2.8579577228914802e-09	1.13288145063726e-05	10.6153853388645	-6.3804875956884	SN
Oligo	CHGB	-0.9931904228574	2.63067100647145	-6.31695258994137	4.04054512708411e-09	1.53201660390271e-05	10.1667647667187	-6.31695258994137	SN
Oligo	GAP43	-0.786738967679711	2.98432336716128	-6.30064052651235	4.37867830634148e-09	1.59104749608801e-05	10.2052408791478	-6.30064052651235	SN
Oligo	GALNTL6	-0.712023008465788	4.38919478520531	-6.18274794321674	7.80353074842604e-09	2.72209002391196e-05	9.88319921164008	-6.18274794321674	SN
Oligo	KCNJ6	-0.957348998558189	2.87064604817018	-6.14147056521896	9.54118910067209e-09	3.20022491500889e-05	9.50911049923181	-6.14147056521896	SN
Oligo	TUBB3	-1.3077315700603	2.69201823822726	-5.98535265502982	2.02842528255478e-08	6.55158828206499e-05	8.70908751859979	-5.98535265502982	SN
Astro	SNCG	-1.34594765127602	3.36144317331002	-5.96723094160352	2.15596667144338e-08	6.7148351970201e-05	8.74740865752806	-5.96723094160352	SN
Oligo	SYT4	-1.22109062513302	1.48072918775646	-5.86761367151441	3.5588948246342e-08	0.0001070208761971	7.71204386254335	-5.86761367151441	SN
Oligo	SNAP25	-0.604661638618483	4.71410224238648	-5.79955375450004	4.91233431930534e-08	0.0001427966463278	8.17820934532291	-5.79955375450004	SN
Oligo	CHST11	0.805050194533394	3.36531339277096	5.78634215837901	5.22827548749897e-08	0.0001470767477153	8.06313498230851	5.78634215837901	SN
Micro-PVM	STMN2	-1.22320417169841	3.61159052259107	-5.78943524703431	5.39687860709783e-08	0.0001470767477153	7.74519509388436	-5.78943524703431	SN
DopaN	ASTN2	-1.59050623579462	8.50903161433926	-5.9348961669181	5.78341658261444e-08	0.0001492537594081	7.75877598995544	-5.9348961669181	SN
Astro	GALNT6	1.18620278927404	2.46137544443534	5.75871575149582	5.81906018998108e-08	0.0001492537594081	7.75158247412276	5.75871575149582	SN
Astro	HES5	-2.34708181663863	3.21692018598561	-5.74297982256179	6.26701891502501e-08	0.0001543574014148	7.61747160774519	-5.74297982256179	SN
OPC	NEFL	-1.19643432129701	3.36432696355439	-5.72414813999849	6.37204175230564e-08	0.0001543574014148	7.32058536760891	-5.72414813999849	SN
Oligo	SYT1	-0.825302283085501	5.83924263186132	-5.73123033928349	6.77525425833697e-08	0.0001596890805694	7.89096438555466	-5.73123033928349	SN
Micro-PVM	SNCG	-1.36034821310874	3.11734095308614	-5.72452029724334	7.31088972776162e-08	0.000167779147497	7.2970980259066	-5.72452029724334	SN
Micro-PVM	SYT1	-0.905288082074956	6.00465673685982	-5.6657335989453	9.60882414681766e-08	0.000214860699326	7.52814754687251	-5.6657335989453	SN
Astro	C3	1.11299076909326	6.05144772350542	5.59750089277953	1.23747189274922e-07	0.0002697905283774	7.31580430628955	5.59750089277953	SN
Oligo	FEM1A	0.684292705660543	3.70671963432732	5.59280381962806	1.2914549084243e-07	0.0002746924590218	7.25426069168508	5.59280381962806	SN
OPC	LOC105373643	-0.779535561649785	8.01907991163145	-5.53288635264382	1.56505708076262e-07	0.000324961744862	7.09741214393075	-5.53288635264382	SN
Astro	NEFH	-0.930554904302361	3.36153861434153	-5.53926323338817	1.62046003814566e-07	0.000328640601271	6.95900987900029	-5.53926323338817	SN
Astro	GABBR2	-1.40030352877142	5.24907740515573	-5.52515217410921	1.72945434938246e-07	0.0003392809162541	6.98829969740875	-5.52515217410921	SN
Micro-PVM	CHGB	-1.05849177363064	3.02918301257656	-5.53552505584869	1.75073574729538e-07	0.0003392809162541	6.52163756506771	-5.53552505584869	SN
Astro	NCAN	-1.10274075322352	6.39966902491694	-5.50006420966249	1.94120372386846e-07	0.0003680142459726	6.89443699408722	-5.50006420966249	SN
Micro-PVM	SV2C	-1.04323454196956	3.23869373633446	-5.5041195114112	2.02100413521742e-07	0.0003749908672763	6.47298904887776	-5.5041195114112	SN
DopaN	PCDH17	-1.87505402529173	5.71757647377106	-5.60261956915492	2.40965284233581e-07	0.000429754193799	6.44619351637554	-5.60261956915492	SN
Micro-PVM	NEFL	-1.12016746809283	3.99835797434591	-5.46504465163755	2.41470931188482e-07	0.000429754193799	6.49158491962169	-5.46504465163755	SN
Astro	ABCC3	1.64110320989536	3.26957006241298	5.39900299227486	3.08191496671895e-07	0.0005375291170053	6.42124741957312	5.39900299227486	SN
Oligo	BASP1	-0.754451995897409	2.5100307218255	-5.36612257950666	3.64391431973744e-07	0.0006230879138849	6.13679395866173	-5.36612257950666	SN
Astro	LOC105376196	0.89115100061604	3.11277578415018	5.34925573817287	3.86236564977522e-07	0.000647741002346	6.16975540231735	5.34925573817287	SN
Oligo	ELAVL2	-0.844670074684857	2.51398191942876	-5.34660764713527	3.97973858557364e-07	0.0006548321940228	6.05613181734948	-5.34660764713527	SN
Micro-PVM	MDH1	-0.563801310068391	5.22427299723495	-5.34686330932376	4.11879987494074e-07	0.0006651632975814	6.16068815245157	-5.34686330932376	SN
Astro	LOC124901579	-1.97205238065517	3.30962509022168	-5.32989682269703	4.21560890334666e-07	0.0006684192829711	6.07290124317862	-5.32989682269703	SN
Astro	SAMD14	0.810110050148531	3.27993045559373	5.32357793294145	4.33759216931622e-07	0.000675479286267	6.07389210907892	5.32357793294145	SN
Astro	KCNJ6	-1.0016893088715	3.36409286312903	-5.31089540582106	4.59290467630508e-07	0.0006939571394186	6.00895014071513	-5.31089540582106	SN
OPC	EPHB2	-0.957097990434214	3.75979597420832	-5.29750178515613	4.61539946177297e-07	0.0006939571394186	5.80228556592568	-5.29750178515613	SN
Astro	FEM1A	0.792658503499714	3.64587847332845	5.28809130640131	5.08934917677647e-07	0.0007522489384053	5.9670149719667	5.28809130640131	SN
Astro	SGCD	-0.732412661503593	7.96708376425796	-5.26454327311149	5.65683292634335e-07	0.0008221923816793	5.89889895715451	-5.26454327311149	SN
OPC	LOC105374552	-1.2243570010414	4.27057446646384	-5.24152336270691	5.94457156968484e-07	0.0008498495948811	5.71268615869241	-5.24152336270691	SN
Micro-PVM	KLHL1	-1.02226753206041	3.36528878574052	-5.24639206356172	6.45140083914804e-07	0.000907431149967	5.54869905637697	-5.24639206356172	SN
Astro	LOC105373032	-1.07241025910844	2.79282349764543	-5.22319709514285	6.80602286575581e-07	0.0009378808769615	5.61509822962511	-5.22319709514285	SN
Oligo	CALY	-1.35158806575684	3.06039667430301	-5.22439773382333	6.88297683965047e-07	0.0009378808769615	5.62366410422532	-5.22439773382333	SN
Astro	RELB	0.794941105055704	2.93778038299139	5.19414329681527	7.74657978275155e-07	0.0010393168970991	5.52690967996979	5.19414329681527	SN
Micro-PVM	SNAP25	-0.937042984428735	4.41779341921292	-5.19665565649283	8.04152207938523e-07	0.0010625409332984	5.47941498153264	-5.19665565649283	SN
Oligo	SPATC1L	0.789393098708789	2.16986696894564	5.17464727952639	8.5843654745096e-07	0.001117338447665	5.34685290870252	5.17464727952639	SN
OPC	SPON1	-0.746774741571313	5.60158318884322	-5.11482731157942	1.04777602419779e-06	0.0013437265256208	5.28716045004115	-5.11482731157942	SN
Astro	MFGE8	-0.880941740133703	5.4881520580049	-5.08068237287676	1.27894355142692e-06	0.0016164178302795	5.13962851607844	-5.08068237287676	SN
Oligo	TUBB2A	-1.00477979193499	3.31627380399532	-5.0742624681925	1.33540946348651e-06	0.0016636721868895	5.05597633254677	-5.0742624681925	SN
Astro	SAMD5	-1.48310904949222	5.36202244311236	-5.04862816626845	1.47177479370968e-06	0.0018077333019019	5.00932119172373	-5.04862816626845	SN
Astro	MCEE	-0.456222199421818	4.348049549601	-5.02180429620844	1.65462478557591e-06	0.0019756769434204	4.89813855295858	-5.02180429620844	SN
OPC	PEG10	-0.65747289699401	4.50226463270178	-5.01114930070444	1.65554919527697e-06	0.0019756769434204	4.80474134134484	-5.01114930070444	SN
OPC	PTPRO	-0.716473276865077	6.07002360458499	-5.00828434050124	1.67647200125122e-06	0.0019756769434204	4.87799673116167	-5.00828434050124	SN
Oligo	TAGLN3	-0.879823578244128	2.51986389468555	-5.00567404826083	1.8006775946135e-06	0.0020937558799127	4.72266922681789	-5.00567404826083	SN
Astro	HPN-AS1	0.794784458093068	3.1810235712673	4.99870243087132	1.82965210944763e-06	0.0020994535724815	4.78197251465644	4.99870243087132	SN
Micro-PVM	TUBB2A	-1.38046281180948	3.17876824380222	-4.9815100843135	2.05609869259746e-06	0.0023286519309785	4.4245524498644	-4.9815100843135	SN
Astro	TMEM100	-0.990861385049583	3.29883019408555	-4.95419076684	2.21901687185229e-06	0.0024809462095336	4.60161610932707	-4.95419076684	SN
Astro	CDK18	0.751991847980112	4.14922594975739	4.94284686217824	2.33046000886739e-06	0.0025596024132755	4.57951550615483	4.94284686217824	SN
DopaN	ALDH1A1	-2.24063470916214	7.34597256397885	-5.04740236175291	2.41380259788294e-06	0.0025596024132755	4.48395893359664	-5.04740236175291	SN
OPC	NFATC2	1.06440697184601	3.92021534534481	4.92261017953561	2.43555909748597e-06	0.0025596024132755	4.42555961067867	4.92261017953561	SN
Astro	LOC124901423	-1.59032818981283	2.60796836493999	-4.93240907346103	2.43779015623463e-06	0.0025596024132755	4.41438709149314	-4.93240907346103	SN
DopaN	PLCH1	-1.38340522318591	7.03885893684514	-5.04393714685065	2.44790563784931e-06	0.0025596024132755	4.45304599251051	-5.04393714685065	SN
Oligo	HMGCS1	-0.736197895582084	4.66716775800196	-4.93295622830118	2.46547413298409e-06	0.0025596024132755	4.52995896067581	-4.93295622830118	SN
Micro-PVM	UNC13C	-0.790057287014538	3.23849728279834	-4.93614226084145	2.49862146487112e-06	0.0025634974363178	4.33721482372316	-4.93614226084145	SN
OPC	LOC112268114	0.711546009943412	4.21191531042467	4.90993509076059	2.57304046460776e-06	0.0026016973696126	4.38535602220149	4.90993509076059	SN
Astro	BEX1	-0.897264514747656	3.09519866081092	-4.91785254230928	2.59552181770158e-06	0.0026016973696126	4.41382728927351	-4.91785254230928	SN
OPC	BCYRN1	0.928007806705666	6.56486657754973	4.89994414583476	2.68668717164654e-06	0.0026624764565656	4.44908079034973	4.89994414583476	SN
OPC	LINC02774	-0.575513358200637	5.61824927751777	-4.86206598835471	3.163452108185e-06	0.003099720988747	4.29133243659459	-4.86206598835471	SN
DopaN	BCYRN1	1.39730790987838	7.94350925031009	4.97464525509656	3.23744903550064e-06	0.003121216137201	3.96463304765636	4.97464525509656	SN
Astro	TAGLN	-0.987123291707341	2.9331613513419	-4.86492125402602	3.25697098266536e-06	0.003121216137201	4.21737310665337	-4.86492125402602	SN
Oligo	SV2C	-0.739424060843823	3.26317849906921	-4.86509023411096	3.29726550983676e-06	0.0031254851447427	4.24737084577023	-4.86509023411096	SN
Astro	LOC105372631	0.944038226774718	2.76726347420412	4.85692683455257	3.37012967723834e-06	0.0031602032125045	4.18782206680348	4.85692683455257	SN
OPC	ANKS1B	-0.412024569079216	10.5837593166826	-4.84446776545225	3.41195517537358e-06	0.0031653869678596	4.18751243407072	-4.84446776545225	SN
Astro	MYBPH	1.82341134870409	3.10058294342292	4.84792735040831	3.50207904429377e-06	0.0032147979706918	4.18947607143954	4.84792735040831	SN
Micro-PVM	CKB	-0.753819582034718	4.29249908031657	-4.84887465047161	3.62425244849667e-06	0.0032922935757921	4.12410496994732	-4.84887465047161	SN
Oligo	CADPS	-0.750902416961498	4.88414349933687	-4.8252219829739	3.90676977333623e-06	0.0035123471301374	4.10230063168447	-4.8252219829739	SN
immune	RPS20	1.15434977500622	7.6520552107066	4.87137160152672	4.04354228306896e-06	0.0035982162436693	4.01102272236664	4.87137160152672	SN
OPC	PTPRT	-0.529351371565453	8.86315331101678	-4.79614250822245	4.19564457165973e-06	0.0036712985852734	4.01073876998309	-4.79614250822245	SN
DopaN	LUC7L2	-0.747657137368256	7.59359861873085	-4.90910894262524	4.20986685159844e-06	0.0036712985852734	3.98006631836569	-4.90910894262524	SN
Micro-PVM	KCTD1	0.764909131469322	3.38074801375942	4.78357555986725	4.77441556724878e-06	0.0041224005779511	3.82867405848591	4.78357555986725	SN
Astro	TLR5	0.894062226183076	2.61801135652855	4.75629684662072	5.16471979009867e-06	0.0044156835170111	3.80411874117655	4.75629684662072	SN
Oligo	TBC1D9	-0.740286134634894	1.58243129274255	-4.74446496511133	5.49378736527189e-06	0.0046514244151773	3.58062914166749	-4.74446496511133	SN
Astro	PIM1	1.04773328752768	2.79788458697158	4.73835595586553	5.56986070569245e-06	0.0046704888707819	3.75229974581771	4.73835595586553	SN
Astro	PTN	-0.588964381936148	7.20585095116284	-4.67552583658507	7.24575435310281e-06	0.0059959377262163	3.52970411785558	-4.67552583658507	SN
Oligo	UNC5D	0.621795904686112	2.00357011061134	4.67685596533522	7.28805484627298e-06	0.0059959377262163	3.45116085382594	4.67685596533522	SN
Astro	CALY	-1.29374958013681	3.35879234818566	-4.67013953731111	7.41023475071282e-06	0.0060394798308917	3.48706476903217	-4.67013953731111	SN
Astro	NEFL	-0.8542210470601	3.84863655343294	-4.66165153239776	7.6767851392905e-06	0.0061987907559454	3.48091644462095	-4.66165153239776	SN
GlutaN	BCYRN1	1.25308687414282	9.61839565532715	4.7313538029042	7.86153288981715e-06	0.0062374393660529	3.36226281213672	4.7313538029042	SN
Oligo	CELF4	-0.449122869062555	3.47955323096484	-4.65844205649474	7.86769789427248e-06	0.0062374393660529	3.46277010693102	-4.65844205649474	SN
immune	RPLP2	1.08180128134774	8.47364781204195	4.70411405515318	7.98556668190851e-06	0.0062511667008436	3.45747746270226	4.70411405515318	SN
OPC	GRIA1	-0.91735373664962	5.0863421682066	-4.64239412977925	8.02837697082215e-06	0.0062511667008436	3.4193698657062	-4.64239412977925	SN
Oligo	NDRG4	-0.519830079015115	3.3837089925585	-4.64612216994653	8.28014348303337e-06	0.0063901457763264	3.4147190888558	-4.64612216994653	SN
Oligo	HSD17B7P2	-0.531888926577384	4.18563380691233	-4.643095644513	8.38462081656332e-06	0.0064140142767547	3.40431678875533	-4.643095644513	SN
OPC	SV2C	-0.796712273873013	3.05382200096354	-4.62242622875583	8.72555475881942e-06	0.0066167778595857	3.08971021555217	-4.62242622875583	SN
Oligo	PTPRN	-1.016472411414	1.38267508704691	-4.62990630292014	8.8549958189559e-06	0.0066570484515835	3.0713124826462	-4.62990630292014	SN
DopaN	LOC102724949	1.37247549280148	2.74454395652205	4.71593748620373	9.03668926678423e-06	0.0066920053574248	2.9696149514459	4.71593748620373	SN
Micro-PVM	FEM1A	0.93448965825433	3.42310062608129	4.62975919559527	9.0549684334529e-06	0.0066920053574248	3.2645117456653	4.62975919559527	SN
Micro-PVM	NUPR1	1.19743836382002	4.19331444734534	4.60318933232958	1.01000520812381e-05	0.0073214312349976	3.23035473773078	4.60318933232958	SN
Oligo	SCG2	-0.761274129308583	3.89149921037464	-4.59760160296823	1.01173576727081e-05	0.0073214312349976	3.23598301570089	-4.59760160296823	SN
OPC	SLC4A4	-0.736868041999218	4.70068325934111	-4.58581934085861	1.01585099755147e-05	0.0073214312349976	3.19827538494056	-4.58581934085861	SN
Astro	PDLIM3	-0.506412308526338	5.87156310357906	-4.57825043716724	1.08399401006961e-05	0.0077473677363181	3.15940800443858	-4.57825043716724	SN
Oligo	STARD4	-1.15368568404775	2.98429797547665	-4.57887048948901	1.09271759327478e-05	0.0077473677363181	3.15259078996174	-4.57887048948901	SN
Micro-PVM	GABARAP	0.743483105507638	3.55590016390571	4.57818715839704	1.1189315023596e-05	0.0078692467359898	3.08609070161506	4.57818715839704	SN
Oligo	BCYRN1	0.854944064063288	7.01596805125824	4.57109986770832	1.12811976976798e-05	0.0078703952609725	3.07449412940289	4.57109986770832	SN
OPC	PLCG2	0.988801409950562	7.43954739648689	4.54623648974862	1.19632214120536e-05	0.0082799734101663	3.05878265401466	4.54623648974862	SN
GlutaN	RHOBTB3	1.22107166681196	5.32164451819252	4.60994192471946	1.26951192665154e-05	0.0086297931580282	2.77897813307387	4.60994192471946	SN
Micro-PVM	ATP1A3	-0.972484704338986	3.36028424687364	-4.54623219792091	1.27476026435537e-05	0.0086297931580282	2.91284091040952	-4.54623219792091	SN
OPC	GABRG2	-0.827165909668949	3.45611549077478	-4.53046122788156	1.27655270492696e-05	0.0086297931580282	2.84855434212079	-4.53046122788156	SN
Oligo	MSMO1	-0.831911084762268	4.65028921122601	-4.53523749327872	1.30636964396722e-05	0.0087634290416499	2.98736297036071	-4.53523749327872	SN
Micro-PVM	BCYRN1	0.90038863232364	6.75102391760311	4.53354441366248	1.34227501718506e-05	0.0089355555285234	2.97311167405782	4.53354441366248	SN
Oligo	PRRX1	0.764130001021935	1.60433251461193	4.51794783383357	1.40173605111195e-05	0.0092606966522211	2.82138066730388	4.51794783383357	SN
Oligo	ATP1A3	-0.884626920802298	2.95189837096475	-4.50961015091217	1.45009260955097e-05	0.0095081373083542	2.8869396951327	-4.50961015091217	SN
Endo	BCYRN1	0.937904142432988	7.56398912449398	4.52180889073776	1.5116930654993e-05	0.0098380759076863	2.2432929185806	4.52180889073776	SN
Astro	SLC8A1	-0.854593589395901	5.90481633184074	-4.47899300237023	1.62585424502394e-05	0.0105026571219113	2.78777427623191	-4.47899300237023	SN
GlutaN	ZNF623	0.961569437899288	4.13658760303382	4.5397423585656	1.66957563642216e-05	0.0107057854798138	2.34571837993206	4.5397423585656	SN
Astro	PKD1P1	0.629965104002431	3.92160108645617	4.46578740509147	1.7152021195757e-05	0.0108788788341093	2.75388985944177	4.46578740509147	SN
Micro-PVM	SORCS2	0.677800577356283	3.33784727207087	4.47204487517753	1.72151923481726e-05	0.0108788788341093	2.69537781835073	4.47204487517753	SN
Astro	MYRF	0.854415252894763	2.53554260785008	4.46265541281029	1.73707714351641e-05	0.0108982220470961	2.70300704837469	4.46265541281029	SN
GabaN	BCYRN1	1.11406240389957	8.07525366794869	4.45639967196705	1.86045004858263e-05	0.0115888762419104	2.12193136579699	4.45639967196705	SN
Oligo	ANXA6	-0.615724756123983	2.46069262317605	-4.44394326603936	1.89141452896795e-05	0.0116743176107805	2.63266094620643	-4.44394326603936	SN
OPC	SYT1	-0.610938254303158	5.46579670348598	-4.43115645524301	1.91428930695666e-05	0.0116743176107805	2.6493106897106	-4.43115645524301	SN
Oligo	GNA14	-1.20804163233064	4.73119545159194	-4.44095235041175	1.91432731127273e-05	0.0116743176107805	2.63359493983604	-4.44095235041175	SN
DopaN	LMO3	-1.37804153718964	7.24183610329416	-4.51088347823309	1.99745892925488e-05	0.0120966945030229	2.6067901987272	-4.51088347823309	SN
Micro-PVM	HMGCS1	-0.595195552021112	4.48779361423298	-4.41784039602126	2.13980679782194e-05	0.0128693883736316	2.55045477277927	-4.41784039602126	SN
DopaN	KCNQ5	1.72693592131395	4.85923069732856	4.47326633679325	2.30554139640123e-05	0.0137711882572577	2.36961099176547	4.47326633679325	SN
Oligo	INA	-0.909287665950531	1.88421665404054	-4.39028053527576	2.34565260228799e-05	0.01384777362989	2.34419484662184	-4.39028053527576	SN
OPC	VCAN-AS1	0.738616736584059	5.96084871484218	4.37940038028969	2.35879350608483e-05	0.01384777362989	2.4571206831675	4.37940038028969	SN
Astro	TXLNA	0.516116958351034	3.59297405239011	4.38583854956776	2.36600074633185e-05	0.01384777362989	2.4620401910509	4.38583854956776	SN
Micro-PVM	MAP1B	-0.598596488524551	6.04865648404001	-4.385852072656	2.43092150993689e-05	0.0141328914744711	2.43256958118706	-4.385852072656	SN
Micro-PVM	RPL31	0.637589783823106	7.23230420892252	4.37670835084746	2.52091212247625e-05	0.0145590187725024	2.37379492846974	4.37670835084746	SN
Oligo	RSPO2	-0.661663665462698	3.10059846532931	-4.3658139361758	2.58604362609608e-05	0.014836914901379	2.38123911931378	-4.3658139361758	SN
Astro	MSMO1	-0.835009097742652	3.87339997908011	-4.3594765736098	2.62853901100849e-05	0.0149821569629423	2.36716851807463	-4.3594765736098	SN
GlutaN	AMMECR1	0.96273555176165	6.26448907946318	4.40716578399973	2.78269660530354e-05	0.0157578326531627	2.23239166053927	4.40716578399973	SN
Oligo	NSG1	-0.963563999999931	1.42927932262677	-4.34346596363537	2.82619946885228e-05	0.0158521469905798	2.07827881811256	-4.34346596363537	SN
OPC	CXXC5	0.379881316335103	5.24591242924702	4.33341559308087	2.8357069163375e-05	0.0158521469905798	2.29582102239483	4.33341559308087	SN
Astro	PCTP	-0.699363665683378	6.0460114194707	-4.33630194629808	2.88229300673462e-05	0.0160099443463889	2.25758944683535	-4.33630194629808	SN
DopaN	MOV10L1	1.02096485748006	3.7597472363838	4.40310532293069	3.00742333249635e-05	0.0165320376251451	2.08354974926842	4.40310532293069	SN
OPC	RNF220	0.517804465257362	5.15030506351807	4.31809903576444	3.01420067471426e-05	0.0165320376251451	2.24032990616364	4.31809903576444	SN
Oligo	C3	0.588115198028375	2.41519216956541	4.31327461487421	3.18491726901904e-05	0.017359192517459	2.18621445138569	4.31327461487421	SN
OPC	RPL31	0.573888198217546	6.2376655657973	4.30101622084079	3.22600872237673e-05	0.0174739467485906	2.16764534747589	4.30101622084079	SN
Astro	LOC107986982	0.512890284545226	3.39612375563116	4.30247395261349	3.2953891010194e-05	0.0177395677365802	2.16294557950671	4.30247395261349	SN
OPC	STMN2	-0.818324946378367	2.97666387834545	-4.29387273026447	3.31875622684965e-05	0.0177557530229986	1.92770218459519	-4.29387273026447	SN
Astro	NUS1	-0.374012803407649	5.18569932895695	-4.29358616003809	3.41302446250429e-05	0.0181487575793666	2.11049067445666	-4.29358616003809	SN
Astro	RPL13A	0.476767626428025	5.20661904648511	4.2879214258501	3.49009459749862e-05	0.0184115068944097	2.09112905660269	4.2879214258501	SN
Micro-PVM	GPT2	0.692053440064102	3.2708233736879	4.2920356406105	3.52146563504039e-05	0.0184115068944097	2.06371278973558	4.2920356406105	SN
Astro	NHSL2	0.808466683298143	3.79379687075354	4.28533953812891	3.52577390733131e-05	0.0184115068944097	2.09910064069113	4.28533953812891	SN
Oligo	MDH1	-0.354434679879836	5.19381236534407	-4.28328039955583	3.58440865993441e-05	0.0184987611530815	2.0343912121481	-4.28328039955583	SN
Astro	PDLIM2	0.573344379393069	3.17686470147664	4.28111514586549	3.58490790288713e-05	0.0184987611530815	2.08589997459555	4.28111514586549	SN
Astro	SNCA	-0.805782566153232	3.56108741037189	-4.27685227878421	3.64554552672887e-05	0.0185857319005366	2.07191718959935	-4.27685227878421	SN
GlutaN	GALNT14	1.71507079474931	5.65147360965313	4.33558893448844	3.65319998976897e-05	0.0185857319005366	1.9426628357961	4.33558893448844	SN
Astro	LOC124900670	-0.922180498182906	2.81314697426905	-4.27545056181756	3.6656987247495e-05	0.0185857319005366	2.05482460123641	-4.27545056181756	SN
GabaN	TTBK2	0.343708319476038	7.92540357099524	4.27327928076872	3.83825756369732e-05	0.0193481460900203	1.71318517339317	4.27327928076872	SN
GabaN	ACTN4	0.474515860080245	5.56828943681794	4.25992540411623	4.0432811493816e-05	0.0202645068502369	1.23947635768732	4.25992540411623	SN
OPC	H3-3A	0.495356260566958	4.15387688706294	4.24166181709922	4.07873868999418e-05	0.0203254037107613	1.94359922306905	4.24166181709922	SN
Astro	NAV2-AS6	0.908637234376342	2.31980350155087	4.24486044976833	4.13310638806254e-05	0.0204793073172597	1.92774433508065	4.24486044976833	SN
Astro	ASS1	0.78452024944687	3.33895150579595	4.24208987782517	4.17815714076022e-05	0.0205319627611387	1.94867711806646	4.24208987782517	SN
Astro	TTC12	-0.371019634070108	5.66551060597498	-4.24131621906688	4.19082111697765e-05	0.0205319627611387	1.91599734341289	-4.24131621906688	SN
Oligo	CDH13	0.58334947290896	6.53633085695964	4.23522283681097	4.32660067576942e-05	0.0210787634151857	1.8021431020059	4.23522283681097	SN
Astro	H4C3	0.996980927521323	3.23758256951557	4.23070144212455	4.36833727969164e-05	0.0210959758217843	1.90853181243586	4.23070144212455	SN
Micro-PVM	NEFH	-0.743785412532008	3.67964600626807	-4.23626108776653	4.37851505468938e-05	0.0210959758217843	1.86449071206543	-4.23626108776653	SN
Astro	TSPAN17	0.627420686659991	3.18648705891365	4.22824810559818	4.4103803556613e-05	0.0211327494327558	1.89962037463666	4.22824810559818	SN
Astro	MMD2	-0.853179856754556	8.18719737906535	-4.22362961243795	4.49058360358409e-05	0.0213994712741944	1.84740589558736	-4.22362961243795	SN
Astro	LOC100506474	-1.05523226185245	3.12500115321817	-4.22045705042956	4.54648598067185e-05	0.0215320470651649	1.87121997657898	-4.22045705042956	SN
OPC	NEAT1	0.647181977455159	6.68947305946138	4.2128023618464	4.56778550696103e-05	0.0215320470651649	1.83228115454316	4.2128023618464	SN
OPC	LOC105377188	-1.21786738119178	4.12741203025866	-4.20403473958656	4.72717330059513e-05	0.0221635807540322	1.80549584607302	-4.20403473958656	SN
Oligo	ATP6V1B2	-0.318155544076269	4.46818342957918	-4.21003409103024	4.77242000526206e-05	0.0222190009573053	1.79564233571328	-4.21003409103024	SN
Astro	SHISA4	0.695403095592927	3.6490448123554	4.20706254144552	4.78995055439747e-05	0.0222190009573053	1.8252986363256	4.20706254144552	SN
DopaN	DAPL1	-0.962565519013765	3.99480628935167	-4.27674411065163	4.82496778199086e-05	0.0222630140404274	1.7087061022151	-4.27674411065163	SN
OPC	LMO4	0.364374463428441	6.11124652970375	4.19190103693432	4.95657088776609e-05	0.0225827062958529	1.77641072247629	4.19190103693432	SN
OPC	GPC6	-0.467598288042914	9.03253654886315	-4.1897697718927	4.99795044827568e-05	0.0225827062958529	1.70295111508251	-4.1897697718927	SN
OPC	GALNTL6	-0.730838707302499	6.428823573176	-4.18868774262356	5.01908507820385e-05	0.0225827062958529	1.76596885365195	-4.18868774262356	SN
Micro-PVM	STK32C	0.479215066122937	4.3059991606484	4.19994821517317	5.04057695424807e-05	0.0225827062958529	1.78221143941145	4.19994821517317	SN
Astro	NOP14	0.377120529641593	3.91258092414727	4.19391804886012	5.04099574933046e-05	0.0225827062958529	1.77529358966944	4.19391804886012	SN
DopaN	FRAS1	-1.38875756466119	5.7475745060615	-4.26446808008648	5.04962643789066e-05	0.0225827062958529	1.75251539101576	-4.26446808008648	SN
Astro	ELAVL2	-0.751296222557139	2.99298215748996	-4.19156944911285	5.08715993579648e-05	0.022618398325578	1.76589154858914	-4.19156944911285	SN
Astro	BRD9	0.46720162233657	4.75690835498003	4.19044122143572	5.10948028270536e-05	0.022618398325578	1.74852997817056	4.19044122143572	SN
Oligo	HMGCR	-0.539318576457583	4.25490587796748	-4.18456061774255	5.26792037645327e-05	0.0232019965792606	1.71514986580569	-4.18456061774255	SN
OPC	LAMA4	-0.362698148011852	7.40268960912545	-4.1733130613239	5.32880056218687e-05	0.0232380865433342	1.68062260463525	-4.1733130613239	SN
OPC	NDUFA3	0.674229602091594	4.09590037273051	4.17226357084108	5.35059658205298e-05	0.0232380865433342	1.69336608579479	4.17226357084108	SN
Micro-PVM	ACKR2	-0.649060129127981	3.97781006765412	-4.18422851578447	5.35605558637514e-05	0.0232380865433342	1.71960752129739	-4.18422851578447	SN
immune	BCYRN1	1.09848701386124	7.85925362198391	4.21503898733226	5.38825093131147e-05	0.0232620395528158	1.73154181890664	4.21503898733226	SN
OPC	MIRLET7IHG	-0.654896487049993	3.03561048309598	-4.15623821195626	5.69421065439726e-05	0.0243025690096339	1.53871367067107	-4.15623821195626	SN
DopaN	LOC124902181	-2.08962822841579	4.36396713491262	-4.23184464761101	5.69674264011004e-05	0.0243025690096339	1.58779254095346	-4.23184464761101	SN
Astro	LINC02774	-0.991716243855668	3.02724012507269	-4.16160563738377	5.71287470842358e-05	0.0243025690096339	1.66383059619751	-4.16160563738377	SN
OPC	MMD2	-0.517170750683082	7.37294358777108	-4.15260665304388	5.77496432376214e-05	0.0244474424166177	1.60943548851789	-4.15260665304388	SN
Astro	C21orf62	0.647083642260736	3.91392178400951	4.15691408141824	5.81729038871242e-05	0.0245076542477509	1.63927158330133	4.15691408141824	SN
Astro	MFSD2A	0.922833948790129	3.50344535313801	4.15067132204901	5.95906765530149e-05	0.0248652380161408	1.6290825693503	4.15067132204901	SN
Oligo	UCHL1	-0.490600564766556	5.88727002072894	-4.15261820198608	5.95919449742959e-05	0.0248652380161408	1.5373681853314	-4.15261820198608	SN
Oligo	TUBA4A	-1.01767773245977	1.8555542746806	-4.15055981477741	6.00660120739423e-05	0.0249436986425347	1.54398996472255	-4.15055981477741	SN
Micro-PVM	SLC7A11	0.986469577083189	3.05623212892523	4.15247524235903	6.0520240369178e-05	0.0250132161226299	1.57745123130059	4.15247524235903	SN
Micro-PVM	KIFC3	1.02621338386171	4.02982185640972	4.14619891199114	6.19948650660822e-05	0.02550182168782	1.59615586565587	4.14619891199114	SN
OPC	ARID5A	0.882949508071671	3.53671571831655	4.12869349299988	6.33474595675247e-05	0.0259358774953292	1.53476581251706	4.12869349299988	SN
neurons_unk	PLCG2	1.21879060675027	6.89747399632841	4.20227955387797	6.41740605998596e-05	0.0261515294520185	0.877972947995999	4.20227955387797	SN
Oligo	NEFM	-0.60580011512202	4.34066026160093	-4.13089631442503	6.47805540071119e-05	0.0262485242933308	1.53104765100068	-4.13089631442503	SN
Astro	LOC124902239	1.03038387337526	2.52674485179297	4.12803576108319	6.5014061340941e-05	0.0262485242933308	1.54246693785054	4.12803576108319	SN
DopaN	LPGAT1	-0.699701246780203	7.62516871365098	-4.19445616824744	6.53671014010469e-05	0.026269441529406	1.55940745429031	-4.19445616824744	SN
Endo	PLCG2	0.799721697723949	9.04419707947062	4.14457009878205	6.57617620322176e-05	0.0263068164290991	1.2077839832742	4.14457009878205	SN
OPC	H4C3	0.903052555385092	4.07895745930598	4.11600747531492	6.6524286591338e-05	0.0264903354373097	1.50544642650069	4.11600747531492	SN
Oligo	NMT1	0.308028457777375	5.28091481667039	4.11718637971236	6.82751545741773e-05	0.0267327166097394	1.42528876030986	4.11718637971236	SN
OPC	FEM1A	0.647265689114468	3.24994829369546	4.10856975116672	6.84571306199388e-05	0.0267327166097394	1.42667981781012	4.10856975116672	SN
Micro-PVM	TALDO1	0.463490297452999	4.79209857561072	4.12021295131511	6.84747835892356e-05	0.0267327166097394	1.50631441232612	4.12021295131511	SN
OPC	MASP1	-0.529040847886584	4.89399794573866	-4.10786582356072	6.86428179814425e-05	0.0267327166097394	1.50081464243656	-4.10786582356072	SN
Astro	INPP4B	-0.493964181782995	7.07993107713903	-4.11379215101896	6.86656864767923e-05	0.0267327166097394	1.45696709100323	-4.11379215101896	SN
GlutaN	ROR1	1.90835795275591	4.51843427506014	4.16372027866116	6.94795476600422e-05	0.0268306665298243	1.25535975223374	4.16372027866116	SN
DopaN	SPCS3	-0.665004592659646	6.22752782874081	-4.17702157644116	6.96800918717416e-05	0.0268306665298243	1.49907242530451	-4.17702157644116	SN
Micro-PVM	SERF2	0.533606179198437	6.21185783461957	4.11503865303422	6.9840280049424e-05	0.0268306665298243	1.46056587717706	4.11503865303422	SN
Astro	GALNTL6	-0.664282257048917	4.95933296526199	-4.10620539488892	7.0690006793383e-05	0.0270379974668007	1.4568396884671	-4.10620539488892	SN
Oligo	EEF1A2	-0.814831863412922	2.56921533039435	-4.10441010726211	7.16936596153375e-05	0.0273021352579683	1.45497540910094	-4.10441010726211	SN
OPC	ANK1	-0.652589066337405	3.47459828595645	-4.08800891818649	7.40837834563345e-05	0.028089671755985	1.36837542590617	-4.08800891818649	SN
Astro	ADAMTS5	-1.0308856218655	2.45461003636563	-4.09021362123534	7.51456317161881e-05	0.0283689398488035	1.40805030402283	-4.09021362123534	SN
Micro-PVM	BEX1	-1.06998429255523	3.00679860598533	-4.09443257295435	7.55413318027861e-05	0.0283954005281274	1.33285123397009	-4.09443257295435	SN
Astro	ETFA	-0.36662062191217	6.21093307031305	-4.08177511519022	7.76038014664554e-05	0.0290454708776188	1.34632909484615	-4.08177511519022	SN
OPC	RPS17	0.653430047132229	4.51535178786001	4.07378747163016	7.82314702333305e-05	0.0291552642078549	1.37715108327855	4.07378747163016	SN
Astro	CCNDBP1	-0.480320550566095	3.54082028309416	-4.07009482403412	8.11335057066123e-05	0.0299093471081051	1.35196915650753	-4.07009482403412	SN
Oligo	RIMS1	-0.523539771011076	6.26098275097737	-4.0712602416668	8.13441211915945e-05	0.0299093471081051	1.23256587029479	-4.0712602416668	SN
Astro	SYT1	-0.648097990579937	6.24577665398442	-4.06914549681783	8.14270342295386e-05	0.0299093471081051	1.30650548737282	-4.06914549681783	SN
Astro	LINC02234	-0.626516204989036	3.08524532971759	-4.06774532886174	8.18618147912055e-05	0.0299093471081051	1.34684005690927	-4.06774532886174	SN
GlutaN	ARHGEF4	0.606782008149013	6.01176876489353	4.11883883075524	8.19697267287847e-05	0.0299093471081051	1.29782675990354	4.11883883075524	SN
Astro	LINC01085	-0.85115873781712	2.56425247179458	-4.06339041430238	8.3228336203903e-05	0.0302420563138907	1.32063337352849	-4.06339041430238	SN
Astro	SELENON	0.512100089966827	4.12824138564754	4.06165321889412	8.37795094917646e-05	0.0303160152873374	1.31005864827194	4.06165321889412	SN
OPC	KIAA0040	1.23961128875793	3.39318322045071	4.05154286202453	8.51673213159297e-05	0.0306908536776788	1.28409587103736	4.05154286202453	SN
Micro-PVM	RPS20	0.661732036778685	7.04464321491637	4.0590685833862	8.6377893906782e-05	0.0309029392935845	1.24971686092954	4.0590685833862	SN
GabaN	ARIH1	0.276947671804401	7.75704864911147	4.06161497324356	8.64645864166251e-05	0.0309029392935845	1.04634831487508	4.06161497324356	SN
Astro	LOC105372649	-0.691746504847782	4.9380507219165	-4.04713994142278	8.85225710113785e-05	0.0315093381640379	1.24778383831958	-4.04713994142278	SN
Astro	LOC124904086	0.560873845464734	2.62496280058941	4.04196305402465	9.02756910470445e-05	0.0319884951814479	1.2556525167294	4.04196305402465	SN
DopaN	LOC124900677	1.23609738626837	3.77347619161016	4.1040530789616	9.08906219164546e-05	0.0319884951814479	1.1940953295771	4.1040530789616	SN
OPC	TMEM196	-0.473732751125947	5.84218011834055	-4.0342268768166	9.09691516162588e-05	0.0319884951814479	1.23515035133369	-4.0342268768166	SN
OPC	AK5	-0.432403318357574	6.42154095784001	-4.02914978514527	9.27405978604769e-05	0.0322925350473286	1.20155491439611	-4.02914978514527	SN
GlutaN	TMEM266	0.788314075560822	5.409655185902	4.08503769024745	9.2771666237671e-05	0.0322925350473286	1.13213844326413	4.08503769024745	SN
Astro	RAB3C	-0.593878814210585	3.40062575538849	-4.03329319496421	9.328621532134e-05	0.0322925350473286	1.22970082303739	-4.03329319496421	SN
Micro-PVM	TUBA1A	-0.55397791161873	5.3955420072687	-4.03809111514144	9.34923934247128e-05	0.0322925350473286	1.22015352037103	-4.03809111514144	SN
Oligo	NSF	-0.526839609635528	3.00445689603852	-4.03288185981489	9.40687544225763e-05	0.0322925350473286	1.22384913038599	-4.03288185981489	SN
DopaN	GABRB2	-1.51611256828467	5.14797993692939	-4.09406663353457	9.42370657101258e-05	0.0322925350473286	1.20325666117656	-4.09406663353457	SN
Astro	GLUD1	-0.50146336335861	8.45441802545231	-4.0291179428707	9.4770019203425e-05	0.0322925350473286	1.16504123184067	-4.0291179428707	SN
Astro	NSF	-0.651069291171093	2.9265954244482	-4.02904493897035	9.4796162832297e-05	0.0322925350473286	1.2123429141955	-4.02904493897035	SN
Astro	THY1	-0.806709384336282	2.47984705872515	-4.02482364073377	9.63196346136654e-05	0.032683838037953	1.16715088802073	-4.02482364073377	SN
Oligo	MAP7D2	-0.484532396084845	2.67787160108106	-4.02332122756274	9.75228018388447e-05	0.0329638410075974	1.190356298921	-4.02332122756274	SN
Oligo	H3-3A	0.342041865883219	4.43274129897408	4.01891352053991	9.91557024638658e-05	0.0333863758485187	1.12290729823591	4.01891352053991	SN
immune	RPS16	0.896166776166756	8.18236545717451	4.03205161192434	0.0001064849626191	0.0357162851350967	1.12704694482964	4.03205161192434	SN
Micro-PVM	ELAVL4	-0.660242211886704	5.13434840073747	-4.00009348897771	0.0001078284051665	0.0359309263546354	1.09725300773358	-4.00009348897771	SN
Astro	CSMD1	-0.77130247598504	7.12758604259183	-3.99455492103283	0.0001079489342015	0.0359309263546354	1.04544871585383	-3.99455492103283	SN
Astro	MAP3K6	0.817717465852044	3.0888319924095	3.99203641926418	0.000108974721953	0.0361344432599355	1.09136725880307	3.99203641926418	SN
Astro	TM7SF3	-0.35292691797703	5.356920429883	-3.99089892211103	0.0001094410689406	0.0361516185572134	1.04156189617566	-3.99089892211103	SN
Astro	FOXP4	0.473051576231389	4.11712139961591	3.98776016530852	0.0001107377836752	0.0364419241545854	1.05758017443752	3.98776016530852	SN
Astro	DYNLRB2-AS1	-0.641173013241841	4.86473323845515	-3.98189037643771	0.0001132022158777	0.0371128783460433	1.01841837110878	-3.98189037643771	SN
DopaN	MGAT5	-0.857500376195034	7.18761310659642	-4.04105482502889	0.0001140776908599	0.0372598246697542	1.06754678805106	-4.04105482502889	SN
Astro	CLASP1-AS1	0.731333895810134	2.28661291778654	3.97808195455666	0.0001148290786933	0.0373652965134814	1.03395045094835	3.97808195455666	SN
Astro	INSIG1	-0.883269330597378	3.50570809894053	-3.97302321692792	0.0001170245622709	0.0379381449886957	1.02892098155627	-3.97302321692792	SN
Astro	HMGCR	-0.572519112586849	3.94041593254015	-3.97040066764624	0.0001181784469914	0.0381703252843703	1.00800550762012	-3.97040066764624	SN
Oligo	TRPM3	0.356041006111306	4.7129719584519	3.97069806485235	0.0001188096897896	0.0382326074446049	0.947198138577551	3.97069806485235	SN
Micro-PVM	MT-ATP8	0.605406352261139	6.33290059272212	3.97147516608576	0.0001199872377625	0.0384169214195701	0.959749208593063	3.97147516608576	SN
GlutaN	ANKRD16	0.597893608773721	5.29440756885698	4.01361260429145	0.0001202635057683	0.0384169214195701	0.908472112718945	4.01361260429145	SN
Oligo	NFATC1	0.68438222362098	2.34791217079706	3.96569437208362	0.0001210500305595	0.0384651996895172	0.998872977534248	3.96569437208362	SN
Oligo	GTF2IRD2B	0.33347007523062	5.03756954990533	3.96514863875141	0.0001212967985897	0.0384651996895172	0.910189125312309	3.96514863875141	SN
DopaN	FAM184A	-0.84656258169606	7.17347279946918	-4.02264318580071	0.0001218627303428	0.0385046490036614	1.01118349262434	-4.02264318580071	SN
DopaN	MAP3K20	-1.01890723588194	5.75615540009731	-4.02105857511418	0.0001225560628757	0.0385839226541578	0.997060158783015	-4.02105857511418	SN
Astro	GPR21	-0.506615036266812	3.8201580239978	-3.95773691964119	0.0001239047114232	0.0388681948528214	0.964226191198451	-3.95773691964119	SN
GlutaN	SHB	1.13413050792756	4.31952390014788	4.0032963977528	0.0001248285582371	0.0390176490257487	0.763813755731812	4.0032963977528	SN
GlutaN	TMEM38A	0.688950879918078	5.37468633629829	3.99934480844689	0.0001266207659427	0.0394364897698909	0.878994390094189	3.99934480844689	SN
Astro	SBK1	0.635094402202052	2.84453458501152	3.94882503217314	0.0001280920494499	0.0397527521579563	0.948901344457607	3.94882503217314	SN
Astro	CCNF	0.510878231830532	2.78727153808216	3.94597735536025	0.0001294582615269	0.0400342787694463	0.939705791201269	3.94597735536025	SN
OPC	IGFL4	-0.556707721232888	3.82946990674222	-3.9392824312795	0.0001301108715479	0.0400939179331631	0.914238480381949	-3.9392824312795	SN
Astro	LINC00862	0.870565470812218	2.6920207817938	3.94120879451208	0.0001317772012126	0.0404082915402289	0.923990349764988	3.94120879451208	SN
Oligo	AGPAT5	-0.306552221629654	5.99277520368682	-3.9423247417234	0.0001320577830789	0.0404082915402289	0.79000158413995	-3.9423247417234	SN
Oligo	TUBA1C	0.658164434689028	1.71756985370607	3.9366959028924	0.0001348483030272	0.041117887979362	0.877467595405732	3.9366959028924	SN
Micro-PVM	SLC5A11	0.607438264237981	4.19637164898071	3.93889298173747	0.0001354218453488	0.0411488950081538	0.901674394064273	3.93889298173747	SN
Oligo	TMEM130	-0.691863385813971	1.54023739854967	-3.93461190851343	0.0001358956377059	0.0411494822132748	0.815347965250395	-3.93461190851343	SN
OPC	SLC5A4	0.913905609480633	2.92394596950507	3.9252114593988	0.0001371286065867	0.0413791501543646	0.777009449014568	3.9252114593988	SN
OPC	SLC5A11	0.673629369721586	3.62006468769485	3.92252233600024	0.0001385101813176	0.0416519220074897	0.848686821326403	3.92252233600024	SN
OPC	FREM1	-0.672902965246596	3.84443821840044	-3.92051325026707	0.0001395510180014	0.041779668901274	0.851358809081773	-3.92051325026707	SN
GabaN	TTBK1	0.477810585584553	4.87822303568131	3.93268412442968	0.000139893165906	0.041779668901274	0.152437817455149	3.93268412442968	SN
Astro	LOC107985134	-0.787463385020374	2.64730847548904	-3.92338444727447	0.0001408005993487	0.0419071599570048	0.861987708987023	-3.92338444727447	SN
Micro-PVM	CLMN	0.649845472503315	3.42439071142824	3.92557501856606	0.0001422608182381	0.042197752299635	0.853440913950806	3.92557501856606	SN
OPC	ESRRG	-0.410694444813832	8.43571507239749	-3.91431504598853	0.0001428092276501	0.0422168281887606	0.742714428014406	-3.91431504598853	SN
Astro	BCYRN1	0.887501080884112	8.05614640187951	3.9144560199216	0.0001455389040273	0.0428784162280796	0.812664475130368	3.9144560199216	SN
Astro	MT-ND6	0.773467136126084	3.77332696856304	3.91035800381358	0.0001477642158182	0.0433874544406108	0.802891927292793	3.91035800381358	SN
Oligo	NLGN2	0.360360981166845	3.83127869527323	3.90960478186156	0.0001490834340805	0.0434237518007918	0.779491185055398	3.90960478186156	SN
Astro	CHGB	-0.746892085028721	2.947090498111	-3.9075796195674	0.0001492913314302	0.0434237518007918	0.812464746577263	-3.9075796195674	SN
OPC	CTBP1	0.335137413515187	4.76597129140947	3.90221153381793	0.0001493816498702	0.0434237518007918	0.810101766251909	3.90221153381793	SN
OPC	NCALD	-0.569014783668998	8.49009579431132	-3.8947838162425	0.0001535565347049	0.0444890522326047	0.675073429818432	-3.8947838162425	SN
Oligo	LOC124909489	-0.62907177539897	7.13227744971171	-3.89994972328342	0.0001544942766516	0.0446125244501946	0.613446697895193	-3.89994972328342	SN
Astro	FGF11	0.591660496365059	3.89682624835455	3.89727173947078	0.0001550893295008	0.0446365516758567	0.75980541930906	3.89727173947078	SN
OPC	UNC13C	-1.11751686285513	3.73933250476726	-3.88857459041354	0.0001571315234758	0.0450755551570944	0.740248225628239	-3.88857459041354	SN
Oligo	BCAS1	-0.280234289114822	9.4817041001897	-3.88658253893984	0.0001622948674944	0.0464040934740576	0.522612993380518	-3.88658253893984	SN
OPC	CAPN2	0.30798176961495	6.25044842679298	3.8777035741354	0.0001635820358358	0.0466192764677802	0.691077326233405	3.8777035741354	SN
DopaN	ARMC10	-0.757463545923705	4.27840116207797	-3.92967433843759	0.00016960809664	0.048179196363801	0.665739419829874	-3.92967433843759	SN
immune	SERINC5	0.957506983678562	7.7209545854373	3.90195340669935	0.0001708279908553	0.0482835615384507	0.70506906361416	3.90195340669935	SN
Oligo	UNC13C	-0.493897279046333	2.6505343088819	-3.87223714968294	0.0001710828318297	0.0482835615384507	0.69416352847019	-3.87223714968294	SN
OPC	TOMM5	0.777842210136126	2.80638173642599	3.86125289210301	0.0001738243712404	0.0488432088391095	0.538585127853665	3.86125289210301	SN
OPC	XYLT1	-0.343097570836895	10.1549242751302	-3.86068907689967	0.0001741859936583	0.0488432088391095	0.531374871787392	-3.86068907689967	SN
Astro	NID1	-0.486249668311048	5.61485510000225	-3.86357934021082	0.0001755730829183	0.0490743648784065	0.609008844831488	-3.86357934021082	SN
OPC	DHCR24	-0.817011448075578	3.67143587369107	-3.85213324170909	0.0001797621294934	0.0498026832061801	0.624394271576016	-3.85213324170909	SN
Oligo	KRBA2	0.290055885184601	4.08474591039108	3.85849354561633	0.000179925463722	0.0498026832061801	0.600603524251455	3.85849354561633	SN
OPC	CCDC14	-0.300783606044522	6.37263729807498	-3.85187259292489	0.0001799346384592	0.0498026832061801	0.600864401380023	-3.85187259292489	SN
OPC	CPNE4	-0.771161020712793	2.96994201521833	-3.85053938644768	0.0001808194776903	0.0498026832061801	0.571167162114117	-3.85053938644768	SN
Astro	LOC100131635	0.932015554655847	2.79251564860769	3.85460819667855	0.0001814465633773	0.0498026832061801	0.640028157159223	3.85460819667855	SN
Micro-PVM	TYROBP	0.49939503037049	7.04968905600165	3.85910968039054	0.0001816052984228	0.0498026832061801	0.569137426610662	3.85910968039054	SN
OPC	ZNF711	-0.381214708326793	5.36181591578582	-3.84774972979381	0.0001826843521109	0.0498393169825101	0.622756586951187	-3.84774972979381	SN
OPC	BCL6	0.442332446435113	6.87772904938231	3.84723806034182	0.0001830283791714	0.0498393169825101	0.555237858530463	3.84723806034182	SN
OPC	SYBU	-0.487325299674446	5.13138698707125	-3.84601831151287	0.0001838509771767	0.0498393169825101	0.621460515394388	-3.84601831151287	SN
Astro	CFAP20DC-DT	0.71257482157559	3.57701738057339	3.85048987804891	0.0001842050051757	0.0498393169825101	0.611447579050043	3.85048987804891	SN
Astro	ANKRD18A	0.774263843815784	2.44229363277407	3.84991026823914	0.0001845964129639	0.0498393169825101	0.622890972850038	3.84991026823914	SN
GabaN	TRIO	0.272183947036579	8.9336486301216	3.85455376320223	0.0001862945174088	0.049964646681866	0.469365487228289	3.85455376320223	SN
Astro	LOC105370476	-0.869718847868465	2.93649291459688	-3.84561317665342	0.0001875229819579	0.049964646681866	0.610946139648585	-3.84561317665342	SN
OPC	PDE4B-AS1	0.685486021432706	3.42916198152889	3.83999293673692	0.0001879662994568	0.049964646681866	0.573903285708366	3.83999293673692	SN
DopaN	ANKRD24	0.864183491160662	4.03614841020917	3.90009065958683	0.0001882396334712	0.049964646681866	0.562739082735527	3.90009065958683	SN
Micro-PVM	CALY	-1.10696906364263	3.66782095227466	-3.84906189279909	0.0001883873119956	0.049964646681866	0.598759704759158	-3.84906189279909	SN
Astro	SEMA4A	-0.714966769825467	4.60985627575731	-3.8438595781846	0.0001887299138187	0.049964646681866	0.571065295408973	-3.8438595781846	SN
GlutaN	SLC22A4	0.878301911578724	3.99154659560106	3.88708909227274	0.0001891468770106	0.049964646681866	0.370513343633042	3.88708909227274	SN
Oligo	HPSE2	0.416793471551918	4.00823077318856	3.84411060806402	0.0001896441575985	0.049964646681866	0.556715533394676	3.84411060806402	SN
OPC	CDH6	-0.566362422933904	5.06999975749192	-3.8338883999437	0.0001922248688328	0.0504920305310389	0.585826484901346	-3.8338883999437	SN
Oligo	HAS3	0.394071477657631	2.95353258493751	3.83541368043416	0.0001957607788311	0.0512663971156983	0.564632466076678	3.83541368043416	SN
Astro	F5	0.741053381286284	4.62200789981208	3.83117051607168	0.0001976859356814	0.0516155610568154	0.510980564949226	3.83117051607168	SN
Oligo	U2SURP	-0.17648088879695	7.31735026467025	-3.83153527588499	0.0001985485452681	0.0516353711935752	0.370792645940836	-3.83153527588499	SN
Astro	ADAMTS3	0.576038667265563	4.5237033160316	3.82942923830195	0.0001989460103092	0.0516353711935752	0.51155681895334	3.82942923830195	SN
Astro	GBP2	1.37572132885928	3.13431130773517	3.82824339440191	0.000199808510808	0.051647941596115	0.542495636667594	3.82824339440191	SN
OPC	KCTD4	0.694670142430523	2.99429627981136	3.82282291291011	0.0002001789335659	0.051647941596115	0.471970170623366	3.82282291291011	SN
OPC	RFX1	0.45547251047048	3.65477712565178	3.821609129873	0.0002010702056333	0.0517248655535914	0.534256521682042	3.821609129873	SN
OPC	CAMK2N1	0.460717466738948	4.55156214371667	3.81782281713527	0.0002038747473882	0.0522920738102529	0.536973556040371	3.81782281713527	SN
Astro	ZGRF1	-0.426098922613866	3.74330998761192	-3.81971368567534	0.0002061179537654	0.0527123999824764	0.504967787701016	-3.81971368567534	SN
Astro	DALRD3	0.567692087354645	3.2644997693822	3.81862818562968	0.0002069343475743	0.0527664434178815	0.520188049933509	3.81862818562968	SN
Astro	TMEM218	-0.435980932946453	3.31577981838605	-3.81708330868138	0.000208101533266	0.0528065761811332	0.512366960928814	-3.81708330868138	SN
Oligo	LMO4	0.324434859318907	4.55107375307205	3.81836071000933	0.0002083027991595	0.0528065761811332	0.438659792413882	3.81836071000933	SN
Micro-PVM	KIF21A	-0.601288764993209	4.06596137730871	-3.81831565375351	0.0002106684910139	0.0532108901674008	0.512437822723815	-3.81831565375351	SN
Oligo	AP3B2	-0.343266191776119	4.4438375241545	-3.81466732599732	0.0002111180065581	0.0532108901674008	0.442660305226717	-3.81466732599732	SN
Astro	MCTP1	0.533559384952251	3.71089370255531	3.81072075808933	0.0002129748192167	0.0535241932548544	0.482413162961183	3.81072075808933	SN
Astro	MMADHC-DT	-0.467465416794098	5.53721959216225	-3.80889232407349	0.000214395207103	0.0535789567418324	0.425466346012205	-3.80889232407349	SN
Astro	CHI3L1	1.34271654839902	6.32772900906782	3.80885858414807	0.0002144215017475	0.0535789567418324	0.420312413030672	3.80885858414807	SN
Micro-PVM	KCNJ6	-0.73384951820472	3.26389690418631	-3.81100988757853	0.0002163196615852	0.0537263546988571	0.476954184932568	-3.81100988757853	SN
neurons_unk	SLC44A1	0.907641392369963	7.47272952285649	3.86255795712473	0.0002163763196703	0.0537263546988571	0.11306211025142	3.86255795712473	SN
OPC	LOC340512	0.626596049717659	4.58625814167689	3.80091300892512	0.0002168596196864	0.0537263546988571	0.482170136644732	3.80091300892512	SN
Micro-PVM	EIF4EBP1	0.585450345728384	4.14458730212995	3.80892927047999	0.0002179552340955	0.0538035141019951	0.479571127634327	3.80892927047999	SN
Micro-PVM	FTL	0.624438204612536	8.91811344204028	3.80835973469459	0.0002184049903345	0.0538035141019951	0.370109556452146	3.80835973469459	SN
Astro	ELOVL7	0.782682886152099	3.5152946241903	3.80225473731907	0.0002196274928488	0.0538480518560995	0.458442707075392	3.80225473731907	SN
OPC	DAB1	-0.284221362814327	9.46177094721541	-3.79719169656489	0.0002198207306841	0.0538480518560995	0.326613332626437	-3.79719169656489	SN
Oligo	GUSBP16	0.336268835164502	6.22039678935957	3.80155501994333	0.0002214073787313	0.0540837691720213	0.301552437380261	3.80155501994333	SN
OPC	BCAT2	0.466021043927672	4.14177898939516	3.79445434864615	0.0002220233394519	0.0540837691720213	0.461314353961018	3.79445434864615	SN
Oligo	RGS7	-0.748976645875275	6.55131068673259	-3.7963084463171	0.0002256563789462	0.0548156430049286	0.2760439311943	-3.7963084463171	SN
OPC	VSNL1	-0.510588876716753	4.3460372376053	-3.78683395218762	0.0002282659507943	0.0552955243636646	0.436852533427969	-3.78683395218762	SN
DopaN	GEN1	-0.830694144723537	4.74918929907193	-3.84336699256186	0.0002295733826231	0.0554259597233886	0.424742698541936	-3.84336699256186	SN
Astro	BACE2	0.626290332025415	4.75531886967515	3.78943822059212	0.000230075537742	0.0554259597233886	0.37462198077001	3.78943822059212	SN
DopaN	PCSK1	-1.03023830952885	4.53774081216703	-3.84105595126251	0.0002314289367198	0.0554670893814637	0.405281379909324	-3.84105595126251	SN
OPC	CALY	-0.903362873531439	3.02682455829675	-3.78294174486203	0.0002315183475506	0.0554670893814637	0.309871946891818	-3.78294174486203	SN
Astro	LPAR1	0.80243826878208	3.48411703422904	3.78456500275109	0.0002341706497539	0.0558951216707436	0.402295781877788	3.78456500275109	SN
Micro-PVM	GAP43	-0.734707008565021	3.13033449751903	-3.78819598416825	0.0002349084596428	0.0558951216707436	0.392040604850481	-3.78819598416825	SN
Astro	NKAIN4	-0.833649435095085	5.69083913345173	-3.7833201387832	0.0002352277873698	0.0558951216707436	0.344118503546249	-3.7833201387832	SN
Oligo	ST8SIA6	-0.648766868108104	2.06534307629318	-3.77883848250942	0.0002403697215841	0.0568190846512679	0.388067194452446	-3.77883848250942	SN
Astro	SCN1B	0.760903319581853	2.89959005216077	3.77728280631163	0.0002404192580448	0.0568190846512679	0.394326673515983	3.77728280631163	SN
OPC	FBLN2	-1.22779363473796	3.50303772388343	-3.77122025097747	0.0002415806882599	0.0569392623813119	0.33551748199487	-3.77122025097747	SN
Astro	EEF1A2	-0.988978878219229	2.41831825404131	-3.77326790067697	0.0002439316534739	0.0573384035161915	0.367891299042137	-3.77326790067697	SN
Astro	SLC2A13	-0.538597703300108	4.23782951540918	-3.77182806468638	0.0002452030984921	0.0574823295973133	0.343388957935084	-3.77182806468638	SN
OPC	SLC39A14	0.51650816175243	4.32446942916531	3.76536107824846	0.0002467646766835	0.0576933167816173	0.369535181711222	3.76536107824846	SN
Micro-PVM	PARVG	0.395337271811601	6.63529458568969	3.77097831371813	0.0002499314639384	0.0582774683841713	0.284954504372386	3.77097831371813	SN
Micro-PVM	C10orf90	0.682966942195174	3.58057758715669	3.76965893375087	0.000251119527371	0.0583214094916801	0.35800647647533	3.76965893375087	SN
Micro-PVM	BSCL2	-0.581986364767406	3.83150318421426	-3.76928474113356	0.0002514574514531	0.0583214094916801	0.357206819573138	-3.76928474113356	SN
Oligo	MEIS1	-0.309844410957752	7.80227491790919	-3.76472151100616	0.0002529197465247	0.058504966406332	0.134695729040809	-3.76472151100616	SN
GlutaN	LOC124901975	0.999988424380764	5.54299239092923	3.80343093821825	0.0002539091852445	0.0585784611577394	0.309144274847536	3.80343093821825	SN
DopaN	FAM3C	-0.650198251196902	5.43245888183729	-3.81081397744244	0.0002570687306422	0.0590556590527665	0.348127105986594	-3.81081397744244	SN
Astro	MTHFD2L	-0.407062946068596	6.59460486232334	-3.75843817059992	0.0002573319852769	0.0590556590527665	0.250024746767902	-3.75843817059992	SN
Oligo	SNX10	-0.487413996246279	3.66443623575808	-3.75593410775248	0.0002610430793277	0.0597500887635979	0.292361940813573	-3.75593410775248	SN
Astro	LOC105370449	0.78890633661124	2.78671682894726	3.75253005739876	0.0002628627284386	0.0598905738979734	0.316055418239824	3.75253005739876	SN
Astro	CACNG2	-0.768023326563053	3.42724678891581	-3.75235282045477	0.000263030373742	0.0598905738979734	0.308986867928724	-3.75235282045477	SN
OPC	C4orf33	-0.518313593521242	3.3839433609477	-3.74683260955201	0.0002638610810497	0.0599232637893301	0.279024448488758	-3.74683260955201	SN
GlutaN	PPP1R37	0.723762051201918	4.29938614277816	3.7903010671268	0.0002658214812503	0.0602116725075266	0.140968169557427	3.7903010671268	SN
immune	CD226	0.851711887502865	8.04964692133567	3.77625742413681	0.0002671536968323	0.0603321169318608	0.313440358214107	3.77625742413681	SN
OPC	ZNF385D	-0.564069960411038	6.6632221659815	-3.74251426543044	0.000268003958283	0.0603321169318608	0.22959061409626	-3.74251426543044	SN
Oligo	RFX1	0.308712514097016	3.57776510475853	3.74816700765729	0.0002684286968885	0.0603321169318608	0.259921771701189	3.74816700765729	SN
GlutaN	USF3	0.583786311530534	4.9388745802714	3.78506753463425	0.0002707165007377	0.0606899071461091	0.203687451255923	3.78506753463425	SN
Micro-PVM	CLASP1-AS1	0.710890484493276	3.39153172657244	3.74689961309719	0.0002724767860295	0.0608089632864052	0.282098182750196	3.74689961309719	SN
Micro-PVM	RPL27A	0.548098394564014	6.66279574746394	3.74673007999581	0.0002726421576821	0.0608089632864052	0.209296456448005	3.74673007999581	SN
OPC	PLAAT3	0.420971935696218	4.29874722407731	3.73466180464695	0.0002756957878423	0.0613331698223622	0.272616970506892	3.73466180464695	SN
Astro	MT-ND3	0.591458880337248	8.63833304370121	3.73227596847834	0.0002826910908917	0.0627293688636088	0.190934113874531	3.73227596847834	SN
Oligo	PFKFB3	0.324591884975673	5.95343016814602	3.73241342731187	0.0002840214307879	0.0628646114587001	0.0816711355779303	3.73241342731187	SN
OPC	NEFM	-0.767218047936331	3.42952682937217	-3.72401345161881	0.0002864609580721	0.0632296777938753	0.195770240712343	-3.72401345161881	SN
Micro-PVM	CHRM5	0.550301266688505	3.34274291804116	3.73179407869298	0.0002875910875001	0.0632296777938753	0.23624342254067	3.73179407869298	SN
Astro	IRF2BPL	0.500465538073914	3.66868013202346	3.72723117238134	0.0002878459536983	0.0632296777938753	0.207683407682556	3.72723117238134	SN
Oligo	PLCXD1	1.10469997777374	3.57779894490036	3.7276254740318	0.0002889281380874	0.0632443564668219	0.198975554234476	3.7276254740318	SN
Oligo	ABCD3	-0.224589671934758	6.54546023171297	-3.72672017721472	0.0002898648748448	0.0632443564668219	0.0436917286885734	-3.72672017721472	SN
OPC	LOC730100	-0.661073698758674	4.51913804944316	-3.72051059103499	0.0002900884399959	0.0632443564668219	0.227616862195734	-3.72051059103499	SN
Oligo	SNAP91	-0.545749585065858	6.29379291782282	-3.72577857239661	0.0002908422339181	0.0632505703074841	0.0547851088861782	-3.72577857239661	SN
GlutaN	LOC124907779	0.693415923711034	4.47545679762843	3.76083768088329	0.0002945192721689	0.0638909009155207	0.078866004240532	3.76083768088329	SN
GlutaN	SHISAL1	1.72264791980061	4.32682525158184	3.75845825519731	0.0002969612736876	0.0641659396266	0.0381757991232945	3.75845825519731	SN
OPC	COL5A2	-0.506470227532176	5.65354792278114	-3.71370704568781	0.0002972587018146	0.0641659396266	0.172920620489471	-3.71370704568781	SN
Micro-PVM	SESN2	0.667447721911541	3.41286315511973	3.7201987632158	0.0002997288532772	0.0645314090309905	0.202661588046753	3.7201987632158	SN
Astro	BAIAP2-DT	0.518429595252802	2.6628517867643	3.71526497630629	0.0003004317550951	0.0645314090309905	0.199422661780182	3.71526497630629	SN
Astro	CCDC124	0.54946630948015	3.02414492199947	3.71380646051194	0.0003020009586954	0.0645967307993472	0.190874295834116	3.71380646051194	SN
OPC	HMGCR	-0.449916660976283	5.15289146893061	-3.70849234950231	0.0003028677465496	0.0645967307993472	0.178564727522989	-3.70849234950231	SN
OPC	EPHA6	-0.439450847180604	5.8759975742584	-3.70840914271031	0.000302958052644	0.0645967307993472	0.154359123651211	-3.70840914271031	SN
GabaN	PLCG2	0.803041226204763	6.81882439249675	3.71766102103654	0.0003048211784641	0.0647262832205979	-0.0004844514474431	3.71766102103654	SN
Astro	NECAB2	0.716688073840261	2.74029816622654	3.70912864902138	0.000307086319636	0.0647262832205979	0.180731751870514	3.70912864902138	SN
Astro	FLJ16779	-1.02403460763896	3.9503046756091	-3.70910164674146	0.0003071159085399	0.0647262832205979	0.161892353538872	-3.70910164674146	SN
Micro-PVM	LOC105378867	0.911150164478697	3.14496438318735	3.71318392190719	0.0003073059183718	0.0647262832205979	0.179469401152198	3.71318392190719	SN
Astro	PPP1R9A-AS1	-0.772449484996713	8.76185570783123	-3.70872916705883	0.0003075243447315	0.0647262832205979	0.0921666789730962	-3.70872916705883	SN
DopaN	RDH11	-0.661036655839064	5.53070064833211	-3.75806203672538	0.0003084013373846	0.0647262832205979	0.193801659012973	-3.75806203672538	SN
GlutaN	NFIC	0.68657909420606	6.00000831407785	3.74694454431225	0.0003090524379157	0.0647262832205979	0.169004346198633	3.74694454431225	SN
Astro	LOC124900983	-0.620274042126418	3.23680012827612	-3.70692360249735	0.0003095115073013	0.0647262832205979	0.162072256776531	-3.70692360249735	SN
Micro-PVM	NRG3	0.481488425501278	5.76176461814574	3.71050643358816	0.0003102455810452	0.0647262832205979	0.1253563929173	3.71050643358816	SN
Astro	DEAF1	0.39911543472591	5.76504771962607	3.70482375075964	0.0003118378510326	0.0647488898450967	0.0826810075651601	3.70482375075964	SN
Astro	VSNL1	-0.65580666795477	2.84000953774673	-3.70482281982576	0.0003118388860405	0.0647488898450967	0.167384525529044	-3.70482281982576	SN
Endo	DERA	-0.706451005626256	6.40493804381594	-3.71752953275911	0.0003137352540011	0.0649569681751749	-0.350544904399143	-3.71752953275911	SN
Micro-PVM	VSNL1	-0.76967556938895	3.04160352396087	-3.70682525462491	0.0003143307368665	0.0649569681751749	0.141662616139154	-3.70682525462491	SN
Astro	MAP2K3	0.573662817749057	3.83209340842356	3.7017793970212	0.0003152399955469	0.0649734892955153	0.122545108910012	3.7017793970212	SN
GlutaN	LOC107985792	1.95536673793375	4.39676214460274	3.74050387475236	0.0003160189038164	0.0649734892955153	0.0262287553755503	3.74050387475236	SN
Astro	HMGCS1	-0.541004958153305	4.48287546602171	-3.70019023439321	0.0003170298590728	0.0649734892955153	0.105259097898417	-3.70019023439321	SN
OPC	SLC4A10	-0.31694001437729	7.39897703209963	-3.69540367923354	0.0003173908796299	0.0649734892955153	0.0434722644965948	-3.69540367923354	SN
immune	RPL23	0.898517578864933	7.25344427970165	3.72574667747591	0.0003188861596732	0.0650053992962301	0.155285947067527	3.72574667747591	SN
Astro	SCG2	-0.657542580981429	4.34017450706445	-3.69803195795465	0.0003194761254781	0.0650053992962301	0.105181844646137	-3.69803195795465	SN
Oligo	TMEM132B	-0.753360223751882	4.5149495169788	-3.69917422022891	0.0003197830024892	0.0650053992962301	0.0692749546615952	-3.69917422022891	SN
Micro-PVM	CDH20	0.548109036128645	4.54549660264156	3.70094391927008	0.0003209634225439	0.0650936213716005	0.127001606191341	3.70094391927008	SN
Oligo	CNMD	0.498923476780005	3.14460874883517	3.69300797481586	0.0003268696921168	0.0661376455694504	0.102962356854886	3.69300797481586	SN
Oligo	MINDY1	0.229665559618839	4.88732960491922	3.6923071300712	0.000327684498596	0.0661490325672822	0.0141800416308548	3.6923071300712	SN
Oligo	ARHGEF9	-0.293916023536049	5.66195310560842	-3.69158311811326	0.0003285282586422	0.0661661982711575	-0.0297504503763495	-3.69158311811326	SN
Astro	LOC101926953	0.598506767150172	4.58441445160408	3.68870912465432	0.0003302497631344	0.0663596568978393	0.0513630947732109	3.68870912465432	SN
Astro	PNPLA2	0.52290713454705	4.05544996261316	3.68375567695421	0.0003361130725428	0.0669943721004832	0.0591876185926665	3.68375567695421	SN
Astro	PRANCR	-0.475529337555031	4.36565181757518	-3.68366976622169	0.0003362156275101	0.0669943721004832	0.0469189353709574	-3.68366976622169	SN
Astro	SGCE	-0.366277793870875	5.68151538944487	-3.68351155041182	0.0003364045733443	0.0669943721004832	0.0143438731528152	-3.68351155041182	SN
DopaN	LMO1	0.999519210774907	3.63984246866394	3.73217892856879	0.0003370254727995	0.0669943721004832	0.0591228582588181	3.73217892856879	SN
Oligo	GNA14-AS1	-1.05597820079811	1.90615058873581	-3.68379445549306	0.0003377361658572	0.0669943721004832	0.0873941497502297	-3.68379445549306	SN
Astro	LINC01037	-1.07234840255602	2.14691917932617	-3.68216406009121	0.0003380178623758	0.0669943721004832	0.0847204589798878	-3.68216406009121	SN
Astro	GPX1	0.663928078377686	2.70370691568426	3.68043801972656	0.0003400950701763	0.0671927215875995	0.0916858320932477	3.68043801972656	SN
Micro-PVM	DNER	-0.547198921339063	4.38602772914569	-3.68409508621108	0.0003407063557535	0.0671927215875995	0.0874213156724819	-3.68409508621108	SN
Astro	BAHCC1	0.425287322487558	4.54810805338601	3.67941648862572	0.000341330118721	0.0671927215875995	0.0313424618479123	3.67941648862572	SN
GlutaN	GALNT10	0.948671707453094	5.48407431384718	3.71742977142463	0.000342222639163	0.0672166884988594	0.0565208143986595	3.71742977142463	SN
OPC	ELMOD3	0.369089834358858	5.11720163512104	3.67246244489761	0.0003444491040935	0.067501961844243	0.0651061689037373	3.67246244489761	SN
Oligo	VSNL1	-0.596209580055177	2.4496718551047	-3.67535092974483	0.0003479939972889	0.0680437500483842	0.0724205988042401	-3.67535092974483	SN
GlutaN	BICD1	0.487060027835378	8.43983463280433	3.70638822613145	0.0003554803017184	0.0693520596688094	0.0666471715112475	3.70638822613145	SN
Astro	LOC105378179	0.652322497282039	4.44369753122965	3.66710548147601	0.0003565520389646	0.0694050959921521	-0.0033951066743611	3.66710548147601	SN
OPC	CACNA1E	-0.596648018773975	5.76242653218406	-3.66212352847365	0.0003573438840973	0.0694050959921521	0.0127325574104971	-3.66212352847365	SN
OPC	MIR325HG	-0.380547940811723	7.46949153512935	-3.65947677115813	0.0003607175781386	0.0699046618594239	-0.0754493801687159	-3.65947677115813	SN
Micro-PVM	S100A11	0.661481974624253	5.36530231328536	3.66622796154262	0.0003628958759206	0.0701183368798085	-0.0073204544486804	3.66622796154262	SN
Oligo	GIGYF1	0.263503311388599	5.03133345499163	3.66308017887776	0.0003634282599983	0.0701183368798085	-0.0875239950110336	3.66308017887776	SN
Astro	SMYD4	0.345084651781553	4.42588679769841	3.66000134233758	0.0003656258435594	0.0703866069299927	-0.0307442770030271	3.66000134233758	SN
neurons_unk	CEMIP2	1.12720752174296	5.81391919665824	3.70872493072823	0.0003676089226083	0.0705993129767513	-0.557344937217536	3.70872493072823	SN
immune	MT-ATP8	0.794156080471509	7.82514186782175	3.68410083551281	0.0003685601999345	0.0705993129767513	0.0298076364581874	3.68410083551281	SN
Astro	NFIL3	0.911697036562948	2.87577671789164	3.65727632531699	0.0003691639962613	0.0705993129767513	0.0125639098253245	3.65727632531699	SN
Oligo	SMPD4	0.280805506587211	4.44111942461165	3.65802820815235	0.000369968993663	0.0705993129767513	-0.0686190776503679	3.65802820815235	SN
Astro	KLHL4	0.692854041017287	2.58337237652604	3.65602645516019	0.00037079763241	0.0706029456977762	0.0149410340270366	3.65602645516019	SN
DopaN	PSD3	-0.620677778141651	9.1542414015507	-3.70275623559801	0.0003726321474603	0.0707712113891011	0.0323763013029907	-3.70275623559801	SN
Oligo	LMO3	-0.539655078245546	1.95155659777508	-3.65548441865092	0.00037330440491	0.0707712113891011	0.0071670894669511	-3.65548441865092	SN
Astro	LINC02930	0.564459696105151	5.4274009683591	3.65347969085428	0.0003741475473265	0.0707771912358102	-0.0775314013727648	3.65347969085428	SN
OPC	MPPED2	-0.341032579640539	8.65771636205349	-3.64637970619911	0.000377859589428	0.0711965802622068	-0.155650382734118	-3.64637970619911	SN
Oligo	NAP1L3	-0.328539394568376	3.57846360642296	-3.65187134231461	0.0003780907753141	0.0711965802622068	-0.0408241403269196	-3.65187134231461	SN
OPC	RPS20	0.595076315058498	5.54285920637548	3.64564613203377	0.0003788421390924	0.0711965802622068	-0.0346099991671549	3.64564613203377	SN
Oligo	SHISA4	0.538833709982588	3.40736705742393	3.65071847840471	0.000379630188195	0.0711965802622068	-0.031433243159352	3.65071847840471	SN
Oligo	DCN	-0.644419175290375	1.82084851971282	-3.64925317392159	0.0003815953560088	0.0714115583937003	-0.013674085218379	-3.64925317392159	SN
DopaN	LINC02150	-1.54842716424244	4.07826872198612	-3.69324904372337	0.0003848827625349	0.0718040797683364	-0.0336034880296019	-3.69324904372337	SN
Astro	ARID3A	0.795394479667949	2.76350416102542	3.64512458855858	0.0003853395866338	0.0718040797683364	-0.0201689926968269	3.64512458855858	SN
Micro-PVM	LRRC56	0.515761733290254	3.58029753860117	3.64457950799704	0.0003916146825718	0.072590893897602	-0.0290960223375336	3.64457950799704	SN
DopaN	EYA4	-2.20299750183664	5.70752394389308	-3.68802250914079	0.0003917795889921	0.072590893897602	-0.01681202099304	-3.68802250914079	SN
Oligo	ENPP4	-0.265623879026416	6.21009556464611	-3.63954245543556	0.0003948638386921	0.072590893897602	-0.230881270245481	-3.63954245543556	SN
GlutaN	ZNF652	0.379140770367699	6.52316250511819	3.67568210412573	0.0003949625040513	0.072590893897602	-0.0241263086052967	3.67568210412573	SN
DopaN	YWHAZ	-0.496575605760732	7.18198849676615	-3.68551832013897	0.0003951255334559	0.072590893897602	-0.0173695162305032	-3.68551832013897	SN
Astro	SCG5	-0.735484995003618	2.8765885966571	-3.63778855774475	0.0003954267722204	0.072590893897602	-0.0390394549539428	-3.63778855774475	SN
GlutaN	CNTN4	0.85739370544459	9.7935311647064	3.67527624445585	0.0003955112285999	0.072590893897602	-0.0289412738078214	3.67527624445585	SN
Astro	CD63-AS1	0.547499440959447	2.68881709213509	3.63675511545975	0.0003968676708083	0.072590893897602	-0.045997133349621	3.63675511545975	SN
Micro-PVM	TSPO	0.536586815096668	4.87958665807575	3.64057406179878	0.0003971586255208	0.072590893897602	-0.073081017043986	3.64057406179878	SN
Micro-PVM	GLUD1P3	0.522787647622512	3.69717771279814	3.64005244522538	0.0003978860330369	0.072590893897602	-0.0427177968786472	3.64005244522538	SN
GabaN	GCN1	0.433333844387248	4.33650375283481	3.64121625422196	0.0003991544257809	0.0726702714176937	-0.71665881734035	3.64121625422196	SN
Micro-PVM	TMEFF2	0.614870655825868	3.53691533197719	3.63785547794769	0.0004009636079344	0.072847569494036	-0.0492727663030132	3.63785547794769	SN
Oligo	BCAT2	0.373956072991111	4.41249636903848	3.63349923253847	0.0004033400466901	0.0730782409809322	-0.145635642289985	3.63349923253847	SN
Astro	MRPL32	-0.604948129085199	2.74063590445845	-3.63175522296328	0.0004039092292225	0.0730782409809322	-0.0588329785403152	-3.63175522296328	SN
Astro	ZNF454	0.375935806217871	4.1059440540029	3.63042183896877	0.0004058069351058	0.0731294539913386	-0.110514291786145	3.63042183896877	SN
Oligo	EBLN3P	-0.23183109674184	4.39595287082444	-3.63171911880192	0.0004058694340111	0.0731294539913386	-0.152616784065853	-3.63171911880192	SN
OPC	STARD4	-0.478073174030239	4.61671662451488	-3.62292273290657	0.0004105012286911	0.0736788899044383	-0.0789111225252421	-3.62292273290657	SN
Astro	SLC1A5	1.05058342512624	2.43883547320488	3.62647088713345	0.0004114796176891	0.0736788899044383	-0.0808806572403036	3.62647088713345	SN
Astro	OGFOD1	0.382920078409455	4.14651437167634	3.62495125527956	0.000413681352917	0.0736788899044383	-0.13469723642363	3.62495125527956	SN
Astro	LOC105369669	0.57877919600763	2.60365076234378	3.62491050756057	0.0004137405436385	0.0736788899044383	-0.0829213469027827	3.62491050756057	SN
Astro	ATP1A3	-0.717721224765666	3.41781702397552	-3.62475245562503	0.0004139702078641	0.0736788899044383	-0.0913931684650295	-3.62475245562503	SN
Astro	USP21	0.511793542527757	3.04621393159237	3.62474017897201	0.0004139880520276	0.0736788899044383	-0.089605166619215	3.62474017897201	SN
OPC	PDK4	0.536710604146563	4.86790337476504	3.61927435253377	0.0004158114096517	0.0738526794327933	-0.109123250650065	3.61927435253377	SN
Oligo	SQLE	-0.525100607153976	5.47352337229967	-3.62313723278231	0.0004182752985437	0.0740577473940048	-0.240238452698403	-3.62313723278231	SN
Oligo	ELOVL6	-0.361042578434304	6.48704612754491	-3.62272469997565	0.0004188805846677	0.0740577473940048	-0.289459768799289	-3.62272469997565	SN
Oligo	CREBRF	0.275263304571441	6.5800886940287	3.62229383374589	0.0004195136538653	0.0740577473940048	-0.30235559464688	3.62229383374589	SN
neurons_unk	CTNNA3	1.17734051336307	6.63389081361945	3.66852031151418	0.0004213019378131	0.0742231880623654	-0.491481485698881	3.66852031151418	SN
immune	RPL13A	0.797411406004424	8.97502668174153	3.64419813799351	0.0004229739127786	0.074263825161856	-0.116660585813738	3.64419813799351	SN
Astro	MEOX2	-0.71227893584071	3.8635654856321	-3.61844412434119	0.0004232357620998	0.074263825161856	-0.137408836558913	-3.61844412434119	SN
Oligo	PNMA2	-0.636580429680055	1.53262770480941	-3.61564222379434	0.0004294022457496	0.0750481286505734	-0.143528187776758	-3.61564222379434	SN
DopaN	LOC124907758	0.946513413643142	2.63331694655608	3.6609483835145	0.0004294267225869	0.0750481286505734	-0.198741849690939	3.6609483835145	SN
OPC	LINC02283	-0.63880062470682	5.46837549119665	-3.60938197412828	0.0004305379065661	0.0750918384358221	-0.145701048660049	-3.60938197412828	SN
Astro	FSIP2-AS1	-0.495769632855507	4.08300131024395	-3.61039296542663	0.0004353458438314	0.0755725480384695	-0.174287655553838	-3.61039296542663	SN
Astro	SLC39A6	-0.415619297327738	3.66397498945413	-3.61033718062183	0.0004354308823419	0.0755725480384695	-0.158326929340833	-3.61033718062183	SN
Astro	CNTNAP4	0.683676062392611	3.94320579453804	3.61003368158043	0.000435893812003	0.0755725480384695	-0.165058275485109	3.61003368158043	SN
GlutaN	SPHKAP	2.07848570970672	5.87270607332193	3.64555937941297	0.0004377144216775	0.075737622165147	-0.139144260363518	3.64555937941297	SN
DopaN	USP12	-0.699664141771089	6.01927793010388	-3.65443775594419	0.0004389792591932	0.0758060678345847	-0.109281988198468	-3.65443775594419	SN
GabaN	UBR1	0.29021676107589	7.33656521541863	3.61238353136388	0.000441436664214	0.0760797770279031	-0.280459353095277	3.61238353136388	SN
Astro	LOC102724036	0.982239318059868	4.92864403835472	3.60573992716185	0.0004424931116492	0.0761114335060993	-0.227124261258651	3.60573992716185	SN
Oligo	CYFIP2	-0.198558124324312	5.50054530522845	-3.60584715821984	0.0004443656555091	0.0762074527474949	-0.300868819474895	-3.60584715821984	SN
OPC	IRF2BP2	0.429500147966199	4.95831562077201	3.59966085158081	0.0004454880320716	0.0762074527474949	-0.165190118200053	3.59966085158081	SN
OPC	SNRPD2	0.622202749962175	3.49288190422544	3.59946852981942	0.0004457886877313	0.0762074527474949	-0.161601087381384	3.59946852981942	SN
Astro	MIER2	0.416744833332324	3.46219140942085	3.60313231087998	0.0004465468179615	0.0762074527474949	-0.172934452439351	3.60313231087998	SN
Oligo	CCDC82	-0.309983733375681	6.82064823482972	-3.60308689370314	0.0004486704819588	0.0764203256253595	-0.363453372524374	-3.60308689370314	SN
Oligo	LOC100506403	0.72889218362619	2.06176046185135	3.60134426574338	0.0004514084775043	0.0764921616424456	-0.153109598798397	3.60134426574338	SN
OPC	LOC100132249	0.593440326048607	3.5545644940296	3.59585814974622	0.0004514684365459	0.0764921616424456	-0.162789156261503	3.59585814974622	SN
OPC	NDUFS5	0.587297421245264	4.81802284034306	3.59547053559622	0.000452082262673	0.0764921616424456	-0.167325575106422	3.59547053559622	SN
Oligo	PEG10	-0.456475416550158	4.95105190923671	-3.60055915011066	0.0004526471894335	0.0764921616424456	-0.289105008223649	-3.60055915011066	SN
Oligo	PAGR1	0.373349617084755	3.08713296425531	3.59947480231213	0.0004543632911323	0.0764921616424456	-0.18468244245093	3.59947480231213	SN
Astro	SLC9A6	-0.420170946579904	5.23716050391979	-3.59724410950637	0.0004558297413662	0.0764921616424456	-0.248733903290575	-3.59724410950637	SN
OPC	VSTM2A	-0.536408521766103	3.88236680026712	-3.59301434565	0.0004559902288206	0.0764921616424456	-0.167078646230093	-3.59301434565	SN
DopaN	SLC18A2	-0.504552953922867	9.22146032408967	-3.64285649109977	0.0004564721681252	0.0764921616424456	-0.143191209918633	-3.64285649109977	SN
Astro	GALNT16-AS1	0.511217225895742	3.83667884433648	3.59651835868919	0.0004569864370487	0.0764921616424456	-0.211707341881685	3.59651835868919	SN
neurons_unk	MEF2C	0.892258174877168	5.79937834808285	3.6415189797588	0.0004614580436589	0.0769508857456901	-0.712217474857338	3.6415189797588	SN
Oligo	GTF3C2-AS2	0.375628891944739	2.31751237692806	3.59501154790648	0.0004614917752588	0.0769508857456901	-0.175057723928375	3.59501154790648	SN
Astro	LINC03021	-0.913061858277081	4.81845454679645	-3.59081533193898	0.0004661727779987	0.0775830714712537	-0.253509629929325	-3.59081533193898	SN
Oligo	PLCG2	0.75972145010503	7.76922104447983	3.59145246030665	0.0004672516910817	0.077614510903173	-0.407165562726744	3.59145246030665	SN
Oligo	FRG1HP	0.380240593527776	3.84462284870166	3.5906495116578	0.0004685605059426	0.0776481477908926	-0.249590603933274	3.5906495116578	SN
Oligo	RNF2	-0.299961735333282	4.08417331300569	-3.5902365598924	0.0004692349683603	0.0776481477908926	-0.266362261599603	-3.5902365598924	SN
Oligo	MOAP1	-0.475768298321428	2.69367493929972	-3.58936599952052	0.0004706598330919	0.0777364243644942	-0.194859234781235	-3.58936599952052	SN
OPC	ITGB4	0.497074037828153	4.28851903645905	3.58207358595641	0.0004737880960935	0.0780297666784346	-0.203423124879961	3.58207358595641	SN
Astro	RELT	0.57385427492978	3.08719680828148	3.58557272098466	0.000474770978862	0.0780297666784346	-0.216814421800398	3.58557272098466	SN
Oligo	TNR	0.617479388795652	3.52759278287322	3.58665681419363	0.0004751201865245	0.0780297666784346	-0.247636922854466	3.58665681419363	SN
Astro	ZNF787	0.375893454397628	3.83101725876657	3.58084514377191	0.0004826526015519	0.0790200762525142	-0.25662458885691	3.58084514377191	SN
Astro	CD47	-0.453538868800882	6.75251550303125	-3.58066082038917	0.0004829623842419	0.0790200762525142	-0.321942531581582	-3.58066082038917	SN
OPC	RUNDC3B	-0.417623477924749	5.36158556684657	-3.57556043208101	0.0004846923656154	0.0790866687460886	-0.254832920869611	-3.57556043208101	SN
OPC	TPCN1	-0.344653249348337	5.83082537428994	-3.57527053983565	0.0004851831593697	0.0790866687460886	-0.274450405486617	-3.57527053983565	SN
Micro-PVM	CNTNAP4	0.676606192538668	3.67910052631784	3.5791481401514	0.0004920412640064	0.0799308750863922	-0.22721140489102	3.5791481401514	SN
OPC	NEK6	0.40127797045957	4.80960945758571	3.57115864003059	0.0004921953503892	0.0799308750863922	-0.246396374938503	3.57115864003059	SN
GabaN	LOC124900272	0.361831186696969	7.39029061373925	3.57779775723143	0.0004977397625863	0.0806810250480849	-0.350478108159993	3.57779775723143	SN
GabaN	PPM1E	0.352413056306311	8.55340019562654	3.57570174311919	0.0005013610882603	0.0810644783086579	-0.333023134426216	3.57570174311919	SN
Astro	MIDN	0.528061034830678	5.19442935911587	3.56956237330128	0.00050196450155	0.0810644783086579	-0.3401846418895	3.56956237330128	SN
Astro	SEMA3A	-0.479510568325336	5.11386069071006	-3.56850769103782	0.000503806497722	0.0812115586817897	-0.339987328688137	-3.56850769103782	SN
Astro	LOC102723331	0.537291858220209	3.96866063230055	3.56656512618436	0.0005072158696017	0.0816102847608054	-0.310620900079436	3.56656512618436	SN
Astro	GOLGA6L10	0.743839484962155	2.57330093394713	3.56503826201989	0.0005099109090027	0.0817361303592055	-0.259853805456196	3.56503826201989	SN
Astro	GSDME	0.433000021376612	3.95256814421376	3.56418837599998	0.0005114168708786	0.0817361303592055	-0.315888203006148	3.56418837599998	SN
Oligo	ADCY8	0.580909452276463	1.90110285572147	3.56521222512406	0.0005118602338401	0.0817361303592055	-0.261673757441941	3.56521222512406	SN
Oligo	RAB3C	-0.406501235571663	3.59441667370406	-3.56500190395312	0.0005122334931995	0.0817361303592055	-0.313833328335626	-3.56500190395312	SN
OPC	PHACTR1	-0.289525537577874	7.49432615115614	-3.55940145709158	0.0005127762299872	0.0817361303592055	-0.392862772686627	-3.55940145709158	SN
GlutaN	VHL	0.651390746941773	4.48917270616831	3.59836818882006	0.0005136216064862	0.0817361303592055	-0.359494928451283	3.59836818882006	SN
GlutaN	CACNA1I	1.20257628902272	5.02732386176496	3.59490294843078	0.000519661119077	0.0825466069423465	-0.320487676001601	3.59490294843078	SN
neurons_unk	GAB1	0.90809672853025	6.22922355921731	3.60457932553894	0.0005223107466815	0.0826674076566128	-0.685719354058929	3.60457932553894	SN
Astro	AGAP11	-0.666046602053639	3.32379366097224	-3.55810607011041	0.0005223174930773	0.0826674076566128	-0.310251556640528	-3.55810607011041	SN
DopaN	GABRA1	-1.21014220404688	4.17125018017654	-3.60146551399008	0.0005245531857837	0.0828708508562334	-0.291038938691843	-3.60146551399008	SN
Astro	CRAT	0.435626599596342	3.21320366062099	3.5560537743202	0.0005260447491762	0.0829562105631366	-0.306726344777155	3.5560537743202	SN
Astro	RCC1	0.561331029248171	2.7995915932638	3.5540073236688	0.0005297863450753	0.0833954472833661	-0.302502705005185	3.5540073236688	SN
OPC	LOC112268474	0.514546923927703	3.47479317297759	3.54949063052999	0.0005307523609469	0.0833969750290147	-0.296833060358089	3.54949063052999	SN
GabaN	SMARCD3	0.40884661437873	5.77847748237106	3.55665866332729	0.0005354207344974	0.0839792014268254	-0.619834117764748	3.55665866332729	SN
Oligo	PPT2	0.335241515441231	2.70932778442382	3.54967336276182	0.0005401389766488	0.084319265042337	-0.321346636520389	3.54967336276182	SN
OPC	CLVS1	-0.365659201080755	6.79755493497585	-3.54433257005399	0.0005403412806396	0.084319265042337	-0.416425832354766	-3.54433257005399	SN
DopaN	CDH6	1.8738207669312	5.68571930102891	3.59208236018475	0.0005412726522993	0.084319265042337	-0.291842015962832	3.59208236018475	SN
GlutaN	DGLUCY	0.48248670466376	6.01141076700724	3.58270700063737	0.0005414564017075	0.084319265042337	-0.305504976512309	3.58270700063737	SN
Micro-PVM	SMC2	-0.412332077938178	4.32454061835795	-3.54922170463805	0.0005456673051394	0.0844368059316513	-0.333798506183111	-3.54922170463805	SN
Endo	SOD2	0.857131352756878	6.87053699431425	3.55810848603461	0.0005458843228476	0.0844368059316513	-0.625740521217376	3.55810848603461	SN
Oligo	FDFT1	-0.349061156308941	6.752597392981	-3.54627758397572	0.0005465119153869	0.0844368059316513	-0.548937816407648	-3.54627758397572	SN
Oligo	ABCA1	0.638776086097378	6.10497115164582	3.54607430338674	0.0005468956562687	0.0844368059316513	-0.526104597600717	3.54607430338674	SN
Oligo	LOC107984913	0.426475824168472	3.27989216304124	3.54599132957686	0.0005470523622115	0.0844368059316513	-0.363951320625871	3.54599132957686	SN
Micro-PVM	CCDC14	-0.308018170231006	6.03554493167487	-3.54657518349369	0.0005506659962049	0.0848443984647484	-0.411063164569981	-3.54657518349369	SN
Astro	CNTNAP1	0.595264554549171	5.05222965508212	3.54031876745886	0.0005554660766148	0.0854330337625233	-0.424261269869168	3.54031876745886	SN
Astro	MRE11	-0.350588381287199	5.11512655903914	-3.53885341908286	0.0005582835148945	0.08571519451304	-0.433552941387422	-3.53885341908286	SN
OPC	FBXO31	0.524074431786711	5.29432524736806	3.53401259854226	0.0005600181953967	0.0858304161088994	-0.391179299445298	3.53401259854226	SN
DopaN	RBFOX1	1.30559107399653	8.66502692038605	3.580273092816	0.0005630333704719	0.0861411423486761	-0.324191966892319	3.580273092816	SN
Oligo	PKD1P1	0.533745181747292	2.68499457004686	3.53289816623271	0.0005723175836533	0.0874082303286506	-0.370762911281173	3.53289816623271	SN
Astro	CFAP251	0.516806047219864	4.47538158593168	3.52969772687764	0.0005761943966366	0.0874459501565054	-0.443782212127126	3.52969772687764	SN
Micro-PVM	KANK1	0.595447226089762	3.698319556508	3.53325410946345	0.0005764887794629	0.0874459501565054	-0.366514173382307	3.53325410946345	SN
Astro	ANKRD52	0.339474340544467	4.94965492927404	3.52878899029563	0.0005780013434013	0.0874459501565054	-0.457341350518328	3.52878899029563	SN
OPC	KIAA1549L	-0.408311723126098	5.74575764440933	-3.52472502018538	0.0005783016960656	0.0874459501565054	-0.418444220346545	-3.52472502018538	SN
OPC	BICC1	-0.428786130080338	4.59115725496579	-3.5245895162345	0.0005785725614875	0.0874459501565054	-0.377085848563211	-3.5245895162345	SN
Astro	GRK5	0.513735626708985	4.21203354584513	3.52849804052811	0.0005785809996938	0.0874459501565054	-0.436780957632652	3.52849804052811	SN
GlutaN	PLCG2	0.973166783993457	7.15739283340586	3.56138167583341	0.0005816602986053	0.0875948362853861	-0.357257088346553	3.56138167583341	SN
Astro	HAUS7	0.71487612618587	2.71934558409833	3.52659132500483	0.0005823933015863	0.0875948362853861	-0.379643485164789	3.52659132500483	SN
Micro-PVM	ABLIM2	0.521560211064068	3.43124055268048	3.53019420692197	0.0005825794379525	0.0875948362853861	-0.37314369257762	3.53019420692197	SN
Astro	NBEA	-0.361121584426928	7.40709200504814	-3.52040547527612	0.0005949248427452	0.0890386911702999	-0.509264007681797	-3.52040547527612	SN
OPC	SUSD5	-0.293629618370795	6.48979932377257	-3.51637798632181	0.0005952117067676	0.0890386911702999	-0.483788524898226	-3.51637798632181	SN
Oligo	RPL31	0.361472494008381	5.4437205609872	3.52123560874902	0.000595744085763	0.0890386911702999	-0.5709059946034	3.52123560874902	SN
GabaN	ABCA17P	0.703465747427209	5.12878959842962	3.52511172714482	0.0005966896772797	0.0890386911702999	-0.78908238997461	3.52511172714482	SN
Astro	ZNF711	-0.492261042572797	3.67790654539619	-3.51925307043288	0.0005972873087553	0.0890386911702999	-0.436880461634282	-3.51925307043288	SN
Micro-PVM	LINC02899	-1.64108599081207	4.02143399910981	-3.52107327707915	0.0006010960993211	0.0894535623438603	-0.403151562662114	-3.52107327707915	SN
Astro	DOC2A	0.739548602652293	3.19676283150117	3.51601990238999	0.000603962645241	0.0897270364625828	-0.428488531189181	3.51601990238999	SN
DopaN	CPPED1	0.644755400908553	5.32512212000462	3.55821796308151	0.0006059109762342	0.0898478341385304	-0.390409910807541	3.55821796308151	SN
DopaN	EBF1	-1.76971254797482	7.44812718314281	-3.55775847655528	0.000606836312539	0.0898478341385304	-0.39022828664469	-3.55775847655528	SN
Oligo	GABRG2	-0.555192114721979	1.82017658802644	-3.51319117932423	0.0006124259587895	0.0905217467595923	-0.424345362262501	-3.51319117932423	SN
DopaN	PTPRS	0.523390715529968	7.37939861493677	3.55158894668371	0.0006193910848495	0.0912654953930562	-0.407077261115321	3.55158894668371	SN
DopaN	ABCA5	-0.61549750749842	8.38019017657783	-3.55151118906617	0.0006195508763366	0.0912654953930562	-0.407365272762664	-3.55151118906617	SN
OPC	COL15A1	0.665498083395655	4.76393612992512	3.50391131559652	0.000621336180252	0.0913741387373309	-0.442638435028915	3.50391131559652	SN
Oligo	OCM	0.550654169889306	1.87479262134877	3.50828409748413	0.0006228167749652	0.0913844840653865	-0.431559188123353	3.50828409748413	SN
Astro	VASN	0.60473516234988	3.81724611817313	3.50634156461231	0.0006243671946131	0.0913844840653865	-0.48969206442343	3.50634156461231	SN
GabaN	CEP126	0.342375024935192	7.1257091153779	3.51143921894901	0.0006252456267573	0.0913844840653865	-0.558374768707545	3.51143921894901	SN
immune	RPL37A	0.853805651177489	7.78791905536498	3.52917104726475	0.0006255981399089	0.0913844840653865	-0.431367754575235	3.52917104726475	SN
Oligo	ZGPAT	0.347897885292767	3.56482758484189	3.50646872054737	0.0006267027418938	0.0913927525289958	-0.489986495632031	3.50646872054737	SN
Endo	SLC19A1	0.60114969850403	8.44615878541213	3.51566813155167	0.0006308408719258	0.0917070068818949	-0.571270750378267	3.51566813155167	SN
GlutaN	LOC105377202	0.841978554323282	3.96663852434468	3.53705782814821	0.0006309608647142	0.0917070068818949	-0.581252397385056	3.53705782814821	SN
OPC	RPL27A	0.702361598245878	5.16800077222782	3.49661916392098	0.0006371133086102	0.0924471552478716	-0.481904132934132	3.49661916392098	SN
Micro-PVM	LOC100129034	0.552339794342768	4.16557572381798	3.5034802301796	0.0006383885957844	0.0924783293564331	-0.468272946108548	3.5034802301796	SN
Micro-PVM	APOC1	0.638203789213245	6.69655731285745	3.50085711587139	0.0006441320198278	0.0930181376820125	-0.582987428540046	3.50085711587139	SN
Astro	HILPDA	0.863291251232058	5.39753061698243	3.49719371541077	0.0006442482273204	0.0930181376820125	-0.574411148283415	3.49719371541077	SN
Astro	PON1	-0.67483633854334	3.05528936475687	-3.49376674751123	0.0006518482513332	0.0939598850479617	-0.485974391074985	-3.49376674751123	SN
DopaN	LOC124909414	1.14820001921725	2.72185407729776	3.53564869478074	0.0006529766485191	0.0939672187911008	-0.523229008109126	3.53564869478074	SN
Oligo	IDS	-0.187076661818704	6.08313959688792	-3.4908517792921	0.0006610874455276	0.0949776818156962	-0.692357118732269	-3.4908517792921	SN
Oligo	ZNF23	-0.260076805166113	3.62256555421363	-3.49009570340067	0.0006627963736507	0.0950118906126127	-0.541715527794697	-3.49009570340067	SN
Oligo	DCBLD1	-0.308882907283125	4.32405492858635	-3.48967472852078	0.0006637496865388	0.0950118906126127	-0.588005904286451	-3.48967472852078	SN
Oligo	TPBG	-1.02058422562866	1.23984743188587	-3.48922173662595	0.0006647769437548	0.0950118906126127	-0.537327173636409	-3.48922173662595	SN
OPC	BGN	0.626860854459143	4.51009884420319	3.4834986401931	0.0006664534927962	0.0950118906126127	-0.497374326409842	3.4834986401931	SN
Micro-PVM	SCG2	-0.671124739907364	4.31767156497254	-3.48919128306283	0.0006702690310916	0.0950118906126127	-0.503088107146988	-3.48919128306283	SN
neurons_unk	QKI	0.843902689672331	7.24080013624761	3.52940981215798	0.000670405816798	0.0950118906126127	-0.748331442913183	3.52940981215798	SN
Oligo	MOBP	-0.488891960980844	10.5866223765994	-3.48649394261351	0.0006709944933113	0.0950118906126127	-0.797048737154471	-3.48649394261351	SN
Astro	PCNX4-DT	-0.50431162316827	5.53183366590701	-3.48448123993834	0.0006728668617166	0.0950118906126127	-0.607919441346982	-3.48448123993834	SN
OPC	SLC19A3	-0.479381090564542	3.5627173970726	-3.48049027036029	0.0006733575364367	0.0950118906126127	-0.502427217306422	-3.48049027036029	SN
neurons_unk	PLP1	1.22580333891692	5.82280901313594	3.52806061778714	0.0006733958382925	0.0950118906126127	-0.962073617567332	3.52806061778714	SN
Astro	TFE3	0.423192273235156	4.50699136628241	3.4841153799622	0.0006737079305501	0.0950118906126127	-0.583548197217516	3.4841153799622	SN
immune	PLCG2	0.767440173401469	8.66674644397175	3.50668892709119	0.0006746747115917	0.0950118906126127	-0.526174970046814	3.50668892709119	SN
Micro-PVM	CXXC5	0.450328998785731	4.0422450233782	3.48691280211863	0.0006754890339057	0.0950118906126127	-0.514463422386537	3.48691280211863	SN
Astro	MDH1	-0.328240498640015	5.36715900681836	-3.48108910595199	0.0006807029850596	0.0955317332504625	-0.613987058791794	-3.48108910595199	SN
OPC	TNFSF13B	0.589106200136743	4.34852902469934	3.47641497324248	0.0006828173821595	0.0955317332504625	-0.523541448901229	3.47641497324248	SN
GabaN	PIK3CB	0.306543142650171	6.96413429868253	3.48533217619973	0.0006833819381177	0.0955317332504625	-0.643603184360639	3.48533217619973	SN
Astro	DNAJC10	-0.337045683199505	5.66464466793423	-3.47952063067726	0.0006843552380733	0.0955317332504625	-0.626822415528402	-3.47952063067726	SN
Oligo	AAGAB	-0.246355935398393	4.92560351767947	-3.48058021448413	0.000684662163376	0.0955317332504625	-0.659626259622868	-3.48058021448413	SN
OPC	S100A13	0.615159625118652	3.22872588018207	3.47474939867463	0.0006867194604557	0.0956657252203872	-0.536107131767531	3.47474939867463	SN
Astro	ARMCX4	-0.310818486276498	6.75422810634859	-3.4770966542943	0.000690035816322	0.0959744073907517	-0.64230608713213	-3.4770966542943	SN
Astro	THAP6	-0.329607660902521	5.20539596423311	-3.47587421197148	0.000692917392084	0.0962217309099891	-0.626754541653366	-3.47587421197148	SN
OPC	GALNT3	-0.564522844599565	4.02767244247782	-3.471187000208	0.0006951358339712	0.0963503609734887	-0.526960967835134	-3.471187000208	SN
Micro-PVM	LLGL2	0.445123929379728	3.5372870275662	3.47809493555578	0.0006960533834818	0.0963503609734887	-0.525674644182999	3.47809493555578	SN
OPC	RBM38	0.483078191298248	3.2823081494663	3.46993275667125	0.0006981220568999	0.0964835661110512	-0.541726609510961	3.46993275667125	SN
Astro	TCEAL1	0.586722406572531	3.37524735259064	3.47292566084089	0.0006999144202633	0.0965782228606077	-0.567496488304752	3.47292566084089	SN
Astro	SYNJ2	0.470792645695808	3.97855391562035	3.47196503500387	0.0007022083307603	0.0967416775681219	-0.594973274823405	3.47196503500387	SN
Astro	HIF1A-AS2	0.901973809344719	2.40307467673108	3.47062597634757	0.0007054177070926	0.097030539404466	-0.54151624669386	3.47062597634757	SN
Astro	C17orf97	0.537085625351266	2.71394668689172	3.46976572774532	0.0007074867682963	0.0971502645554662	-0.550484764414749	3.46976572774532	SN
Astro	LOC124902532	1.01773492215819	2.12646625388959	3.46933862296874	0.0007085161541765	0.0971502645554662	-0.54341179546537	3.46933862296874	SN
GlutaN	CLIP1	0.411743577528279	7.28256218102686	3.50133265270161	0.0007105785695683	0.0972801025374422	-0.531784423260884	3.50133265270161	SN
GabaN	ZFYVE9	0.302984698326683	7.42001726135565	3.47285455195441	0.0007129300985402	0.0974490518862105	-0.650443897181073	3.47285455195441	SN
Micro-PVM	IER5L	0.607897296187449	3.92742282766737	3.46948359171272	0.0007167032524966	0.0978114875437848	-0.561093435488437	3.46948359171272	SN
neurons_unk	ZDHHC14	0.531087974106866	7.86002007130895	3.5080189498022	0.0007193233533503	0.09801567449316	-0.750769956759171	3.5080189498022	SN
DopaN	NRP1	-1.22443236696105	3.73823362963061	-3.50460812758521	0.0007233806526359	0.0983311972848483	-0.568885421273435	-3.50460812758521	SN
Oligo	LOC105378179	0.572365076893596	3.74336556848717	3.46406044527741	0.0007242424412211	0.0983311972848483	-0.640382470438471	3.46406044527741	SN
Oligo	XRCC1	0.249122178862416	3.9222653475347	3.4637438356048	0.0007250216135649	0.0983311972848483	-0.642887659903495	3.4637438356048	SN
Oligo	CCNE2	-0.344476346178289	4.6695622980742	-3.46236086634331	0.0007284343288947	0.0986406405588851	-0.694304913261364	-3.46236086634331	SN
Micro-PVM	APOE	0.603507045143564	8.40063597687327	3.46193014663448	0.0007352891816378	0.099414517307114	-0.733388829864134	3.46193014663448	SN
OPC	ROR2	-0.538804874379382	5.23587170468486	-3.45356665520297	0.0007382092351535	0.0994480831256094	-0.617066706370441	-3.45356665520297	SN
Oligo	NSG2	-0.603272317972529	1.98682306645771	-3.45822352131987	0.0007387343000845	0.0994480831256094	-0.579084622787242	-3.45822352131987	SN
OPC	NUMBL	0.467737357454146	4.16446235554233	3.45326876002035	0.0007389585453621	0.0994480831256094	-0.58573401968258	3.45326876002035	SN
DopaN	ZFPM2	-1.36238765390325	4.70624834975292	-3.49683561731654	0.0007421008329169	0.0997170837229452	-0.567399475939678	-3.49683561731654	SN
Astro	KCNQ4	-0.752329674087814	4.04111494962815	-3.45500334224688	0.0007438941123303	0.0998042674676801	-0.653084794993632	-3.45500334224688	SN
Astro	CIITA	0.608208771873951	3.16384567730909	3.45121661998975	0.0007535127257017	0.100939453564169	-0.625639820491424	3.45121661998975	SN
OPC	WDR45	0.552433334757285	2.97188406143259	3.44690454762948	0.0007551383891385	0.101002075922705	-0.618974877384196	3.44690454762948	SN
OPC	TAPBP	0.41609869041591	3.89962956523379	3.44554617908969	0.0007586345927791	0.101130999484212	-0.602493534980566	3.44554617908969	SN
Astro	LOC105370504	0.677504393503894	4.46227718755727	3.44899561859993	0.0007592084953523	0.101130999484212	-0.688348338667523	3.44899561859993	SN
Astro	LINC02226	-0.511344114908321	4.78300108500749	-3.44885080174801	0.0007595812797385	0.101130999484212	-0.695858721047796	-3.44885080174801	SN
Oligo	ITGB4	0.769404464351298	2.82592877175743	3.44885422553508	0.0007625673232571	0.101373793535501	-0.648311042881268	3.44885422553508	SN
Astro	SEMA6A	-0.401678428923115	6.39335693476911	-3.44642282677427	0.0007658569808797	0.101656148754304	-0.736073529704955	-3.44642282677427	SN
Oligo	BSCL2	-0.404674607565544	3.63009909034969	-3.44655933192644	0.0007685140722417	0.101705111387469	-0.666085680702833	-3.44655933192644	SN
Astro	NEFM	-0.666394345198039	3.87592172897029	-3.44538345369677	0.0007685583543103	0.101705111387469	-0.659523041561544	-3.44538345369677	SN
Astro	NLGN2	0.383322801868479	4.76512113094006	3.44398575631121	0.0007722051368813	0.102032868745469	-0.709045428108903	3.44398575631121	SN
OPC	FAM53C	0.428864760416691	4.25307247479807	3.43767811748553	0.0007791863762229	0.102799555690279	-0.62736075825594	3.43767811748553	SN
Micro-PVM	SLC24A2	0.531311503829486	5.06458243628131	3.4432454824493	0.0007832294619827	0.10317687566636	-0.681580119730849	3.4432454824493	SN
Astro	ZNF469	0.40974480747873	4.49170343910936	3.43784779690552	0.0007884131166575	0.103425621109144	-0.715626405669933	3.43784779690552	SN
Oligo	COL27A1	0.89100314599918	1.91897855689747	3.43845572984331	0.0007898632027957	0.103425621109144	-0.636629640376718	3.43845572984331	SN
OPC	SOX2-OT	-0.370819453721823	9.84999116915108	-3.43341267169138	0.0007905452271946	0.103425621109144	-0.847771415522726	-3.43341267169138	SN
DopaN	CDH10	-0.963728387546922	7.09050248894806	-3.47747906601841	0.0007907298734453	0.103425621109144	-0.620807288777804	-3.47747906601841	SN
Oligo	LOC124900946	0.43037334829169	3.78087372451717	3.43799577040641	0.0007910915258311	0.103425621109144	-0.718531268216146	3.43799577040641	SN
DopaN	UNC5C	-0.677096878371588	9.57030000919627	-3.47689861142637	0.0007922335924972	0.103425621109144	-0.617788559408795	-3.47689861142637	SN
OPC	RALGDS	0.369398854299086	5.79382027437422	3.43225627948318	0.0007936513586754	0.103455835629315	-0.711641006474383	3.43225627948318	SN
Astro	CYBC1	0.503573285057501	3.9716405837914	3.43539399990181	0.0007949815767371	0.103460623953384	-0.705589551273203	3.43539399990181	SN
GabaN	DOCK3	0.241753647576635	9.95322245913496	3.44019478194578	0.0007960608514536	0.103460623953384	-0.698036416697174	3.44019478194578	SN
DopaN	MKX	-1.31524703467366	4.12037718048744	-3.47347654183343	0.0008011537803454	0.103953803216641	-0.644187834740682	-3.47347654183343	SN
GlutaN	ZDHHC20	0.483116085697847	7.16044584343344	3.46419984130103	0.00080332923588	0.103953803216641	-0.638867337306821	3.46419984130103	SN
Astro	TBC1D16	0.392818820552565	5.21030039604005	3.43202559670621	0.0008040820030819	0.103953803216641	-0.762420308121939	3.43202559670621	SN
Astro	LOC105377871	-0.796707951819546	3.19147033837112	-3.43182623271143	0.0008046236789619	0.103953803216641	-0.679703851287514	-3.43182623271143	SN
Oligo	KLHL22	0.237088188795352	5.35437907825721	3.43191642084938	0.0008074958799689	0.104170552077593	-0.838544432105946	3.43191642084938	SN
Endo	MSRB3	-0.574854395666704	7.76814993054256	-3.43986619375513	0.0008143834194752	0.10454055949518	-0.825334300462847	-3.43986619375513	SN
GlutaN	NXN	0.969198569367486	4.44014428772082	3.45966910611511	0.000815397370265	0.10454055949518	-0.715759362318695	3.45966910611511	SN
Endo	RPL23	0.831704356111816	6.65719326408233	3.43931286373292	0.0008158914830155	0.10454055949518	-0.953841810549874	3.43931286373292	SN
Astro	ABCA5	-0.387714490461344	5.27349646732184	-3.42751348602886	0.0008164256800608	0.10454055949518	-0.776652332335034	-3.42751348602886	SN
OPC	SPATA1	0.506788146667614	3.22756124943683	3.42355852934754	0.0008173836095286	0.10454055949518	-0.670025571311235	3.42355852934754	SN
OPC	CTSC	0.536090531080498	3.54398145969347	3.42324040452263	0.0008182641220672	0.10454055949518	-0.666862458788906	3.42324040452263	SN
Oligo	FTCD	1.06818006447341	2.63009942648238	3.42761916682483	0.0008192835417144	0.10454055949518	-0.681511660950741	3.42761916682483	SN
Oligo	FRMD8	0.405326477526502	5.43026521157049	3.42726651310202	0.0008202580323035	0.10454055949518	-0.823420105846745	3.42726651310202	SN
Astro	TARBP1	-0.476992153797499	5.82296560002647	-3.42580242516317	0.0008211529264187	0.10454055949518	-0.792109701862526	-3.42580242516317	SN
OPC	UCHL1	-0.483668070652406	5.22958856066431	-3.42112803783752	0.0008241333812368	0.104548154877532	-0.697867085371533	-3.42112803783752	SN
Astro	LOC107986129	-0.475491134405172	4.41052912823949	-3.42454195176876	0.0008246517270909	0.104548154877532	-0.755795780125827	-3.42454195176876	SN
Astro	NRAV	0.542329023670774	2.22910965990876	3.42448536092702	0.0008248091386671	0.104548154877532	-0.672376641185774	3.42448536092702	SN
GlutaN	ZNF469	0.869603522031339	5.05031807614289	3.45374378974219	0.0008314381510763	0.105119862400394	-0.698539180887249	3.45374378974219	SN
OPC	SLC25A37	0.325521351065492	5.16240665929046	3.41841473147517	0.000831730308992	0.105119862400394	-0.715561169490762	3.41841473147517	SN
Astro	PHRF1	0.294017592692538	4.9228329272516	3.42153165314226	0.0008330643468466	0.105136096230761	-0.77884287643165	3.42153165314226	SN
Oligo	C12orf40	0.715216877410703	1.53063379961974	3.42073305129691	0.0008385099604926	0.105670430816011	-0.684844330488786	3.42073305129691	SN
Oligo	CYBA	0.68149638323435	1.15559528335015	3.41713596853685	0.0008487207875458	0.106657192047813	-0.72781943460393	3.41713596853685	SN
Astro	SLC13A5	-0.780761261891236	4.53050529851417	-3.41598158772244	0.0008487861213111	0.106657192047813	-0.773955435143481	-3.41598158772244	SN
Astro	CERCAM	0.432712830776378	4.31550109363392	3.41537983307606	0.0008505073489916	0.106719704148937	-0.776447500792215	3.41537983307606	SN
Astro	ID4	-0.488604795468534	6.88353746292165	-3.41465209563167	0.0008525933057748	0.106827736230897	-0.835236726915659	-3.41465209563167	SN
Oligo	ST6GAL1	0.498048098311622	2.17946137595226	3.41459846882151	0.000855993892894	0.107099941775622	-0.707843591805549	3.41459846882151	SN
Astro	LOC105374076	0.515270657157626	2.93662951694725	3.41149687482487	0.0008616929364634	0.107658532822588	-0.733769643101794	3.41149687482487	SN
OPC	ITPKC	0.561555842397619	4.33382847499661	3.4066335332248	0.0008654842809082	0.10797752172413	-0.726409553680736	3.4066335332248	SN
OPC	GFAP	0.707652055053075	5.10570945350573	3.40546511148903	0.000868900991275	0.108248926780176	-0.760758274630133	3.40546511148903	SN
GabaN	CACNG8	0.415629555506407	6.44561015964837	3.41281692810237	0.0008726784793447	0.108498888709719	-0.907579910920068	3.41281692810237	SN
Astro	SHROOM3	-0.402859316067991	8.15616468844631	-3.40748466405155	0.0008733957122045	0.108498888709719	-0.853886799128013	-3.40748466405155	SN
GabaN	GRIK5	0.414385621567758	5.70480263282452	3.41196945302084	0.0008751571321761	0.10856305551307	-0.984548055997902	3.41196945302084	SN
OPC	FBXO22	-0.275310291434983	5.62801022264423	-3.40271233567951	0.0008770007369812	0.10863722055387	-0.788485864692817	-3.40271233567951	SN
Astro	ATE1-AS1	0.705663671024583	4.85399920206333	3.40347543685719	0.0008852385519129	0.109502125385354	-0.838627780099258	3.40347543685719	SN
Astro	PPP1R16B	0.744182378039538	2.66090219509152	3.40272765122011	0.0008874640282819	0.10962191999204	-0.744722162593241	3.40272765122011	SN
Astro	FBF1	0.313895665379915	5.02202956479121	3.40032913055695	0.000894637689452	0.11033365401073	-0.850303843535708	3.40032913055695	SN
OPC	RXRA	0.431954091591567	6.37969988112819	3.3964284298111	0.0008957563846892	0.11033365401073	-0.858901101943917	3.3964284298111	SN
OPC	SHISA4	0.566690834670666	3.93233071435462	3.39404478990272	0.0009029686940058	0.111009804674641	-0.749940816928877	3.39404478990272	SN
OPC	REV3L	-0.23781892926773	9.20506453174772	-3.39377393017815	0.0009037916832249	0.111009804674641	-0.959799272183967	-3.39377393017815	SN
GabaN	OSBP2	0.303360634989739	8.00437001625287	3.40144252550507	0.0009065016059892	0.111186055630814	-0.824068605014094	3.40144252550507	SN
Oligo	SYTL3	0.580278867981125	1.76219532870847	3.39568509353188	0.0009120751903625	0.111554996745177	-0.756135117174918	3.39568509353188	SN
Oligo	LOC105377382	-0.647008944343089	4.98641116402232	-3.39550815172894	0.0009126157578721	0.111554996745177	-0.913929885544396	-3.39550815172894	SN
Astro	LHFPL3	0.620363772885037	3.575702233923	3.39415742377723	0.0009133471817177	0.111554996745177	-0.802706876410685	3.39415742377723	SN
Oligo	NEBL	0.377288376226843	3.73888578424972	3.39419332606621	0.0009166420457337	0.11180084319203	-0.843023309314784	3.39419332606621	SN
OPC	CGNL1	0.467476431098383	4.13615824653159	3.38827229186302	0.0009206609349837	0.112085882484644	-0.773186971638908	3.38827229186302	SN
OPC	BRI3	0.570937253063049	3.64572136177392	3.38729485601605	0.0009236886589955	0.112085882484644	-0.770452743093069	3.38729485601605	SN
GlutaN	CFAP46	0.694460505985612	5.66949812569145	3.42157470715474	0.0009238423672372	0.112085882484644	-0.763404980964937	3.42157470715474	SN
Oligo	MGRN1	0.220569405117322	5.77119599183287	3.39176556347599	0.0009241201911137	0.112085882484644	-0.981879180515672	3.39176556347599	SN
Oligo	TMEM132D	0.488793885891564	2.63896088078373	3.38967497721761	0.0009306055341993	0.112697635210457	-0.795490047824566	3.38967497721761	SN
GlutaN	SPATA13	0.881704198209594	5.77445163259395	3.41896483099775	0.000931748540676	0.112697635210457	-0.767476534979513	3.41896483099775	SN
GlutaN	PRSS3	1.37071251810928	4.14888237323178	3.41849164053453	0.0009331887932745	0.112715505671872	-0.87961388802448	3.41849164053453	SN
Astro	SYNDIG1L	0.461973642107352	3.78686470683375	3.38596470799808	0.0009387503147513	0.113075011961519	-0.852172062778107	3.38596470799808	SN
Astro	LOC101928824	0.340574700203402	3.37889127301557	3.38564539912487	0.0009397536757419	0.113075011961519	-0.825564611830933	3.38564539912487	SN
Astro	TMEM168	-0.363017392498638	5.68705993132235	-3.38554954171796	0.0009400550835609	0.113075011961519	-0.913252599239834	-3.38554954171796	SN
Micro-PVM	RAB3C	-0.635226422364362	3.00640311865239	-3.38792662403404	0.0009429481301094	0.113148465618854	-0.78523687720143	-3.38792662403404	SN
Astro	KEAP1	0.367633373713996	3.87266657606265	3.38453183546925	0.0009432606844049	0.113148465618854	-0.85167207378228	3.38453183546925	SN
GabaN	NT5C2	0.281883681802793	7.02826283238234	3.38734018155622	0.0009501446404274	0.113817669859557	-0.894931278033451	3.38734018155622	SN
Astro	CHCHD5	0.493230590626905	2.6437035894522	3.38139309556408	0.0009532118080135	0.114028452868914	-0.803349891753111	3.38139309556408	SN
Oligo	CHL1	-0.416548487254105	3.29979671113953	-3.3817624976542	0.0009555396479143	0.114046564385177	-0.846756665125943	-3.3817624976542	SN
Astro	LOC101927108	-0.477378173747773	3.24078141868359	-3.38052581497475	0.000955978746724	0.114046564385177	-0.833472357330332	-3.38052581497475	SN
GlutaN	ELMOD1	0.577100022357059	6.99592220603265	3.4100349920161	0.0009592843701901	0.114284579332197	-0.787126368604739	3.4100349920161	SN
Astro	DMGDH	-0.440640822475303	5.11366196894709	-3.37778557576622	0.0009647706299632	0.114728394860954	-0.92205691433842	-3.37778557576622	SN
DopaN	ZNF248	-0.665593394314356	7.92125156789782	-3.41605214214404	0.0009657318544453	0.114728394860954	-0.79241889159639	-3.41605214214404	SN
OPC	JUN	0.687105455167252	4.95840360092834	3.37364524559347	0.0009669564395381	0.114728394860954	-0.834268417785544	3.37364524559347	SN
OPC	LOC102724363	0.507484622995161	4.69312951139172	3.37202940378208	0.0009722022825393	0.115194082137784	-0.839674933856458	3.37202940378208	SN
OPC	PDE4D	-0.275484946179837	9.57470897286729	-3.37157914960096	0.0009736687761379	0.115211306595205	-1.03503944004166	-3.37157914960096	SN
OPC	RPGR	0.610011703079097	4.45081970405476	3.3704790619506	0.0009772605164504	0.1154796176939	-0.846229140846211	3.3704790619506	SN
Micro-PVM	ADCY2	0.518987371817671	3.87467320764291	3.37627263609017	0.000980279404958	0.115679602257338	-0.832372709629216	3.37627263609017	SN
Oligo	RFC2	0.38181422859769	2.42147255277011	3.37305385939979	0.0009837056731198	0.115927054913194	-0.832622475812902	3.37305385939979	SN
GlutaN	TSPAN9	1.04970449563566	4.65266978093201	3.40143601070044	0.0009865221885472	0.11592947953633	-0.869893812554338	3.40143601070044	SN
Oligo	TSHZ2	0.459605733931481	2.45946346115435	3.37208968702192	0.0009868714370607	0.11592947953633	-0.842652157844497	3.37208968702192	SN
Astro	LOC101927394	-0.476773144513033	4.80751783547274	-3.37074321375861	0.0009877143267798	0.11592947953633	-0.933571332168462	-3.37074321375861	SN
OPC	SERF2	0.528203699804639	5.09266512422827	3.36442846087947	0.0009972382195721	0.116528491453038	-0.873305974148305	3.36442846087947	SN
OPC	IRS4	-0.732249081521715	3.12449568257756	-3.36419139167306	0.0009980286965736	0.116528491453038	-0.842861218444217	-3.36419139167306	SN
GlutaN	QRICH2	0.883710149728052	4.91884813576034	3.39781518743031	0.0009982076513853	0.116528491453038	-0.854505017102744	3.39781518743031	SN
GlutaN	KIAA1671	0.535020682884577	6.34004457873413	3.39778160024144	0.0009983166540638	0.116528491453038	-0.818953017092478	3.39778160024144	SN
OPC	SGCZ	-0.772832418293157	9.47401384063502	-3.36375089723517	0.0009994990265331	0.116528491453038	-1.05553418136345	-3.36375089723517	SN
Micro-PVM	ATP5F1E	0.43717264116686	5.93564379499374	3.36840844512082	0.001006248652062	0.117158779973803	-0.945799639094067	3.36840844512082	SN
Oligo	LINC00299	0.529526764652915	2.10678405790571	3.36493720552122	0.001010655600762	0.117514990634209	-0.847002798531026	3.36493720552122	SN
DopaN	PDK1	0.732622399058578	4.97746531909435	3.40072460313497	0.0010147700781525	0.117628263619296	-0.829100058166413	3.40072460313497	SN
Astro	SMIM8	-0.356529726413623	3.75684891671197	-3.36203275821073	0.0010167996011611	0.117628263619296	-0.916530702694566	-3.36203275821073	SN
Astro	MEAF6	-0.260165789758436	5.06355897420696	-3.361969929674	0.0010170122767289	0.117628263619296	-0.967938987790712	-3.361969929674	SN
Astro	TUBA1B	-0.53496599577919	4.36302621869334	-3.36196613208904	0.0010170251329474	0.117628263619296	-0.923974874865533	-3.36196613208904	SN
GabaN	UBE3C	0.277836000520773	7.367588526163	3.36575953047249	0.0010207616627199	0.117769813261921	-0.938045336412677	3.36575953047249	SN
OPC	TUBB3	-0.550879180511659	3.58881800511647	-3.35710209354813	0.0010219398286573	0.117769813261921	-0.857900522910287	-3.35710209354813	SN
GabaN	TRPM2	0.484195058364463	6.09620422121381	3.36530505624157	0.0010223003731268	0.117769813261921	-1.07477823067933	3.36530505624157	SN
Oligo	ZFY	0.487088515926123	3.26493779354193	3.36029891130852	0.0010263651306201	0.118012295036621	-0.918009211437681	3.36029891130852	SN
Micro-PVM	PKIB	-0.591020389306737	3.8786858437999	-3.36222708892752	0.0010271117219121	0.118012295036621	-0.872979893689026	-3.36222708892752	SN
OPC	SEMA6D	-0.469004784056762	4.94854491360969	-3.35499348653164	0.001029154624298	0.118091430685731	-0.888851744726482	-3.35499348653164	SN
GlutaN	ADAMTS17	1.22847643911988	4.04147828501109	3.38660086714175	0.0010352309522835	0.118632569849922	-0.952833297443664	3.38660086714175	SN
OPC	IFI44	-0.384940310059201	5.71651539727385	-3.35244812511196	0.0010379273025371	0.118785467549027	-0.939986041322341	-3.35244812511196	SN
Micro-PVM	NSF	-0.52434737246676	3.55143260012459	-3.358530855727	0.0010397799520697	0.118841533787873	-0.867998224262883	-3.358530855727	SN
Astro	NACC2	0.257918797024066	6.45285212781949	3.35411005808028	0.0010439490258385	0.119016931196371	-1.01509746154477	3.35411005808028	SN
Astro	ZNF280D	-0.328422252948158	7.66025904444642	-3.35407132189173	0.001044083418074	0.119016931196371	-1.01598949413492	-3.35407132189173	SN
OPC	SEZ6L	-0.298955163071767	9.03808943647337	-3.35024197296513	0.0010455874329865	0.119016931196371	-1.08555969105412	-3.35024197296513	SN
Astro	POLR2B	-0.264938073424134	5.04807388846872	-3.35329690160888	0.0010467736102333	0.119016931196371	-0.995409199082425	-3.35329690160888	SN
OPC	RTKN	0.305326649404022	6.31031728528154	3.34885114269868	0.0010504437757622	0.119249395636739	-0.985923211990381	3.34885114269868	SN
Astro	SKI	0.359064247392204	5.81347777143018	3.35156439267223	0.0010528155340949	0.119249395636739	-1.01414983013542	3.35156439267223	SN
DopaN	LINC03000	1.61649080768116	6.1159829746174	3.38891417331198	0.0010541449207796	0.119249395636739	-0.86414039747059	3.38891417331198	SN
Micro-PVM	MIR34AHG	0.375656646856888	6.66540646992489	3.35434930023332	0.0010542878901455	0.119249395636739	-1.01953458521271	3.35434930023332	SN
Astro	BASP1	-0.609562010443402	3.48003388934066	-3.34939814405416	0.0010604159944741	0.119595558046333	-0.927646815248954	-3.34939814405416	SN
Astro	LOC151760	-0.676169950897906	3.70105661706098	-3.34938940937197	0.0010604467444978	0.119595558046333	-0.949014955286077	-3.34938940937197	SN
GlutaN	SYMPK	0.562131967689199	5.47261857982116	3.3788813428864	0.0010614625193833	0.119595558046333	-0.884229814792804	3.3788813428864	SN
Oligo	SCG3	-0.438984880039325	3.52077538692416	-3.34892783866331	0.0010658506709736	0.119811789737408	-0.950525343543295	-3.34892783866331	SN
Oligo	CACHD1	0.434774118347236	1.91185914947363	3.34884897348915	0.0010661294258056	0.119811789737408	-0.889710453900568	3.34884897348915	SN
OPC	APOLD1	0.821510583515644	4.41765109046716	3.34389277596122	0.0010679290669036	0.119859575466492	-0.914892571986408	3.34389277596122	SN
Astro	HILPDA-AS1	0.827830187925176	6.56502121359789	3.3465108703725	0.001070626076319	0.12000782549814	-1.03792155673013	3.3465108703725	SN
GlutaN	SDK1	1.19074967937899	7.30992063449984	3.37353519739496	0.0010799939275977	0.120902478105288	-0.896488752435233	3.37353519739496	SN
Micro-PVM	SLC19A1	0.295351716349873	5.02519781901758	3.34663566063583	0.001081548961013	0.120921333644959	-0.969260099082505	3.34663566063583	SN
Oligo	PRDM5	-0.595663726691851	3.67894812911926	-3.34400549769855	0.0010833804149628	0.120940144033429	-0.984047999379958	-3.34400549769855	SN
GlutaN	HEXB	0.493547770734802	5.0833628483182	3.37159934999619	0.0010867788356458	0.120940144033429	-0.923456636286424	3.37159934999619	SN
OPC	CEBPD	0.733540442018451	4.30197026691039	3.33851077361926	0.0010872161651567	0.120940144033429	-0.930890296117736	3.33851077361926	SN
Oligo	TBX6	0.785157810372444	1.53844463691273	3.34292494890995	0.00108726447329	0.120940144033429	-0.905129388119424	3.34292494890995	SN
OPC	SLC22A23	0.353425268807122	6.63631307512516	3.33758511515564	0.001090566031892	0.121000576202879	-1.04284811195846	3.33758511515564	SN
Micro-PVM	TBC1D2	0.5112626314049	3.99823520953606	3.34394901556894	0.0010911978721165	0.121000576202879	-0.935569942565853	3.34394901556894	SN
Astro	LOC101927789	0.572929118979009	4.56709875531194	3.33998876923461	0.0010940293188408	0.121000576202879	-1.02211053096867	3.33998876923461	SN
Astro	ABCA10	-0.6292948555178	2.96498841604903	-3.33975013098589	0.0010948946328899	0.121000576202879	-0.935449491679951	-3.33975013098589	SN
Astro	NLGN4X	-0.471259710784065	6.421864980974	-3.33973016066431	0.001094967075284	0.121000576202879	-1.05684596775396	-3.33973016066431	SN
GabaN	LOC101926887	-0.535414036926145	3.85452654753743	-3.3442001812828	0.0010961960708212	0.121000576202879	-1.50410197174817	-3.3442001812828	SN
Astro	IGFN1	-0.974092479897496	2.29392930412655	-3.33902708761992	0.0010975203341071	0.121000576202879	-0.91354360781293	-3.33902708761992	SN
Astro	ABCG1	0.633521160638972	4.17743171816102	3.33821764762418	0.0011004667686347	0.121172229156981	-1.00784530218604	3.33821764762418	SN
Astro	TNNI3K	-0.473397471424031	5.82571989008314	-3.33764364221816	0.0011025606822796	0.121235733615926	-1.05840459064681	-3.33764364221816	SN
Astro	GTDC1	-0.363707009900042	6.58527081274091	-3.33706527992049	0.0011046742583391	0.121235733615926	-1.06694521291291	-3.33706527992049	SN
GabaN	HK1	0.362919289696875	6.36851638027239	3.34171643715823	0.0011052141252956	0.121235733615926	-1.07842266663444	3.34171643715823	SN
OPC	PIK3CB	-0.217523344131163	6.37275624932631	-3.33229702436029	0.0011098888971849	0.12159557921709	-1.03621706052012	-3.33229702436029	SN
Astro	ELL	0.336553890355521	4.2611499739076	3.33463127891856	0.0011136107125639	0.121850250201463	-1.01706855829722	3.33463127891856	SN
GlutaN	SPECC1L	0.421220375784771	7.13658856957998	3.36343635222874	0.0011158320891712	0.121940312030524	-0.920672033037176	3.36343635222874	SN
Oligo	KIF21A	-0.221319043234832	7.55226104295313	-3.33394257973224	0.0011200598404879	0.122214105879507	-1.22292722094714	-3.33394257973224	SN
Oligo	LOC105379016-2	0.533210961410918	3.02345037213793	3.33365084908739	0.0011211403293727	0.122214105879507	-0.974157746277855	3.33365084908739	SN
Oligo	TRAM2	0.444090020363003	2.71709241823949	3.3329286032942	0.0011238195223557	0.12235321983281	-0.966548039034586	3.3329286032942	SN
Oligo	TNC	0.509858140252527	1.94118304531449	3.33228533589065	0.0011262107834554	0.122360840508445	-0.935845800203458	3.33228533589065	SN
Micro-PVM	MAP2K7	0.318596331124533	4.42430888521115	3.33363644764092	0.0011289879710944	0.122360840508445	-0.973121172815609	3.33363644764092	SN
Oligo	CPLX2	-0.512664742167129	1.88946843789591	-3.33135890722663	0.0011296630224234	0.122360840508445	-0.937319286712227	-3.33135890722663	SN
OPC	H2AZ1	0.805700633079713	3.22599697563336	3.32683658640051	0.0011301770755573	0.122360840508445	-0.9539488586666	3.32683658640051	SN
Oligo	PARP8	-0.542305777384052	3.39208666401471	-3.33102624709368	0.0011309050586513	0.122360840508445	-1.01055844665239	-3.33102624709368	SN
GlutaN	SIPA1L3	0.628878709924496	6.68909686731607	3.35860223252185	0.0011333797386236	0.122394916889412	-0.928580748423096	3.35860223252185	SN
Oligo	KIAA1217	0.433662186031584	3.09011120659404	3.33019158924094	0.0011340270029544	0.122394916889412	-0.995535340458804	3.33019158924094	SN
Astro	SERINC1	-0.28524173633352	5.41027563134192	-3.32801165672525	0.0011382578929344	0.122689121338538	-1.07951160755974	-3.32801165672525	SN
Oligo	PTPRT	0.407599103490873	2.97420738516866	3.3284113536872	0.0011407127239511	0.122689121338538	-0.987326645317016	3.3284113536872	SN
DopaN	ZNF25	-0.556559644861219	5.8778203276735	-3.36427232430759	0.0011409735159511	0.122689121338538	-0.930678935476966	-3.36427232430759	SN
OPC	CRACDL	0.694227168380637	3.94248456319148	3.32318063054722	0.0011439538962412	0.12285811259792	-0.956544684209413	3.32318063054722	SN
Astro	A2M	0.57272657074245	3.51498114549764	3.32546856513033	0.001147861621062	0.123126160378789	-1.01525607542192	3.32546856513033	SN
GabaN	CDK12	0.30606092149041	6.59369975451034	3.32950928520898	0.0011505544253218	0.123263390379655	-1.08532738825736	3.32950928520898	SN
Micro-PVM	NFE2L1	0.311629726122518	4.74744283618707	3.32632112496773	0.0011565333460417	0.123731045689343	-1.01322108683434	3.32632112496773	SN
OPC	SMOC2	-0.740707285628236	3.07353613150739	-3.31894991848386	0.0011600924282762	0.123731045689343	-0.972864405196161	-3.31894991848386	SN
Astro	PDGFA	0.52015901804626	2.95461149502062	3.32220889638492	0.0011602822314126	0.123731045689343	-0.996682425250128	3.32220889638492	SN
Oligo	COL26A1	0.518313057748692	1.72787960366123	3.32293775850965	0.0011615005730203	0.123731045689343	-0.960910980605189	3.32293775850965	SN
OPC	GABRA2	-0.764113295072721	3.42387649167383	-3.31844993298947	0.0011620136734387	0.123731045689343	-0.964386775519966	-3.31844993298947	SN
OPC	BTG2	0.471271544244456	4.03584569135657	3.31730999509064	0.0011664051223524	0.123819766010423	-0.972552247162464	3.31730999509064	SN
DopaN	PJA2	-0.562263424983697	7.25776811111139	-3.35711897419883	0.0011674119836322	0.123819766010423	-0.9582972512369	-3.35711897419883	SN
Micro-PVM	KIF3A	-0.375313855724318	4.53693831391593	-3.32346892043799	0.0011674424746136	0.123819766010423	-1.0044963017037	-3.32346892043799	SN
Micro-PVM	RANBP17	-0.773485678302369	3.13052910583185	-3.32265799770635	0.0011705616222858	0.123819766010423	-0.966717334068125	-3.32265799770635	SN
OPC	NUAK1	0.443859621261991	3.76447334113958	3.31573021457412	0.0011725166414815	0.123819766010423	-0.973701503263075	3.31573021457412	SN
OPC	ANK3	-0.228721724598746	9.41501402948124	-3.3154945912721	0.0011734307305075	0.123819766010423	-1.20121783159262	-3.3154945912721	SN
OPC	CACNB2	-0.470516368501149	7.75668627176001	-3.31459378700659	0.0011769314979661	0.123819766010423	-1.1574538966994	-3.31459378700659	SN
Oligo	MAPT	0.263774094697	8.55726454820003	3.31891417533194	0.0011770068096844	0.123819766010423	-1.2929972868798	3.31891417533194	SN
GlutaN	DNM3	0.425257750157784	9.51157382093735	3.34683942792341	0.0011771668166285	0.123819766010423	-0.985973848901288	3.34683942792341	SN
Astro	GARNL3	-0.287826622572439	6.82288672806786	-3.31780224983415	0.0011772730859221	0.123819766010423	-1.12357201677348	-3.31780224983415	SN
Oligo	TAS2R14	-0.324590503921634	3.12374509737145	-3.31853832973864	0.0011784650978551	0.123819766010423	-1.02875990152328	-3.31853832973864	SN
Oligo	INTS13	-0.357088506041401	5.63286254293643	-3.31757988577137	0.0011821915280401	0.12403068085746	-1.18904410037111	-3.31757988577137	SN
Astro	SLC12A7	0.442886411049216	3.69648535453802	3.31624905745921	0.0011833170097974	0.12403068085746	-1.05099230286031	3.31624905745921	SN
Micro-PVM	ACOT7	-0.531613188988989	3.36802411212969	-3.31889855930508	0.0011851240760914	0.124070966751146	-0.978518815528901	-3.31889855930508	SN
Astro	VAC14-AS1	-0.52889967284002	5.11347943636254	-3.31513760228355	0.0011876597934701	0.124187347253183	-1.10566435690365	-3.31513760228355	SN
Astro	SF3A2	0.390499260637928	3.50183098038473	3.3147188052795	0.0011893000173637	0.124209924088915	-1.03760466651924	3.3147188052795	SN
Astro	SHANK2	-0.723607348622065	6.72480536850167	-3.31425292186694	0.0011911271431191	0.12425194350477	-1.13175845792626	-3.31425292186694	SN
Oligo	LOC124901234	0.438473049651437	2.3456085817389	3.31440741534743	0.0011946048120964	0.124425119793727	-1.00136345387532	3.31440741534743	SN
Oligo	KCNQ5	0.436937407866145	2.78472300025393	3.31361390654538	0.0011977286549023	0.124425119793727	-1.02008086550387	3.31361390654538	SN
Astro	NACC1	0.397911073136379	3.755211440277	3.31228452227545	0.0011988759097284	0.124425119793727	-1.05626719763116	3.31228452227545	SN
Oligo	GK5	-0.444815823163207	6.29357437637305	-3.31305912994859	0.0011999172026828	0.124425119793727	-1.236818083245	-3.31305912994859	SN
OPC	SRPX	0.83362741200179	3.50300441994656	3.30788235083172	0.0012033227276026	0.124425119793727	-0.99422836885595	3.30788235083172	SN
Oligo	CADM3	-0.562966556235014	1.79550660757167	-3.31206968496987	0.0012038297613257	0.124425119793727	-0.991508221011403	-3.31206968496987	SN
OPC	LOC105371623	0.504537582336709	4.03524966802436	3.30732805576951	0.001205526899396	0.124425119793727	-1.0043993637921	3.30732805576951	SN
Astro	GABARAP	0.663869563080941	2.31082697136861	3.31027840026224	0.0012068216238842	0.124425119793727	-0.999153775158138	3.31027840026224	SN
GlutaN	GRM7	0.959192150606014	9.64208639791649	3.33909557434953	0.0012068549433072	0.124425119793727	-1.00834832603503	3.33909557434953	SN
Micro-PVM	RPGRIP1	-0.579197400080434	3.23483540262576	-3.3133175840912	0.0012070550683487	0.124425119793727	-0.99394337459201	-3.3133175840912	SN
OPC	NCDN	0.475240329497702	3.64722067794585	3.30471646066826	0.0012159628189167	0.125195359562304	-1.00268032097435	3.30471646066826	SN
OPC	SOX2	0.386360410536015	6.6531476036247	3.30337582333983	0.0012213527103746	0.125555477554473	-1.14308493288139	3.30337582333983	SN
neurons_unk	NDST3	-0.788200802785755	8.22269774127017	-3.34422255891345	0.0012223399548631	0.125555477554473	-1.12594162726449	-3.34422255891345	SN
Astro	TBC1D20	0.242042732742468	4.78438152348357	3.30574089092356	0.0012249753608515	0.125678148580923	-1.12767219623685	3.30574089092356	SN
Micro-PVM	EIF4E2	0.268826376306315	4.92870317748184	3.30757339474336	0.0012300232143943	0.126047749068967	-1.07696906494015	3.30757339474336	SN
immune	RPL32	0.916306578376783	7.2897428555174	3.32184191678549	0.0012399553143514	0.126825872380317	-1.00927432241515	3.32184191678549	SN
OPC	LIMA1	-0.32620537837057	6.54522534724403	-3.29861203699221	0.0012406860280053	0.126825872380317	-1.14283016602287	-3.29861203699221	SN
OPC	SLC39A11	0.388514867642479	5.20023788588786	3.2980405027155	0.001243024639356	0.126825872380317	-1.06920723520878	3.2980405027155	SN
neurons_unk	RAPGEF5	0.59085671357449	7.35950382765278	3.33885181234402	0.0012434336794657	0.126825872380317	-1.19404282360611	3.33885181234402	SN
Oligo	SPOCK2	-0.460654678010912	2.75159404728019	-3.30149893393812	0.0012463803582036	0.126977911095637	-1.04380769548892	-3.30149893393812	SN
Oligo	RPS20	0.34220171136693	5.40813792849395	3.30099163530146	0.001248457312732	0.127041093198865	-1.23984626294269	3.30099163530146	SN
OPC	CTNNA3	0.30432989850173	6.61283059571341	3.29554394313802	0.0012532884276601	0.127384060502285	-1.15802944946344	3.29554394313802	SN
Oligo	TAPBP	0.399448424583535	2.38950519523056	3.29806881783154	0.0012604868668725	0.127694717250366	-1.04917883901562	3.29806881783154	SN
DopaN	LOC107984131	1.05938817757347	3.27975079711754	3.33297377798854	0.0012609655547674	0.127694717250366	-1.02858884534778	3.33297377798854	SN
neurons_unk	RPL27A	0.979018437482038	5.56667034385613	3.33432618041758	0.0012614731983251	0.127694717250366	-1.47462758432031	3.33432618041758	SN
immune	IL7R	0.911689564119266	9.06699925069936	3.31633717441803	0.0012622019593589	0.127694717250366	-1.10184030260613	3.31633717441803	SN
GabaN	CLPB	0.412145569763494	4.70388535505973	3.3006992537394	0.0012645536317908	0.127784389997198	-1.39688735922255	3.3006992537394	SN
Micro-PVM	RYR3	0.445423418287622	4.08704874020335	3.29716103079597	0.0012727016587586	0.128368388191815	-1.06749323752499	3.29716103079597	SN
GlutaN	SYCP2L	0.631474654553492	5.17503210221513	3.32239802016272	0.0012732768675211	0.128368388191815	-1.04477132900499	3.32239802016272	SN
Oligo	DOK6	-0.370156361648673	3.00258388213044	-3.29415740940478	0.0012767546458189	0.128479031493853	-1.08516121275921	-3.29415740940478	SN
Astro	FAM20C	0.616123863991517	5.3182618044133	3.29300038248175	0.00127732086077	0.128479031493853	-1.18029146072814	3.29300038248175	SN
Astro	RTEL1	0.361985057535584	4.19932216158149	3.29240631096522	0.001279811901916	0.128581286325332	-1.13460591758366	3.29240631096522	SN
Endo	LRMDA	-0.84712002956557	8.72125992910219	-3.30229925035575	0.0012818104461905	0.128633882141471	-1.12392771474031	-3.30229925035575	SN
Oligo	LOC124905331	0.895071991318696	1.73508391039669	3.29178139860224	0.001286732128025	0.12897936630883	-1.05017346934843	3.29178139860224	SN
OPC	ITGA7	0.506977628685681	3.09603066137034	3.28697533357465	0.0012891203266844	0.129070397622473	-1.05594272046597	3.28697533357465	SN
OPC	FAM241A	-0.485646846709616	3.13320591240221	-3.28602855357028	0.0012931376603316	0.129217479132365	-1.05670444015074	-3.28602855357028	SN
OPC	ATP1A3	-0.480880245727496	3.95409569950003	-3.28593087190171	0.0012935528029006	0.129217479132365	-1.05467086408405	-3.28593087190171	SN
DopaN	LOC124906245	1.01251570401792	3.20599695840381	3.32392304581633	0.0012978139375652	0.129494805552916	-1.05527646280269	3.32392304581633	SN
Astro	C2CD5-AS1	-0.713605121480778	2.43746867092333	-3.28747248867366	0.0013006762128218	0.129522348754344	-1.06166945374073	-3.28747248867366	SN
OPC	NKAIN3	-0.348438886106629	8.99463839083934	-3.28408800098526	0.0013014082627952	0.129522348754344	-1.28150357717668	-3.28408800098526	SN
Astro	AHDC1	0.310991064852938	6.88439253737283	3.28660032343922	0.0013043973214823	0.129522348754344	-1.21367089451244	3.28660032343922	SN
Micro-PVM	MEG8	-0.659163861170863	3.13341323824267	-3.28940295473323	0.0013053957857622	0.129522348754344	-1.05966557288472	-3.28940295473323	SN
Micro-PVM	RPS17	0.469710593885375	6.2873206018157	3.28937473627626	0.0013055161231904	0.129522348754344	-1.18854607770452	3.28937473627626	SN
Astro	ZNF326	-0.279531317104744	5.80082366849205	-3.28495336467302	0.0013114512178019	0.12991477099415	-1.214931273018	-3.28495336467302	SN
DopaN	INSYN2B	-0.929775652780486	5.2136934855388	-3.31958062356204	0.0013158499541258	0.12991477099415	-1.04914015969648	-3.31958062356204	SN
OPC	PAK5	-0.285294443968973	6.24280001274367	-3.28059201262781	0.0013164327913411	0.12991477099415	-1.18527134132502	-3.28059201262781	SN
OPC	PCYT1B	-0.393707595507606	5.12413009349717	-3.28017540372113	0.0013182339819409	0.12991477099415	-1.12490765902966	-3.28017540372113	SN
neurons_unk	FAM53B	0.632412002406893	6.15874095941567	3.32033574241617	0.0013188069993143	0.12991477099415	-1.38159083217191	3.32033574241617	SN
Astro	CXXC5	0.328060123779924	5.52314587267272	3.28303867720819	0.0013196965481643	0.12991477099415	-1.21327789049894	3.28303867720819	SN
Oligo	LOC124900275	0.42176127108911	3.24159990206157	3.28400477894957	0.0013198996307729	0.12991477099415	-1.13715580057444	3.28400477894957	SN
Astro	LOC124902644	0.580212889763624	3.22313311941494	3.28254005829156	0.0013218517073554	0.129960227557321	-1.12748023130992	3.28254005829156	SN
OPC	PARD3B	-0.35084205466282	7.70053013487455	-3.27821477233194	0.0013267416004396	0.130294093186415	-1.26520301213357	-3.27821477233194	SN
Astro	FAM111A	-0.401265191440175	3.58495229478116	-3.27953708174359	0.0013349009690267	0.13094792891554	-1.14698244488322	-3.27953708174359	SN
Astro	INSYN2B	-0.616945422719433	4.61137377958162	-3.27892420869212	0.0013375789031955	0.131063194843789	-1.19698803188208	-3.27892420869212	SN
Astro	LOC124902972	-0.449111292282761	4.47803445188412	-3.27602988347753	0.0013502934695262	0.132160541635214	-1.20111642422885	-3.27602988347753	SN
GabaN	PTPRU	0.561453427249733	4.74606601450886	3.27792774851864	0.0013620378212251	0.133160574299977	-1.42278851942317	3.27792774851864	SN
Astro	TTYH3	0.452408477244167	5.3168945838185	3.27071400755782	0.0013739400032777	0.134070849639841	-1.23974796486628	3.27071400755782	SN
Astro	PFKP	0.594710621308448	7.77006117383378	3.27060623486522	0.0013744233786051	0.134070849639841	-1.26115614303738	3.27060623486522	SN
Oligo	STAT3	0.288564485910354	6.33812050710859	3.27115689233529	0.0013764501147272	0.134118530899466	-1.37569721433169	3.27115689233529	SN
Oligo	MED25	0.238945594650183	4.04596022071551	3.27035019533969	0.0013800751974541	0.134321671589713	-1.22825600707293	3.27035019533969	SN
Astro	LOC124902255	0.705218112042331	3.15428633675271	3.26772761286218	0.001387393257173	0.134883393286829	-1.15506183292556	3.26772761286218	SN
Micro-PVM	CBFA2T3	-0.512495914501727	3.71677811063312	-3.26960582242625	0.001392414056934	0.135220771339693	-1.12885866725744	-3.26960582242625	SN
Endo	USO1	-0.461316882596297	6.92769664573328	-3.2761305591903	0.0013952884268804	0.135239277684356	-1.31794395995937	-3.2761305591903	SN
GlutaN	CHST11	0.699514306082401	6.98304999478808	3.29304628936746	0.0013984174065321	0.135239277684356	-1.10947731105654	3.29304628936746	SN
Astro	C1orf87	0.764349260236622	4.73667602577782	3.26514985031068	0.0013991043945142	0.135239277684356	-1.25392084149291	3.26514985031068	SN
Astro	CHMP5	-0.293133071577225	3.92277864519331	-3.26487195263374	0.0014003724137792	0.135239277684356	-1.20561872013443	-3.26487195263374	SN
Oligo	BACE1	-0.215221554762361	7.11540090860741	-3.26568395483185	0.0014012194318057	0.135239277684356	-1.41380261759821	-3.26568395483185	SN
Endo	FLNA	-0.781840010240458	6.9615221141637	-3.27457961380545	0.0014023002189322	0.135239277684356	-1.32480757775317	-3.27457961380545	SN
GlutaN	INTS4P1	0.811518596529374	5.89673531034379	3.29167868753652	0.0014045202163857	0.135239277684356	-1.10938127430272	3.29167868753652	SN
Endo	SUCO	-0.584659592646637	6.19708873496666	-3.27366655784164	0.0014064435059275	0.135239277684356	-1.44818382107021	-3.27366655784164	SN
OPC	MYRFL	0.752728061391729	4.98387021918854	3.26037027300833	0.0014065616849531	0.135239277684356	-1.18453595059678	3.26037027300833	SN
OPC	LOC105371092	0.625150229997557	3.24115580661393	3.25989500467267	0.0014087475764032	0.135300275215192	-1.12781441908923	3.25989500467267	SN
Oligo	POLR2J4	0.226732338915415	5.77054671167217	3.26365978422894	0.0014104852522648	0.135318137947484	-1.36556531460152	3.26365978422894	SN
DopaN	EPDR1	-0.49875174980238	6.34877849084151	-3.29623057391491	0.0014169345255537	0.135787482604357	-1.12036017094471	-3.29623057391491	SN
OPC	TLR10	-0.631184528147939	3.00415080396834	-3.25759510653113	0.0014193702591212	0.135794970332558	-1.14777794191841	-3.25759510653113	SN
Astro	NFKB2	0.66949576917274	2.6602002903574	3.26057260653841	0.0014201269731018	0.135794970332558	-1.15647432415402	3.26057260653841	SN
Astro	CSRP1-AS1	0.405492106618144	3.88137879804684	3.2568736316425	0.0014373306203241	0.137161304663353	-1.23245689687332	3.2568736316425	SN
Oligo	HMGN1	-0.336617921395616	5.11415927037411	-3.25772125240942	0.0014380002674839	0.137161304663353	-1.33904233903398	-3.25772125240942	SN
Micro-PVM	CEBPZ	0.334101730023654	5.11038799481428	3.25942433682205	0.0014392466035088	0.137161304663353	-1.22522161361566	3.25942433682205	SN
Astro	UBE2I	0.258380528257739	5.05843643021287	3.25615247355479	0.0014407072261588	0.137161304663353	-1.28155143196555	3.25615247355479	SN
GlutaN	LOC105371026	0.827053592019466	4.45275202178194	3.28304792593173	0.0014436135042234	0.137288116535243	-1.18269949449934	3.28304792593173	SN
GabaN	DAZAP1	0.462476861192902	4.79907689648134	3.2582186716007	0.0014520318645614	0.137889744620949	-1.48478745543439	3.2582186716007	SN
GlutaN	ASL	0.647820982335275	4.36183025986226	3.28098612582563	0.0014531021054118	0.137889744620949	-1.19484042872931	3.28098612582563	SN
OPC	DCX	-0.480360636903544	4.86645364431246	-3.2494154916216	0.0014577579148926	0.138181189656568	-1.191948598187	-3.2494154916216	SN
Astro	MGRN1	0.291201428711468	5.76006523493643	3.25206833557432	0.0014599699371984	0.138240606203325	-1.30583032956581	3.25206833557432	SN
GlutaN	RNF114	0.483528988111174	4.70395265221514	3.27817283693544	0.0014661433598995	0.138674581330542	-1.18262219694486	3.27817283693544	SN
Micro-PVM	SPACA6	0.599412194920326	3.85117511358664	3.25310240064455	0.0014690612393785	0.138800025463149	-1.18215740830161	3.25310240064455	SN
GabaN	NCOR1	0.253287880189939	7.50149349761653	3.25333267469216	0.0014751845680145	0.139186522304727	-1.22551971310415	3.25333267469216	SN
Oligo	CTBP1	0.208078411643818	4.92796074756378	3.2495028553883	0.0014769049401356	0.139186522304727	-1.35153144706622	3.2495028553883	SN
Astro	CORO6	0.535541035968646	3.45716444918669	3.24830329521447	0.0014779400696524	0.139186522304727	-1.22826901478123	3.24830329521447	SN
Oligo	DTD1	-0.259985505214257	6.41682520302551	-3.24755607951936	0.0014862633440929	0.139701502575037	-1.44176682255305	-3.24755607951936	SN
GabaN	PAPOLA	0.351449947479018	7.02438854015277	3.25082203569369	0.0014872149377721	0.139701502575037	-1.24191744981445	3.25082203569369	SN
Astro	PCDH11X	0.538055188086009	2.48703798427407	3.24586418519133	0.0014896914958372	0.139701502575037	-1.18684421161176	3.24586418519133	SN
OPC	CDCA7L	-0.499175629737806	3.58981470575839	-3.24254297745907	0.001490756814252	0.139701502575037	-1.17331335315819	-3.24254297745907	SN
Astro	LOC105374439	-0.574493596124351	3.6557862023829	-3.24537728978967	0.0014920477193678	0.139701502575037	-1.24701242480496	-3.24537728978967	SN
Astro	LINC01608	0.663779954554671	2.94009644847329	3.2451765718878	0.0014930200603155	0.139701502575037	-1.21835169840523	3.2451765718878	SN
Astro	MMADHC	-0.369276587810183	3.47668931019795	-3.24426241087985	0.001497456019459	0.139966395593747	-1.24045201010967	-3.24426241087985	SN
Oligo	SIPA1	0.610722701296988	1.75828859509483	3.24464806863487	0.0015003455326074	0.140060669501257	-1.17843966903294	3.24464806863487	SN
immune	RPS29	0.91951296345889	7.86220873210244	3.26205429912847	0.00150251362463	0.140060669501257	-1.18952406022435	3.26205429912847	SN
OPC	NFKBIA	0.575199377104978	4.59423517484463	3.23971731369559	0.001504525251125	0.140060669501257	-1.22078841421021	3.23971731369559	SN
Astro	SAP30L	-0.394719932531856	3.41333184238663	-3.24263142673252	0.0015054008771297	0.140060669501257	-1.2457772425202	-3.24263142673252	SN
GlutaN	RASSF4	0.764771157982527	4.57615834697802	3.2690487277842	0.0015091969301131	0.140060669501257	-1.21383212819383	3.2690487277842	SN
Astro	TDRD10	0.53533944695073	3.12326898454116	3.24172722448791	0.0015098223386742	0.140060669501257	-1.23573385819492	3.24172722448791	SN
Oligo	ZFP36L2	0.351514117997472	4.17464976213423	3.24266637845387	0.00151001311026	0.140060669501257	-1.33038083208419	3.24266637845387	SN
OPC	DUSP1	0.566456629388699	4.22043397959994	3.23814101171149	0.0015122573744202	0.140060669501257	-1.20580593416259	3.23814101171149	SN
OPC	FAM184A	-0.288848558047868	6.50823627561509	-3.23800642426333	0.0015129192687534	0.140060669501257	-1.32081984747838	-3.23800642426333	SN
GlutaN	TMEM72-AS1	0.722689890601126	5.68891124609916	3.26753392088051	0.0015164583155852	0.140064435265946	-1.17550669634231	3.26753392088051	SN
Oligo	ACAT2	-0.396747187344688	4.01841742711653	-3.24124938140873	0.00151696142483	0.140064435265946	-1.31065850285623	-3.24124938140873	SN
OPC	USP54	-0.306570784459167	8.17425850183168	-3.23690800709671	0.0015183313249401	0.140064435265946	-1.40355754266078	-3.23690800709671	SN
Oligo	ZNF473	0.473275020546312	2.20585143658956	3.24075667577161	0.0015193844044811	0.140064435265946	-1.20443849505085	3.24075667577161	SN
Micro-PVM	ATP1B1	-0.418819216339102	6.02422521205265	-3.24161985616194	0.00152469179989	0.140361919180129	-1.30799079610614	-3.24161985616194	SN
Endo	DNAJC13	-0.53219272241172	6.6167213749214	-3.24838116299055	0.0015258304881805	0.140361919180129	-1.4307772676008	-3.24838116299055	SN
Astro	CYP3A43	-0.702726350277903	2.4095407122571	-3.23798888693657	0.0015282311958751	0.140434623707778	-1.20353685620536	-3.23798888693657	SN
OPC	RPS29	0.41325091453544	5.65863863790544	3.23427339375132	0.0015313860100853	0.140576399770015	-1.28396730455162	3.23427339375132	SN
DopaN	BNC2	-1.12316256341658	8.23673908767143	-3.27062862185642	0.0015361146513366	0.140632487878184	-1.19232592268167	-3.27062862185642	SN
Astro	LOC102724289	-0.596060559902827	5.58974920412322	-3.23633407188678	0.0015364466638271	0.140632487878184	-1.34898923521637	-3.23633407188678	SN
Micro-PVM	RPL13A	0.410332461763826	7.35717507818126	3.23916544387676	0.0015368348979773	0.140632487878184	-1.37279049102975	3.23916544387676	SN
OPC	PKD1P1	0.516317413907861	3.4644678535555	3.23254005939371	0.0015400317209692	0.140653727151638	-1.19985000377259	3.23254005939371	SN
GabaN	VPS50	0.289758178741625	6.7893601975119	3.23979402297782	0.0015411501602153	0.140653727151638	-1.28415854344066	3.23979402297782	SN
GlutaN	LMF1	0.649627484160143	5.46908807197104	3.26227837480817	0.0015419056171748	0.140653727151638	-1.1916446058342	3.26227837480817	SN
Astro	CA12	-0.681349754433481	5.83872627220533	-3.23269670514454	0.0015546495014199	0.141298320628731	-1.36265102581854	-3.23269670514454	SN
GlutaN	TRAP1	0.492320932220384	5.98374146715478	3.25959105605952	0.0015550714465402	0.141298320628731	-1.19322621782841	3.25959105605952	SN
OPC	USP24	-0.242024096565389	9.01171331746112	-3.22948942862419	0.0015553584610655	0.141298320628731	-1.44766213186867	-3.22948942862419	SN
GlutaN	HMGB1	0.454247939412332	8.12697815371148	3.25951349838639	0.0015554529774396	0.141298320628731	-1.22320388026662	3.25951349838639	SN
Oligo	LOC105377212	-0.406880371539732	2.99148037621686	-3.23288116292971	0.0015586066774162	0.141437474003581	-1.2594194522581	-3.23288116292971	SN
Astro	DUSP3	0.437440670875519	3.81434561137221	3.23157467584986	0.0015603049990585	0.141444405460396	-1.30042126143738	3.23157467584986	SN
DopaN	TMEM62	-0.668158663639732	5.22753606438317	-3.26531893709264	0.0015619799299136	0.141449204307354	-1.19507322075211	-3.26531893709264	SN
neurons_unk	ITCH	0.620402028315224	6.78009999466325	3.26621947734828	0.0015644193589125	0.141523152523531	-1.42289189919849	3.26621947734828	SN
OPC	KCNK1	-0.443685877733653	5.22206443694982	-3.22625757011394	0.0015717505496807	0.141730408036499	-1.27583607628434	-3.22625757011394	SN
GabaN	ERC1	0.233498419150011	9.31895384992348	3.23352670332536	0.0015726091396051	0.141730408036499	-1.24455907448649	3.23352670332536	SN
Micro-PVM	LINC02008	-0.928841219076603	4.83463925959477	-3.23194091132943	0.0015731031381501	0.141730408036499	-1.28525901163219	-3.23194091132943	SN
Oligo	KIDINS220	-0.18395268013957	8.63770507116191	-3.22908235984095	0.0015778611605241	0.141730408036499	-1.55792357532156	-3.22908235984095	SN
GlutaN	OBSCN	0.888521914472776	4.33182100127551	3.25398304702935	0.0015828859154214	0.141730408036499	-1.26045792627268	3.25398304702935	SN
Astro	FBXL19	0.402444964637935	3.63760227099984	3.22709584989822	0.0015830716181026	0.141730408036499	-1.2928157650854	3.22709584989822	SN
Oligo	LOC100130283	0.405388755316979	1.98715184635336	3.22787374439303	0.00158403341708	0.141730408036499	-1.23428097111534	3.22787374439303	SN
DopaN	TRIM58	0.584532676559866	3.9601229263778	3.26045447462768	0.0015860338834351	0.141730408036499	-1.21044062973572	3.26045447462768	SN
GlutaN	NMNAT1	0.647386340428511	4.60456491910663	3.25335306143165	0.0015860394119303	0.141730408036499	-1.24652306124684	3.25335306143165	SN
GabaN	UBE2H	0.26520583098363	7.26142937337083	3.23086575752144	0.0015861459820162	0.141730408036499	-1.28333944843381	3.23086575752144	SN
Astro	SLC39A10	-0.351055964353986	5.32343982916331	-3.22610876367335	0.0015881305704335	0.141730408036499	-1.37405363977893	-3.22610876367335	SN
GlutaN	SPRY3	0.54504544566388	6.14164007326657	3.25277445763482	0.0015889408843355	0.141730408036499	-1.21119771751236	3.25277445763482	SN
Micro-PVM	PPP2R2B	0.466805422312477	5.80110192191063	3.22808760267607	0.0015927719228332	0.141730408036499	-1.34192424070748	3.22808760267607	SN
OPC	HMGCS1	-0.497766799975801	5.70720173529691	-3.22205411584158	0.0015933112503857	0.141730408036499	-1.3152725746256	-3.22205411584158	SN
Micro-PVM	SMURF1	-0.268291412737435	7.86375733436159	-3.22793939322546	0.0015935329977044	0.141730408036499	-1.42257081677038	-3.22793939322546	SN
Micro-PVM	RBM25	-0.206638234809463	7.58483479294177	-3.22783466907913	0.0015940709741253	0.141730408036499	-1.41312513923177	-3.22783466907913	SN
OPC	KCNH7	-0.699561115118999	3.60298929936698	-3.22120137858437	0.0015977186313155	0.141730408036499	-1.23182163210725	-3.22120137858437	SN
Oligo	FABP3	-0.546599827006719	2.92987296226913	-3.22512963361346	0.0015981308562159	0.141730408036499	-1.27620477809684	-3.22512963361346	SN
GabaN	SMAD1	0.504812497077101	6.04302414386842	3.22827054451452	0.001599452959127	0.141730408036499	-1.35943835048928	3.22827054451452	SN
OPC	AHSA1	0.464289641533138	4.01299473215146	3.22044469455977	0.0016016390590274	0.141730408036499	-1.24267064189504	3.22044469455977	SN
Astro	KDM4A-AS1	0.606688252260968	2.71883004678523	3.22344058504166	0.0016018808000159	0.141730408036499	-1.26440980014969	3.22344058504166	SN
Micro-PVM	MT-ND6	0.580860755497307	3.88783382772547	3.22620487492168	0.0016024651957295	0.141730408036499	-1.2645186420424	3.22620487492168	SN
OPC	CHASERR	0.257978444475782	7.02376582934925	3.21848084837249	0.0016118556791506	0.142310344216331	-1.41571595031697	3.21848084837249	SN
Astro	LOC105377113	0.685986236751563	2.71355603106701	3.22143564541325	0.0016122859413319	0.142310344216331	-1.26811242143174	3.22143564541325	SN
Astro	NLGN3	-0.462906848869845	4.58080587389367	-3.21887240319429	0.0016256801929003	0.143308309704218	-1.36008365718824	-3.21887240319429	SN
Micro-PVM	LY86-AS1	0.423215556075399	4.95936706117822	3.22114470019404	0.0016287906515227	0.143308309704218	-1.31773071261585	3.22114470019404	SN
DopaN	RIPK2-DT	-0.660602309748284	4.50254052338072	-3.25102430067998	0.0016336556093809	0.143308309704218	-1.2314093563952	-3.25102430067998	SN
Micro-PVM	LOC124906050	0.538011297431098	4.08253343166028	3.21988634345649	0.0016353994780328	0.143308309704218	-1.28464928660442	3.21988634345649	SN
Astro	LOC124904077	0.934645511098726	2.89380756484927	3.2170191627977	0.0016354287671966	0.143308309704218	-1.30249104341656	3.2170191627977	SN
Astro	TRAF3IP2	0.307596641265296	6.00256397086	3.21689540275483	0.0016360817149084	0.143308309704218	-1.41548145800993	3.21689540275483	SN
Astro	FRMD4A	-0.523810414086782	9.05928982525776	-3.21680427675214	0.0016365626432479	0.143308309704218	-1.41096847883106	-3.21680427675214	SN
Micro-PVM	LOC101929174	-0.483061923203518	4.9861765570302	-3.21963191533301	0.001636738753373	0.143308309704218	-1.32675172163262	-3.21963191533301	SN
Oligo	NPY6R	0.54878457073331	3.01709601934773	3.21600546216098	0.0016458494212433	0.143961474903076	-1.31695295849534	3.21600546216098	SN
Micro-PVM	FPR3	0.762157632684209	4.26059576285948	3.21565244856513	0.0016578195027134	0.144863191756644	-1.32594127763795	3.21565244856513	SN
Astro	GOPC	-0.305761952025455	5.81680805433077	-3.21211357414021	0.0016614968610816	0.144974976121739	-1.42494508062906	-3.21211357414021	SN
GlutaN	ZNF124	0.631317283110045	4.53517680302093	3.23844069897783	0.0016624236141793	0.144974976121739	-1.28145994767436	3.23844069897783	SN
Oligo	CABLES1	0.417813895280513	2.05093482953436	3.21224888666239	0.0016658787672878	0.145131158500368	-1.27653143414419	3.21224888666239	SN
DopaN	BACH1	-0.655958889620662	5.09297354818413	-3.24439097931777	0.0016679517180336	0.145166732010535	-1.24934797444444	-3.24439097931777	SN
OPC	MSMO1	-0.549088536904646	5.29533776906224	-3.20711624939938	0.0016721790766545	0.145389552081572	-1.33261929290116	-3.20711624939938	SN
immune	ATP10A	0.661152202267042	7.81733544525517	3.22746737423194	0.0016772632735928	0.145602364249397	-1.28042600428395	3.22746737423194	SN
Astro	ANO4	0.5640200235258	3.89552902748984	3.20905115534458	0.0016779659439109	0.145602364249397	-1.35917114303901	3.20905115534458	SN
Astro	PIEZO2	0.62114246859877	3.1553784764595	3.2077574662951	0.0016849686842903	0.14606467599494	-1.32835760243288	3.2077574662951	SN
GabaN	BANP	0.551433486660943	5.21818096448667	3.21112781057486	0.0016899990985395	0.146355264534597	-1.51391371700334	3.21112781057486	SN
Astro	CHN2	0.460213684530788	4.1455445731944	3.20529105207926	0.001698394791016	0.146936423154895	-1.38650535366538	3.20529105207926	SN
Micro-PVM	FGF13	-0.824365971641692	3.51336215311024	-3.20778893229438	0.0017002209053069	0.146948626847477	-1.28735794486682	-3.20778893229438	SN
Micro-PVM	TMA7	0.494365537556155	4.9360443927037	3.2069565270323	0.0017047679805188	0.147195743838722	-1.36002119332396	3.2069565270323	SN
Micro-PVM	HELQ	-0.308707318788421	5.38654090111267	-3.20663323413582	0.0017065370417202	0.147202745595747	-1.3886539875284	-3.20663323413582	SN
Astro	SLC31A2	0.495088252608647	2.54780726051076	3.20278679706727	0.0017121286743204	0.147393333291915	-1.30752551532749	3.20278679706727	SN
OPC	MGST1	0.466583431210108	4.91323995243507	3.19937895902163	0.0017144430808386	0.147393333291915	-1.34043591206529	3.19937895902163	SN
Astro	NAB1	-0.450670622948673	3.38819319594145	-3.20230493379473	0.0017147831426016	0.147393333291915	-1.35768045488564	-3.20230493379473	SN
Astro	RBM38	0.458928186641173	3.7840663800453	3.20217362319954	0.0017155071644626	0.147393333291915	-1.37362881494188	3.20217362319954	SN
OPC	RIMS1	-0.267085445643158	8.59484921836715	-3.1983194023033	0.0017203074977233	0.14766029129327	-1.52709550322234	-3.1983194023033	SN
Astro	FLOT1	0.350074222948224	5.08268366178392	3.20056066022845	0.0017244239707318	0.147737289966168	-1.44184759004316	3.20056066022845	SN
Astro	FLAD1	0.389936120880158	3.23767592081436	3.20053020203698	0.0017245927641767	0.147737289966168	-1.34794363687463	3.20053020203698	SN
DopaN	ADCY8	1.03919718315142	5.56416491179057	3.23302331101167	0.0017282969566263	0.147909315698247	-1.28163617195591	3.23302331101167	SN
Endo	AKT3	-0.333034676332969	10.0726394962731	-3.20835530893232	0.0017343074000302	0.148042080993335	-1.32635627205788	-3.20835530893232	SN
DopaN	ELAVL2	-0.838138715177477	9.4563316752735	-3.2318673293144	0.001734546563827	0.148042080993335	-1.28740232702327	-3.2318673293144	SN
Micro-PVM	ACVR2A	-0.359516298607241	6.04370761350423	-3.20122574943256	0.0017363813107825	0.148042080993335	-1.43955300380256	-3.20122574943256	SN
Oligo	CCDC85A	-0.49898422843615	2.69514024381011	-3.19892932048888	0.0017387390429129	0.148042080993335	-1.333392126799	-3.19892932048888	SN
Micro-PVM	RPL23	0.554647962727898	7.08156661883883	3.20075784590837	0.001738986403523	0.148042080993335	-1.47723965197059	3.20075784590837	SN
OPC	PKIG	0.309997079600821	4.96275466999913	3.19477981239037	0.0017400338621689	0.148042080993335	-1.35573987495177	3.19477981239037	SN
Micro-PVM	BAALC	0.509106622819371	2.95811862229204	3.19923072301034	0.0017475141184831	0.148391435609407	-1.30410413339853	3.19923072301034	SN
OPC	GNG5	0.559255681264555	2.84004752716745	3.19308395558523	0.0017495593081044	0.148391435609407	-1.3196060497918	3.19308395558523	SN
DopaN	SNRPB2	-0.892535693294327	3.72284850979382	-3.2289667989514	0.0017503209368562	0.148391435609407	-1.29668997799249	-3.2289667989514	SN
OPC	MIR9-1HG	-0.323792683027188	8.45200368076646	-3.19188357697328	0.001756330980351	0.148391435609407	-1.5313272640525	-3.19188357697328	SN
Astro	SERPINA3	0.939511259780232	6.10521467515876	3.19426185878382	0.0017596596375528	0.148391435609407	-1.48444054056395	3.19426185878382	SN
GabaN	ZNF680	0.324599093780574	6.50803992995679	3.198243747779	0.0017611687175393	0.148391435609407	-1.39696762893978	3.198243747779	SN
GlutaN	ANKRD19P	0.788934820265874	4.47385566184243	3.22007549588039	0.0017612191601477	0.148391435609407	-1.34033383381576	3.22007549588039	SN
Micro-PVM	LRRC75A	0.407095796948216	3.84230968641564	3.19646581595099	0.0017630529136097	0.148391435609407	-1.33644701772189	3.19646581595099	SN
OPC	ERICH3	-0.614789029605184	3.68968591180381	-3.19056978657775	0.0017637703600864	0.148391435609407	-1.31305973184545	-3.19056978657775	SN
GabaN	WWTR1	0.67955696409709	3.74703767246721	3.19776906912126	0.0017638432943633	0.148391435609407	-1.78673789054158	3.19776906912126	SN
Astro	ANKRD29	-0.565952465054138	3.4714910659691	-3.19350153664394	0.0017639578984926	0.148391435609407	-1.37323834812454	-3.19350153664394	SN
DopaN	OSBP	-0.710086672157003	5.14906746845506	-3.22636962814265	0.0017645592524333	0.148391435609407	-1.29693813561396	-3.22636962814265	SN
Astro	SPHK2	0.398151954404605	4.35570812841167	3.19242685391556	0.0017700499615475	0.148610865715406	-1.43825939340259	3.19242685391556	SN
Micro-PVM	P2RY14	-1.00219127960007	3.19009076097022	-3.19513518823831	0.0017705767825783	0.148610865715406	-1.31586549225446	-3.19513518823831	SN
Micro-PVM	HECW2	0.556728181727708	3.20675370744246	3.19276028638257	0.0017840796541401	0.149471770476601	-1.3255610807594	3.19276028638257	SN
GlutaN	CLEC16A	0.448494356691485	7.45418076181104	3.21593074790818	0.0017842617343348	0.149471770476601	-1.3292663748275	3.21593074790818	SN
OPC	ZNF804B	-0.600389245216132	5.84654822486802	-3.18623497931456	0.0017885246014388	0.149685091091817	-1.43175742022347	-3.18623497931456	SN
GlutaN	ARHGEF10	0.667414640533553	4.5178933901658	3.2146109821184	0.0017916578201697	0.149769626242667	-1.34583542172616	3.2146109821184	SN
Astro	LOC105373511	0.57473243393914	2.76163583361358	3.1884142642435	0.0017929694840705	0.149769626242667	-1.36903482368288	3.1884142642435	SN
Astro	CLASRP	0.281809844002231	6.14392808417139	3.18784468241156	0.0017962451538729	0.149899666156747	-1.49807300613907	3.18784468241156	SN
Micro-PVM	CD9	0.683980713114182	4.15485684687801	3.19031810822783	0.0017980648916136	0.149908073616589	-1.37025848936534	3.19031810822783	SN
OPC	BCO2	-0.389816415907034	3.76302362944457	-3.18410325131219	0.001800816068358	0.149994046679367	-1.33939929852949	-3.18410325131219	SN
Astro	CHRD	0.77648874042064	2.6296259720617	3.18625789412972	0.0018054001511745	0.150104629856671	-1.34643824036369	3.18625789412972	SN
GabaN	ZNF596	-0.488329862731009	3.94416496749845	-3.19020246251634	0.0018069909327976	0.150104629856671	-1.80627091860261	-3.19020246251634	SN
Astro	ZNF623	0.395840058680421	3.59680857538712	3.18592825258649	0.0018073074563911	0.150104629856671	-1.4171001026954	3.18592825258649	SN
Micro-PVM	SLC4A7	-0.326183917240659	9.11031844487357	-3.18829281183371	0.0018097401142207	0.15016365950604	-1.5574215190217	-3.18829281183371	SN
Oligo	THY1	-0.539571481304521	2.84546573329215	-3.18538420138676	0.0018158647796946	0.150430502633167	-1.36563200327421	-3.18538420138676	SN
Micro-PVM	PRDX4	0.458262532513021	3.75999950873017	3.18680948354005	0.0018183357432924	0.150430502633167	-1.358567489607	3.18680948354005	SN
Astro	RAB11FIP5	0.365312740771296	3.33408444301487	3.18382491002591	0.0018195215676844	0.150430502633167	-1.4062309540323	3.18382491002591	SN
DopaN	ENOX1	-0.602159671354593	9.31658277605636	-3.21611455825902	0.0018218448361176	0.150430502633167	-1.33042227488767	-3.21611455825902	SN
GlutaN	KCNC1	0.574677045610672	5.99816071644	3.20913054307371	0.0018226780334548	0.150430502633167	-1.32593940097836	3.20913054307371	SN
OPC	LOC105373592	-0.728554447640817	5.35876616337361	-3.17983537898815	0.0018256606974422	0.150430502633167	-1.4099563831967	-3.17983537898815	SN
Astro	IBA57	0.434404742915334	3.11143663537912	3.18264714476579	0.0018263943193528	0.150430502633167	-1.39706853480307	3.18264714476579	SN
GlutaN	CRHR1	1.04156420792618	4.01899579019107	3.20841657939684	0.0018267559059309	0.150430502633167	-1.41059563572383	3.20841657939684	SN
Micro-PVM	RXRA	0.317601243936236	5.31585109924541	3.1844020771832	0.0018323671019859	0.150748344077027	-1.44722110486837	3.1844020771832	SN
OPC	COL20A1	-0.563377787948661	5.4563089217909	-3.17826726656674	0.0018348688983207	0.150748344077027	-1.40669153057981	-3.17826726656674	SN
OPC	STON2	0.402034637095646	4.62093651528014	3.17810885692747	0.001835801499992	0.150748344077027	-1.38211098623277	3.17810885692747	SN
Micro-PVM	POLR2F	0.31754702856135	4.46238827664618	3.18333302184982	0.0018386302251746	0.15083116505566	-1.39975038027834	3.18333302184982	SN
Astro	SLF1	-0.365356764975325	3.96662197751361	-3.18018090036447	0.001840864123011	0.15083116505566	-1.45342770833897	-3.18018090036447	SN
Astro	SH3GL3	0.48363594798972	3.81002053665222	3.17950505936197	0.0018448479366925	0.15083116505566	-1.43344791672173	3.17950505936197	SN
Astro	C11orf54	-0.316916752617162	5.64687362085413	-3.17944297616366	0.0018452142939809	0.15083116505566	-1.51640718806751	-3.17944297616366	SN
GabaN	ARHGAP32	0.308159583299535	8.2792231682505	3.18354706238048	0.0018457521719916	0.15083116505566	-1.38082666079419	3.18354706238048	SN
OPC	MYOT	0.46494151617991	4.03519117161345	3.17605684063342	0.0018479221562866	0.15083116505566	-1.36605975857257	3.17605684063342	SN
OPC	LAMP5	-0.64320507704064	3.22435366064214	-3.17558808791302	0.0018507013508587	0.15083116505566	-1.35689292195573	-3.17558808791302	SN
Astro	CCDC97	0.377226170557842	3.17909834628272	3.17848091096665	0.0018509001572418	0.15083116505566	-1.4134777972915	3.17848091096665	SN
Micro-PVM	KALRN	0.500008758436529	3.83223780790344	3.18099852445938	0.0018523762745492	0.15083116505566	-1.37916572411238	3.18099852445938	SN
OPC	DYNLRB1	0.32743363764556	5.21975310719882	3.17454055270001	0.0018569261359017	0.151021084260532	-1.41913920744896	3.17454055270001	SN
immune	RPL41	0.847197954853012	8.56789820068098	3.19483751790386	0.0018593522746666	0.151021084260532	-1.41694137330907	3.19483751790386	SN
Oligo	KRBOX5	-0.244984633343332	4.66058982609962	-3.17788793848349	0.0018599039583498	0.151021084260532	-1.544487272208	-3.17788793848349	SN
Oligo	ADCY2	0.340134380406249	3.54752107982327	3.17677869785681	0.0018665042308733	0.151359630711632	-1.46133232918561	3.17677869785681	SN
Oligo	TBXAS1	0.306186783195332	3.32295973612979	3.17659560080813	0.0018675957972396	0.151359630711632	-1.44967079807054	3.17659560080813	SN
Oligo	PTGR2	0.220451259222933	4.92687031265845	3.17576821730175	0.0018725357964572	0.151359630711632	-1.5757596084276	3.17576821730175	SN
Astro	SLC5A4-AS1	0.701021375498236	2.46895620148198	3.17470604603688	0.0018733674861844	0.151359630711632	-1.37724133464862	3.17470604603688	SN
Micro-PVM	ZBTB7B	0.359649188017172	4.02796581214028	3.17700761222095	0.0018760971871119	0.151359630711632	-1.40188082925127	3.17700761222095	SN
Astro	LRRC4C	-0.574451155618154	9.75774261764326	-3.17417214145389	0.0018765655704322	0.151359630711632	-1.52716519480983	-3.17417214145389	SN
GabaN	PDS5A	0.240742576957847	7.46226711135551	3.17818793456823	0.001877524432025	0.151359630711632	-1.41027241098877	3.17818793456823	SN
Micro-PVM	LOC105371692	-0.511469405219278	3.88443952473641	-3.17601352125193	0.0018820495692823	0.151359630711632	-1.39807901895751	-3.17601352125193	SN
Astro	LOC107986781	-0.611030374601572	2.5124074939508	-3.17321801117504	0.0018822934399409	0.151359630711632	-1.38962482205233	-3.17321801117504	SN
Oligo	LOC100505912	1.00234646003402	1.98318583449154	3.17400773192619	0.0018830874358013	0.151359630711632	-1.38259524359872	3.17400773192619	SN
OPC	CHST3	0.348639621600404	6.51020443519564	3.17016045004479	0.0018831653344584	0.151359630711632	-1.53096904956197	3.17016045004479	SN
GabaN	SPATS2	0.33379975313154	6.54701464796942	3.17680516135016	0.0018858045187539	0.151432186617841	-1.45584552391372	3.17680516135016	SN
OPC	SREBF2	-0.278070899891275	7.30940661750425	-3.16840754253217	0.001893762351288	0.151874824857141	-1.56288742751113	-3.16840754253217	SN
DopaN	ENPP1	-0.926963125269527	5.77934225110755	-3.20348215607707	0.0018947998376801	0.151874824857141	-1.36420614275797	-3.20348215607707	SN
Astro	SQLE	-0.631761600223474	2.53122522578888	-3.1707235725451	0.0018973449829444	0.151939177160362	-1.38110813971909	-3.1707235725451	SN
Astro	C1R	0.613531014584557	4.18998956419493	3.17042915114086	0.0018991288926314	0.151942507651112	-1.50292310344677	3.17042915114086	SN
OPC	ACAT2	-0.511163697693696	4.61554700622587	-3.16643788981106	0.0019057357325853	0.152331343750295	-1.41170383361598	-3.16643788981106	SN
OPC	RAB3C	-0.262489044774296	6.91343224209756	-3.16569039256468	0.0019102980873851	0.152522967062331	-1.55312178475751	-3.16569039256468	SN
OPC	STRN4	0.379038092847264	3.26237685782942	3.16547232376434	0.0019116309814479	0.152522967062331	-1.37980420461772	3.16547232376434	SN
DopaN	GPRASP1	-0.510939682788427	5.73424450272136	-3.19979477363353	0.001916604486273	0.152780006795622	-1.3686941436732	-3.19979477363353	SN
Oligo	IFNGR1	-0.267405162491284	6.08116832077225	-3.16774840644086	0.0019210524062537	0.152994026271284	-1.65972401664023	-3.16774840644086	SN
Astro	MAP2K6	-0.599523989788972	6.15034618128258	-3.16654685134529	0.0019227980872329	0.152994026271284	-1.55838952659475	-3.16654685134529	SN
Oligo	LOC105378662	0.394884609892094	2.40258523858227	3.16660198646706	0.001928082422852	0.153067314699618	-1.41802162661581	3.16660198646706	SN
Astro	EXTL2	-0.267985384532589	5.33074772560071	-3.16533738037686	0.0019302276570136	0.153067314699618	-1.54852538507853	-3.16533738037686	SN
OPC	BTBD17	-0.513326851709626	3.21273847434879	-3.16239971691336	0.0019305035958281	0.153067314699618	-1.38842421125885	-3.16239971691336	SN
GabaN	SNX27	0.250657598556047	6.32266722128179	3.16938683601381	0.0019308083068259	0.153067314699618	-1.48503181400829	3.16938683601381	SN
OPC	CDH8	-0.594047050685803	6.27383150137767	-3.16181348381925	0.0019341239574225	0.153067314699618	-1.52735861636832	-3.16181348381925	SN
OPC	PNRC1	0.391093384864567	4.62584919569289	3.16179301637094	0.0019342504707073	0.153067314699618	-1.42972774527644	3.16179301637094	SN
Astro	RPL27A	0.514357792784545	5.03422563264946	3.16381050266266	0.0019396450802226	0.15335505758021	-1.53669580642009	3.16381050266266	SN
Astro	IRAG1-AS1	0.344731367506374	4.28647244845052	3.16347961604269	0.0019416915290962	0.153377801791577	-1.5158478558898	3.16347961604269	SN
neurons_unk	PCSK2	-0.756589262466137	7.64560899498321	-3.19602419957977	0.00194706786261	0.153663300538131	-1.5127520902352	-3.19602419957977	SN
OPC	LRRC61	0.407079749331238	3.5097079306458	3.15917339632587	0.0019505064150614	0.153705451156429	-1.39782829913363	3.15917339632587	SN
OPC	GNAO1-DT	-0.373443578112457	4.98362293889841	-3.15907378821748	0.0019511270245527	0.153705451156429	-1.45544070752362	-3.15907378821748	SN
Astro	TAPBP	0.303384739668875	4.47660764782185	3.16091681295691	0.0019576098532246	0.153964971274915	-1.53168964449253	3.16091681295691	SN
Astro	FPGT	-0.336894142460464	4.15918522035631	-3.16086188025207	0.0019579523793259	0.153964971274915	-1.51624703655247	-3.16086188025207	SN
Astro	PSMD11	-0.300391077954369	5.82050197348638	-3.16028591949597	0.0019615470639922	0.154108680008624	-1.57248206210771	-3.16028591949597	SN
OPC	LAMTOR2	0.660657646396413	2.74880004305104	3.15694724217731	0.0019644203003843	0.154195500572114	-1.42788058550178	3.15694724217731	SN
Astro	SKIV2L	0.48828640884709	3.55237616021658	3.15839534299057	0.0019733896446124	0.154469608323857	-1.48294407344734	3.15839534299057	SN
Astro	SLC47A1	0.699623221110966	2.58064647833684	3.15836989912058	0.0019735494769408	0.154469608323857	-1.42597437374256	3.15836989912058	SN
Astro	LOC105374140	-0.481696493003552	5.73419017918695	-3.15830507740299	0.0019739567258469	0.154469608323857	-1.57639962271004	-3.15830507740299	SN
neurons_unk	FGF12	-0.650080745800892	10.1389311273834	-3.19133352653781	0.0019755279123814	0.154469608323857	-1.44878319529888	-3.19133352653781	SN
OPC	CDYL	0.269798450387112	6.22248966869018	3.15498375465996	0.0019767688704969	0.154469608323857	-1.54597846972231	3.15498375465996	SN
GlutaN	KNDC1	0.456605183824913	6.48578485178991	3.18253586356734	0.0019804565379625	0.154619224087826	-1.4002603525818	3.18253586356734	SN
GlutaN	PIK3C2B	0.555167884037448	5.04605164456553	3.18179906539345	0.0019850039067574	0.154835631213416	-1.40869007723796	3.18179906539345	SN
OPC	LOC107984257	-0.545583048239312	4.02416140598813	-3.15297403096858	0.0019894827980901	0.154928841018855	-1.42919239681532	-3.15297403096858	SN
DopaN	PRR5	0.675818957557678	4.33461682678675	3.18752757002483	0.0019908427019093	0.154928841018855	-1.39661892898154	3.18752757002483	SN
Oligo	SNRPD3	0.225145248172455	4.54711026120096	3.15642763304629	0.001991528555989	0.154928841018855	-1.5950454645215	3.15642763304629	SN
Astro	SLC9B1	-0.560314648721882	5.12365846159963	-3.15512173963288	0.0019940526405597	0.154967117685694	-1.56848445107332	-3.15512173963288	SN
OPC	LOC105374056	0.436895870304847	5.18133149763911	3.15201530566034	0.001995574588749	0.154967117685694	-1.49346317305597	3.15201530566034	SN
Micro-PVM	TMEM140	0.499290682117801	4.8210790880716	3.15700302897906	0.0019993123810952	0.155119248058871	-1.50412430272567	3.15700302897906	SN
GlutaN	EXD3	0.511433569603027	5.4527311512782	3.1761165184782	0.0020204039473016	0.156476178603095	-1.41491146662756	3.1761165184782	SN
GabaN	HSPA4L	0.410622603944136	7.21177342189842	3.1548915993337	0.0020216391936134	0.156476178603095	-1.47259995904066	3.1548915993337	SN
GlutaN	INPP5B	0.504329832328276	5.92341796880212	3.17583313836813	0.0020221846100162	0.156476178603095	-1.41247122516789	3.17583313836813	SN
Astro	LOC105374654	0.610509844402837	2.57727714521408	3.14954825754423	0.0020296952073237	0.156812680375434	-1.46456299151424	3.14954825754423	SN
DopaN	AFF2	-1.00598505108541	6.09910169819228	-3.18120753998118	0.0020301296472056	0.156812680375434	-1.42390238639656	-3.18120753998118	SN
GlutaN	GLIS3	0.809641004053544	7.08547162648902	3.17399699196729	0.0020337578190142	0.156872612904732	-1.43444575058094	3.17399699196729	SN
OPC	ENTPD1-AS1	-0.245864047150476	7.46563388279419	-3.14579582249339	0.0020355157585135	0.156872612904732	-1.63658417539257	-3.14579582249339	SN
Micro-PVM	PSMA7	0.338451892473796	5.12837371501692	3.15122096418928	0.0020363021065758	0.156872612904732	-1.52419951179145	3.15122096418928	SN
Micro-PVM	LOC105375724	0.526773335455967	3.8682240160225	3.1506625607739	0.0020399078408424	0.156884119027587	-1.4655318912349	3.1506625607739	SN
neurons_unk	SLAIN1	0.570962653113655	7.31643386829529	3.18092880993929	0.0020400494338445	0.156884119027587	-1.56450354699462	3.18092880993929	SN
Astro	FAM133A	-0.532176802075712	2.64949844767477	-3.14749665961673	0.002042963469434	0.156969793197301	-1.4620663423923	-3.14749665961673	SN
DopaN	ZC3H14	-0.403766325006891	6.20072346719898	-3.17770499457048	0.0020522128137662	0.157541657438479	-1.43482687692078	-3.17770499457048	SN
GlutaN	CNTLN	0.724778301783131	5.94191095967045	3.17006826652655	0.002058728226378	0.157902825363018	-1.42734689132255	3.17006826652655	SN
Astro	PI4K2B	-0.269451489188314	4.3421616458919	-3.14468091611685	0.0020613047608792	0.15796151518629	-1.57130528690515	-3.14468091611685	SN
Astro	SLC16A7	0.630675262112462	3.86718720044294	3.14427436813437	0.0020639655365457	0.158026551839814	-1.55882499524887	3.14427436813437	SN
Micro-PVM	DDX27	0.325027148339775	4.55814317379072	3.14646592040902	0.0020671967733727	0.158135113171509	-1.50967343223278	3.14646592040902	SN
Astro	CUL4B	-0.2884826164746	4.49732994870148	-3.14247270704911	0.0020757954527092	0.158528910583702	-1.58141598152679	-3.14247270704911	SN
Micro-PVM	CLIC1	0.521758589842755	4.31963901158462	3.14512607663745	0.00207598032138	0.158528910583702	-1.50493823002984	3.14512607663745	SN
Astro	LOC107985876	-0.596082049774208	3.9277332509578	-3.14195481461777	0.0020792076184053	0.158635113801701	-1.551563827782	-3.14195481461777	SN
Micro-PVM	LOC105375208	0.551584741520219	3.22330029629	3.14436133633812	0.0020810092101453	0.158635113801701	-1.45365667987919	3.14436133633812	SN
GabaN	IDE	0.355184456429282	5.96199109093748	3.14476478179786	0.0020874345439834	0.158985942600143	-1.58392393284571	3.14476478179786	SN
Endo	LCORL	-0.555505114497842	7.32758932141627	-3.14888448213444	0.0020935073786461	0.159309335052001	-1.58009968974647	-3.14888448213444	SN
Oligo	SNRPA	0.308836601589061	3.09583376507158	3.13936288334211	0.002102311849886	0.159707958259685	-1.53088239430561	3.13936288334211	SN
Astro	QRICH2	0.440905294424593	4.20979495097461	3.13845419650487	0.0021024084773254	0.159707958259685	-1.58051671356458	3.13845419650487	SN
Astro	RRM1	-0.383194961764377	3.44867088681277	-3.13764882207337	0.0021077800898461	0.159842673968597	-1.5394696537613	-3.13764882207337	SN
Oligo	BRI3	0.358514214838909	4.49185612046183	3.1385322234238	0.002107847707912	0.159842673968597	-1.64259569685946	3.1385322234238	SN
OPC	TMEM138	0.384176114200094	3.59067682795333	3.13412668875816	0.0021124621752121	0.160053422166573	-1.46588665024979	3.13412668875816	SN
Micro-PVM	LOC124904391	0.604724122443895	3.85529423793793	3.13735888233322	0.002127585634594	0.161059340656291	-1.49500436316866	3.13735888233322	SN
Astro	LOC124906265	-0.481030687112104	2.43047461454081	-3.13385501481217	0.002133255348733	0.161348481523815	-1.48834957355314	-3.13385501481217	SN
Oligo	ZNF143	0.242127491930242	4.33764342985539	3.13349216400878	0.0021417277573557	0.161848919008422	-1.65241241638263	3.13349216400878	SN
GabaN	CCDC85C	0.603160921630958	3.83251549633429	3.13573732658269	0.0021477578143567	0.161895129590534	-1.94175027230779	3.13573732658269	SN
Micro-PVM	POLR2B	-0.27715583886616	5.97785579905204	-3.13423478457576	0.0021486758971496	0.161895129590534	-1.61997226360307	-3.13423478457576	SN
Astro	CACNA1D	-0.595874361934609	6.09249379908302	-3.13126203792823	0.0021508310632815	0.161895129590534	-1.6542011863533	-3.13126203792823	SN
Oligo	CAMK1D	0.36601812412012	2.95635723832008	3.13147282640993	0.0021554432503406	0.161895129590534	-1.54581547412927	3.13147282640993	SN
Micro-PVM	NFIX	0.37559651473784	4.12676323901676	3.13309407048417	0.00215642489447	0.161895129590534	-1.52935543105991	3.13309407048417	SN
DopaN	SNAI3-AS1	0.767820588796838	3.79088196156085	3.16158726575007	0.0021567526050828	0.161895129590534	-1.4665162045499	3.16158726575007	SN
Astro	GRIK5	0.302975226412329	5.3021080848074	3.13032582730953	0.0021572098149356	0.161895129590534	-1.64352173807613	3.13032582730953	SN
GabaN	SAMD4B	0.366502462330854	5.53089422072829	3.13431040189102	0.0021574395898052	0.161895129590534	-1.65163704535275	3.13431040189102	SN
GlutaN	MAPKBP1	0.371893910356084	6.5377218522415	3.15471948265891	0.0021590472750328	0.161895129590534	-1.47433152458315	3.15471948265891	SN
Oligo	CAND2	0.331828302902852	3.50163554433629	3.13031523303219	0.0021633424039062	0.161954128168322	-1.59300033231195	3.13031523303219	SN
Astro	ANXA6	-0.280737827894388	4.86363118147451	-3.12921485264527	0.0021648020596176	0.161954128168322	-1.63000978771015	-3.12921485264527	SN
Micro-PVM	HCFC1	0.337746665417547	3.99864248909934	3.13177680890898	0.0021654054541982	0.161954128168322	-1.52477705005865	3.13177680890898	SN
OPC	DTX3L	0.455917602038667	3.4635769637811	3.12505059579761	0.0021741652195309	0.162392942087891	-1.48883758679433	3.12505059579761	SN
Micro-PVM	LOC643339	-0.584024569465014	4.39359016949696	-3.13037552580271	0.0021749969194979	0.162392942087891	-1.54804306908718	-3.13037552580271	SN
OPC	LINC00327	-0.537265016112041	3.33779572170152	-3.12433236013963	0.0021791187271866	0.162561511412971	-1.48842803229578	-3.12433236013963	SN
GabaN	TNRC6C	0.236133430200074	8.13936636117089	3.12975655789663	0.002188609268614	0.16300058141476	-1.51721153260219	3.12975655789663	SN
Oligo	TMEM143	0.278042654164965	3.95963986477	3.12657589507133	0.0021890426131697	0.16300058141476	-1.63111902904311	3.12657589507133	SN
OPC	MAEL	-0.60488948151669	3.32112140519144	-3.12267173164498	0.0021906117790785	0.16300058141476	-1.49256230394136	-3.12267173164498	SN
Astro	PLPP7	0.383254145957355	3.7936473360421	3.12511021476557	0.0021930679892391	0.163007274261146	-1.59558359725196	3.12511021476557	SN
OPC	DLGAP1	-0.18383252272979	10.1837145399334	-3.12201913959437	0.0021951436620806	0.163007274261146	-1.77987217216844	-3.12201913959437	SN
OPC	LHFPL3-AS1	0.540905644331468	3.63374734632473	3.12185148585627	0.0021963093244446	0.163007274261146	-1.49651216510863	3.12185148585627	SN
OPC	ELK3	0.437904570596161	3.37115611213515	3.12100424569817	0.0022022087916961	0.163208571541237	-1.49761640798245	3.12100424569817	SN
OPC	MACROD2	-0.272789789289086	9.53259736087221	-3.12078294754248	0.0022037521425777	0.163208571541237	-1.77172868492022	-3.12078294754248	SN
Oligo	B3GNT9	0.501163703400323	1.40801170556926	3.12432686971465	0.0022046360644853	0.163208571541237	-1.49656389620054	3.12432686971465	SN
Astro	MYO1D	0.524582975446652	3.9446513567891	3.12248859089343	0.0022113000487457	0.163360795571782	-1.60921798293711	3.12248859089343	SN
Endo	NLGN4Y	0.727098887022168	5.44397153032605	3.13138963813318	0.0022116620283866	0.163360795571782	-1.74932287269878	3.13138963813318	SN
Micro-PVM	SRSF5	-0.270490671013613	6.70656005369004	-3.12497276881734	0.0022123476882219	0.163360795571782	-1.67565833705673	-3.12497276881734	SN
GabaN	RABEP1	0.227117348946835	7.30396551569751	3.12599269411504	0.0022146866217479	0.163360795571782	-1.54465320698282	3.12599269411504	SN
OPC	EPN2	-0.30148763767212	10.2101939874676	-3.11902347017127	0.0022160585865976	0.163360795571782	-1.78802745778484	-3.11902347017127	SN
Endo	IRF1-AS1	-0.505251368607702	6.42950250262112	-3.13018094133528	0.002220049680317	0.16351678418193	-1.72912097767635	-3.13018094133528	SN
GlutaN	LOC124904643	0.633991271729107	5.39126608045906	3.14530227871307	0.0022228323545271	0.16352859697377	-1.49315430697165	3.14530227871307	SN
GlutaN	TANGO2	0.660400905152934	5.42805146876962	3.14513800757297	0.0022239604161465	0.16352859697377	-1.49388345582297	3.14513800757297	SN
DopaN	NPHP3	-0.58927250291523	4.855193478186	-3.15109628836962	0.0022274430269411	0.163646692544614	-1.49217425782364	-3.15109628836962	SN
Oligo	UBE2Q2	-0.22684820025523	5.08943153808377	-3.12018825166737	0.0022336003318594	0.163847963871764	-1.73235946388712	-3.12018825166737	SN
GabaN	ZDHHC20	0.318454748278565	7.01250255002562	3.12297844247809	0.0022357779388576	0.163847963871764	-1.56026743660681	3.12297844247809	SN
neurons_unk	TMEM272	-0.68838771409275	5.3621179285109	-3.15113969966434	0.0022358191086426	0.163847963871764	-1.87970120255408	-3.15113969966434	SN
Astro	SLC24A2	0.573331351455898	5.55607660675613	3.11795332960831	0.0022431726464591	0.164248830377636	-1.68534243984066	3.11795332960831	SN
Oligo	SUCO	-0.18349975072087	6.21386889721631	-3.11797824207129	0.0022492112678389	0.164552824693316	-1.80802979745451	-3.11797824207129	SN
GabaN	SETD5	0.228220430159547	7.76099544237295	3.12053526420445	0.0022530098883422	0.164587696583063	-1.54727150096081	3.12053526420445	SN
OPC	LOC105372323	-0.545776864427829	3.31611604264014	-3.11373077892025	0.0022534625628696	0.164587696583063	-1.51646742744022	-3.11373077892025	SN
GabaN	NFIC	0.388638987371096	5.99601516038273	3.11889891457522	0.0022646199964439	0.165164568523768	-1.64425302730316	3.11889891457522	SN
OPC	INSIG1	-0.627123617404586	4.13810136131162	-3.11197325716709	0.0022660119232374	0.165164568523768	-1.53582704745074	-3.11197325716709	SN
GabaN	PLP1	-0.794413788578437	5.05094414125948	-3.11844889575093	0.0022678226511183	0.165164568523768	-1.72944366775035	-3.11844889575093	SN
Astro	METTL25	-0.275479278561072	6.27668473094186	-3.11407422890963	0.0022707712202463	0.165164568523768	-1.70935630734861	-3.11407422890963	SN
DopaN	ADCY1	0.72981599088215	6.41579536325177	3.1448099259901	0.0022708305257605	0.165164568523768	-1.51832476634232	3.1448099259901	SN
OPC	UTS2B	0.501312816378831	4.244239884303	3.11090001184437	0.0022737070971393	0.165168832151087	-1.54408050933582	3.11090001184437	SN
GlutaN	DNM1	0.389624123215774	7.74692582197636	3.13783150491122	0.0022746771178168	0.165168832151087	-1.54115516850788	3.13783150491122	SN
OPC	MT3	0.543044085477216	7.28349806427397	3.11018530626617	0.0022788449576911	0.165333803848065	-1.72624228585184	3.11018530626617	SN
Oligo	PGS1	0.187986832858613	4.80016707113687	3.11324403762215	0.0022829934352252	0.165494251937286	-1.72798395704577	3.11324403762215	SN
OPC	CNTNAP2	-0.427667314173039	8.48514974951214	-3.10935159698946	0.0022848518964359	0.165494251937286	-1.77223412719442	-3.10935159698946	SN
Astro	GOLM1	-0.247159809563857	5.37093052458156	-3.11169512964972	0.0022878530878692	0.165563964084945	-1.69799276243069	-3.11169512964972	SN
Astro	CHST6	0.423413783421994	5.10218715685334	3.11145117465292	0.0022896113922786	0.165563964084945	-1.69528396131933	3.11145117465292	SN
Astro	HEY2-AS1	-0.72164190047708	4.78092243857041	-3.11117430643414	0.0022916084354433	0.165571082708953	-1.68287812777118	-3.11117430643414	SN
Oligo	GEMIN8	-0.252272924950053	5.61284297216588	-3.11051639509835	0.002302670153264	0.166232579516308	-1.79461092195382	-3.11051639509835	SN
Astro	FAM66A	-0.670981664756854	4.55786003855847	-3.10863708586651	0.0023099846503297	0.166517874697083	-1.67894202987044	-3.10863708586651	SN
GlutaN	MYO9B	0.596204810800141	5.50248988395939	3.13276979059175	0.0023104410011062	0.166517874697083	-1.52410765669492	3.13276979059175	SN
Oligo	BRD9	0.264601536028928	4.92696887040104	3.10893555223226	0.0023141458819908	0.166566835497213	-1.75161903460143	3.10893555223226	SN
GabaN	UHRF1BP1	0.369068998822602	5.44258620928584	3.11189541622159	0.0023149403674317	0.166566835497213	-1.71301442128012	3.11189541622159	SN
Astro	LIMK1	0.378457312532953	4.0866914151641	3.10754337500453	0.0023179480524667	0.166645750875078	-1.65891359585817	3.10754337500453	SN
Astro	EPB41	0.335712927695719	5.37037252175787	3.10707826288324	0.0023213422748761	0.166752302936675	-1.71463432436989	3.10707826288324	SN
GabaN	ANKS1A	0.302012183628873	7.00133548089922	3.11062387314329	0.0023241868981796	0.166819231958483	-1.59851915496816	3.11062387314329	SN
Astro	LOC105379375	-1.06429050346863	3.18607289309013	-3.10403488918391	0.0023436656103259	0.167942023954205	-1.59695174318848	-3.10403488918391	SN
OPC	SPECC1	0.292026692301254	7.50713837904806	3.10129214858811	0.0023436816213408	0.167942023954205	-1.76655043615895	3.10129214858811	SN
Astro	LOC124909409	0.681781143838912	2.51559835212453	3.10287522879333	0.0023522239884079	0.168415761376926	-1.59208147845651	3.10287522879333	SN
Oligo	SNHG18	0.360577749891813	2.78892249592173	3.10337575867924	0.0023549280449553	0.168471050054487	-1.60446761374793	3.10337575867924	SN
DopaN	SLC25A36	-0.517115528173973	6.42036143635973	-3.13203834260943	0.0023614137238333	0.168737631314476	-1.56022282574145	-3.13203834260943	SN
OPC	CUTALP	0.510861105716473	4.76200293117016	3.09875036733312	0.0023625241991465	0.168737631314476	-1.60733698437764	3.09875036733312	SN
Oligo	KEAP1	0.287143592744904	4.5037396512183	3.10163798864724	0.0023678108590409	0.1689768261738	-1.74643589584062	3.10163798864724	SN
Endo	CUL5	-0.50754484805338	6.94548740130207	-3.10853281109415	0.0023753663854734	0.169377413228111	-1.70631967095531	-3.10853281109415	SN
Astro	LOC105374781	0.584738800891043	2.48964158576037	3.09908153860998	0.0023804243550451	0.169599400923544	-1.59010323732119	3.09908153860998	SN
Oligo	STK32A	0.403102439077738	2.06656446697668	3.09963205015118	0.0023827628736592	0.169627430141387	-1.58326777745503	3.09963205015118	SN
DopaN	NUP54	-0.621534230453348	4.80295542116228	-3.12767597429283	0.0023931173715519	0.170225600832734	-1.55124555790959	-3.12767597429283	SN
Micro-PVM	LSP1	0.805445802491334	3.26162391768818	3.09918687295157	0.0023989473916803	0.170501226720671	-1.58671187661901	3.09918687295157	SN
Micro-PVM	CELF4	-0.543234082396635	3.15979314558727	-3.09811834750727	0.0024069856987148	0.170933226244159	-1.57365977663068	-3.09811834750727	SN
Oligo	LINC01122	-0.351654082026737	5.77995841389668	-3.09596730697597	0.0024103054582241	0.17102970552917	-1.84636664781961	-3.09596730697597	SN
neurons_unk	XRN2	0.504031994130094	6.29146999610014	3.12625681727238	0.002412626484923	0.171055217781047	-1.78033149297771	3.12625681727238	SN
Endo	CD2AP	-0.499241911573064	7.00217923725064	-3.10242799686547	0.0024209541329047	0.171506212078168	-1.72206199335403	-3.10242799686547	SN
neurons_unk	DNAJA1	-0.773019334136621	5.35889168860545	-3.12395789690316	0.0024296024062908	0.171858521505948	-1.90571409281131	-3.12395789690316	SN
OPC	JADE3	-0.289654001209431	5.57683861886669	-3.08981673645145	0.0024298686689925	0.171858521505948	-1.68532744148775	-3.08981673645145	SN
neurons_unk	FBXW7	0.532004979216522	7.67144311482968	3.12346896504997	0.0024332271394504	0.171956595745586	-1.67212815053785	3.12346896504997	SN
Oligo	MAMDC2-AS1	-0.473341463405335	1.85350445797292	-3.09251330556184	0.0024365337992036	0.172050852653565	-1.58988940203841	-3.09251330556184	SN
OPC	JAM2	0.285820530402395	5.79544200398276	3.08760433494618	0.0024468186610578	0.172462409346276	-1.7061748942025	3.08760433494618	SN
Astro	ZFHX2	0.279805978533085	5.88664152407987	3.08987838318565	0.0024501420315108	0.172462409346276	-1.7682410012364	3.08987838318565	SN
Oligo	HP1BP3	0.16983070222794	7.68450300991528	3.09070388251477	0.0024503790948104	0.172462409346276	-1.94032935585641	3.09070388251477	SN
GlutaN	ZNF75A	0.540921640040073	5.01305608984528	3.11338505137835	0.002452299650514	0.172462409346276	-1.58212109821395	3.11338505137835	SN
OPC	PKD1	0.307335336073865	5.56746621691923	3.0866193087854	0.0024544004355014	0.172462409346276	-1.6875145171114	3.0866193087854	SN
Astro	LHFPL1	-0.703643636701662	4.30207933129186	-3.0891937149527	0.0024554034872319	0.172462409346276	-1.71652691111524	-3.0891937149527	SN
Micro-PVM	GUCY1B1	-0.493851868840501	3.06448250521933	-3.0916467942551	0.0024562054927709	0.172462409346276	-1.58926196629383	-3.0916467942551	SN
DopaN	LOC105371308	-1.15201361230224	9.5413437030418	-3.1185805813504	0.0024604970494239	0.172497353724226	-1.58295857016034	-3.1185805813504	SN
DopaN	NTNG1	1.66808409311116	5.94308033194811	3.11855897231929	0.0024606592135142	0.172497353724226	-1.58676801809745	3.11855897231929	SN
OPC	HAUS4	0.378660995465329	3.30346620415922	3.08536034702541	0.0024641223430941	0.172601379256396	-1.58958691298114	3.08536034702541	SN
Oligo	ACSL4	-0.279246431927249	6.59112761088827	-3.08858802663319	0.0024666615162567	0.172640570504173	-1.90667178016755	-3.08858802663319	SN
GlutaN	MYH14	0.801083070256051	4.88578626339517	3.11083621566798	0.0024715432433024	0.172843521747137	-1.58774523005838	3.11083621566798	SN
OPC	SHANK2	-0.390763374778409	5.69327469110843	-3.0838244994363	0.0024760306451933	0.172935989739714	-1.69998905226238	-3.0838244994363	SN
DopaN	PYGL	-0.89766142277318	4.41471825454457	-3.1164105678484	0.0024768315752738	0.172935989739714	-1.57730813699002	-3.1164105678484	SN
GabaN	CTBP1	0.400391339362547	5.24769378802493	3.0892561196832	0.0024847830389648	0.173188815812086	-1.78536430649779	3.0892561196832	SN
Astro	TMEM177	0.434293523331345	3.81884567538652	3.08533167910767	0.0024852783852112	0.173188815812086	-1.70831439171391	3.08533167910767	SN
Micro-PVM	RTCB	-0.269629295246283	6.08187516586197	-3.08773457585253	0.0024864104647188	0.173188815812086	-1.75129846645802	-3.08773457585253	SN
Astro	CSRNP1	0.481884357494813	3.94906553680956	3.08492535903357	0.0024884409679591	0.173191916594423	-1.71532106883348	3.08492535903357	SN
Astro	RASL10A	-0.79620126688366	3.91891649116757	-3.0841861262038	0.0024942043231973	0.17345460639001	-1.68826402230777	-3.0841861262038	SN
Astro	LOC105375168	-0.672139615986329	3.43481314074395	-3.08299608914142	0.0025035082838308	0.173868264018301	-1.68905994120833	-3.08299608914142	SN
Oligo	LOC124903703	0.311305390061118	2.72455825162832	3.08350844672939	0.0025061607827458	0.173868264018301	-1.66676663789488	3.08350844672939	SN
Micro-PVM	MAP9	-0.358962152215163	3.63781858469231	-3.08511225398995	0.0025068486951955	0.173868264018301	-1.62963536622671	-3.08511225398995	SN
Oligo	CNKSR1	0.401144735244292	2.17192121408251	3.0832574675111	0.0025081275142479	0.173868264018301	-1.62794735610286	3.0832574675111	SN
Micro-PVM	C6orf163	-0.377078581858647	4.20725909890681	-3.08282075675797	0.00252483572258	0.1746443187075	-1.67537052756447	-3.08282075675797	SN
GlutaN	PLXDC1	0.824309425570779	4.14479636930202	3.10384977231649	0.0025250126711706	0.1746443187075	-1.64659422721569	3.10384977231649	SN
GlutaN	MBP	0.663025465154765	6.37456763311011	3.10371922809746	0.0025260219217332	0.1746443187075	-1.60366195658037	3.10371922809746	SN
OPC	FEM1C	0.406420636898343	4.89989487433556	3.0770522181933	0.0025291776101683	0.1746443187075	-1.68407579291772	3.0770522181933	SN
GabaN	MARK3	0.217857341911803	7.64480854236948	3.08355504889147	0.0025293356557108	0.1746443187075	-1.63775980179955	3.08355504889147	SN
Astro	TPGS1	0.425297886608368	3.09857826106071	3.07928613049427	0.0025327200457633	0.174673436735472	-1.67012956175019	3.07928613049427	SN
Micro-PVM	PRDX2	-0.435376874507471	4.22876788919019	-3.08158220883361	0.0025346073265432	0.174673436735472	-1.65816199367296	-3.08158220883361	SN
OPC	DHCR7	-0.607264848569991	3.51791079247457	-3.07611373967313	0.0025366251951864	0.174673436735472	-1.61545462630702	-3.07611373967313	SN
Micro-PVM	SLC16A3	0.488739374944089	4.68649215310892	3.08118238039912	0.0025377692655846	0.174673436735472	-1.70046069985722	3.08118238039912	SN
Astro	DEPTOR	0.422284272196152	5.69766757085273	3.07833217069363	0.0025402822130441	0.174708510215253	-1.80367707827052	3.07833217069363	SN
Oligo	B3GAT3	0.283476729227731	4.13909296513786	3.07857068759635	0.0025451176065887	0.174860764274106	-1.7783295576474	3.07857068759635	SN
Micro-PVM	ELOVL6	-0.403619272896199	5.53875974176748	-3.0800799777948	0.0025465062509674	0.174860764274106	-1.75328853398599	-3.0800799777948	SN
Oligo	DPY19L1P1	-0.274322393967056	6.27538483137521	-3.07806612870149	0.0025491297572209	0.174903193342222	-1.91733781026561	-3.07806612870149	SN
OPC	TNFRSF1A	0.501872666693374	3.99670774805224	3.07406180743649	0.0025529796325652	0.175029634290183	-1.63817651668274	3.07406180743649	SN
GabaN	LOC105378179	0.61695170369344	4.20519394661875	3.08031411857514	0.0025549914200654	0.17502995818511	-1.90698545308416	3.08031411857514	SN
Oligo	SIM2	0.684050399270639	1.86148062748632	3.07514200873208	0.0025724972338321	0.176085699211098	-1.63868432715022	3.07514200873208	SN
GlutaN	CERS4	0.570782831825124	6.38120086417715	3.09751259636256	0.0025744408877056	0.176085699211098	-1.61974733454111	3.09751259636256	SN
Micro-PVM	TLR5	0.380488988433404	6.77586907165417	3.07593557334415	0.0025796019990998	0.176300432237851	-1.82450559499353	3.07593557334415	SN
Micro-PVM	GSTP1	0.444568290399014	4.57451656616865	3.07468084204538	0.0025897000629452	0.176851976029185	-1.70488128545137	3.07468084204538	SN
Astro	LOC124903691	0.585285675228332	2.28863855878351	3.07173365385349	0.0025931642026264	0.176949977009739	-1.652191814515	3.07173365385349	SN
OPC	BOK	0.460131034210462	3.14986187221287	3.06794991586142	0.0026022724743673	0.177432662761653	-1.63473308869489	3.06794991586142	SN
OPC	SPEF2	-0.457997808754373	4.02291759306559	-3.06745515843917	0.002606300975672	0.177568507176118	-1.65499842279744	-3.06745515843917	SN
Micro-PVM	RPS11	0.519402944067321	7.20808931750213	3.07232881572263	0.0026087277596113	0.177595098932415	-1.83477222392499	3.07232881572263	SN
Micro-PVM	C4orf3	0.438381670353596	4.10167882719953	3.07156532113234	0.002614932123516	0.177725677685243	-1.69635836608557	3.07156532113234	SN
Astro	PLCG2	0.920036110523238	7.01860413102428	3.0690326979985	0.0026151024958401	0.177725677685243	-1.80985784529163	3.0690326979985	SN
OPC	ACTN1	0.447441879423878	3.70609495596404	3.06609112352085	0.0026174373355727	0.177725677685243	-1.65098432220224	3.06609112352085	SN
DopaN	RDH13	0.576573092976326	4.64127941709844	3.09805219288551	0.0026191153867339	0.177725677685243	-1.6242830566988	3.09805219288551	SN
OPC	LINC01237	-0.470723852226377	4.91179724007429	-3.06567594000802	0.0026208357299668	0.177725677685243	-1.70529943668363	-3.06567594000802	SN
immune	ZNF831	0.567249279059453	8.19637847148362	3.08404001838207	0.0026243345569573	0.177824032945704	-1.69524308015565	3.08404001838207	SN
Micro-PVM	MED23	-0.282817691343351	5.98757384514335	-3.070162878864	0.002626364333529	0.177824032945704	-1.80152670778622	-3.070162878864	SN
GlutaN	WDR26	0.425828252668742	6.17274020734346	3.08908133363203	0.0026415965401055	0.178716609366164	-1.63657616230203	3.08908133363203	SN
Astro	CLASP2	-0.258238797129871	8.46933491242731	-3.06473434711995	0.0026503696818565	0.179171154143927	-1.84236792663942	-3.06473434711995	SN
Astro	PTCH1	-0.538264825947486	7.29859436796853	-3.06416175355499	0.0026551007582924	0.179312855314721	-1.84904977389815	-3.06416175355499	SN
GabaN	TOM1L2	0.249210518722875	7.05700176122864	3.06777027059616	0.0026565781309599	0.179312855314721	-1.69398813324946	3.06777027059616	SN
Oligo	PDE4B	-0.238003234051016	12.0142607991222	-3.06417430948858	0.0026619200507766	0.179373863273476	-2.06235221391258	-3.06417430948858	SN
Micro-PVM	LOC124903501	0.511094366428157	3.99573134506244	3.06578144361913	0.0026623787889911	0.179373863273476	-1.70124858474494	3.06578144361913	SN
GlutaN	KATNIP	0.427423189670125	5.6715563058203	3.08635563071263	0.0026636526074644	0.179373863273476	-1.64019178037264	3.08635563071263	SN
Micro-PVM	EDRF1	-0.26003907581924	5.55016804168954	-3.06529041183187	0.002666443305035	0.17937939849967	-1.79038744167899	-3.06529041183187	SN
Oligo	SPRTN	-0.273382962307095	3.50618178054352	-3.06317729698954	0.0026701899009948	0.17937939849967	-1.77026201827091	-3.06317729698954	SN
Astro	TBX6	0.583609382616063	2.96849139976733	3.0621964893771	0.0026713982828526	0.17937939849967	-1.72472610511289	3.0621964893771	SN
Astro	MRPL22	-0.367727367626956	3.66136880775263	-3.06204315185695	0.0026726737603027	0.17937939849967	-1.76256621932175	-3.06204315185695	SN
Astro	URGCP	0.171614657379994	6.65453960328091	3.0618814414257	0.0026740194944164	0.17937939849967	-1.85667320440186	3.0618814414257	SN
Astro	MACIR	-0.380422944630119	4.44330479518627	-3.06120841951393	0.0026796270305149	0.179617397732606	-1.8069479402544	-3.06120841951393	SN
OPC	DISC1	-0.198328925750293	9.07483470646564	-3.05778971790698	0.0026861660849322	0.179917423785476	-1.93747057689927	-3.05778971790698	SN
OPC	NACC2	0.242851789214561	6.48464102833373	3.05730790898208	0.0026902058109001	0.180049714621003	-1.83710076401557	3.05730790898208	SN
Astro	ABHD10	-0.313103909285635	3.44797421764217	-3.05966302918124	0.0026925441959684	0.180068022774402	-1.75078078907768	-3.05966302918124	SN
Astro	SMCO4	-0.474080734342112	3.44688303498183	-3.05899139840214	0.0026981759535552	0.180306383434244	-1.76157480030205	-3.05899139840214	SN
Astro	ABCA3	0.337071260534576	5.61622061065607	3.05855215529202	0.0027018649810693	0.180414390866911	-1.85320771571039	3.05855215529202	SN
GlutaN	MFN1	-0.449813441037762	6.23721288940133	-3.08087184755276	0.0027085457448505	0.180414390866911	-1.65792533694744	-3.08087184755276	SN
OPC	CCDC82	-0.246241167022947	5.50462002828209	-3.05487458125961	0.0027106939363148	0.180414390866911	-1.77646467448226	-3.05487458125961	SN
Oligo	HOXD1	-0.466839227725933	3.1527416249949	-3.05831412632171	0.0027108697028123	0.180414390866911	-1.74304205336597	-3.05831412632171	SN
Astro	TARID	-0.63497139865279	3.3378215236014	-3.05736487823398	0.0027118597912063	0.180414390866911	-1.74974881186316	-3.05736487823398	SN
GlutaN	MARK2	0.485387128627998	5.62551534792633	3.08042858278721	0.0027122050572376	0.180414390866911	-1.65534204003641	3.08042858278721	SN
Astro	SYNGAP1	0.337202681412662	5.17717104706574	3.05639602539796	0.0027200411577485	0.180786161347379	-1.83625914003806	3.05639602539796	SN
Micro-PVM	PLIN2	0.553213876949633	3.85479872754108	3.05857394797657	0.002722618033452	0.180786161347379	-1.72337019615644	3.05857394797657	SN
OPC	CCSAP	0.265221217461481	4.7641067409667	3.05330178380646	0.0027240131642007	0.180786161347379	-1.74130977151659	3.05330178380646	SN
Oligo	SREBF2	-0.24045166544792	7.48481556115852	-3.05622785938187	0.0027284960388806	0.180877382644691	-2.02804578154481	-3.05622785938187	SN
OPC	TNFRSF11B	0.536439014533873	3.768067414863	3.05231570546002	0.0027323945692922	0.180877382644691	-1.69199235720265	3.05231570546002	SN
Oligo	ST6GALNAC6	0.411211141978747	2.26188424675571	3.05565134923737	0.0027333854735539	0.180877382644691	-1.70770734413842	3.05565134923737	SN
Astro	MAD2L1-DT	-0.383757112929354	6.21837325535846	-3.05478637534941	0.0027336841116619	0.180877382644691	-1.87357676916637	-3.05478637534941	SN
DopaN	BRINP1	-0.781233603315323	6.09310487461833	-3.08360153250784	0.0027364195561189	0.180921107073896	-1.67760811204751	-3.08360153250784	SN
GabaN	RAPGEF2	0.257171175415051	7.94992952536513	3.05769519970391	0.0027408637546564	0.180953078570137	-1.6952572253995	3.05769519970391	SN
DopaN	LOC100506851	-0.690428029630175	3.85708551195598	-3.08304262882658	0.0027410530896734	0.180953078570137	-1.66071582939147	-3.08304262882658	SN
GlutaN	SCN8A	0.404442238235084	8.25251621500995	3.07665750658657	0.0027435227829204	0.180979115983466	-1.71055434926086	3.07665750658657	SN
OPC	TXLNA	0.465474110059155	3.32190118329061	3.05055627582272	0.0027474084499418	0.181098449504218	-1.68225840468595	3.05055627582272	SN
GlutaN	ABCB9	0.578514537255279	5.92259584593682	3.07375145219577	0.0027678853700476	0.182310407451471	-1.67288148066489	3.07375145219577	SN
GlutaN	LASP1	0.586717550423311	4.75830337269246	3.07334851453354	0.0027712791581381	0.182374007495318	-1.68467019859798	3.07334851453354	SN
GlutaN	GYS1	0.559412690224129	5.07577355519923	3.07307705652876	0.0027735677205839	0.182374007495318	-1.67714876456896	3.07307705652876	SN
OPC	LOC105370247	0.410716636595479	6.16859903016253	3.04727662156928	0.0027755985590913	0.182374007495318	-1.85125538412096	3.04727662156928	SN
GabaN	MYO18A	0.297458686187666	6.07868255442467	3.05321239504595	0.002779155054893	0.182374007495318	-1.81043192240891	3.05321239504595	SN
Micro-PVM	LINC01572	-0.504719093731123	5.11736509110998	-3.05170979867827	0.0027811569380723	0.182374007495318	-1.79965533966403	-3.05170979867827	SN
Astro	WIPF3	0.508146511957493	3.68785592531405	3.04921461446109	0.0027813986258989	0.182374007495318	-1.79575269257333	3.04921461446109	SN
Micro-PVM	NRROS	-0.279366556488138	6.44075482087522	-3.05073693877747	0.0027895471925667	0.182516089260601	-1.87000847886817	-3.05073693877747	SN
GlutaN	TLN2	0.496362545162265	7.40927623670908	3.07111143372568	0.0027901915624777	0.182516089260601	-1.71166799635869	3.07111143372568	SN
Oligo	LOC107985203	0.387223629935009	2.54236535173513	3.04889005916298	0.0027913361816043	0.182516089260601	-1.74264946417798	3.04889005916298	SN
Micro-PVM	SLC46A1	0.398000537368255	3.65156460224621	3.05046031527534	0.0027919371503852	0.182516089260601	-1.73064926314111	3.05046031527534	SN
Astro	ZBTB7A	0.299715685012611	6.04796920315772	3.04771752601951	0.0027943496546233	0.182531741832858	-1.89159384278277	3.04771752601951	SN
Astro	WDR45B	0.211121257854261	5.14862420413811	3.04748539490073	0.0027963627585939	0.182531741832858	-1.87292384582562	3.04748539490073	SN
Oligo	WDR45B	0.183083709096142	5.42537402346049	3.04759038396543	0.002802604900823	0.182747381321073	-1.96501754664864	3.04759038396543	SN
OPC	CACNA2D3	-0.306141730013402	8.75681723571151	-3.04362752633521	0.0028072779720791	0.182747381321073	-1.97030431159919	-3.04362752633521	SN
Oligo	MT-ND6	0.472762048086456	3.960680261383	3.0468527282666	0.0028090193626939	0.182747381321073	-1.86197961189697	3.0468527282666	SN
GabaN	SGSM1	0.386207031840655	7.38331725192982	3.04957659803012	0.002810573972446	0.182747381321073	-1.7298900597241	3.04957659803012	SN
OPC	PIWIL4	0.356535152389177	3.52756445127338	3.04316458806273	0.002811320720833	0.182747381321073	-1.70892520526604	3.04316458806273	SN
GlutaN	SLC24A3	1.2252543760162	7.26216457362709	3.0685211349058	0.0028122396795312	0.182747381321073	-1.71525784525679	3.0685211349058	SN
OPC	ASCL1	0.360974607012661	6.12645140480771	3.04257062349266	0.0028165155691065	0.182869457224697	-1.86237607217897	3.04257062349266	SN
Oligo	LOC105377529	0.723247374766386	3.34204442677049	3.04551807264444	0.0028206596645214	0.182869457224697	-1.82574901777714	3.04551807264444	SN
GabaN	ZGPAT	0.497409765855514	4.06492878853158	3.04836641797752	0.0028211044231157	0.182869457224697	-2.03403153257448	3.04836641797752	SN
OPC	ZRANB2	-0.206169515432926	6.82120457001104	-3.04188693721885	0.0028225060995613	0.182869457224697	-1.89439495972964	-3.04188693721885	SN
OPC	SHISA5	0.44063106283486	3.86480740223004	3.04152905980251	0.0028256465470466	0.182937014423385	-1.71632437794978	3.04152905980251	SN
OPC	FRRS1L	-0.292763776492266	5.88492611260964	-3.04123260593027	0.0028282504329269	0.182969759276155	-1.82984464419616	-3.04123260593027	SN
DopaN	LOC105376033	0.839029959322259	2.58658847525087	3.07160383366722	0.0028375014773573	0.183300880175176	-1.70517430393054	3.07160383366722	SN
Astro	PPIA	-0.346321592757332	4.69066007958068	-3.04266388015964	0.0028384803457884	0.183300880175176	-1.85565448668082	-3.04266388015964	SN
OPC	FAM131B	0.453260574316309	3.16589293372311	3.03992775049919	0.0028397379118057	0.183300880175176	-1.70570833191971	3.03992775049919	SN
Astro	SETD1B	0.292035686703275	4.44096012815472	3.04228935555909	0.0028417763481926	0.183300880175176	-1.85455029223947	3.04228935555909	SN
GabaN	MAP3K13	0.250025717390096	7.50645493897455	3.04498951631987	0.0028506818992196	0.183590169293202	-1.73593826089444	3.04498951631987	SN
GlutaN	LOC105377642	0.637265596519012	4.7000369695542	3.06399540601362	0.0028511501459591	0.183590169293202	-1.70689541648717	3.06399540601362	SN
Astro	LIPA	-0.303144317541215	4.50291501587818	-3.04072748981097	0.0028555596854213	0.183590169293202	-1.86549794376823	-3.04072748981097	SN
Astro	KLHL15	0.390763096100255	3.21632321280021	3.04056752863408	0.0028569748096052	0.183590169293202	-1.79256068558557	3.04056752863408	SN
Oligo	GABARAP	0.444966104082744	3.22055591054827	3.04130755545494	0.002857674693414	0.183590169293202	-1.81227873979657	3.04130755545494	SN
DopaN	C13orf46	0.951349366441696	3.95070680650563	3.06911583419843	0.0028588926336207	0.183590169293202	-1.69530481546106	3.06911583419843	SN
OPC	HSPB1	0.904324534635575	4.55021446402373	3.03538764794068	0.0028800438286992	0.184752346291787	-1.76064970164565	3.03538764794068	SN
Oligo	LYPLA1	-0.234840881862521	3.67013634198052	-3.03865455550172	0.0028812273207062	0.184752346291787	-1.851132759355	-3.03865455550172	SN
Oligo	B4GALT6	-0.505067754110766	2.4566292605733	-3.03791264497645	0.002887845809252	0.185040682944485	-1.75882566646505	-3.03791264497645	SN
Astro	PEPD	0.305616068903998	4.84866994913411	3.03666798794737	0.0028916737467612	0.185069589292753	-1.88589389717641	3.03666798794737	SN
Oligo	HEY2	0.348901184515175	4.43642263306676	3.03736870944017	0.0028927071056146	0.185069589292753	-1.92962185405043	3.03736870944017	SN
Oligo	RGMA	0.486264930782181	1.49122372111241	3.0364200091428	0.00290120398098	0.185069589292753	-1.72423971881628	3.0364200091428	SN
Astro	PCDHGA1	0.440998276130586	4.69797048138968	3.03557272813689	0.0029014893614981	0.185069589292753	-1.85045510637724	3.03557272813689	SN
OPC	KLF9	0.404724070953117	4.17286326371572	3.03295998291007	0.0029018120598929	0.185069589292753	-1.77547575361681	3.03295998291007	SN
GabaN	MCF2L	0.299252617205601	7.02079266301627	3.03908290710223	0.002903106489612	0.185069589292753	-1.7797805303112	3.03908290710223	SN
Astro	FRMD8	0.477704435832528	5.49578923045124	3.03538751646194	0.0029031522487012	0.185069589292753	-1.87392179022266	3.03538751646194	SN
DopaN	CDC123	-0.520933053509143	5.10900111256071	-3.06312241643106	0.0029110388001224	0.185114596170313	-1.71742962270492	-3.06312241643106	SN
Oligo	TTC14	-0.189665053354741	6.93775849204015	-3.03459626772167	0.002917602787627	0.185114596170313	-2.06924530713271	-3.03459626772167	SN
Oligo	SERPINA3	0.774777528214165	1.54930100657366	3.03454150413157	0.0029180965345779	0.185114596170313	-1.74588959433505	3.03454150413157	SN
OPC	IPO13	0.381729683167743	3.24006735854928	3.03103409377367	0.0029191888922627	0.185114596170313	-1.72906781064571	3.03103409377367	SN
OPC	CNTNAP5	-0.241652380770651	9.64605950280195	-3.03095984226455	0.002919860764062	0.185114596170313	-2.02655928528196	-3.03095984226455	SN
Astro	LOC105369306	-0.550134028772944	2.55896589288137	-3.03334922506673	0.0029215108703324	0.185114596170313	-1.76278471127298	-3.03334922506673	SN
Astro	FOSL2	0.859862034261217	3.39694730339762	3.0333376559883	0.0029216153767038	0.185114596170313	-1.83189760420466	3.0333376559883	SN
Oligo	GLRA3	-0.512174374195077	1.39554415727523	-3.03412404228491	0.002921862895046	0.185114596170313	-1.72749246022416	-3.03412404228491	SN
Oligo	KLHL7	-0.199232316631578	5.60112548604752	-3.03357387323708	0.0029268334018422	0.185114596170313	-2.01149489767752	-3.03357387323708	SN
Astro	U2SURP	-0.222985961878868	7.03714774609559	-3.03261606027432	0.0029281405557492	0.185114596170313	-1.9373678235018	-3.03261606027432	SN
Oligo	H4C3	0.550554284912329	3.00055254759562	3.03336869485991	0.002928689085419	0.185114596170313	-1.82849351170489	3.03336869485991	SN
Astro	GTF3C2-AS2	0.422715059967504	2.67773431633103	3.03205498256816	0.0029332235118502	0.185114596170313	-1.77882959645253	3.03205498256816	SN
DopaN	SUB1	-0.625064131039183	5.18676768343913	-3.06018246154833	0.0029369396360547	0.185114596170313	-1.72845321853065	-3.06018246154833	SN
Astro	CTF1	0.619600167890969	2.46744479026334	3.03142932462493	0.002938901122685	0.185114596170313	-1.76298749706863	3.03142932462493	SN
Astro	SPOCK3	0.425153522439998	5.12392500239103	3.0314260492793	0.0029389308718909	0.185114596170313	-1.91303325255402	3.0314260492793	SN
GabaN	GLG1	0.251920250434884	7.61213712577365	3.0350661816819	0.0029392645804003	0.185114596170313	-1.75501367136178	3.0350661816819	SN
GabaN	RNF216	0.275385375012237	6.88812920531065	3.03499111981702	0.0029399442211735	0.185114596170313	-1.77982766902584	3.03499111981702	SN
DopaN	FBXO21	-0.453651504450978	5.81604385114828	-3.05898293404552	0.002947568718872	0.185460768590673	-1.73733149626447	-3.05898293404552	SN
Astro	UBLCP1	-0.323433064422756	4.33421698172522	-3.0302013760708	0.0029500737991828	0.185484560782507	-1.88731776903609	-3.0302013760708	SN
neurons_unk	TIAM2	0.733394058814172	5.49853318772294	3.05909154750052	0.0029569766004718	0.185784624205585	-2.02812873947037	3.05909154750052	SN
Oligo	NAP1L2	-0.456272937793374	2.39795042552865	-3.02909955396645	0.0029675475389555	0.186139403902864	-1.77219254754983	-3.02909955396645	SN
GlutaN	NR2F1	1.37608240671938	4.01998776981526	3.05075304773771	0.0029678896762577	0.186139403902864	-1.77188988231182	3.05075304773771	SN
Micro-PVM	TERF2IP	-0.280904091768225	5.19278020427679	-3.03040284565408	0.0029703586953648	0.186139403902864	-1.85654591308964	-3.03040284565408	SN
DopaN	PPFIBP2	-0.705398682887225	5.21938993841981	-3.05633473058314	0.0029711611479902	0.186139403902864	-1.73317226827229	-3.05633473058314	SN
Astro	PGLS-DT	0.354655224236093	4.78055404927373	3.02747850335167	0.0029749882635852	0.186245370784263	-1.9191630541768	3.02747850335167	SN
Astro	MT-ATP8	0.538751467920169	5.81456881944458	3.02629893250664	0.0029858415812408	0.186735998770085	-1.94332996464087	3.02629893250664	SN
Micro-PVM	ZNF429	-0.389462543085368	4.33895136662698	-3.0285775261535	0.0029871078959747	0.186735998770085	-1.81962799026194	-3.0285775261535	SN
Endo	LOC105374191	1.11432285386434	6.454865150555	3.03328280541522	0.0029970841715591	0.187116299840165	-1.90150512527281	3.03328280541522	SN
GabaN	UTP18	0.446539736163036	4.47877668834273	3.02861947708093	0.0029981676983437	0.187116299840165	-2.035757640192	3.02861947708093	SN
GabaN	ZBTB11	0.397581320758086	5.04251184165484	3.0284611087832	0.0029996283231455	0.187116299840165	-1.94124955753446	3.0284611087832	SN
OPC	OSER1	0.414252860095007	3.27340274307172	3.02153360493089	0.0030063231423639	0.187399872963642	-1.75421646731784	3.02153360493089	SN
GlutaN	LSM14A	0.340187583295871	6.43994177736344	3.04591935596671	0.0030115943884271	0.187594365593973	-1.75192650088351	3.04591935596671	SN
Micro-PVM	CLIP4	0.593561338823899	3.87474085983648	3.02530019965774	0.0030173997867624	0.187605170875309	-1.81577345553184	3.02530019965774	SN
OPC	CHGB	-0.47949533097422	4.05156362845888	-3.02028176078111	0.0030179816922861	0.187605170875309	-1.77098557504453	-3.02028176078111	SN
DopaN	FMN1	-0.773862201337897	8.30490066726772	-3.05111006393185	0.0030182216420477	0.187605170875309	-1.76742678446908	-3.05111006393185	SN
Astro	BBOX1-AS1	0.576991107134867	4.64484890172469	3.02193666394993	0.0030262973548235	0.187862556980795	-1.93293466249128	3.02193666394993	SN
GabaN	TMEM161B-DT	0.274867920847868	8.57588816311823	3.02554180347516	0.003026670938778	0.187862556980795	-1.76640711067724	3.02554180347516	SN
immune	RPS11	0.74445691071035	7.93434863380242	3.03698262620074	0.003030267729629	0.187952032644209	-1.7998926417351	3.03698262620074	SN
Astro	KDM6B	0.353704816032855	4.16701697074151	3.02123419132014	0.0030328591842164	0.187979069565007	-1.89482611341931	3.02123419132014	SN
Astro	TNFRSF1A	0.344724876453121	5.43854601269889	3.02064219404099	0.0030383992484156	0.188075522920983	-1.95940288572923	3.02064219404099	SN
Astro	CCDC102B	-0.452417118204505	5.53165137716365	-3.02060702343806	0.003038728677694	0.188075522920983	-1.95225989302588	-3.02060702343806	SN
Oligo	PITPNC1	0.328947157644038	4.46352174175545	3.0210722530583	0.0030419050595336	0.188138591862944	-1.96268498727123	3.0210722530583	SN
OPC	FAM126A	-0.453008391315778	4.10029269465539	-3.01727296063683	0.0030461737002085	0.188212863977681	-1.79099285338838	-3.01727296063683	SN
Astro	NINJ2	0.486326776337443	2.77714588445008	3.01968013295916	0.0030474223850893	0.188212863977681	-1.82097473387622	3.01968013295916	SN
Astro	ELK3	0.398844460232474	4.48994958540461	3.01822504168964	0.0030611166143701	0.188389488125384	-1.92994749381025	3.01822504168964	SN
DopaN	CHURC1	-0.511499983437737	4.13989563151641	-3.0461257621929	0.0030637608089062	0.188389488125384	-1.75243193957532	-3.0461257621929	SN
Oligo	TMEM209	-0.248366267016315	4.81811829831451	-3.01845282185517	0.0030665386666385	0.188389488125384	-1.99885640123624	-3.01845282185517	SN
Astro	PHEX-AS1	-0.548891484020034	2.80960768779881	-3.01734222439833	0.0030694526758994	0.188389488125384	-1.81628525259254	-3.01734222439833	SN
Micro-PVM	IKBKE	0.438550047887547	5.08126246549707	3.01948102659561	0.0030718853834377	0.188389488125384	-1.8902504087161	3.01948102659561	SN
GlutaN	TMEM138	0.582969172731502	4.04219056764725	3.039008044403	0.0030751211191891	0.188389488125384	-1.79462771602998	3.039008044403	SN
DopaN	C2orf80	-0.626381315120425	4.34012046437729	-3.04471859483444	0.0030767323152794	0.188389488125384	-1.75632154446573	-3.04471859483444	SN
DopaN	ADAM22	-0.451658911008806	7.86625467362906	-3.04460450014897	0.0030777862888036	0.188389488125384	-1.78818445853724	-3.04460450014897	SN
Astro	SHROOM4	0.524098518980392	3.47831737849772	3.01632590277399	0.0030790752889478	0.188389488125384	-1.87641192294802	3.01632590277399	SN
Micro-PVM	TRMT112	0.520730830358414	3.59955388372945	3.01862755051393	0.0030799525034307	0.188389488125384	-1.797032076847	3.01862755051393	SN
Micro-PVM	ZBTB7A	0.268791980392826	5.60878297163749	3.01851981839041	0.0030809721840693	0.188389488125384	-1.92124605172381	3.01851981839041	SN
OPC	LOC107987243	0.477587305518208	4.42990091832145	3.01358702569602	0.0030810412788613	0.188389488125384	-1.8276386057942	3.01358702569602	SN
Oligo	ARRB1	0.406427599496231	5.40308776654195	3.01671937154492	0.0030829414089796	0.188389488125384	-2.05975192771737	3.01671937154492	SN
DopaN	KCND2	-0.878727810389477	9.10221882029821	-3.04393438843174	0.0030839833484146	0.188389488125384	-1.77973253959509	-3.04393438843174	SN
Oligo	FBXL19	0.348028917574277	2.82388308350216	3.01655571232212	0.0030844942058314	0.188389488125384	-1.84304584082281	3.01655571232212	SN
DopaN	LOC101929200	0.76525699160411	4.28283416290317	3.04376867590055	0.0030855176086632	0.188389488125384	-1.75884396060658	3.04376867590055	SN
Astro	PRICKLE2-AS3	0.615468606648098	2.44120008484029	3.0153918867779	0.0030879431554383	0.188389488125384	-1.81179036553393	3.0153918867779	SN
Micro-PVM	PIGA	0.490268930978887	3.0870980572858	3.01765522833542	0.0030891667872911	0.188389488125384	-1.78579374188924	3.01765522833542	SN
Oligo	GXYLT1	-0.194985765457954	4.69674890723891	-3.01564052470229	0.0030931908022863	0.188503067990905	-1.99277252726811	-3.01564052470229	SN
Oligo	SCML1	-0.457453634042532	4.08690032532095	-3.0150048926157	0.0030992442188643	0.188618074958117	-1.94357435286241	-3.0150048926157	SN
Astro	NFIC	0.307793320704632	7.21503343388107	3.01415949570135	0.0030996799455304	0.188618074958117	-1.98693031200386	3.01415949570135	SN
Endo	ALDH1A1	-0.723246709122561	6.06501580811959	-3.02175166317453	0.0031046826199572	0.188618074958117	-2.00449693040071	-3.02175166317453	SN
Astro	C6orf163	-0.310075039636591	4.89822687036371	-3.01337212810594	0.0031072000397826	0.188618074958117	-1.95782535965901	-3.01337212810594	SN
Astro	GRIA2	-0.356810773290211	7.57136088846918	-3.01329534964957	0.0031079342452787	0.188618074958117	-1.99017755480015	-3.01329534964957	SN
Astro	VAMP1	0.450866675581748	2.93201435456648	3.013119144118	0.0031096198420939	0.188618074958117	-1.84272713958536	3.013119144118	SN
neurons_unk	DLG1	0.459648625638126	8.93422939495726	3.0422607615509	0.0031102181222811	0.188618074958117	-1.81318973148769	3.0422607615509	SN
neurons_unk	LAMP2	0.64427591164318	5.61838652782103	3.04187884860708	0.0031137793571148	0.188698345937923	-2.03554131084447	3.04187884860708	SN
OPC	LOC124906316	0.545146118290551	3.24574226644101	3.00968483203208	0.0031183552734777	0.188698345937923	-1.7832133688594	3.00968483203208	SN
Oligo	THRA	0.214604648418298	5.67837077830963	3.01290538029409	0.0031193165861328	0.188698345937923	-2.07989680809794	3.01290538029409	SN
Micro-PVM	FAM126A	-0.248102756893496	6.70568153629025	-3.01440038845838	0.0031201969433931	0.188698345937923	-1.98954999215853	-3.01440038845838	SN
DopaN	PTCHD4	-0.983953865137003	6.40167965046803	-3.03952361750287	0.0031250629297622	0.188861651362287	-1.79713196185367	-3.03952361750287	SN
Micro-PVM	AP3M2	-0.356683031185131	4.0265529688814	-3.0135279041583	0.0031285635505865	0.188942272545709	-1.83763315389552	-3.0135279041583	SN
Astro	LYRM9	-0.482744113436188	3.91581949987527	-3.01047056754854	0.0031350581398893	0.188974624275091	-1.90575335815833	-3.01047056754854	SN
GabaN	MAD1L1	0.35693587626413	5.48662558576606	3.0134736124019	0.0031408689203913	0.188974624275091	-1.93121947348804	3.0134736124019	SN
Micro-PVM	PRR13	0.309354047351392	4.66010899107254	3.01202719994899	0.0031430028498814	0.188974624275091	-1.8808614271946	3.01202719994899	SN
GlutaN	NT5M	0.719488671305165	3.96664918177356	3.03168633071733	0.0031437728090441	0.188974624275091	-1.81865069272144	3.03168633071733	SN
Micro-PVM	TRAF7	0.533591332918691	3.32570764368068	3.01170595915845	0.0031461017047739	0.188974624275091	-1.80917989287946	3.01170595915845	SN
Micro-PVM	DOCK4-AS1	0.45916614276255	4.76245088158471	3.01167344591842	0.0031464155013381	0.188974624275091	-1.87771557341364	3.01167344591842	SN
Micro-PVM	ERCC6L2-AS1	-0.401855623959821	4.89752407286896	-3.0111293829978	0.003151670727383	0.188974624275091	-1.90493610681739	-3.0111293829978	SN
GlutaN	NPRL3	0.462384731181405	5.71666049300194	3.03038289424243	0.0031561422624034	0.188974624275091	-1.77980791421112	3.03038289424243	SN
Micro-PVM	PHTF2	-0.216602962121416	6.97835794094073	-3.01061439730667	0.0031566525485033	0.188974624275091	-2.00661603410503	-3.01061439730667	SN
DopaN	UST	-0.851627045893842	5.99257878467373	-3.0360312718478	0.0031579480881719	0.188974624275091	-1.7965603192013	-3.0360312718478	SN
GlutaN	KYAT1	0.465440841707552	5.65975430613288	3.03019073713929	0.0031579696173424	0.188974624275091	-1.78009130393635	3.03019073713929	SN
Astro	LYPD5	0.408226719348835	2.93549089401306	3.00800050586475	0.0031589546861895	0.188974624275091	-1.86375213182002	3.00800050586475	SN
Micro-PVM	PFN1	0.43909758328644	5.43853758022018	3.01023063772512	0.0031603696490717	0.188974624275091	-1.93099131602105	3.01023063772512	SN
Astro	ATP1B1	-0.460541953277468	5.09376259663108	-3.00760883318557	0.0031627593038489	0.188974624275091	-1.97291805925805	-3.00760883318557	SN
DopaN	DZIP1	-0.591627638478724	6.82030063056737	-3.03530674350772	0.0031648105641676	0.188974624275091	-1.80441461106855	-3.03530674350772	SN
Oligo	LIME1	0.383556274272816	2.61690739830443	3.00815820651564	0.0031651447465344	0.188974624275091	-1.84820072188151	3.00815820651564	SN
Oligo	ATP6V1A	-0.168373605509834	6.06219669620699	-3.00807663005541	0.0031659376663101	0.188974624275091	-2.10763609037566	-3.00807663005541	SN
GabaN	NIPBL	0.264159906523169	7.63776988099097	3.01026582699691	0.0031718852508055	0.18913244306588	-1.81349676657298	3.01026582699691	SN
Oligo	PKD1L2	0.441724100608802	4.69706102255292	3.00735917486766	0.0031729191946217	0.18913244306588	-2.0142703919854	3.00735917486766	SN
Micro-PVM	CADPS	-0.453112777873315	4.09525495765193	-3.00848710545686	0.0031773084250289	0.189162050718515	-1.84460809433048	-3.00848710545686	SN
Oligo	SLC14A1	0.413651757857875	2.41015044831942	3.00686316660484	0.0031777541287124	0.189162050718515	-1.85699632724816	3.00686316660484	SN
Astro	CYTH2	0.348696907171872	3.93112678377244	3.00565276356583	0.0031818234271725	0.189165362906094	-1.92145428141502	3.00565276356583	SN
Micro-PVM	ALDH1L2	0.894441464615347	3.59252677096989	3.00796329541355	0.0031824136825519	0.189165362906094	-1.84570158437194	3.00796329541355	SN
Micro-PVM	SLC37A3	0.453114651996322	3.95717307925209	3.00776481307517	0.0031843501449374	0.189165362906094	-1.8506480006235	3.00776481307517	SN
Oligo	LOC105373032	-0.69955942829254	1.69227676608896	-3.00596909902263	0.0031864863842243	0.189165362906094	-1.80433847393097	-3.00596909902263	SN
DopaN	WSB1	-0.487592259166821	7.78749311050563	-3.03226975664475	0.0031937265328551	0.189452237342438	-1.82321507612624	-3.03226975664475	SN
Astro	MED26	0.290395883596482	4.48201650852078	3.00423944760637	0.0031956636638197	0.189452237342438	-1.96451982508214	3.00423944760637	SN
DopaN	LOC124904214	0.805302559990585	2.788307313329	3.03178213789938	0.0031983920358559	0.189485172738374	-1.7951162416877	3.03178213789938	SN
Micro-PVM	TBC1D9	-0.314657992677209	7.8326335035754	-3.00491971194764	0.0032122276444707	0.190175652539959	-2.04794977483835	-3.00491971194764	SN
Astro	ACTN1	0.730344165700041	4.93005411858673	3.00209045767933	0.0032168145451754	0.190318009525856	-1.99312146030561	3.00209045767933	SN
Oligo	USP21	0.346000847506974	2.66809966882234	3.00240335267462	0.0032215331553881	0.19046796059792	-1.8776859106995	3.00240335267462	SN
Astro	LOC107984856	-0.694249052636375	2.92862462925543	-3.00135457979662	0.003224086842127	0.190489797589004	-1.87143751499063	-3.00135457979662	SN
Micro-PVM	EIF1B	0.385125014468215	4.07834535477946	3.00321499761339	0.0032290388080737	0.190653207403986	-1.86563627140683	3.00321499761339	SN
Oligo	TOM1	0.222127703356082	4.33068230676271	3.00122365870667	0.0032332060596674	0.190770095294598	-2.00141205780292	3.00122365870667	SN
GlutaN	PDK1	0.593371585615314	5.67459143158971	3.02214144242855	0.0032354018797696	0.190770582643051	-1.80027552769056	3.02214144242855	SN
Astro	UNC13C	-0.522326266279936	4.12528823386772	-2.9995834552403	0.0032416521129592	0.191009970145158	-1.93926066146085	-2.9995834552403	SN
Oligo	CCDC148	-0.330768090707917	5.43471207207094	-3.00013166111644	0.003244045958285	0.191021955357303	-2.09023607742148	-3.00013166111644	SN
Astro	LOC124903333	-0.691820168231809	4.07787025239556	-2.99906441431034	0.0032468164298763	0.191056086639827	-1.94780855905099	-2.99906441431034	SN
Oligo	NPTN	-0.163102400297035	5.76789521833265	-2.99954421417243	0.0032498911984412	0.19110806590861	-2.11382437100801	-2.99954421417243	SN
GabaN	NTM	0.312786199070986	9.87757828086712	3.00203501265436	0.0032527670010601	0.19111467472495	-1.8220319737271	3.00203501265436	SN
GabaN	NCOR2	0.393017556996619	6.69197558747588	3.00187213284532	0.0032543865970226	0.19111467472495	-1.88616615056652	3.00187213284532	SN
neurons_unk	PAM	-0.611925706219943	8.18393882217983	-3.02653135425066	0.00326005989792	0.191298956366809	-1.8711046192326	-3.02653135425066	SN
Micro-PVM	OXCT1	-0.329685937933446	5.45143220010467	-2.99990506477124	0.0032619118662199	0.191298956366809	-1.96233899031054	-2.99990506477124	SN
Micro-PVM	VWC2	-1.01693696368106	3.84753007456375	-2.99902989352957	0.0032706551827551	0.191682813523202	-1.84947775048022	-2.99902989352957	SN
DopaN	CACHD1	0.804217238970054	5.03531956340494	3.02353499941782	0.0032782632450716	0.19184381400523	-1.81516055476262	3.02353499941782	SN
Astro	NCKAP5	-0.39103381942313	8.89406262545988	-2.99567445650172	0.0032807325086805	0.19184381400523	-2.02954572075386	-2.99567445650172	SN
Micro-PVM	RNF220	0.350169653697622	5.51792538861739	2.99774217994117	0.0032835592557256	0.19184381400523	-1.96753958869825	2.99774217994117	SN
Endo	CNTLN	-0.437222657594298	7.74272943865077	-3.00312706930196	0.0032860324156651	0.19184381400523	-1.88317922019302	-3.00312706930196	SN
Endo	FAM20A	0.797450911500825	6.32892622561726	3.00287280892514	0.0032885744813143	0.19184381400523	-2.00979680705259	3.00287280892514	SN
Oligo	LOC107986997	0.320810519055504	4.22216334545563	2.99556903083512	0.0032897010557617	0.19184381400523	-2.01655010695456	2.99556903083512	SN
OPC	SORBS1	0.354435233687323	7.62703673796394	2.99224012860819	0.0032903148778363	0.19184381400523	-2.07775124944034	2.99224012860819	SN
Astro	TMBIM1	0.437205257531485	5.19623733604808	2.99456612163547	0.0032918918749216	0.19184381400523	-2.02364615437165	2.99456612163547	SN
Micro-PVM	CDCP1	0.381765697433138	5.09335471485866	2.99669121636745	0.0032941256434607	0.19184381400523	-1.96114427547877	2.99669121636745	SN
Endo	SYT1	-0.804881803012245	6.52462449877995	-3.00219091095677	0.0032954009813413	0.19184381400523	-2.02367002962232	-3.00219091095677	SN
Astro	S1PR3	0.527252107199457	3.13613436179821	2.99334364838877	0.0033042410106379	0.19221673999927	-1.90665373106094	2.99334364838877	SN
GlutaN	MFSD11	0.544204141141064	6.29304820528327	3.01487975568164	0.0033067618462277	0.19221673999927	-1.82854528055248	3.01487975568164	SN
Astro	CCNYL4	-0.596051129006338	2.5573890295015	-2.99293097609571	0.0033084193555437	0.19221673999927	-1.87510476671798	-2.99293097609571	SN
OPC	ATF7IP2	-0.324783039034648	5.70499537738545	-2.98992818408543	0.0033137488800598	0.19239820145365	-1.96007528616274	-2.98992818408543	SN
DopaN	GABRG2	-0.52805364991221	6.41339926314991	-3.01912348630925	0.0033217423924267	0.192464698916311	-1.85348777993215	-3.01912348630925	SN
OPC	UBA52	0.517556516347905	4.50279167451249	2.98908746177838	0.0033223085270678	0.192464698916311	-1.87813731934917	2.98908746177838	SN
Astro	KBTBD3	-0.319158324730246	3.85281054199359	-2.9915039724226	0.0033229054494458	0.192464698916311	-1.97072368565923	-2.9915039724226	SN
Micro-PVM	MRFAP1L1	0.377255249514993	3.57541612537159	2.99325570386787	0.0033288853776101	0.192464698916311	-1.86889619820321	2.99325570386787	SN
Oligo	CAPZA1	-0.150961056169635	6.27950077852973	-2.9915908851996	0.0033299900654714	0.192464698916311	-2.16633677848496	-2.9915908851996	SN
Micro-PVM	LOC107984089	0.544448328849014	3.81098490196263	2.9929350518449	0.0033321468514636	0.192464698916311	-1.88646300439405	2.9929350518449	SN
DopaN	SEC61A2	-0.424432030416236	5.68552434360631	-3.01783675701349	0.0033345244556695	0.192464698916311	-1.84057995051419	-3.01783675701349	SN
OPC	FAM133A	-0.412006033690725	4.49011162420964	-2.98758408280159	0.0033376656542205	0.192464698916311	-1.88646643471771	-2.98758408280159	SN
OPC	HSD17B7P2	-0.434717313217989	4.26908659180409	-2.98747571132422	0.003338775198592	0.192464698916311	-1.87754908443057	-2.98747571132422	SN
Micro-PVM	CYSLTR1	-0.680485440952791	5.53736039055518	-2.99214123233729	0.0033402337668214	0.192464698916311	-1.97360558290227	-2.99214123233729	SN
OPC	DIPK1C	-0.502126574561483	3.75077766188374	-2.98705358008107	0.0033431003617789	0.192464698916311	-1.8487813728305	-2.98705358008107	SN
OPC	ZNF271P	0.332644570785039	4.49259704726013	2.98701870494153	0.0033434579236025	0.192464698916311	-1.89312586522481	2.98701870494153	SN
Oligo	AMMECR1	-0.229995862047495	4.56903716802338	-2.99025851960418	0.0033435850202186	0.192464698916311	-2.05361633469262	-2.99025851960418	SN
Astro	SLC2A1	0.405857491837468	5.13838371745518	2.98904657692907	0.0033479885013842	0.192591050950013	-2.0294550906394	2.98904657692907	SN
Micro-PVM	GRM3	0.546655649129959	3.38798536587037	2.99079913128181	0.0033539473715983	0.192734916083208	-1.86674024698406	2.99079913128181	SN
GabaN	PDK3	0.427447569979904	5.29924694636805	2.9919061885704	0.0033549096129245	0.192734916083208	-1.98593207164339	2.9919061885704	SN
Astro	LOC124904643	0.412521876092479	4.01267688322869	2.9875828106189	0.0033630121808868	0.192969898161109	-1.97913363881858	2.9875828106189	SN
Oligo	TMEM38B	-0.201718660260072	5.01706992433946	-2.98827615709295	0.0033639069614565	0.192969898161109	-2.10534232158726	-2.98827615709295	SN
Astro	FA2H	0.621130449962145	2.93183152271279	2.98732756946195	0.0033656382526981	0.192969898161109	-1.91343583606526	2.98732756946195	SN
Micro-PVM	PPP1R3B	0.521514693506608	4.14329634961219	2.98924865569821	0.0033698547368529	0.193003897675939	-1.92165886802378	2.98924865569821	SN
Oligo	LINC01000	0.220618581742455	5.83061522153346	2.9875875480378	0.0033709927373288	0.193003897675939	-2.15113559975342	2.9875875480378	SN
OPC	ACACA	-0.198540629941051	7.96963749918169	-2.98411949290006	0.0033733058956416	0.193003897675939	-2.10915117863937	-2.98411949290006	SN
Astro	LOC124909486	0.56099539565773	2.29575201790964	2.98629058092374	0.0033763268403703	0.193003897675939	-1.88362553011363	2.98629058092374	SN
DopaN	SEC22A	-0.498587906456792	6.32503467507831	-3.01356394784861	0.0033772970960299	0.193003897675939	-1.86099480383529	-3.01356394784861	SN
Astro	ZFYVE1	0.246694697519197	5.23817124551446	2.98523229311534	0.0033872671936874	0.193351478581467	-2.04505841335175	2.98523229311534	SN
Astro	LOC102724120	0.646508920880046	2.38855092518548	2.98517952193018	0.003387813584603	0.193351478581467	-1.88775171260323	2.98517952193018	SN
DopaN	SGCZ	-1.39423837932592	6.78848842142389	-3.01104879092736	0.003402711900638	0.194074752595774	-1.86440072031903	-3.01104879092736	SN
OPC	MCF2	-0.33368075471929	4.01974201943893	-2.98085807998506	0.0034071758661928	0.194093627546798	-1.8802942558994	-2.98085807998506	SN
OPC	HERC6	-0.344706431348994	5.43377209579543	-2.98082757195538	0.0034074941664562	0.194093627546798	-1.96274873430514	-2.98082757195538	SN
GabaN	FBXO42	0.290362183210097	6.99339845466152	2.98642388679292	0.0034114204716418	0.194180481236262	-1.88392264532354	2.98642388679292	SN
Astro	PKIB	-0.411947004519643	3.81205524156125	-2.98249793585852	0.003415685728853	0.194180481236262	-1.98348545014913	-2.98249793585852	SN
Oligo	NPAS2	0.467584299091211	2.258968644415	2.98305802892776	0.0034179451423263	0.194180481236262	-1.89532439684139	2.98305802892776	SN
Oligo	DTX4	-0.466631496261587	5.48189355757952	-2.98299349917821	0.0034186183797377	0.194180481236262	-2.12578312734472	-2.98299349917821	SN
GabaN	INO80D	0.320265645985526	5.95549446268944	2.98558426203788	0.003420152271938	0.194180481236262	-1.94174767576343	2.98558426203788	SN
GlutaN	TTC39A	0.715226151546444	4.58692569738898	3.0031355181685	0.0034252605753615	0.19434398112918	-1.85491895766895	3.0031355181685	SN
Astro	LOC158434	-0.595335212837037	4.89303068339669	-2.98117223485222	0.0034295427973647	0.194460428302854	-2.05008686210104	-2.98117223485222	SN
Oligo	RHBDL3	0.66243986258123	2.8560354930254	2.98153986145949	0.003433816549905	0.194537092633305	-1.95618614341501	2.98153986145949	SN
Micro-PVM	PLBD2	0.304344474800502	4.80109712403632	2.98276270392446	0.003437155038611	0.194537092633305	-1.96741048886349	2.98276270392446	SN
OPC	PUF60	0.450227120935083	3.80436804134927	2.97775435634459	0.0034396986366266	0.194537092633305	-1.87587354947467	2.97775435634459	SN
Astro	ANXA7	-0.21648142711875	5.36129118478159	-2.98019240317385	0.0034398178682967	0.194537092633305	-2.06278086435353	-2.98019240317385	SN
OPC	RPL39	0.655953451580817	4.60125000807214	2.9768411454323	0.0034493220915249	0.19494817345147	-1.91902994488849	2.9768411454323	SN
GlutaN	SH3D21	0.57619254741457	4.4084958576888	2.99986712175038	0.0034589303027214	0.195096439616126	-1.86912993093061	2.99986712175038	SN
OPC	KIF26B	-0.229748321452306	8.80603897926329	-2.97493460269306	0.003469493228832	0.195096439616126	-2.15817256244164	-2.97493460269306	SN
Astro	BCAR1	0.355934720407767	4.33349282021901	2.97737563003643	0.0034695142237532	0.195096439616126	-2.02569564043388	2.97737563003643	SN
DopaN	LOC107985897	0.853592703671686	2.94197864983687	3.00450743518933	0.0034696416503697	0.195096439616126	-1.85681416438166	3.00450743518933	SN
OPC	CTNNAL1	0.350735621760933	4.30636823153924	2.97489514955658	0.0034699117852155	0.195096439616126	-1.91387101841795	2.97489514955658	SN
Astro	AKR1C1	0.848529214184871	2.81924437373707	2.97728661459692	0.0034704565214267	0.195096439616126	-1.94210655911604	2.97728661459692	SN
Astro	GPR173	-0.285293812869562	5.92091363888901	-2.97716568510103	0.0034717370316712	0.195096439616126	-2.07819400483252	-2.97716568510103	SN
Astro	COL8A1	0.566909547897519	5.65719260550548	2.97702285328712	0.0034732500236216	0.195096439616126	-2.08299174497605	2.97702285328712	SN
GabaN	BCAT2	0.507698998530066	4.31105856935368	2.98034116063881	0.0034751461640674	0.195096439616126	-2.15554649906374	2.98034116063881	SN
GabaN	FBXL20	0.27596532062724	7.52901649438502	2.98032870551152	0.0034752777679614	0.195096439616126	-1.88797186128975	2.98032870551152	SN
Astro	LOC105378662	0.45054867245746	3.17021101100527	2.9767111208784	0.00347655425784	0.195096439616126	-1.94952417557385	2.9767111208784	SN
GlutaN	STIMATE	0.511380376721143	4.80206338073309	2.99746644591448	0.0034838557864545	0.195279087983747	-1.86593081729781	2.99746644591448	SN
Astro	ODF2L	-0.308887443185373	5.94408826069352	-2.97581795728675	0.0034860374516589	0.195279087983747	-2.08705632403793	-2.97581795728675	SN
GabaN	CPEB4	0.288977569796037	7.7433527998213	2.97888668501821	0.0034905455815013	0.195279087983747	-1.8857938322819	2.97888668501821	SN
GabaN	CCDC57	0.33263023554538	6.25529463883515	2.97859988118555	0.003493589558057	0.195279087983747	-1.9470987584755	2.97859988118555	SN
GlutaN	CRMP1	0.30922219531167	6.22306266447415	2.99652887405137	0.003493635323869	0.195279087983747	-1.87032687095831	2.99652887405137	SN
Astro	KIRREL3	0.529843660474584	4.89301234251564	2.97502443157411	0.0034944827072649	0.195279087983747	-2.04887221727956	2.97502443157411	SN
Micro-PVM	SEMA6A	0.399436409528359	4.24911002939804	2.97723532136587	0.0034954838068346	0.195279087983747	-1.94487374457129	2.97723532136587	SN
Oligo	LOC105371308	-0.376902547704862	2.49402385392377	-2.9753005907413	0.0034997590989898	0.195379143955137	-1.93136128541356	-2.9753005907413	SN
Astro	ALKBH8	-0.322171177613163	3.65711909076369	-2.97434247437155	0.0035017556159698	0.195379143955137	-2.0030670040918	-2.97434247437155	SN
GabaN	PPP6R2	0.302445202456101	7.20521866140604	2.97713709715833	0.0035091528108463	0.19545677964801	-1.90561450598608	2.97713709715833	SN
Astro	LOC644215	0.469659920902337	3.30650284410312	2.97362184904195	0.0035094560495167	0.19545677964801	-1.9733156968839	2.97362184904195	SN
Astro	LOC124902743	-0.639837256689294	2.59881282106736	-2.97343502840063	0.0035114549137123	0.19545677964801	-1.93111616882739	-2.97343502840063	SN
Micro-PVM	DYNLT1	0.389933753815836	5.09177140604762	2.97567512732774	0.0035121122582869	0.19545677964801	-2.00338586881747	2.97567512732774	SN
Astro	CCDC142	0.29271227569494	3.99299471446913	2.97309832081023	0.0035150601211592	0.195496076521644	-2.01894333618086	2.97309832081023	SN
Astro	USH1C	-0.558562530987545	4.71034312513262	-2.97225128610819	0.0035241445919142	0.195876403713872	-2.05124670951514	-2.97225128610819	SN
DopaN	FCHO2	-0.576975716351105	5.77091449370931	-2.99860889135978	0.0035310371349586	0.196134493903398	-1.89024467143854	-2.99860889135978	SN
GabaN	EI24	-0.585882068655223	3.69831522800451	-2.97417412376025	0.0035408731558404	0.196475774294722	-2.31434025414609	-2.97417412376025	SN
Oligo	GABRG3	0.451176451971483	2.16928531749883	2.97138953816191	0.0035416872176694	0.196475774294722	-1.92481469089846	2.97138953816191	SN
GabaN	SLC27A4	0.443993909382891	5.32315381128214	2.97368771863043	0.0035461055674311	0.196595822135391	-2.02849451759721	2.97368771863043	SN
Oligo	LOC107985808	-0.593326890537798	2.68549565756162	-2.97053088067302	0.0035509540652978	0.196643410861471	-1.94812238546287	-2.97053088067302	SN
neurons_unk	GNG7	0.687225894982695	5.8674463594607	2.99777054271191	0.0035514737590654	0.196643410861471	-2.10212564689544	2.99777054271191	SN
GlutaN	ZCCHC10	0.686467413006381	4.00403907446451	2.99039910791132	0.0035582011030264	0.196731229626146	-1.91388634367991	2.99039910791132	SN
Astro	NFIB-AS1	-0.402964062526245	3.82421215357025	-2.96899507972801	0.003559269068149	0.196731229626146	-2.01351109152985	-2.96899507972801	SN
Astro	FAM102A	0.283731954820666	5.79858402728923	2.96879835543402	0.0035614014045788	0.196731229626146	-2.10083400600697	2.96879835543402	SN
Oligo	ZC2HC1A	-0.309417844807182	5.98721033445857	-2.9694461419677	0.0035626927423819	0.196731229626146	-2.20482662523957	-2.9694461419677	SN
Oligo	ISG20	0.457949273531279	3.0164838427302	2.96902236454019	0.0035672884131185	0.196731229626146	-1.99121294507496	2.96902236454019	SN
Astro	NAP1L2	-0.527507469318566	2.31549189984621	-2.96811830742292	0.0035687816484816	0.196731229626146	-1.91089918673831	-2.96811830742292	SN
OPC	RPL37A	0.520916764503417	6.20255090105359	2.96568976789052	0.0035688511847508	0.196731229626146	-2.05896384604063	2.96568976789052	SN
DopaN	CLTC	-0.519999062144684	7.64629267406687	-2.99450649267976	0.0035743284177179	0.19690869129749	-1.91758914682451	-2.99450649267976	SN
Astro	RHBDL2	0.340153403832834	4.28506881496368	2.96674877574723	0.0035836872643502	0.197244611335422	-2.05547475840158	2.96674877574723	SN
OPC	LOC101927789	0.364137124511873	4.31306574829956	2.96421420520206	0.0035849497054897	0.197244611335422	-1.94070961716555	2.96421420520206	SN
OPC	MTG1	0.22597544513086	5.36930287705437	2.96369026411359	0.0035906819978111	0.197435438198688	-2.00390097116235	2.96369026411359	SN
Astro	ADAM12	0.493630740713808	6.83603457584996	2.9658803102234	0.0035931690682977	0.197447696874002	-2.11729967530155	2.9658803102234	SN
OPC	LOC105375864	-0.500643959029982	4.21312563663049	-2.9623789688901	0.0036050654778934	0.197946226030145	-1.94866852875425	-2.9623789688901	SN
Astro	ZNF358	0.331826400614645	4.0712065945377	2.96463723104935	0.0036067810286089	0.197946226030145	-2.04376952663599	2.96463723104935	SN
Oligo	LOC112268439	0.584431653373405	1.86743060367637	2.96493061056603	0.0036119430922038	0.198104856126932	-1.91728837101781	2.96493061056603	SN
Astro	KIAA1549	-0.373006722693628	5.48030726833964	-2.96370702010382	0.003616998036988	0.19825741534357	-2.10627339774255	-2.96370702010382	SN
GlutaN	DPY19L2	0.474250235134698	6.87553002379989	2.98429318468809	0.0036236106354663	0.198495108471803	-1.91992232081257	2.98429318468809	SN
Astro	WASHC5	-0.235058343407094	5.14629876928247	-2.96200362557629	0.0036357763874844	0.199036504346113	-2.1031182398306	-2.96200362557629	SN
GabaN	DUSP8	0.502615656849808	4.29040217576611	2.96520146705906	0.0036385482592693	0.199063286101693	-2.1725633323716	2.96520146705906	SN
Astro	NR1H2	0.392188789642867	3.30523632627331	2.96143073525101	0.0036421120998565	0.199133335355607	-2.00695105799075	2.96143073525101	SN
Astro	TUBB2A	-0.578905528406426	4.20064887371089	-2.95981846350625	0.0036599970950934	0.19993662219779	-2.03992105469553	-2.95981846350625	SN
Micro-PVM	FDFT1	-0.378500280466322	5.56549088750278	-2.96194940781032	0.003661570440681	0.19993662219779	-2.06145163389539	-2.96194940781032	SN
Micro-PVM	AHCY	0.444601541562506	3.48103468169136	2.96175920386129	0.0036636820699263	0.19993662219779	-1.95156575941417	2.96175920386129	SN
Oligo	ZNF189	-0.359976713783375	6.40262436485467	-2.95933231945938	0.0036738726065797	0.200309255823477	-2.24883390091037	-2.95933231945938	SN
GabaN	TMEM266	0.413897596858855	5.51548496088239	2.96190029745522	0.0036751041695914	0.200309255823477	-2.03674109892084	2.96190029745522	SN
Astro	RABGGTB	-0.340329108833675	3.68865586556804	-2.95790989402725	0.0036812733334523	0.200488036773543	-2.04010991779044	-2.95790989402725	SN
Astro	COQ8A	0.372655498827286	3.46036161407267	2.95761479072354	0.0036845732042565	0.200488036773543	-2.03105974556991	2.95761479072354	SN
Micro-PVM	PREX2	0.451082881457464	3.30786394218471	2.95945268064609	0.0036893782527068	0.200488036773543	-1.94301302327184	2.95945268064609	SN
Oligo	TUBB4B	-0.389343597686598	3.55835536759314	-2.95791576226766	0.0036896969660355	0.200488036773543	-2.05200468677616	-2.95791576226766	SN
OPC	LOC107984714	0.515366935431891	2.96835426633726	2.9547432080173	0.0036898792415922	0.200488036773543	-1.91857900232462	2.9547432080173	SN
OPC	LOC107986399	-0.472302057846093	3.0338326331582	-2.95389135333533	0.0036994540341	0.200613359810676	-1.92235650494141	-2.95389135333533	SN
Micro-PVM	SLC9A6	-0.27717885789618	4.79854329822895	-2.95839134682072	0.00370125782773	0.200613359810676	-2.03058567472782	-2.95839134682072	SN
DopaN	FBRSL1	0.511468948731134	5.17158176844823	2.98273551677891	0.0037012846169579	0.200613359810676	-1.91498269407587	2.98273551677891	SN
Oligo	CD46	-0.24176993201398	6.98044901001542	-2.95687284337085	0.0037013874566878	0.200613359810676	-2.28506035711168	-2.95687284337085	SN
Astro	WWC3	-0.232811845887955	5.53777640672005	-2.95529914835762	0.0037105614981594	0.20095128651868	-2.12913020054002	-2.95529914835762	SN
OPC	ZBTB16	0.353216162024277	7.90045495279324	2.95275776349261	0.0037122309284987	0.20095128651868	-2.19927107967731	2.95275776349261	SN
Oligo	LMCD1-AS1	-0.4080318052534	9.07472672763989	-2.9545733073669	0.0037272843341364	0.201315432879225	-2.34053809125234	-2.9545733073669	SN
GlutaN	UBAP1	0.379203312660935	6.05589329534589	2.97481287214613	0.0037273729569614	0.201315432879225	-1.92184671592593	2.97481287214613	SN
Endo	ROR1	-0.766840459788155	6.81800781692852	-2.96141770152781	0.0037281674790726	0.201315432879225	-2.07192068877554	-2.96141770152781	SN
neurons_unk	FOXP1	0.497962710843136	8.01868063417482	2.98117832171282	0.0037303759791471	0.201315432879225	-1.97503281759664	2.98117832171282	SN
Oligo	C17orf80	-0.234802032540068	3.43133625389096	-2.95428876937625	0.0037305002985176	0.201315432879225	-2.05565281276415	-2.95428876937625	SN
Astro	CEP120	-0.348915190248296	4.32547780080674	-2.95316751428041	0.0037346335754126	0.201413846760055	-2.09396169829477	-2.95316751428041	SN
Micro-PVM	TBC1D16	0.449561104399888	6.79399975236551	2.95469041758059	0.0037429584225773	0.201586652626558	-2.15701191297425	2.95469041758059	SN
Oligo	LYSMD2	-0.492777120815635	2.08156879761722	-2.95310546771459	0.0037439018474432	0.201586652626558	-1.9557710343237	-2.95310546771459	SN
Astro	JMJD6	0.475651795944908	3.33425586619251	2.95223626732348	0.00374519494344	0.201586652626558	-2.03517649661035	2.95223626732348	SN
Astro	LYSMD2	-0.387605346622887	2.95710987025932	-2.95206994506373	0.0037470841091615	0.201586652626558	-2.00470286315174	-2.95206994506373	SN
Astro	KDM4B	0.278560840406314	6.5786491974299	2.95143922579432	0.003754256076321	0.201762605279299	-2.15445457891473	2.95143922579432	SN
DopaN	VSNL1	-0.614425260136606	7.32006922420918	-2.97786889593797	0.0037549819208125	0.201762605279299	-1.95924927323208	-2.97786889593797	SN
DopaN	RYR3	-1.05346224284796	8.58594583694625	-2.97757071659023	0.003758295272913	0.201816290557224	-1.95058765394343	-2.97757071659023	SN
OPC	GABRB2	-0.638157245152241	4.85291352392966	-2.94807432860701	0.0037654498557975	0.201992326202996	-2.00889326348165	-2.94807432860701	SN
GlutaN	CFAP43	0.701275625666019	4.81969309589528	2.97125336906172	0.0037670354007721	0.201992326202996	-1.92690284964386	2.97125336906172	SN
Astro	KCNB1	-0.516696722311313	4.77170662164258	-2.95018791735632	0.0037685221912492	0.201992326202996	-2.11303505503431	-2.95018791735632	SN
OPC	ENTPD6	0.278694862124387	4.49337705131453	2.94728027272896	0.0037745420950538	0.202190720198627	-2.00060296815058	2.94728027272896	SN
Astro	GBGT1	0.366545149083099	3.14720015194896	2.94938177515842	0.0037777393632947	0.202237763446805	-2.02717535868831	2.94938177515842	SN
OPC	SLC16A9	-0.503005095062539	3.80884607115711	-2.94608514796245	0.00378826475967	0.20258728345316	-1.96424216538028	-2.94608514796245	SN
Micro-PVM	DMXL1-DT	-0.481144444292616	3.57387221014198	-2.95065549923463	0.0037889144141193	0.20258728345316	-1.98503823919836	-2.95065549923463	SN
Micro-PVM	UFL1	-0.253569063114536	6.10586590106402	-2.94990630381747	0.0037975043401651	0.202798431398976	-2.13333373990421	-2.94990630381747	SN
Oligo	IDI1	-0.218089934112159	5.82187282241412	-2.9484103283168	0.0037975144022214	0.202798431398976	-2.25579805368309	-2.9484103283168	SN
OPC	CHMP4A	0.32768990363524	3.96473266925086	2.94427031938072	0.0038091906622942	0.203297484753181	-1.96767617821875	2.94427031938072	SN
OPC	CDR1	0.544482190228021	3.9175966101422	2.94402283702627	0.0038120524743414	0.203314709419906	-1.97773227980898	2.94402283702627	SN
Micro-PVM	JDP2	0.408287727369775	7.00711452609437	2.94843985379292	0.0038143698318857	0.203314709419906	-2.18194943711469	2.94843985379292	SN
GlutaN	ARMC9	0.372576447713685	6.91626324908108	2.96686167764302	0.003816507612008	0.203314709419906	-1.96376537919925	2.96686167764302	SN
Astro	LOC105373335	0.415844394578046	2.50098577383763	2.94550980895021	0.0038222996886724	0.203498955402966	-1.99255135184098	2.94550980895021	SN
Micro-PVM	VPS26C	0.213420436439729	5.74812586134121	2.94731862590677	0.0038273113949285	0.203641455044253	-2.12107383675856	2.94731862590677	SN
Endo	ZNF148	-0.329034452972925	8.01697337562591	-2.95213927291175	0.0038336956706372	0.20376662741461	-1.9859809290684	-2.95213927291175	SN
GabaN	TMEM132A	0.534655832418971	4.85221917485356	2.94768245116897	0.0038364425930048	0.20376662741461	-2.14323849528966	2.94768245116897	SN
Astro	LOC107986010	-0.521548859433377	2.89292324820388	-2.94426966153953	0.0038366736869149	0.20376662741461	-2.02218763240077	-2.94426966153953	SN
GabaN	CPLX1	0.439569207616495	6.41986969683703	2.94728350688885	0.0038410622111102	0.203781459202489	-2.01170233641647	2.94728350688885	SN
DopaN	DMTF1	-0.352257267648548	7.14937503415347	-2.97015027094221	0.0038416264626565	0.203781459202489	-1.97573941628547	-2.97015027094221	SN
GlutaN	KCNAB1	1.05934865260537	6.29950721049255	2.96430917731154	0.0038455363343531	0.203853891018676	-1.95290277138331	2.96430917731154	SN
DopaN	HPGD	-0.849119235742468	4.8916433442619	-2.9695724630124	0.003848186346817	0.203853891018676	-1.94884330275223	-2.9695724630124	SN
Endo	HMGN3	-0.501559641444924	6.16800334552974	-2.95072635047832	0.0038500046843459	0.203853891018676	-2.13787696463812	-2.95072635047832	SN
Oligo	LRSAM1	0.195163619963086	5.0256262563196	2.94354097088538	0.0038538611533117	0.203934265532076	-2.21411223924872	2.94354097088538	SN
Astro	ARHGAP6	-0.652640687087264	4.1962524965517	-2.94220252165426	0.0038607434478072	0.204174562676123	-2.11357179785826	-2.94220252165426	SN
OPC	IDI2-AS1	-0.438916390564837	4.48319266031106	-2.93960719352654	0.003863446816543	0.204193700927435	-2.01695576831091	-2.93960719352654	SN
Astro	TSR3	0.547565397448463	2.33933913800231	2.94164686315917	0.0038672371534549	0.204234497659847	-1.97414877309811	2.94164686315917	SN
Micro-PVM	GRAMD4	0.459998276535936	5.15258046252552	2.94364996949579	0.0038699388779441	0.204234497659847	-2.09656229579781	2.94364996949579	SN
Micro-PVM	FKBP8	0.320234155068096	4.1176023940516	2.9434715081112	0.0038720235779098	0.204234497659847	-2.02878946111988	2.9434715081112	SN
Oligo	SLC8A1	-0.324295761955254	3.78414074917502	-2.94171577999485	0.0038751789859444	0.204234497659847	-2.10992125357416	-2.94171577999485	SN
DopaN	FAM153CP	0.710233434992933	3.632248845301	2.96701417536728	0.0038773552832783	0.204234497659847	-1.94367750924522	2.96701417536728	SN
DopaN	ZNF540	-0.557963935308002	5.30579269098228	-2.9667812307235	0.0038800213805641	0.204234497659847	-1.95944259557428	-2.9667812307235	SN
GabaN	FRMD5	0.292923148250582	9.34861800046582	2.94388595229724	0.0038806123662362	0.204234497659847	-1.96114364672521	2.94388595229724	SN
Astro	LOC122526776	0.53810233874335	3.05795952254966	2.94015456041781	0.0038847266625081	0.204265891839078	-2.06268750473786	2.94015456041781	SN
Oligo	HSCB	0.254678771510364	4.51665017923069	2.94065126885651	0.0038876622268589	0.204265891839078	-2.18514145521187	2.94065126885651	SN
Oligo	SFPQ	-0.160592593265128	7.48748291183057	-2.94060243178213	0.0038882358119516	0.204265891839078	-2.34715784675277	-2.94060243178213	SN
Astro	IFI44	-0.463958588125008	3.76246557065257	-2.93951659400902	0.0038922256622184	0.204352392128287	-2.09417117832097	-2.93951659400902	SN
OPC	FAM20C	0.472049687265079	4.65120398301875	2.93687311777259	0.0038955873696805	0.204400467423916	-2.039393895414	2.93687311777259	SN
OPC	PXDC1	0.335271999195601	5.10592440736895	2.93668320080747	0.0038978290426912	0.204400467423916	-2.07074742921407	2.93668320080747	SN
Astro	CASP7	0.340705635508523	4.87401002401614	2.93878017814478	0.0039008984265929	0.204438491038399	-2.16043627751277	2.93878017814478	SN
GlutaN	GSE1	0.584002127979895	6.73509174724738	2.95786037330797	0.0039197866749858	0.205185301057665	-1.98073340097227	2.95786037330797	SN
DopaN	FBXL16	0.531498306235384	4.61564697077164	2.96331843256807	0.0039198540433918	0.205185301057665	-1.95916353462466	2.96331843256807	SN
Oligo	FAM66A	-0.623890138607396	4.06259160414949	-2.93754942144119	0.0039242478007715	0.205292068363456	-2.14615724716219	-2.93754942144119	SN
Micro-PVM	CCDC40	0.544732634402941	4.66983815703528	2.93838933287351	0.0039318261877498	0.205469617436818	-2.08616978498937	2.93838933287351	SN
Astro	NFKBIA	0.533397012527391	5.03181903069863	2.93612180974277	0.0039323539567012	0.205469617436818	-2.17367010677383	2.93612180974277	SN
Astro	TOP3B	0.352518714560372	3.99716754056247	2.9356356108547	0.0039381321198536	0.205611961429042	-2.12043411605486	2.9356356108547	SN
Oligo	DNAH17	-0.2809189294203	5.8633141120455	-2.93623942731028	0.0039397936811027	0.205611961429042	-2.29018945403944	-2.93623942731028	SN
Oligo	LOC105378157	-0.423576689921006	2.86915172004797	-2.93577944465688	0.0039452657670371	0.205755333534783	-2.05019415149406	-2.93577944465688	SN
Astro	ZGPAT	0.33358444634361	3.8499974652611	2.93430532490966	0.0039539816065306	0.205755333534783	-2.11043940818482	2.93430532490966	SN
GabaN	TERF2	0.411433318966215	4.6402837035476	2.93763854369467	0.0039543158712768	0.205755333534783	-2.18264613900965	2.93763854369467	SN
OPC	ACAN	0.665827163518625	4.17275899248689	2.93193010847216	0.0039543191357536	0.205755333534783	-2.03421787620745	2.93193010847216	SN
Oligo	ATP5PB	-0.250032457792028	4.56876371147901	-2.93501813852511	0.0039543378284346	0.205755333534783	-2.20650135181671	-2.93501813852511	SN
Oligo	ACAD11	-0.184324490447342	6.12696769694099	-2.93476604476419	0.0039573461108088	0.205789077093208	-2.31192108807456	-2.93476604476419	SN
OPC	UNC79	-0.220773128835482	8.42856614266877	-2.93126314276839	0.0039623058291905	0.205828788489678	-2.2680470712993	-2.93126314276839	SN
Oligo	UBP1	-0.176663846377867	5.3488707869204	-2.93419629277673	0.003964152816008	0.205828788489678	-2.26770149456101	-2.93419629277673	SN
Oligo	KDM1A	-0.17345955592744	5.08064370171493	-2.93402900099606	0.0039661534568759	0.205828788489678	-2.24870287024265	-2.93402900099606	SN
Oligo	SLC38A1	-0.517859029645151	5.49184884184727	-2.93391221118623	0.0039675506949115	0.205828788489678	-2.27991502410112	-2.93391221118623	SN
DopaN	GBE1	-0.735858411050122	8.15928802371862	-2.95807886316363	0.0039808436769997	0.206051322621291	-2.00686114303495	-2.95807886316363	SN
Oligo	ATP2C1	-0.154253871231816	7.26332628842037	-2.93277673817848	0.0039811587406077	0.206051322621291	-2.36149685747288	-2.93277673817848	SN
Oligo	EIF4E3	-0.338848675188281	5.39434413919553	-2.93270713826821	0.0039819942518184	0.206051322621291	-2.27366083013235	-2.93270713826821	SN
Oligo	LOC101927550	0.214441077387775	4.77420760184206	2.93260972907318	0.0039831638696957	0.206051322621291	-2.22965141629198	2.93260972907318	SN
GlutaN	CLIP2	0.464915919655667	6.65042100606069	2.95240289461078	0.0039836541784432	0.206051322621291	-1.9942816879849	2.95240289461078	SN
Oligo	LOC105370866	0.443437950456576	2.15366649955374	2.93198545836198	0.0039906671478532	0.206246416598168	-2.03168601593768	2.93198545836198	SN
Astro	FMO4	-0.508577929012614	3.67983951002055	-2.93112124963506	0.003992156033549	0.206246416598168	-2.11088959460206	-2.93112124963506	SN
GlutaN	EFR3B	0.441717791148139	7.19894735163688	2.95093537921116	0.0040009911768239	0.206463590942789	-2.01428117467881	2.95093537921116	SN
Endo	USP54	-0.579305071599349	7.36003014022915	-2.9378342603692	0.0040017918366039	0.206463590942789	-2.05505075543041	-2.9378342603692	SN
GabaN	PAFAH1B1	0.228388024393207	7.94725548203249	2.93353191434099	0.0040034622482628	0.206463590942789	-1.99251598551166	2.93353191434099	SN
GlutaN	ZNF544	0.41714404465332	6.07165573418332	2.95029195965801	0.0040086143595481	0.206564241654943	-1.98189925935449	2.95029195965801	SN
Astro	SPAG9	-0.205382246920394	8.10011405630483	-2.92941523059905	0.0040127487809696	0.206564241654943	-2.21231645610871	-2.92941523059905	SN
Astro	RABGAP1	-0.217935805550407	7.61709081479815	-2.92929143775781	0.0040142468297057	0.206564241654943	-2.2153672275332	-2.92929143775781	SN
Oligo	CERS4	0.232612363785469	6.4039552373517	2.92978233542549	0.0040172509582586	0.206564241654943	-2.33650540539333	2.92978233542549	SN
Astro	CRAMP1	0.215875598585878	5.58984487995489	2.92904279592991	0.0040172572597014	0.206564241654943	-2.20098043605488	2.92904279592991	SN
OPC	FAM78B	-0.34429398796944	5.93048700482308	-2.92637485068481	0.0040212950446594	0.206650015886632	-2.14464235484038	-2.92637485068481	SN
Astro	RRN3P1	-0.349416154168529	3.04943925701231	-2.92820702695361	0.0040273915326135	0.206841421310149	-2.07369027772503	-2.92820702695361	SN
OPC	MT2A	0.509314377741581	5.83771868351872	2.92541810265653	0.0040329344533447	0.206855038507954	-2.15366097249639	2.92541810265653	SN
Micro-PVM	DOCK9	0.445462271409284	3.42799518078644	2.92989408029465	0.0040336894432907	0.206855038507954	-2.02658361381624	2.92989408029465	SN
GlutaN	TNFSF4	0.467825907226194	6.58030058580871	2.94802520833221	0.0040355775094036	0.206855038507954	-2.00110519874822	2.94802520833221	SN
OPC	LOC107986171	-0.64347067158036	3.26003661639856	-2.92491614036679	0.0040390534823713	0.206855038507954	-1.99710600969622	-2.92491614036679	SN
Astro	PDE1C	0.427613226194663	4.8417181487195	2.92701006116089	0.0040419464564515	0.206855038507954	-2.18568276305467	2.92701006116089	SN
Astro	SPSB1	0.654341583808898	4.55413233765477	2.92687335595646	0.0040436118407347	0.206855038507954	-2.17883078805621	2.92687335595646	SN
Oligo	TYK2	0.231865642119188	3.73534116534489	2.92755758719399	0.0040442606746713	0.206855038507954	-2.15475726294276	2.92755758719399	SN
Endo	STAM	-0.600786495416456	6.02446356796881	-2.93402763317403	0.0040476512846451	0.206907107608472	-2.18603058778612	-2.93402763317403	SN
GlutaN	ZER1	0.469261189518502	6.5098595523717	2.94588054759208	0.0040612422827521	0.207069367594511	-2.00965071870903	2.94588054759208	SN
Oligo	TGIF1	0.541580814465678	1.75644767762841	2.92615702616535	0.004061349724247	0.207069367594511	-2.0223002742147	2.92615702616535	SN
Astro	RPS20	0.431267338509269	5.34234369830053	2.92536721227198	0.0040620018965668	0.207069367594511	-2.20330511368772	2.92536721227198	SN
DopaN	SNX10	-0.371436674179092	6.89274555491088	-2.95112046142809	0.0040631959627172	0.207069367594511	-2.02657474823492	-2.95112046142809	SN
OPC	TBC1D8B	0.384010907710795	3.89950282900573	2.92289399714552	0.0040637902469939	0.207069367594511	-2.02897110811162	2.92289399714552	SN
Oligo	NLGN3	-0.205978469078813	5.41724490863684	-2.92567317843184	0.004067268822349	0.207069367594511	-2.28586223693267	-2.92567317843184	SN
Oligo	STXBP1	-0.212723108478525	5.37454074603498	-2.92565864592646	0.004067446726632	0.207069367594511	-2.28349086333939	-2.92565864592646	SN
Astro	ZNF23	-0.313620962256585	4.005743706539	-2.92415996333501	0.0040767978491278	0.207424334906003	-2.14700387186537	-2.92415996333501	SN
Astro	RAB3A	-0.565420296130192	2.2610781421713	-2.92366480146021	0.00408288081262	0.20759776414795	-2.01146085962921	-2.92366480146021	SN
Astro	ICOSLG	0.598237852785372	2.90049516654708	2.92349509581323	0.0040849675287291	0.20759776414795	-2.08489364484248	2.92349509581323	SN
Astro	PSMD7-DT	-0.618434645889808	2.68581609856377	-2.92304042996563	0.0040905629678664	0.207761051100016	-2.06242488760732	-2.92304042996563	SN
Micro-PVM	NCAM2	0.39808057724535	5.44348862959037	2.92458164499471	0.0040986150648265	0.208030001536836	-2.16336970817994	2.92458164499471	SN
Micro-PVM	SLF1	-0.341374813541419	4.57483976246699	-2.92433518099905	0.0041016503803363	0.208030001536836	-2.10745178265709	-2.92433518099905	SN
immune	SERF2	0.813844699180117	7.09595686456194	2.93613582910341	0.0041030146965651	0.208030001536836	-2.01950418273351	2.93613582910341	SN
Oligo	CENPN	0.308391376508769	2.86587336948806	2.92221867258096	0.0041097598540557	0.208250916672072	-2.10138576858042	2.92221867258096	SN
DopaN	SCRN1	-0.512579017846768	7.01947625073655	-2.94673406853725	0.0041159139317789	0.20827732807539	-2.03175323963641	-2.94673406853725	SN
Oligo	RBM25	-0.192408319500999	7.39885157073519	-2.92170647144491	0.0041160945988839	0.20827732807539	-2.38950143499913	-2.92170647144491	SN
GlutaN	DOCK4	0.637162790586852	8.47218425940479	2.94122723694205	0.0041174460032104	0.20827732807539	-2.06088522705392	2.94122723694205	SN
neurons_unk	REPS2	0.592538184517764	6.98138410210935	2.94736446903572	0.0041210387491147	0.208332965109255	-2.09908651751995	2.94736446903572	SN
Astro	ZNF568	0.264307387470148	5.31628484686055	2.9201538122731	0.0041262521787579	0.208332965109255	-2.22347316423273	2.9201538122731	SN
Micro-PVM	LOC105378179	0.571309247811691	3.97675755898919	2.9220956991324	0.0041293253663214	0.208332965109255	-2.0746485384827	2.9220956991324	SN
Micro-PVM	ARMCX4	-0.324973256070745	6.58368325259572	-2.92204032750068	0.0041300118030633	0.208332965109255	-2.22553939622411	-2.92204032750068	SN
Astro	RHOBTB2	0.398896254415187	5.67156886092425	2.91981252111979	0.0041304906334801	0.208332965109255	-2.22535162904007	2.91981252111979	SN
OPC	SCPEP1	-0.312531729030634	4.82345195211903	-2.91694207798383	0.0041374087746304	0.208561275727862	-2.09051340968924	-2.91694207798383	SN
GlutaN	PRKCQ	0.842697228282392	4.20076497192055	2.93927305142316	0.0041412621996979	0.208634923540762	-2.02217863744115	2.93927305142316	SN
Micro-PVM	LOC101927080	0.401390879891646	3.84927903204108	2.92075205626334	0.0041460119860533	0.208753618514867	-2.07222001020171	2.92075205626334	SN
Micro-PVM	PPP1R3D	0.422764276726595	3.53897981927337	2.91992530335898	0.0041563101278595	0.209058362425366	-2.05948010658454	2.91992530335898	SN
GlutaN	SGSM1	0.392588177104262	7.47751179376031	2.93780711880119	0.0041592112158698	0.209058362425366	-2.05786038809375	2.93780711880119	SN
Astro	NCAM1	-0.267530995055059	9.92892735829473	-2.9174340267661	0.004160140020099	0.209058362425366	-2.23093861562617	-2.9174340267661	SN
DopaN	CEP85L	-0.630078986818011	7.13409092832269	-2.94292417648264	0.0041622147785281	0.209058362425366	-2.04398464665191	-2.94292417648264	SN
Astro	SKAP2	-0.41381278863257	5.36824369696713	-2.91712146585261	0.0041640507703838	0.209058362425366	-2.23076494338631	-2.91712146585261	SN
Oligo	DLG5	0.217031372202612	5.0371889043308	2.91698455464861	0.0041749174621982	0.209247686455496	-2.29138764060912	2.91698455464861	SN
Micro-PVM	LOC124902249	0.49831678858831	4.1830379675064	2.91831398784968	0.0041764484086221	0.209247686455496	-2.11534551749578	2.91831398784968	SN
GlutaN	MLXIP	0.427993576997956	5.50675047237779	2.93638432065661	0.0041767006393875	0.209247686455496	-2.00729228596329	2.93638432065661	SN
GabaN	CACNA2D2	0.404135194150899	6.64668697171899	2.9190537600209	0.0041812428535513	0.209247686455496	-2.06824367724016	2.9190537600209	SN
Micro-PVM	GAPT	-0.474742714675754	3.49072292455353	-2.91761303890765	0.0041852368248433	0.209247686455496	-2.05365639510732	-2.91761303890765	SN
GlutaN	LONP1	0.544746636067075	4.25923670902958	2.9354700435832	0.0041879749306389	0.209247686455496	-2.02825224389066	2.9354700435832	SN
Astro	PPIL3	-0.292340730822349	4.37655602184988	-2.91516152210538	0.0041886505200835	0.209247686455496	-2.19177596482981	-2.91516152210538	SN
GabaN	RAB11FIP4	0.296237097328467	6.89982927003031	2.91815530978076	0.0041925105363625	0.209247686455496	-2.05114713815658	2.91815530978076	SN
Micro-PVM	ZZZ3	-0.19036309525303	7.70008113103712	-2.91691552642194	0.0041939990061808	0.209247686455496	-2.28279094871291	-2.91691552642194	SN
OPC	SCN1A	-0.166331032710706	9.36158189228409	-2.9124159426544	0.004194208737451	0.209247686455496	-2.34397508577499	-2.9124159426544	SN
OPC	EIF3J	0.268435458671367	5.12399252414029	2.91235233478864	0.0041950120451082	0.209247686455496	-2.12676275569749	2.91235233478864	SN
OPC	ARHGAP6	-0.252046571719184	6.46634740120356	-2.91222544290838	0.004196614992038	0.209247686455496	-2.22491894229276	-2.91222544290838	SN
OPC	LINC01748	-0.722975538627838	4.4481479369407	-2.9117552776479	0.0042025591981212	0.209424331423176	-2.0828180622676	-2.9117552776479	SN
OPC	CYP4F24P	1.37957960331405	3.09133325692555	2.91141736072503	0.0042068361829454	0.209517740151982	-2.02949196263061	2.91141736072503	SN
Oligo	LENG9	0.574075636686359	1.94108574615562	2.91406017253756	0.0042117335698952	0.209611876356285	-2.04757742038113	2.91406017253756	SN
GabaN	MGA	0.281402720956762	6.35915197611179	2.91633899322897	0.004215374611722	0.209611876356285	-2.07652145724105	2.91633899322897	SN
GabaN	NSL1	0.280477870183962	5.94208024809605	2.91629441936827	0.0042159371510191	0.209611876356285	-2.09324543883796	2.91629441936827	SN
Oligo	CYP51A1	-0.404067823182479	5.62925257825934	-2.91295403475477	0.0042257366289912	0.209979381313073	-2.33963805727773	-2.91295403475477	SN
OPC	SAP30	0.421264959747676	3.39160046575391	2.9086910009524	0.0042414897846677	0.210470872191765	-2.04071923074593	2.9086910009524	SN
GlutaN	ADGRL1	0.437541477105924	6.33770278350795	2.93108882910124	0.0042423915899046	0.210470872191765	-2.03544343871137	2.93108882910124	SN
OPC	FOXP4	0.367452309392622	4.23603776099505	2.90858298996974	0.0042428680417067	0.210470872191765	-2.09105030780905	2.90858298996974	SN
Endo	SFMBT2	0.513068749573456	7.39571126321859	2.91754312711483	0.004251876210145	0.210649877060335	-2.08860652537753	2.91754312711483	SN
Oligo	RSBN1L	0.148800144656243	6.38660800807641	2.91080114809702	0.0042531134856436	0.210649877060335	-2.38982315587321	2.91080114809702	SN
Oligo	ITGBL1	0.428488601111861	3.82472115233533	2.91069371051029	0.0042544839533252	0.210649877060335	-2.21550873642944	2.91069371051029	SN
GlutaN	FAM3C	-0.609801650247897	5.68547296048907	-2.92999021631198	0.0042561386514879	0.210649877060335	-2.02276420400004	-2.92999021631198	SN
Micro-PVM	MZT2A	0.334924851429253	3.81342259990377	2.91120871080667	0.0042663233271034	0.211034179459278	-2.09059178861003	2.91120871080667	SN
Micro-PVM	MRC1	-0.853567330599339	5.50896625052925	-2.91086728683771	0.0042706863833941	0.211130242311027	-2.17882645060317	-2.91086728683771	SN
Oligo	SLC10A6	0.558622526141528	1.43945822984416	2.9092081041637	0.0042734758460041	0.211148446516989	-2.04290379737632	2.9092081041637	SN
Micro-PVM	ACSM5	-0.418191812152456	5.57420964343196	-2.91020312208555	0.0042791854767462	0.21131083118381	-2.19382805309764	-2.91020312208555	SN
Astro	NRXN2	0.337880670726987	4.99934531873408	2.90601416039118	0.0043052345706083	0.212476848443148	-2.2364483354902	2.90601416039118	SN
OPC	DACH1	-0.685486836900535	3.9926292617	-2.9032454994506	0.0043114900003731	0.212572672587511	-2.07166136614474	-2.9032454994506	SN
OPC	CDK2AP2	0.572755062319965	2.71482350826599	2.90312471627651	0.0043130545671345	0.212572672587511	-2.04617738196759	2.90312471627651	SN
Astro	ATXN7L3	0.391824443548139	2.89951070684994	2.90529782365849	0.0043144888653421	0.212572672587511	-2.11801911270728	2.90529782365849	SN
Oligo	MACROD2	-0.415209974897672	8.57707031235577	-2.9057250274108	0.0043183086152203	0.212640733714017	-2.46461640568673	-2.9057250274108	SN
GlutaN	ATP2B3	0.480619936143402	5.18118627701026	2.92482647472383	0.0043213046342052	0.212655150048652	-2.03400855059252	2.92482647472383	SN
Astro	PPIP5K2	-0.334757106678832	6.27384757383153	-2.90453330710562	0.0043243857149723	0.212655150048652	-2.27997882468947	-2.90453330710562	SN
Oligo	SYNPR	0.42908312947219	1.40636528730772	2.90492329848816	0.004328689045519	0.212655150048652	-2.05195078419933	2.90492329848816	SN
Astro	TMX3	-0.28722869014131	5.25966325585524	-2.90414101398373	0.004329472122066	0.212655150048652	-2.25891168618595	-2.90414101398373	SN
Micro-PVM	FOXP4	0.410995927453177	3.28859238354883	2.90619596376762	0.0043307939326706	0.212655150048652	-2.07685600591347	2.90619596376762	SN
OPC	RBM25	-0.204394875905452	7.10046745567901	-2.90105745087698	0.0043399137348272	0.212983037182374	-2.28101174902251	-2.90105745087698	SN
Micro-PVM	SLAMF8	0.818584751313165	2.93927356431724	2.90409539087029	0.004358074917176	0.213582436337995	-2.08761025219155	2.90409539087029	SN
GlutaN	ELAVL1	0.512318107188012	5.16370515416669	2.92146470130073	0.0043642225722352	0.213582436337995	-2.0420256436288	2.92146470130073	SN
Micro-PVM	CDR2	0.436270651907211	3.22148609759473	2.90361985144112	0.004364272784834	0.213582436337995	-2.08490227061185	2.90361985144112	SN
Astro	NUP37	-0.315104762464705	3.91908386532504	-2.90111577108814	0.0043688816000051	0.213582436337995	-2.20916672277503	-2.90111577108814	SN
Oligo	FAM204A	-0.14824987106884	5.61158234625464	-2.90178962230881	0.0043694824340553	0.213582436337995	-2.37116102868705	-2.90178962230881	SN
OPC	CYP2J2	-0.263480367486449	5.32962353284261	-2.89875029725221	0.004370070650039	0.213582436337995	-2.17745378160465	-2.89875029725221	SN
Astro	LOC643339	-0.676427677196817	6.18231237866343	-2.90073374836112	0.0043738814880303	0.213582436337995	-2.28952071614429	-2.90073374836112	SN
GabaN	TBCD	0.311285671727908	6.25141966105328	2.90389312014045	0.0043751508670331	0.213582436337995	-2.11283630198613	2.90389312014045	SN
Micro-PVM	MRM2	0.464633736786678	3.40976912702526	2.90253434600521	0.0043784508558596	0.213582436337995	-2.08738192665107	2.90253434600521	SN
OPC	SF3A2	0.420198553459257	3.27372288526399	2.89808011495648	0.0043788665622734	0.213582436337995	-2.05953616473416	2.89808011495648	SN
Astro	RASGEF1A	0.397142392215241	4.51212177647921	2.90033787783143	0.0043790681501752	0.213582436337995	-2.24435322046411	2.90033787783143	SN
DopaN	TPD52L1	-0.988783220890272	3.90447483179051	-2.92532141918459	0.0043824430058049	0.213593674573666	-2.04623602127761	-2.92532141918459	SN
GlutaN	MITF	0.846906027601032	4.91706299036331	2.91947483664293	0.0043898106981358	0.213593674573666	-2.04716439256602	2.91947483664293	SN
OPC	RARB	-0.484126524186397	4.25258822352781	-2.89715450483411	0.0043910415572485	0.213593674573666	-2.10218065430965	-2.89715450483411	SN
Astro	HK2	0.639701415181485	3.73083448255194	2.89942239393147	0.0043910843506489	0.213593674573666	-2.20166127556838	2.89942239393147	SN
GlutaN	ARHGAP20	0.701430588733363	6.70656430498642	2.91934036082112	0.0043915449277074	0.213593674573666	-2.07163087921546	2.91934036082112	SN
DopaN	METTL14	-0.518168427753848	4.32887204493314	-2.92396931195197	0.004399795924638	0.213875698550673	-2.05177095072119	-2.92396931195197	SN
Oligo	ST3GAL5-AS1	-0.399065827601221	3.81154796023942	-2.8992347740054	0.0044030013588853	0.213912278275383	-2.22615262277124	-2.8992347740054	SN
Astro	FBLN7	0.427442323600851	2.98124247842206	2.89680969080407	0.0044255438782878	0.214772044186417	-2.15176572181957	2.89680969080407	SN
Astro	MINDY3	-0.26247112995254	5.39783742267434	-2.89656673638581	0.0044287608245016	0.214772044186417	-2.28480706844098	-2.89656673638581	SN
DopaN	LRRK2	-0.697455194742465	5.77937048614191	-2.92152089428412	0.0044313801736806	0.214772044186417	-2.08245623189441	-2.92152089428412	SN
GlutaN	ZNF667-AS1	-0.551711073854159	4.66035121415311	-2.91622570311954	0.0044318891888367	0.214772044186417	-2.06066542176448	-2.91622570311954	SN
Endo	FRY	-0.596784944166369	7.82611542438904	-2.90334894856408	0.0044352679354001	0.214772044186417	-2.10984947560365	-2.90334894856408	SN
GlutaN	B3GALT1	0.58941774345653	9.36253500597316	2.91595015081797	0.0044354748079825	0.214772044186417	-2.13609783238111	2.91595015081797	SN
Astro	MYH9	0.459558305839467	5.69944670152588	2.89560376276195	0.0044415326040091	0.214848295523969	-2.29354547221262	2.89560376276195	SN
Micro-PVM	LOC112268030	0.680233030651702	3.36697944863456	2.89770989756189	0.00444197686917	0.214848295523969	-2.11073068080897	2.89770989756189	SN
GlutaN	SMPD4	0.606010097024851	4.26574153664818	2.9146030334093	0.0044530426258364	0.215052543667428	-2.07214740939465	2.9146030334093	SN
Micro-PVM	PHACTR3	0.458224329926874	3.35623929081407	2.89651103635571	0.0044578934778952	0.215052543667428	-2.10978547655238	2.89651103635571	SN
GabaN	ST3GAL3	0.294241612751891	7.33978347821993	2.89756663749668	0.0044584813594608	0.215052543667428	-2.08602841018299	2.89756663749668	SN
GlutaN	WDR19	0.302259790258804	6.41272615494329	2.91411319365817	0.0044594465137498	0.215052543667428	-2.07963709269297	2.91411319365817	SN
GlutaN	PPARGC1A	0.590890154277635	9.5728214741916	2.91407126757341	0.0044599950253831	0.215052543667428	-2.13833061631553	2.91407126757341	SN
Oligo	LUC7L2	-0.247277951570642	7.9119176063468	-2.89485621181284	0.0044609956940885	0.215052543667428	-2.48147109816841	-2.89485621181284	SN
GabaN	ABCA7	0.523894172399653	4.68593483425614	2.89637248024034	0.0044743728315106	0.215071883059531	-2.26125648558709	2.89637248024034	SN
Astro	TRIP10	0.547057478965529	3.0649676177502	2.89311827496883	0.0044746534570525	0.215071883059531	-2.17859057533648	2.89311827496883	SN
Oligo	MID1IP1	0.497626693165071	5.23963076374562	2.89359353237234	0.0044778495842304	0.215071883059531	-2.38636893793908	2.89359353237234	SN
Oligo	PHF21B	0.404292500035621	3.74117506477279	2.89355402352297	0.004478377877779	0.215071883059531	-2.25896471762554	2.89355402352297	SN
DopaN	MTHFD1	-0.671235345110428	4.23410960917614	-2.91785144471578	0.004479107056681	0.215071883059531	-2.063780853719	-2.91785144471578	SN
GlutaN	GABPB2	0.660896810079107	4.81312208410706	2.91251535812476	0.0044803946927095	0.215071883059531	-2.06500157609737	2.91251535812476	SN
DopaN	RNF165	-0.582167865337917	5.63679349007323	-2.9176001695665	0.0044823925483611	0.215071883059531	-2.08202055568549	-2.9176001695665	SN
Astro	PNRC1	0.444936285093031	5.03192009811054	2.89248127643271	0.0044831782712537	0.215071883059531	-2.28885736758891	2.89248127643271	SN
Astro	NUDT7	-0.424123579571281	3.57564326798966	-2.89212784156534	0.0044879146321603	0.215071883059531	-2.20339499219168	-2.89212784156534	SN
Astro	ARHGAP19	-0.470830047843546	3.65084898263618	-2.89187494387863	0.0044913065142429	0.215071883059531	-2.21198967463858	-2.89187494387863	SN
OPC	TMEM91	0.405024822809368	3.4285379617993	2.88949594803994	0.0044929747254141	0.215071883059531	-2.08893759356094	2.88949594803994	SN
OPC	YBX3	0.491571666969533	3.70895373886654	2.88932113743739	0.0044953265037688	0.215071883059531	-2.10306462416086	2.88932113743739	SN
Oligo	COPB1	-0.149418813985703	5.60057411422768	-2.89228603471898	0.0044953631928789	0.215071883059531	-2.39418074887761	-2.89228603471898	SN
GlutaN	GTF2IRD1	0.600963594252154	6.81917605130791	2.91100214768718	0.0045003168866632	0.215071883059531	-2.10521220999003	2.91100214768718	SN
GabaN	USP34	0.245545892261358	8.41784704898474	2.89440578171411	0.0045006583198748	0.215071883059531	-2.08089545248436	2.89440578171411	SN
Endo	ABCG2	-0.853471259318604	7.75675426863393	-2.89829009190856	0.0045023658087052	0.215071883059531	-2.12920031738158	-2.89829009190856	SN
Micro-PVM	TMEM223	0.388860300454412	3.75267503060289	2.89311071194336	0.0045033226514695	0.215071883059531	-2.12456884732495	2.89311071194336	SN
Micro-PVM	LOC124903558	0.524212284225564	3.09110177749645	2.89245705803481	0.0045121041219427	0.21537332466462	-2.09679091473322	2.89245705803481	SN
Astro	COQ2	0.461261213849636	2.37615347495336	2.89013688865583	0.0045146810675796	0.215378441936771	-2.12722314826826	2.89013688865583	SN
Oligo	BCL2L1	0.214362240801336	6.72518886074124	2.89056430508571	0.0045185211141497	0.215443778459079	-2.45879526573897	2.89056430508571	SN
OPC	LOC105377448	0.416929405327073	4.70291318775264	2.8870931081309	0.0045253997708831	0.215653845802957	-2.1845574305714	2.8870931081309	SN
Endo	ZCCHC24	0.584251246229631	7.4996549603479	2.89623706765919	0.0045298608075251	0.215748537106413	-2.12787026580985	2.89623706765919	SN
Astro	MLEC	-0.279650767643109	5.11029671500427	-2.8885898511832	0.0045355804050283	0.215840370892344	-2.29559787784566	-2.8885898511832	SN
OPC	CREBRF	0.212718027507535	5.87736379150153	2.88625653973678	0.0045367390214738	0.215840370892344	-2.25888852826655	2.88625653973678	SN
Astro	KCNJ16	-0.536006865129667	6.32694309465037	-2.88809825270482	0.0045422400768542	0.215869788915099	-2.32139704073956	-2.88809825270482	SN
DopaN	LOC124902763	0.738201290025988	3.02446087391308	2.91304733597331	0.0045423081020928	0.215869788915099	-2.07235365028546	2.91304733597331	SN
Micro-PVM	KIF22	-0.475105915765655	2.945824863763	-2.89003398540571	0.0045447938777851	0.215870283061006	-2.10037450150324	-2.89003398540571	SN
Oligo	SDCBP	-0.287650268030986	4.09607603195042	-2.88838240941739	0.0045480255179526	0.215906184727326	-2.29102011456532	-2.88838240941739	SN
Endo	IMMP1L	-0.582004150643298	6.00605910082679	-2.89408382114648	0.0045588635340131	0.216163158701599	-2.26554227993338	-2.89408382114648	SN
OPC	PVT1	0.327896285330144	6.11085286676598	2.88421480876063	0.004564522965512	0.216163158701599	-2.27967627636639	2.88421480876063	SN
GabaN	LTBP4	0.442522909211887	4.30422630240374	2.88963088562449	0.0045650665413778	0.216163158701599	-2.31817937144707	2.88963088562449	SN
OPC	DMWD	0.295235493989641	4.28006061350561	2.88408611381098	0.0045662794603874	0.216163158701599	-2.13792328148903	2.88408611381098	SN
Endo	PTPRB	-0.896323655676164	7.86027064639163	-2.89344582849601	0.0045674895184844	0.216163158701599	-2.12532715337794	-2.89344582849601	SN
GlutaN	NSUN6	0.431276462799779	6.31560121285508	2.90588360640015	0.0045683110471297	0.216163158701599	-2.09626758665097	2.90588360640015	SN
Micro-PVM	LOC107984041	-0.610244232323251	4.03445111222571	-2.88719247245673	0.0045834053438273	0.216720092514802	-2.16834036403612	-2.88719247245673	SN
Astro	SLC40A1	0.392205685898653	4.10652931549476	2.8849283792908	0.0045853978699548	0.216720092514802	-2.26569162119388	2.8849283792908	SN
DopaN	ADGRB3-DT	-0.795281245351967	4.65369563582425	-2.90945383373942	0.0045901189161734	0.216720092514802	-2.09084646622287	-2.90945383373942	SN
Astro	ST18	0.523734706241429	5.51037757468069	2.88447818764118	0.0045915575991497	0.216720092514802	-2.31834308406129	2.88447818764118	SN
Astro	ALPK1	0.631629017685506	4.22184799487639	2.88427716220601	0.0045943105690689	0.216720092514802	-2.28265071353165	2.88427716220601	SN
GlutaN	RFPL2	0.860644834099179	4.25997741798213	2.90387800520399	0.0045952100668523	0.216720092514802	-2.10271117009214	2.90387800520399	SN
Micro-PVM	RPS15	0.402765396198518	6.55092998658722	2.88616236223847	0.0045974769359384	0.216720092514802	-2.30715915239794	2.88616236223847	SN
DopaN	CNTN5	-1.3117592221423	7.878089909374	-2.90856533167115	0.0046020115223475	0.216770999474278	-2.13165470204296	-2.90856533167115	SN
GlutaN	ANKRD20A5P	0.723430248625675	5.28396224249937	2.90310203438142	0.0046056563908802	0.216770999474278	-2.08521436785346	2.90310203438142	SN
Oligo	FDPS	-0.308210679335916	4.7480856077681	-2.88413161228376	0.0046060139899989	0.216770999474278	-2.34193051683028	-2.88413161228376	SN
Oligo	COPS8	-0.217991511747314	4.00818099318661	-2.88345332842118	0.0046153294176278	0.216899164657347	-2.29601246544945	-2.88345332842118	SN
DopaN	PRKG1	-1.05160192010788	10.9956196565297	-2.90752411487264	0.004615984333384	0.216899164657347	-2.09378035252869	-2.90752411487264	SN
OPC	TTBK1	0.298783647286981	4.6719455783513	2.88035707985035	0.0046174448262863	0.216899164657347	-2.17889931466326	2.88035707985035	SN
DopaN	AQR	-0.481242065486029	5.75070023111196	-2.90722068470516	0.0046200636206282	0.216899164657347	-2.11537866826985	-2.90722068470516	SN
DopaN	SNED1	0.829334781398387	4.2946723318895	2.90713819623435	0.0046211731619405	0.216899164657347	-2.09146556471431	2.90713819623435	SN
GabaN	LINC00158	0.478820918606588	4.02695469458571	2.88485109994596	0.0046303861366994	0.217050339066446	-2.36302695875732	2.88485109994596	SN
Micro-PVM	SEPTIN9	0.47450804145513	4.52973451211775	2.88364946568161	0.0046319700691978	0.217050339066446	-2.21358832399089	2.88364946568161	SN
OPC	SOX21	0.37610504120438	4.38709375518916	2.87922650672924	0.0046330605843372	0.217050339066446	-2.16687016604751	2.87922650672924	SN
GabaN	CAP2	0.349909783501061	6.94030074743243	2.88456306033372	0.0046343496662162	0.217050339066446	-2.11860306108806	2.88456306033372	SN
Endo	CASD1	-0.539524730206858	6.4583113460541	-2.88835180706301	0.0046369023584614	0.217053324731267	-2.22810721187267	-2.88835180706301	SN
Endo	BBS9	-0.378208261842896	9.11250104499095	-2.88749783986395	0.0046486330781728	0.217485700025871	-2.11086799509614	-2.88749783986395	SN
Astro	LOC124902497	0.434050466905214	3.39543859917424	2.87981350540304	0.004655829604472	0.217649478358059	-2.23324007736071	2.87981350540304	SN
Oligo	CREBZF	-0.226470017347191	6.21578081864024	-2.88015388310916	0.0046608900806888	0.217649478358059	-2.45958658928595	-2.88015388310916	SN
OPC	DOCK10	-0.182476697557514	9.27680536860017	-2.87718922629231	0.0046613221259013	0.217649478358059	-2.43547577539602	-2.87718922629231	SN
Oligo	BIN1	0.20936876750125	7.72192995174942	2.88006544998711	0.004662116866454	0.217649478358059	-2.51765880580243	2.88006544998711	SN
GlutaN	KRTAP5-AS1	0.520866464449675	5.25563639307938	2.89811156440843	0.004673363217814	0.218005990991558	-2.09738248273646	2.89811156440843	SN
Astro	IGF2BP2	-0.536384864795279	4.40219129633646	-2.87845132163572	0.004674753209653	0.218005990991558	-2.28770390334444	-2.87845132163572	SN
Micro-PVM	CDH8	-0.497472986736412	3.30442231296492	-2.87998936545833	0.0046826346300746	0.218256824257039	-2.13658160483957	-2.87998936545833	SN
Micro-PVM	NOL7	0.317692859895888	4.96130536495473	2.87958068463961	0.0046883231530984	0.218405233553553	-2.24705296061558	2.87958068463961	SN
OPC	SHOC1	0.42862629057805	5.23793716875253	2.87449340603308	0.00469896163525	0.21878395479191	-2.23414889426275	2.87449340603308	SN
Astro	LOC107984402	0.468725503151425	2.7991400242557	2.87593613490523	0.0047098796755447	0.219175281144733	-2.19533073544369	2.87593613490523	SN
Astro	SLC1A4	-0.366851855860442	7.04979058591685	-2.87535553628491	0.0047180224297255	0.219437110415509	-2.36050361519499	-2.87535553628491	SN
OPC	MIR3681HG	-0.463170757743343	7.39423228120549	-2.87246887978969	0.004727411097745	0.219756577612501	-2.38151432792826	-2.87246887978969	SN
Astro	LAMB2	0.392738467126724	4.81013513112189	2.87390342399718	0.0047384444190605	0.220152116384131	-2.32110190824057	2.87390342399718	SN
Astro	UBE2Q2P1	-0.302366480061157	5.40524620119223	-2.87362043005494	0.0047424337560851	0.220220138747025	-2.34510945915837	-2.87362043005494	SN
GabaN	DCP1A	0.277972967929659	5.70431674847086	2.87590016843798	0.0047550171918356	0.220686952766583	-2.19955107574284	2.87590016843798	SN
Micro-PVM	LINGO2	0.510553965940416	3.44033268964613	2.87446810838746	0.0047600232993088	0.220785154937032	-2.16349940808896	2.87446810838746	SN
Astro	LIG1	0.31780645373465	3.65626989325137	2.87216921251157	0.0047629397834865	0.220785154937032	-2.25788192528647	2.87216921251157	SN
Astro	CCDC152	0.442155178375688	3.06153920323949	2.87204290943998	0.0047647283084098	0.220785154937032	-2.22656674489755	2.87204290943998	SN
DopaN	MALRD1	-0.858356196740998	3.92523788349391	-2.89571631818759	0.0047771987114871	0.221074097857035	-2.11345515192484	-2.89571631818759	SN
DopaN	AZI2	-0.586016885978286	4.81220497270456	-2.895570186346	0.0047792259591215	0.221074097857035	-2.1296685815207	-2.895570186346	SN
DopaN	GRID1	-0.48409130501728	9.1690021878443	-2.89534789769507	0.0047823112281555	0.221074097857035	-2.14935453304393	-2.89534789769507	SN
OPC	SYN2	-0.234362252237581	7.15982286083381	-2.86814366977682	0.0047887195329937	0.221074097857035	-2.37601759369058	-2.86814366977682	SN
OPC	CELF4	-0.426047852219857	4.03156053492461	-2.8681105579565	0.0047891916753322	0.221074097857035	-2.168411490492	-2.8681105579565	SN
OPC	KMT2E-AS1	0.369321012896833	3.31137279326763	2.86801638215039	0.0047905347635372	0.221074097857035	-2.13873172178852	2.86801638215039	SN
Oligo	RSPO4	-0.588340893552692	2.17480402701182	-2.87063701580644	0.004794622193098	0.221074097857035	-2.16708659017558	-2.87063701580644	SN
Micro-PVM	RPS14	0.425258345753747	6.91885558099499	2.8719543817913	0.004795643547915	0.221074097857035	-2.36432602440928	2.8719543817913	SN
Astro	SH3YL1	-0.23733132726004	5.92982132187448	-2.86932825629595	0.0048033183057946	0.221074097857035	-2.36895288139259	-2.86932825629595	SN
DopaN	FAM221A	-0.714148297330463	3.8901769210229	-2.89373642292623	0.0048047326710849	0.221074097857035	-2.11844876130098	-2.89373642292623	SN
Oligo	ZSCAN21	0.231815682485555	3.38431515664086	2.86981237379343	0.0048063739949651	0.221074097857035	-2.27813951304657	2.86981237379343	SN
DopaN	PIAS1	-0.436033314066078	7.35500734339017	-2.89358861472498	0.0048067940546521	0.221074097857035	-2.17040398899207	-2.89358861472498	SN
Astro	CPNE4	0.470840841788431	2.70504652798539	2.86901800315844	0.0048077468607605	0.221074097857035	-2.20385376766644	2.86901800315844	SN
GabaN	SLC15A4	-0.409460386234696	4.29482963192037	-2.87211666592421	0.004808616161133	0.221074097857035	-2.36325870203745	-2.87211666592421	SN
Astro	LDAH	-0.28254853400013	5.91417813342566	-2.86886451750606	0.0048099390973132	0.221074097857035	-2.36852884219451	-2.86886451750606	SN
immune	RPS14	0.725027528345712	8.11794616861728	2.88216185023109	0.0048115247369208	0.221074097857035	-2.21353484676941	2.88216185023109	SN
Astro	GPLD1	-0.272836717638001	4.97971166183585	-2.86809724914447	0.0048209117219762	0.221388756470976	-2.34678075956393	-2.86809724914447	SN
Astro	SLC39A8	0.346048753263754	4.39190467232445	2.86722860421932	0.0048333617708485	0.221830531658794	-2.32826716207367	2.86722860421932	SN
Oligo	ATE1-AS1	0.560861258408868	4.65378556349612	2.86769523761942	0.0048366657185896	0.221830531658794	-2.39898397728966	2.86769523761942	SN
OPC	LOC105378179	0.660669928639006	3.92730771411566	2.86369671521871	0.0048525113698821	0.221830531658794	-2.17433533565912	2.86369671521871	SN
Astro	CFAP69	-0.288365144321663	5.70689415320139	-2.86589228276458	0.0048525723660493	0.221830531658794	-2.37399754789058	-2.86589228276458	SN
immune	NFIA	0.681558460771436	8.08451444255845	2.87919574279408	0.0048535408021396	0.221830531658794	-2.22677800608496	2.87919574279408	SN
DopaN	RIC1	-0.525008680695707	6.17612954723247	-2.89017246565738	0.0048546642315629	0.221830531658794	-2.16606124290948	-2.89017246565738	SN
GabaN	TAOK3	0.224514317816347	7.70458861404728	2.86887091454608	0.0048550374974997	0.221830531658794	-2.14651065585379	2.86887091454608	SN
DopaN	PDC-AS1	-0.526797471628471	5.34462870521602	-2.89011825047395	0.0048554274680529	0.221830531658794	-2.15242207706546	-2.89011825047395	SN
Astro	ZNF497-AS1	0.444653313776071	2.39393048401433	2.8654806936436	0.0048585033203176	0.221830531658794	-2.18095182308894	2.8654806936436	SN
neurons_unk	NAP1L3	-0.860883891451528	5.46156821775416	-2.89069647167494	0.00486136411789	0.221830531658794	-2.35451457266414	-2.89069647167494	SN
Astro	VPS16	0.301515329875104	3.58107834399772	2.86510362649044	0.0048639426387339	0.221830531658794	-2.2712468792503	2.86510362649044	SN
Astro	NRSN2	0.286988042880996	4.34099548600552	2.86510237167996	0.0048639607490899	0.221830531658794	-2.3204992474299	2.86510237167996	SN
DopaN	DCTN2	-0.502555107215105	5.11814026208608	-2.88901963788955	0.0048709174469436	0.221830531658794	-2.14535373051388	-2.88901963788955	SN
GlutaN	GABRG3	0.734633584840827	8.80519142554783	2.88369330952684	0.0048741556779273	0.221830531658794	-2.21578148748164	2.88369330952684	SN
GabaN	PTPRS	0.284872490285881	7.72103342072821	2.86735894622577	0.0048768017634478	0.221830531658794	-2.15005564308446	2.86735894622577	SN
Micro-PVM	CRKL	0.30004390003371	4.59976118968275	2.86627176817369	0.0048770692904219	0.221830531658794	-2.26331507522119	2.86627176817369	SN
GlutaN	ZNF221	0.535297911011421	5.31250087343364	2.88344238835426	0.0048777192401285	0.221830531658794	-2.13232474166437	2.88344238835426	SN
DopaN	PPM1A	-0.452476155187313	6.06359836713253	-2.88849253327559	0.0048783655330059	0.221830531658794	-2.16747678470611	-2.88849253327559	SN
Oligo	ARID3A	0.605238530579075	1.82664761787375	2.86476618084204	0.0048788624734432	0.221830531658794	-2.17378007893098	2.86476618084204	SN
GabaN	LRCH3	0.262896089897403	6.81772872287149	2.866355885845	0.0048912897332922	0.222254367230565	-2.16575324658455	2.866355885845	SN
Oligo	SYPL1	-0.270315887361691	5.94390688242229	-2.86377061985789	0.0048932813315752	0.222254367230565	-2.49036189006818	-2.86377061985789	SN
OPC	PLXNB1	0.28139553772971	5.03559710410518	2.8605654781074	0.0048978945034969	0.222348092642614	-2.25428528294795	2.8605654781074	SN
GlutaN	MINDY4	0.625684864786937	5.13843129276768	2.88109459888094	0.0049111785669545	0.222835145311344	-2.13664350219215	2.88109459888094	SN
Astro	LOC101928077	-0.626227509428248	2.41492843309787	-2.86166060375153	0.0049138677553156	0.222841219624445	-2.1903198199167	-2.86166060375153	SN
Astro	PIP5K1C	0.320680889630519	4.61106661176637	2.86082078508652	0.0049261163612443	0.223280576671015	-2.34555017916987	2.86082078508652	SN
Astro	SNX24	-0.242089798413667	6.43121077223133	-2.86034306952834	0.0049330962157085	0.223480790484828	-2.39701701010235	-2.86034306952834	SN
Oligo	CTTN-DT	0.285271675543916	3.28273497616733	2.86054747246862	0.0049402305809054	0.223687792455357	-2.29217498735345	2.86054747246862	SN
Micro-PVM	ATP5MF	0.413580157224645	4.30992445849517	2.86174335814522	0.0049428606318155	0.223690735401525	-2.24750346883609	2.86174335814522	SN
Astro	ATXN3	-0.223920782010616	6.14666237315267	-2.85906849773999	0.0049517631555968	0.223782370570961	-2.39784888872033	-2.85906849773999	SN
Oligo	LZTS3	0.330612146276283	3.09434690192907	2.85957246828084	0.0049545137484155	0.223782370570961	-2.28385201973151	2.85957246828084	SN
OPC	TMEM272	-0.427634004869232	4.79041785216514	-2.85667734713457	0.0049547879820421	0.223782370570961	-2.25715584852316	-2.85667734713457	SN
Oligo	TBCD	0.281004143810291	6.44080280854377	2.85952910266731	0.004955149902789	0.223782370570961	-2.52815635180868	2.85952910266731	SN
Micro-PVM	GPX1	0.43014304974233	6.77454639368012	2.86066751057547	0.0049586101206805	0.22382272918954	-2.39098251154087	2.86066751057547	SN
Oligo	MYSM1	-0.190049545807072	6.99528454537317	-2.85905486347501	0.0049621116612388	0.223830446172297	-2.54694190805871	-2.85905486347501	SN
OPC	MSH2	-0.227476391542313	6.12679937600745	-2.85605744608296	0.0049639143978949	0.223830446172297	-2.34637278804723	-2.85605744608296	SN
Astro	LOC124903893	0.312402271231791	3.49683356814366	2.85768020083167	0.0049721691838411	0.22403735342384	-2.29730073619746	2.85768020083167	SN
neurons_unk	SEMA6A	0.487443509494804	7.1776201239384	2.88262983734397	0.004976183578036	0.22403735342384	-2.22032974872706	2.88262983734397	SN
Astro	SREBF2	-0.353071102239348	6.54826283517194	-2.85740590136348	0.0049762100930198	0.22403735342384	-2.40423647125757	-2.85740590136348	SN
DopaN	ADGRB3	-0.775689602512252	11.3580262468233	-2.88140907161722	0.0049794780103276	0.22406880229445	-2.15338677627593	-2.88140907161722	SN
Astro	SLC19A1	0.34463777426021	4.24091443194606	2.85691158528932	0.0049834998159087	0.224134125036593	-2.3362487067366	2.85691158528932	SN
Oligo	SKI	0.219551766869896	4.91042282208552	2.85724218490348	0.0049888040575893	0.224150292901759	-2.43911399291265	2.85724218490348	SN
Astro	P2RY12	0.475380744992914	3.24521552312994	2.85643485917911	0.0049905393897292	0.224150292901759	-2.27429484478389	2.85643485917911	SN
OPC	USP43	-0.267048745197618	6.10102974890071	-2.85414933163811	0.004992102928415	0.224150292901759	-2.33999554522672	-2.85414933163811	SN
Oligo	CASTOR2	0.252088100253618	4.7060320340801	2.85688084549738	0.0049941405977515	0.224150292901759	-2.42411256200002	2.85688084549738	SN
Astro	NUBPL	-0.252746537851928	6.72310922747147	-2.85544421555468	0.0050051968213409	0.224528720328703	-2.41085470056728	-2.85544421555468	SN
Endo	BCL6	0.697231326983249	6.89129443914727	2.86193553891771	0.0050126316223017	0.224528720328703	-2.22267212646685	2.86193553891771	SN
Oligo	MAVS	0.191197051413109	5.37624708772402	2.85562796375541	0.0050126845968459	0.224528720328703	-2.48104690788359	2.85562796375541	SN
Astro	SHOC1	0.514903184585642	4.43316489699296	2.85492662062354	0.0050128707383579	0.224528720328703	-2.36563989376948	2.85492662062354	SN
Oligo	PLP1	-0.349879254226103	11.4025823025429	-2.85526204344458	0.0050181124840252	0.224607998310073	-2.629219580355	-2.85526204344458	SN
GabaN	RANBP2	0.317089711918926	7.10728777042329	2.85750828286276	0.0050207998211165	0.224607998310073	-2.19205819612022	2.85750828286276	SN
DopaN	LOC107984713	0.715987042388583	3.17672847908351	2.8783317571266	0.0050240026913906	0.224607998310073	-2.15225707334714	2.8783317571266	SN
Astro	LOC124901952	-0.444153869455773	6.67973220233233	-2.85405271671624	0.0050258517561592	0.224607998310073	-2.41185323139395	-2.85405271671624	SN
Endo	FEZ2	-0.502934077765377	6.4174691737663	-2.86053523270775	0.0050333065260843	0.224607998310073	-2.29793542564633	-2.86053523270775	SN
Oligo	TMBIM1	-0.211410845940016	4.70242610976821	-2.85418489791315	0.0050341215683374	0.224607998310073	-2.42326086722762	-2.85418489791315	SN
DopaN	ZNF184	-0.71550947414768	3.8742757602613	-2.87744010858135	0.0050369719144802	0.224607998310073	-2.15684109150668	-2.87744010858135	SN
Micro-PVM	CLHC1	0.404725848123777	4.72537164235633	2.85483396016228	0.0050448108601674	0.224607998310073	-2.30550994812914	2.85483396016228	SN
Oligo	HMGA1	0.562439666746275	1.82365861778973	2.8531979308978	0.005048831373009	0.224607998310073	-2.20391023419754	2.8531979308978	SN
Oligo	HS3ST5	-0.224941019921556	9.1030796176662	-2.8531751687001	0.0050491710852391	0.224607998310073	-2.6136677227403	-2.8531751687001	SN
GlutaN	ZCWPW2	0.430875869793755	5.74793852359334	2.87154676773639	0.0050494330246936	0.224607998310073	-2.16653153188949	2.87154676773639	SN
GlutaN	SRD5A1	0.583647829297303	4.76243503334358	2.87142483384166	0.0050512215445267	0.224607998310073	-2.16103207545033	2.87142483384166	SN
Astro	RMST	-0.406848071666099	6.4564356507943	-2.85232368415711	0.0050516255309483	0.224607998310073	-2.416582643697	-2.85232368415711	SN
immune	RPL27A	0.715902858434799	7.80047607504322	2.86544612536136	0.0050527437372133	0.224607998310073	-2.23315003937442	2.86544612536136	SN
Oligo	FBXL2	-0.305592952617767	6.05911094861287	-2.85290034541797	0.0050532743092224	0.224607998310073	-2.51883606049318	-2.85290034541797	SN
neurons_unk	AMZ2	0.768943802143193	6.41908930011004	2.87635777116075	0.0050671778262916	0.224999918181182	-2.28972498549583	2.87635777116075	SN
GlutaN	DSEL-AS1	0.977873865094513	4.43932601697474	2.87018657143256	0.0050694172971751	0.224999918181182	-2.16500890413753	2.87018657143256	SN
GabaN	TRMT11	0.232282030635028	8.62272579439061	2.85405032794754	0.0050722643820205	0.224999918181182	-2.17346504371216	2.85405032794754	SN
Oligo	OCRL	-0.241880691093549	4.27907145216793	-2.85162123792799	0.0050724120671987	0.224999918181182	-2.39539058954621	-2.85162123792799	SN
OPC	TRIM56	0.407760839150039	3.76428889221287	2.84856595544344	0.0050754287157218	0.225019274027431	-2.2074523645836	2.84856595544344	SN
OPC	LOC101929998	0.562980163221301	2.90501780790037	2.84834213254679	0.005078795376462	0.225049255376866	-2.17475517297265	2.84834213254679	SN
Astro	ASB6	0.380297282691568	3.39543616233361	2.85012279376905	0.0050846078824887	0.225049255376866	-2.29774642559919	2.85012279376905	SN
Micro-PVM	DPP10	0.45906443485811	5.16161216446555	2.85210376253965	0.0050856233632192	0.225049255376866	-2.31789942458387	2.85210376253965	SN
OPC	CDV3	0.296707047126815	4.1888801606706	2.84783523464831	0.0050864274926072	0.225049255376866	-2.22417216044851	2.84783523464831	SN
DopaN	STXBP4	-0.522072870557972	5.93803086483237	-2.87303041480441	0.0051015656814497	0.225309318519255	-2.20590611978498	-2.87303041480441	SN
OPC	GARRE1	0.222437990728406	5.26308707235323	2.84649798709683	0.0051066121082284	0.225309318519255	-2.31005829714594	2.84649798709683	SN
Astro	POLM	0.348856137976464	4.58173368968496	2.84854690905432	0.0051083447949278	0.225309318519255	-2.37817283787394	2.84854690905432	SN
OPC	SEL1L3	-0.256267613499227	6.97604331841507	-2.84627395532871	0.0051100008273347	0.225309318519255	-2.41872547127424	-2.84627395532871	SN
Oligo	BAIAP2	0.509727785907266	2.61563883307787	2.84906154025732	0.0051109089565555	0.225309318519255	-2.2563156775601	2.84906154025732	SN
Oligo	SCMH1	-0.244084160191905	6.78598532100066	-2.84897981807298	0.0051121424169634	0.225309318519255	-2.56633170203324	-2.84897981807298	SN
Micro-PVM	ERGIC1	0.329543403223107	6.72892440222964	2.85032809755831	0.0051123288528729	0.225309318519255	-2.42633548829184	2.85032809755831	SN
Astro	APCDD1L-DT	-0.488908634787935	3.39281328406497	-2.84797939918317	0.0051169177487942	0.225309318519255	-2.29505327990428	-2.84797939918317	SN
GlutaN	SRFBP1	0.484077015080701	5.08481528839627	2.86678320457648	0.0051197389128486	0.225309318519255	-2.16987063923819	2.86678320457648	SN
Astro	SYTL3	0.506491695851481	3.00716008677507	2.84753709427966	0.0051236084420919	0.225309318519255	-2.27912426957154	2.84753709427966	SN
Micro-PVM	CD53	-0.212955807103659	8.12709347066435	-2.84948058514513	0.0051251203651511	0.225309318519255	-2.46909370407112	-2.84948058514513	SN
Astro	CAT	-0.307177787114848	5.07107702781596	-2.84743167615677	0.0051252042692752	0.225309318519255	-2.40392037563104	-2.84743167615677	SN
Oligo	GATM	-0.209246126494663	7.21601172111099	-2.84805197829913	0.0051261657167517	0.225309318519255	-2.58692492108412	-2.84805197829913	SN
Astro	KLHL23	-0.302009204037443	4.46021843151272	-2.84709060040062	0.0051303706128688	0.225309318519255	-2.37017285229351	-2.84709060040062	SN
DopaN	HIGD1A	-0.476321408422252	4.93780194421571	-2.87093604290942	0.005132510294838	0.225309318519255	-2.19030461059771	-2.87093604290942	SN
Astro	MROCKI	-0.570739160991793	2.90995609856378	-2.84687471559397	0.0051336431238061	0.225309318519255	-2.26109956951674	-2.84687471559397	SN
DopaN	TTC6	-0.746697659896995	8.10697061214107	-2.87066032184595	0.005136596937251	0.225325557900832	-2.22248883016361	-2.87066032184595	SN
Astro	LOC105373718	-0.686875955983254	3.37388481703749	-2.84616280861638	0.0051444481624233	0.225556506234515	-2.3000997931232	-2.84616280861638	SN
Oligo	ZMAT1	-0.251794388834811	6.90236822634894	-2.84633343302575	0.0051522326258512	0.225707811519467	-2.57623166282183	-2.84633343302575	SN
Astro	ZDHHC18	0.376925479946333	3.7146274900322	2.84559536545722	0.0051530754725567	0.225707811519467	-2.33826690971031	2.84559536545722	SN
Oligo	LRIG2-DT	-0.227278433127263	4.20198575530287	-2.84593015404125	0.0051583670951454	0.225758230752819	-2.40585763525639	-2.84593015404125	SN
Oligo	ECHDC1	-0.199021438104713	5.94178233104978	-2.84586202443778	0.0051594041062112	0.225758230752819	-2.53386534237682	-2.84586202443778	SN
Astro	SC5D	-0.322137532518176	3.96018062764097	-2.84473811997437	0.0051661339733299	0.225939340728275	-2.34661681062039	-2.84473811997437	SN
GlutaN	FGD1	0.46885099335787	4.5724951598633	2.86319849534767	0.0051732374956301	0.226039178112919	-2.18210355972771	2.86319849534767	SN
Astro	RRBP1	0.299686923789576	5.60987849210472	2.8439775428306	0.0051777452335789	0.226039178112919	-2.42331410780363	2.8439775428306	SN
Astro	LINC02058	-0.591517358407905	4.88115650965895	-2.84396508031116	0.0051779356896248	0.226039178112919	-2.40450336899389	-2.84396508031116	SN
Oligo	USH1C	-0.782399554723078	4.84885500473351	-2.84459105475301	0.0051787847061544	0.226039178112919	-2.44138257699778	-2.84459105475301	SN
GlutaN	GRAMD4	0.651221790722504	4.3968913103304	2.86233665673012	0.0051861759664946	0.226248548029064	-2.18847651178319	2.86233665673012	SN
[truncated: 295,492 more rows]
