# Supplementary material for: Modeling cis-regulatory variation in human brain enhancers across a large Parkinson's Disease cohort
Source: bioRxiv. 2026 Apr 16:2026.03.15.711881. Originally published 2026 Mar 18. Preprint. [Version 2] doi: 10.64898/2026.03.15.711881 (PMC13015329; doi:10.64898/2026.03.15.711881)
Supplement: Supplement 6 [file media-6.gz]

Archive with 1 entries (1 files):
- Supplementary_Table_caQTL_ASCA_CREsted_results_filtered.csv
