# Supplementary material for: Modeling cis-regulatory variation in human brain enhancers across a large Parkinson's Disease cohort
Source: bioRxiv. 2026 Apr 16:2026.03.15.711881. Originally published 2026 Mar 18. Preprint. [Version 2] doi: 10.64898/2026.03.15.711881 (PMC13015329; doi:10.64898/2026.03.15.711881)
Supplement: Supplement 6 [file media-6.gz › Supplementary_Table_caQTL_ASCA_CREsted_results_filtered.csv]

variant_id	variant_type	peak_id	brain_region	cell_type	cell_type_formatted	start_distance	af	ma_samples	ma_count	slope	slope_se	pval_nominal	caQTL_pval_adj_full	LOGLIKE.NULL	LOGLIKE.ALT	CHISQ	P.VALUE	ALPHA	BETA	PHI	TOTAL.AS.READ.COUNT	REF.AS.READ.COUNT	ALT.AS.READ.COUNT	allelic_imbalance	ASCA_pval_adj_full	diff	logfc
chr5_75002469_A_G	SNP	chr5:75002223-75002723	CC	Oligo	Oligo	245	0.7150838	87	102	-1.1030151	0.054953996	2.3686951048570866e-42	1.0149653869055557e-36	-595.89	-362.62	466.541	0.0	0.766227	0.0338688	0.00123036	6618	6539	79	-0.4576690691289718	0.0	-4.062994722276926	-5.46916007031767
chr3_53251217_G_A	SNP	chr3:53250967-53251467	CC	Micro-PVM	Micro-PVM	249	0.40697673	108	140	-0.62228256	0.07461826	1.0153420294138678e-13	1.754861596679204e-10	-287.85	-269.4	36.907	1.23869e-9	0.675564	0.204268	0.00118286	654	537	117	-0.26783294992680423	1.6844642988752636e-7	-4.051490873098373	-2.233701163476124
chr16_77779629_Ca_C	Indel	chr16:77779420-77779920	CC	Oligo	Oligo	208	0.4972067	139	178	-0.5003235	0.06522601	3.042428506119056e-12	3.95286333623324e-9	-4317.42	-4293.48	47.88	4.53215e-12	0.601003	0.330496	0.00109572	9423	6631	2792	-0.14519983381624668	8.806399044186468e-10	-3.2824585288763046	-4.494612185770953
chr14_87971740_A_C	SNP	chr14:87971524-87972024	CC	Oligo	Oligo	215	0.120111726	40	43	-0.4065958	0.06710735	1.2847257437566313e-8	7.433900732547564e-6	-2865.71	-2859.46	12.507	0.000405423	0.589195	0.354901	0.00107709	4681	3277	1404	-0.12408377961563233	0.01366090406596732	-3.036955274641514	-3.546184290747023
chr12_97248603_A_G	SNP	chr12:97248391-97248891	CC	OPC	OPC	211	0.02247191	8	8	-0.49086753	0.13405472	0.00035952238933059297	0.04181533486230564	-45.52	-40.56	9.92	0.00163463	0.715519	0.143951	0.00119648	219	208	11	-0.33251189686667365	0.039240693703956844	-3.0309736728668213	-3.3965011072220923
chr16_24082512_C_T	SNP	chr16:24082310-24082810	CC	Micro-PVM	Micro-PVM	201	0.5	129	172	-0.8656653	0.06526383	8.456214392606557e-26	1.152485625171615e-21	-170.18	-118.32	103.706	0.0	0.758839	0.0600691	0.00122027	822	791	31	-0.426647324650959	0.0	-2.856476169079542	-4.155122463484849
chr2_11130946_G_C	SNP	chr2:11130698-11131198	CC	Oligo	Oligo	247	0.30446926	92	109	-0.47865215	0.053955633	3.832983017778429e-15	8.677092699412422e-12	-357.21	-248.53	217.371	0.0	0.768877	0.0599351	0.00125353	1826	1745	81	-0.42768553933997827	0.0	-2.8214170932769775	-3.0391860888243873
chr20_2569852_A_G	SNP	chr20:2569641-2570141	CC	Oligo	Oligo	210	0.57541895	126	152	-0.21537946	0.062221233	0.0007196932664367084	0.06917814763298208	-8237.79	-8224.85	25.883	3.62725e-7	0.587624	0.376242	0.00107925	12652	8211	4441	-0.10965320905603065	0.00003147137418620662	-2.64838507771492	-1.6238509970460133
chr17_3420646_A_G	SNP	chr17:3420438-3420938	CC	OPC	OPC	207	0.061797753	22	22	-0.47582176	0.11026933	0.00003075345612396469	0.006052206492044329	-180.68	-146.05	69.262	1.11022e-16	0.756538	0.118497	0.00122318	590	543	47	-0.36458027393189985	3.695886119046583e-14	-2.6157395243644714	-2.310713951899001
chr8_123369515_C_T	SNP	chr8:123369267-123369767	CC	Oligo	Oligo	247	0.16480446	52	59	-0.35517317	0.066213995	3.435866029301586e-7	0.00013366492116440628	-182.65	-123.12	119.061	0.0	0.764816	0.0488706	0.00126383	1182	1156	26	-0.43993928374880453	0.0	-2.5815202444791794	-5.981437999741671
chr21_43835474_G_T	SNP	chr21:43835200-43835700	CC	Oligo	Oligo	273	0.13128491	40	47	-0.6246096	0.07394153	4.1821165607606825e-14	7.76699381414211e-11	-1370.37	-1319.89	100.962	0.0	0.688205	0.168381	0.00121418	3825	3406	419	-0.30342779358990224	0.0	-2.510121762752533	-1.685918259893392
chr8_20688512_A_G	SNP	chr8:20688229-20688729	CC	Oligo	Oligo	282	0.3463687	102	124	-0.22652419	0.04478002	1.352251530024467e-6	0.00043705440202647464	-539.49	-410.9	257.183	0.0	0.742144	0.106523	0.0012068	1459	1320	139	-0.37448198174313363	0.0	-2.4479579851031303	-3.703916686099583
chr20_63202847_A_G	SNP	chr20:63202564-63203064	CC	Oligo	Oligo	282	0.4804469	132	172	-0.838623	0.07132761	2.052138227853839e-22	1.5929773553642777e-18	-3658.87	-3514.36	289.034	0.0	0.711623	0.15257	0.00119114	10204	9050	1154	-0.3234537886791492	0.0	-2.4373888671398163	-2.4238524297763884
chr15_66051888_T_C	SNP	chr15:66051637-66052137	CC	Micro-PVM	Micro-PVM	250	0.3866279	107	133	-0.36205882	0.07348963	2.534310761748193e-6	0.0007458619731941839	-2078.3	-2073.24	10.126	0.00146177	0.57264	0.392251	0.00105075	3299	2221	1078	-0.09347636157866535	0.03615412854017986	-2.4267208948731422	-3.0988763747056955
chr16_90872648_A_C	SNP	chr16:90872462-90872962	CC	Micro-PVM	Micro-PVM	185	0.27034885	78	93	-0.6833434	0.0770839	5.583769619378143e-15	1.2267212049497656e-11	-114.93	-46.79	136.271	0.0	0.757839	0.0390723	0.00123931	588	574	14	-0.4509703275634315	0.0	-2.405034352093935	-4.74069313805159
chr4_14846624_A_G	SNP	chr4:14846405-14846905	CC	Oligo	Oligo	218	0.16201116	54	58	-0.37238452	0.07214485	8.564550250149113e-7	0.00029522120736193434	-4554.67	-4524.51	60.328	7.99361e-15	0.637681	0.263635	0.0011598	8250	6234	2016	-0.20749992233578457	2.2103151830164422e-12	-2.368748091161251	-2.562144998494622
chr7_157766855_T_C	SNP	chr7:157766514-157767014	CC	Oligo	Oligo	340	0.02793296	10	10	-0.69096696	0.19772027	0.0006425079724936629	0.06382822506749397	-210.8	-196.83	27.936	1.25388e-7	0.749462	0.0909437	0.00121205	1312	1266	46	-0.39178595528326376	0.000011934603328345745	-2.364324204623699	-2.4984263640778894
chr13_40731783_T_C	SNP	chr13:40731498-40731998	CC	Micro-PVM	Micro-PVM	284	0.6656977	98	115	-0.62247944	0.06908933	2.492176186928592e-15	5.889454906776123e-12	-131.18	-84.05	94.263	0.0	0.744419	0.0718793	0.00124747	629	609	20	-0.41194481233147245	0.0	-2.357039025053382	-5.476588520425975
chr7_134077870_C_A	SNP	chr7:134077554-134078054	CC	Oligo	Oligo	315	0.15921788	52	57	-0.3224386	0.069540046	8.258749951926736e-6	0.0020364164204499024	-5330.35	-5316.92	26.875	2.17063e-7	0.600313	0.331664	0.00109839	9304	6618	2686	-0.14412855682060827	0.000019724149208502985	-2.3007349967956543	-1.2475659750276051
chr7_122835539_C_T	SNP	chr7:122835321-122835821	CC	Micro-PVM	Micro-PVM	217	0.63372093	103	126	-1.0838065	0.06653521	5.342564486679724e-33	3.1273807688320994e-28	-353.84	-312.25	83.172	0.0	0.739028	0.120217	0.00119728	1483	1388	95	-0.3600899626998121	0.0	-2.293556571006775	-3.2614404004859843
chr16_11650025_G_A	SNP	chr16:11649698-11650198	CC	Micro-PVM	Micro-PVM	326	0.18313953	59	63	-0.37504515	0.09006443	0.00005700899356304008	0.010024236394101592	-987.09	-970.78	32.627	1.11641e-8	0.623753	0.295364	0.00112547	1699	1200	499	-0.17864374176519415	1.2946889728965489e-6	-2.2761690467596054	-2.1001433781129535
chr7_156583797_T_C	SNP	chr7:156583554-156584054	CC	Oligo	Oligo	242	0.1396648	46	50	-0.86243117	0.12449817	1.5932581690682404e-10	1.4413845107996794e-7	-532.83	-327.07	411.513	0.0	0.763514	0.0319772	0.00122963	4863	4796	67	-0.4598019437550032	0.0	-2.2630187273025513	-4.760513478340679
chr4_10273031_A_T	SNP	chr4:10272683-10273183	CC	Oligo	Oligo	347	0.23184358	74	83	-0.658505	0.066363	9.166526476881467e-18	3.278612184102628e-14	-3048.82	-2975.08	147.49	0.0	0.684879	0.178146	0.001205	7739	6717	1022	-0.2935795602676632	0.0	-2.228060096502304	-2.329938007292599
chr2_16062839_A_G	SNP	chr2:16062562-16063062	CC	Oligo	Oligo	276	0.030726256	11	11	-0.5170525	0.13984019	0.0003157406672724856	0.037934788732432015	-79.56	-56.06	46.989	7.13984e-12	0.756835	0.0495194	0.00123054	766	756	10	-0.4385885412171125	1.3474506499869632e-9	-2.156285546720028	-3.7279342150704924
chr15_75450779_A_G	SNP	chr15:75450524-75451024	CC	Oligo	Oligo	254	0.32402232	94	116	-1.0367364	0.07219823	5.793022583386613e-29	1.4135877706526443e-24	-612.45	-443.46	337.976	0.0	0.763207	0.0226879	0.00123719	15664	15590	74	-0.4711311270756433	0.0	-2.1534461937844753	-5.775124775325142
chr3_100892442_C_A	SNP	chr3:100892177-100892677	CC	Micro-PVM	Micro-PVM	264	0.5436047	127	157	-0.6615679	0.07575595	1.1621055342384149e-14	2.3981515162268586e-11	-1321.44	-1132.49	377.89	0.0	0.714024	0.150877	0.00119084	3155	2756	399	-0.3255557572485175	0.0	-2.122550841420889	-4.2389366245279465
chr2_32972768_T_C	SNP	chr2:32972496-32972996	CC	Oligo	Oligo	271	0.11452514	40	41	-0.5380528	0.09840962	2.1369431196237834e-7	0.00008838774311462195	-1844.07	-1756.6	174.938	0.0	0.715573	0.144345	0.00119604	5975	5450	525	-0.3321409715810112	0.0	-1.9537852182984352	-1.7313754893254478
chr7_8603424_T_C	SNP	chr7:8603218-8603718	CC	Micro-PVM	Micro-PVM	205	0.53197676	119	161	-0.8823868	0.07403523	1.710169863059797e-22	1.347045975098357e-18	-1497.74	-1433.69	128.083	0.0	0.681743	0.189049	0.00119666	3585	2966	619	-0.28289993477202363	0.0	-1.93329918384552	-1.088986120324321
chr8_21718758_A_C	SNP	chr8:21718498-21718998	CC	Micro-PVM	Micro-PVM	259	0.18023255	57	62	-0.32331148	0.086799234	0.0002918950095565791	0.035798573953618816	-401.83	-389.47	24.715	6.64812e-7	0.676728	0.231071	0.00117951	965	803	162	-0.24546017345249332	0.00005447647385513543	-1.8498618602752686	-1.3757592297268069
chr13_110470911_C_T	SNP	chr13:110470710-110471210	CC	Oligo	Oligo	200	0.39106146	108	140	-0.26102006	0.05774811	0.000013384171716347656	0.003045996357133706	-10605.9	-10599.63	12.542	0.000397893	0.578877	0.389648	0.00105305	16242	10463	5779	-0.0976892697658811	0.013459548240206141	-1.83535635471344	-2.0411562731208104
chr22_44600072_C_T	SNP	chr22:44599853-44600353	CC	Micro-PVM	Micro-PVM	218	0.40697673	112	140	-0.4566369	0.07178157	3.2467214266131384e-9	2.1746890508825795e-6	-200.38	-69.18	262.405	0.0	0.774484	0.037091	0.00126122	726	707	19	-0.4542975079321073	0.0	-1.7536897286772728	-3.2243072688467675
chr20_45683577_T_C	SNP	chr20:45683280-45683780	CC	Micro-PVM	Micro-PVM	296	0.7093023	89	100	-1.0666194	0.08096767	1.4077936097629474e-25	1.8526640001432265e-21	-593.39	-542.4	101.986	0.0	0.689614	0.165493	0.00121634	1770	1451	319	-0.30646515582260464	0.0	-1.7435360997915268	-2.1587174086064937
chr6_45311339_A_G	SNP	chr6:45311098-45311598	CC	Oligo	Oligo	240	0.349162	103	125	-0.680015	0.059496023	1.3966319264126828e-21	9.315764532502963e-18	-1867.52	-1677.08	380.88	0.0	0.749542	0.110521	0.0011961	9150	8690	460	-0.37149662292180924	0.0	-1.7400613129138947	-2.467054354193357
chr22_47075197_C_T	SNP	chr22:47074957-47075457	CC	Micro-PVM	Micro-PVM	239	0.14244185	46	49	-0.3731442	0.07716294	3.7369387483579948e-6	0.0010375064576771556	-151.37	-129.02	44.708	2.28779e-11	0.732081	0.124442	0.00119989	548	502	46	-0.3547125996616553	4.018142742057975e-9	-1.693208821117878	-3.004958771291349
chr2_33489017_C_G	SNP	chr2:33488657-33489157	CC	Oligo	Oligo	359	0.6843575	92	113	-0.23091772	0.06227287	0.00030387682203863753	0.03687500502617153	-4397.94	-4394.13	7.624	0.00576	0.576451	0.390924	0.00105118	6575	3990	2585	-0.09589197570745578	0.09401135679601666	-1.6917499601840973	-1.591390753694565
chr7_118118217_A_T	SNP	chr7:118117934-118118434	CC	Oligo	Oligo	282	0.4860335	133	174	-0.43917108	0.057367053	3.3032298420180086e-12	4.261729035887274e-9	-3913.27	-3907.73	11.083	0.000871234	0.587857	0.372765	0.00109091	6084	3957	2127	-0.11195454611699501	0.02461514491104119	-1.618640273809433	-1.934586099208138
chr16_10004921_A_G	SNP	chr16:10004727-10005227	CC	Oligo	Oligo	193	0.5698324	124	154	-0.5374738	0.077295475	1.389479274565336e-10	1.2751217854243002e-7	-2793.63	-2767.96	51.342	7.76046e-13	0.632815	0.277382	0.00114492	5637	4528	1109	-0.1952505886088396	1.6777785927191265e-10	-1.616412490606308	-3.1304048622802765
chr2_139911669_C_T	SNP	chr2:139911418-139911918	CC	Micro-PVM	Micro-PVM	250	0.27906978	79	96	-0.80305594	0.06449905	8.331505195607885e-24	8.188022917690571e-20	-132.68	-60.15	145.06	0.0	0.765448	0.0352209	0.00123051	1462	1452	10	-0.45601065559059434	0.0	-1.5772632248699665	-4.200135118624368
chr9_115790897_A_G	SNP	chr9:115790692-115791192	CC	Oligo	Oligo	204	0.064245805	22	23	-0.5451317	0.10353815	5.384900972879578e-7	0.0001980042856326583	-561.11	-549.45	23.326	1.36721e-6	0.683929	0.174798	0.00120554	1472	1276	196	-0.29644520319030376	0.00010438645670246962	-1.5437297970056534	-1.984939520188162
chr1_232020085_C_T	SNP	chr1:232019854-232020354	CC	Micro-PVM	Micro-PVM	230	0.037790697	11	13	-0.45324224	0.13498044	0.001034930979732368	0.08880617896083251	-86.36	-75.65	21.43	3.66923e-6	0.712477	0.151536	0.00119179	484	464	20	-0.3246137500245945	0.0002520908813609456	-1.5244095996022224	-2.9287555656940736
chr3_135584852_G_C	SNP	chr3:135584674-135585174	CC	Oligo	Oligo	177	0.46648043	123	167	-0.61404264	0.058279127	2.587828757498044e-19	1.2084375149819605e-15	-4045.45	-3928.49	233.917	0.0	0.691123	0.159925	0.00122079	10704	9139	1565	-0.3120846297741138	0.0	-1.5117068253457546	-3.636370274791579
chr8_125389493_A_C	SNP	chr8:125389239-125389739	CC	Micro-PVM	Micro-PVM	253	0.43023255	121	148	-0.41785425	0.07603822	2.024907069575481e-7	0.00008435302198289058	-1893.02	-1863.15	59.741	1.07692e-14	0.624137	0.294702	0.00112627	3415	2506	909	-0.1792669880142223	2.9338706760458785e-12	-1.4843968152999878	-2.138701720206295
chr1_198658837_G_GA	Indel	chr1:198658668-198659168	CC	Micro-PVM	Micro-PVM	168	0.8023256	62	68	-1.0807317	0.08500049	1.8725859509815444e-24	2.0140233455144964e-20	-440.28	-357.79	164.979	0.0	0.74621	0.111602	0.00119833	1196	1083	113	-0.3698992319995523	0.0	-1.4784039556980133	-1.2920921306784359
chr21_43835474_G_T	SNP	chr21:43835200-43835700	CC	OPC	OPC	273	0.13202247	40	47	-0.40585962	0.08549328	5.223046980061761e-6	0.0013797288073526318	-109.0	-101.92	14.145	0.000169204	0.639221	0.263091	0.00115893	205	155	50	-0.20842568867531408	0.006757337948433469	-1.4627407491207123	-1.3704557255803613
chr4_95906777_C_A	SNP	chr4:95906517-95907017	CC	Oligo	Oligo	259	0.6340782	109	131	-0.9092646	0.059761796	4.541454445298784e-31	1.7690672651310194e-26	-3308.43	-2937.49	741.882	0.0	0.756607	0.100548	0.00123653	16340	15553	787	-0.38269566181145764	0.0	-1.459702029824257	-1.9542392090736846
chr5_6145506_A_G	SNP	chr5:6145266-6145766	CC	Oligo	Oligo	239	0.34357542	101	123	-0.4763887	0.057953637	1.4852315307897294e-13	2.4925931323162033e-10	-572.17	-521.77	100.793	0.0	0.737227	0.121618	0.00119775	1674	1509	165	-0.35839354016149594	0.0	-1.4560364931821823	-1.8694145625045295
chr19_18536183_Tagaaaaaaa_T	Indel	chr19:18535850-18536350	CC	Micro-PVM	Micro-PVM	332	0.41569766	112	143	-0.18652232	0.05445375	0.0008257292689518436	0.07611267383052428	-610.64	-592.61	36.064	1.90975e-9	0.262755	0.639688	0.0011584	1343	395	948	0.20884033673040836	2.5185010918379905e-7	-1.4229868650436401	-0.857563073371925
chr5_11622893_A_C	SNP	chr5:11622635-11623135	CC	Micro-PVM	Micro-PVM	257	0.113372095	37	39	-0.4023785	0.09773952	0.00006838219516650123	0.011588822894589281	-123.64	-105.28	36.729	1.35717e-9	0.714801	0.163405	0.00121789	348	298	50	-0.3139331774094005	1.8341963433480942e-7	-1.4117723852396011	-2.6504350761739244
chr2_156087080_T_C	SNP	chr2:156086766-156087266	CC	Micro-PVM	Micro-PVM	313	0.6656977	91	115	-1.0925725	0.064227514	1.18418886525205e-34	1.0148293947374153e-29	-348.33	-289.1	118.476	0.0	0.749595	0.0864082	0.00121587	1182	1087	95	-0.39664130472227854	0.0	-1.3695907220244408	-3.061171067210953
chr10_96855597_G_A	SNP	chr10:96855333-96855833	CC	Micro-PVM	Micro-PVM	263	0.40697673	113	140	-0.37223548	0.061563354	1.5137161102489197e-8	8.600486299120471e-6	-97.03	-43.5	107.057	0.0	0.783388	0.0286977	0.00122329	388	373	15	-0.4646617345927899	0.0	-1.3601437881588936	-2.781014675190698
chr13_20539195_A_G	SNP	chr13:20538908-20539408	CC	Micro-PVM	Micro-PVM	286	0.35465115	102	122	-0.5789481	0.07724084	9.635161566932039e-12	1.128768450250011e-8	-456.19	-402.27	107.846	0.0	0.710594	0.159268	0.00118493	1197	1044	153	-0.31690429056562996	0.0	-1.3378026485443115	-0.9462477837487475
chr7_134077870_C_A	SNP	chr7:134077554-134078054	CC	OPC	OPC	315	0.16011237	52	57	-0.45373145	0.09503103	4.652753493007473e-6	0.0012499688000922058	-421.2	-401.85	38.707	4.92417e-10	0.649712	0.248608	0.00115544	889	729	160	-0.22325229316947193	7.129895719865375e-8	-1.335046261548996	-1.8437735814010865
chr20_5838605_G_A	SNP	chr20:5838382-5838882	CC	Micro-PVM	Micro-PVM	222	0.14534883	45	50	-0.39482394	0.08960036	0.000021990432236383344	0.0046004249934594	-76.04	-57.59	36.89	1.24986e-9	0.73074	0.125832	0.00120032	166	144	22	-0.35309816337680894	1.6984682388765555e-7	-1.3101072013378143	-1.39855378199378
chr2_10313276_G_A	SNP	chr2:10313042-10313542	CC	Oligo	Oligo	233	0.29608938	82	106	-0.23261632	0.056172434	0.00006056864119926682	0.010517392910159452	-23685.92	-23674.34	23.16	1.49077e-6	0.584143	0.383878	0.0010632	36393	23529	12864	-0.10344042123053115	0.00011291807460212407	-1.2992109060287476	-0.6207234018104235
chr18_27694745_A_G	SNP	chr18:27694509-27695009	CC	Oligo	Oligo	235	0.050279327	17	18	-0.6919205	0.14016476	2.3065826755768252e-6	0.0006893816280329546	-573.7	-530.31	86.786	0.0	0.729864	0.127821	0.00119915	1793	1631	162	-0.3509697616257717	0.0	-1.2894215881824493	-1.228188519414382
chr5_174925515_C_T	SNP	chr5:174925219-174925719	CC	OPC	OPC	295	0.2752809	86	98	-0.311311	0.08290689	0.0002575180347065019	0.03260031816610815	-41.28	-29.19	24.17	8.82008e-7	0.75088	0.0719008	0.0012229	86	70	16	-0.4126124479326693	0.00007031517355881849	-1.2836284935474396	-1.7864538560990415
chr7_47347672_C_G	SNP	chr7:47347548-47348048	CC	Micro-PVM	Micro-PVM	123	0.13372093	42	46	-0.36887124	0.094746135	0.00015838722151514305	0.022441787456234097	-902.35	-882.36	39.983	2.56229e-10	0.657461	0.238549	0.00115623	1675	1287	388	-0.23376524815571254	3.874261178364645e-8	-1.2480332851409912	-0.5996483428012911
chr12_127263174_G_C	SNP	chr12:127262939-127263439	CC	Micro-PVM	Micro-PVM	234	0.3139535	90	108	-0.5595941	0.07245687	2.864630453078751e-12	3.74548211502847e-9	-106.31	-60.65	91.315	0.0	0.754138	0.0559636	0.00122876	378	350	28	-0.4309178009276861	0.0	-1.2320756167173386	-2.4029680747855453
chr6_1444819_T_C	SNP	chr6:1444562-1445062	CC	Oligo	Oligo	256	0.15921788	53	57	-0.72110844	0.07909674	9.475493561243188e-16	2.4283296188566607e-12	-748.19	-516.79	462.784	0.0	0.758271	0.0508214	0.00122803	6264	6152	112	-0.43718714945289316	0.0	-1.2205395642668009	-4.334838564637318
chr2_11886098_A_C	SNP	chr2:11885847-11886347	CC	Micro-PVM	Micro-PVM	250	0.19186047	62	66	-0.49385574	0.09364885	5.531773646437314e-7	0.00020274370577648862	-127.6	-91.12	72.948	0.0	0.75053	0.0676631	0.00122717	636	599	37	-0.4173017958719036	0.0	-1.2191890627145767	-2.3121359714829217
chr1_7941180_T_A	SNP	chr1:7941091-7941591	CC	Astro	Astro	88	0.6923077	91	112	-0.38111386	0.058089543	9.95970649303382e-10	7.562461334705296e-7	-1210.2	-1206.07	8.272	0.00402563	0.587527	0.374977	0.00108014	2100	1526	574	-0.11041512554753019	0.07402092300145212	-1.2123718857765198	-0.8184100006703363
chr19_7004178_T_C	SNP	chr19:7003910-7004410	CC	Micro-PVM	Micro-PVM	267	0.71802324	86	97	-0.7392492	0.081013665	1.3094232729928305e-15	3.2628318158894465e-12	-340.89	-313.35	55.082	1.15574e-13	0.714136	0.148821	0.00119287	889	742	147	-0.32754528904684704	2.7798493634865388e-11	-1.2063911110162735	-2.7484072866338183
chr13_106012741_T_C	SNP	chr13:106012513-106013013	CC	Micro-PVM	Micro-PVM	227	0.34302324	97	118	-0.27293348	0.06488084	0.00004836214246745689	0.008775178782476691	-124.84	-66.12	117.424	0.0	0.771567	0.0532429	0.00125138	399	376	23	-0.4354482772333358	0.0	-1.1988131999969482	-1.445513631736702
chr14_94781897_G_C	SNP	chr14:94781700-94782200	CC	Micro-PVM	Micro-PVM	196	0.39825583	107	137	-0.36865643	0.06754611	2.4035066236989656e-7	0.00009771916482823914	-1017.21	-1007.38	19.658	9.26099e-6	0.607815	0.318522	0.00109783	1594	1023	571	-0.1561488961360714	0.0005709718273448057	-1.1945436000823975	-0.49630325288579846
chr21_41250178_A_G	SNP	chr21:41249978-41250478	CC	OPC	OPC	199	0.36797753	105	131	-0.24552624	0.060849853	0.00009130157299353764	0.01457763059380757	-88.98	-78.93	20.1	7.34962e-6	0.675216	0.204773	0.00118218	201	153	48	-0.26730050034716346	0.0004662707605555128	-1.1529515981674194	-1.6793183606663793
chr7_55338378_T_C	SNP	chr7:55337996-55338496	CC	Oligo	Oligo	381	0.22905028	73	82	-0.58268183	0.058217894	5.571982938815735e-18	2.0782960892670186e-14	-587.58	-512.61	149.933	0.0	0.723326	0.135239	0.00122924	1720	1546	174	-0.34248251442814465	0.0	-1.1474694982171059	-4.216508889800622
chr19_12497569_T_G	SNP	chr19:12497300-12497800	CC	Micro-PVM	Micro-PVM	268	0.21511628	65	74	-0.36304054	0.074354395	3.0615661051224295e-6	0.0008756906334199862	-355.95	-351.23	9.432	0.00213205	0.624483	0.300361	0.00110087	595	422	173	-0.17523063349062112	0.047541397575379105	-1.1400275230407715	-1.0082521756291014
chr10_71540262_C_T	SNP	chr10:71540055-71540555	CC	Oligo	Oligo	206	0.4134078	117	148	-0.34631243	0.059347287	3.7879316775026596e-8	0.000019335206949413207	-1830.52	-1764.73	131.579	0.0	0.712018	0.152322	0.00119103	4280	3651	629	-0.3237707383668464	0.0	-1.133112471550703	-1.934833995562967
chr6_25270803_G_A	SNP	chr6:25270523-25271023	CC	Micro-PVM	Micro-PVM	279	0.36627907	100	126	-0.2926578	0.06328831	9.06987354464122e-6	0.0022037529770977003	-831.78	-817.46	28.638	8.72673e-8	0.602616	0.328842	0.001091	1408	996	412	-0.14695992733971902	8.563478234903128e-6	-1.1320971250534058	-0.5306883001144418
chr19_4593892_G_A	SNP	chr19:4593640-4594140	CC	Micro-PVM	Micro-PVM	251	0.45348838	123	156	-0.61377865	0.07267173	5.6643033898304673e-14	1.0280858450360331e-10	-843.91	-799.63	88.557	0.0	0.673283	0.215424	0.00117174	1745	1366	379	-0.2575983985723078	0.0	-1.104220688343048	-3.1844799849000927
chr11_114269253_G_GT	Indel	chr11:114269008-114269508	CC	Micro-PVM	Micro-PVM	244	0.10465116	34	36	-0.68714124	0.09859853	1.508057210374067e-10	1.3710207184736273e-7	-94.26	-62.22	64.083	1.22125e-15	0.759905	0.0762991	0.00125091	339	319	20	-0.4087554103119083	3.6977802750219054e-13	-1.1031536757946014	-1.6617123647977288
chr15_75450779_A_G	SNP	chr15:75450524-75451024	CC	OPC	OPC	254	0.3286517	95	117	-0.41172948	0.057854507	6.047303434265438e-11	5.997632795299203e-8	-641.45	-634.5	13.904	0.000192344	0.613754	0.311585	0.00109821	1251	981	270	-0.16327475660271534	0.007506032872610699	-1.0952911227941513	-2.9577322313029875
chr10_133175457_G_A	SNP	chr10:133175195-133175695	CC	Micro-PVM	Micro-PVM	261	0.24127907	69	83	-0.28030583	0.06571432	0.00003844324979747552	0.007273570414241058	-963.37	-955.8	15.136	0.000100052	0.595339	0.337508	0.00106504	1716	1259	457	-0.13819575986201382	0.0043811793894879695	-1.09366425126791	-2.5389996951561327
chr11_79247944_T_A	SNP	chr11:79247735-79248235	CC	Oligo	Oligo	208	0.0670391	22	24	-0.7058349	0.14797074	4.711784696191851e-6	0.00126317572982784	-361.86	-311.72	100.279	0.0	0.753034	0.108733	0.00123474	1443	1350	93	-0.3738255236044081	0.0	-1.088463231921196	-1.7649226992234195
chr2_12171419_A_G	SNP	chr2:12171143-12171643	CC	Oligo	Oligo	275	0.32122904	96	115	-0.1981227	0.05583281	0.0005335571785491723	0.05584655847239671	-1475.85	-1443.98	63.73	1.44329e-15	0.651281	0.246512	0.00115556	2965	2329	636	-0.22542445753085621	4.337232410682526e-13	-1.077300488948822	-2.286678135625871
chr1_205751349_G_A	SNP	chr1:205751140-205751640	CC	Micro-PVM	Micro-PVM	208	0.113372095	37	39	-0.45311826	0.11217478	0.00009180541131321127	0.014643105950237966	-39.33	-30.73	17.206	0.0000335419	0.744107	0.102657	0.00121088	108	94	14	-0.3787655119962587	0.0017424149606699835	-1.063766896724701	-2.598057742958055
chr14_28271328_G_A	SNP	chr14:28271117-28271617	CC	Micro-PVM	Micro-PVM	210	0.5552326	119	153	-0.1972887	0.04682908	0.000047199248331918736	0.008605718052151205	-48.92	-30.09	37.652	8.45726e-10	0.750685	0.0785745	0.00121073	112	102	10	-0.40524739240249885	1.1796889329249841e-7	-1.0595259331166744	-3.390341966094714
chr2_175015867_T_C	SNP	chr2:175015735-175016235	CC	Oligo	Oligo	131	0.17597765	59	63	-0.2363053	0.06617267	0.0004933188401224616	0.052791867474599935	-139.19	-58.43	161.531	0.0	0.781662	0.0302092	0.00122302	854	841	13	-0.46279064955130816	0.0	-1.0594201050698757	-3.1391235026852984
chr21_25154016_C_T	SNP	chr21:25153856-25154356	CC	Oligo	Oligo	159	0.0698324	25	25	-0.34004992	0.09199433	0.0003169048472681533	0.03804010135264878	-3158.23	-3141.41	33.641	6.62681e-9	0.636603	0.264675	0.00116225	5673	4260	1413	-0.20633367285121795	7.983655626487623e-7	-1.0540381073951721	-1.008239127450252
chr3_110048016_A_C	SNP	chr3:110047717-110048217	CC	Micro-PVM	Micro-PVM	298	0.31686047	90	109	-0.22047384	0.054343063	0.00008586434762537234	0.013880051868740782	-116.13	-93.83	44.611	2.4028e-11	0.725697	0.133127	0.00119716	275	240	35	-0.34498919452646876	4.208753862223458e-9	-1.0455423593521118	-1.3128759604823965
chr8_27522365_A_G	SNP	chr8:27522152-27522652	CC	Oligo	Oligo	212	0.4078212	118	146	-0.99611336	0.07160015	7.512044452883253e-28	1.490206548146482e-23	-2651.31	-2517.11	268.4	0.0	0.749315	0.0876467	0.00121506	16402	15582	820	-0.3952799154369907	0.0	-1.0432238541543484	-4.150820966177855
chr21_25154073_T_G	SNP	chr21:25153856-25154356	CC	Oligo	Oligo	216	0.0726257	26	26	-0.30524167	0.09001491	0.0009136457613123005	0.08156367240779679	-3158.84	-3141.68	34.323	4.6687e-9	0.637925	0.263335	0.00116013	5674	4261	1413	-0.20781461509442334	5.774175111506223e-7	-1.0425958633422852	-0.9924847094530331
chr13_80127890_G_GA	Indel	chr13:80127582-80128082	CC	Micro-PVM	Micro-PVM	307	0.82848835	55	59	-0.6394494	0.07206576	5.3347002435668516e-15	1.1761025738620556e-11	-144.16	-111.33	65.666	5.55112e-16	0.732048	0.124158	0.00120025	411	363	48	-0.35499050462155135	1.7434377259903835e-13	-1.0416070520877838	-1.824499994607863
chr12_117021068_G_A	SNP	chr12:117020828-117021328	CC	L23_IT	L2/3 IT	239	0.12804878	39	42	-0.31512386	0.05090183	8.642970012157314e-9	5.223172141132382e-6	-399.2	-374.45	49.508	1.97531e-12	0.673489	0.213403	0.00117512	735	575	160	-0.2593810745840531	4.040573947953942e-10	-1.0337474048137665	-1.0041528123975323
chr2_212210675_T_C	SNP	chr2:212210435-212210935	CC	Oligo	Oligo	239	0.33798882	100	121	-0.2361219	0.0565061	0.00005235253470446544	0.009349569375891334	-2614.46	-2607.6	13.715	0.000212769	0.585375	0.37894	0.00107374	4091	2699	1392	-0.10703711961340434	0.008148793378676668	-1.0252960920333862	-0.8304263197273103
chr13_39029731_C_G	SNP	chr13:39029491-39029991	CC	Micro-PVM	Micro-PVM	239	0.3633721	105	125	-0.33310476	0.06038174	1.8361362062873436e-7	0.00007748360253863544	-156.08	-119.72	72.718	0.0	0.751401	0.116934	0.00119081	421	374	47	-0.3653353832334295	0.0	-1.023059830069542	-2.0646465017989017
chr7_31688358_AACAAAAGAGGT_A	Indel	chr7:31688105-31688605	CC	Astro	Astro	252	0.22252747	71	81	-0.92095923	0.050594274	1.6762768317616785e-38	3.150307628851109e-33	-106.65	23.77	260.84	0.0	0.78113	7.13981e-10	0.00122726	554	554	0	-0.49999999908596393	0.0	-1.0173166394233704	-1.2332822187384072
chr6_31054400_C_CTTG	Indel	chr6:31054049-31054549	CC	Micro-PVM	Micro-PVM	350	0.0872093	26	30	-0.5964044	0.1165939	1.1163780486343415e-6	0.0003708319237290111	-58.06	-43.63	28.874	7.7241e-8	0.724391	0.147312	0.00122492	155	116	39	-0.33100666167261095	7.658104218980803e-6	-1.007708877325058	-1.2113313156244145
chr9_123123707_C_T	SNP	chr9:123123468-123123968	CC	L23_IT	L2/3 IT	238	0.10670731	34	35	-0.403461	0.054828543	2.530314770826246e-11	2.7083783407759454e-8	-119.01	-58.0	122.03	0.0	0.762345	0.0352836	0.00123022	447	433	14	-0.4557643745472517	0.0	-1.0054863765835762	-2.1631865108823507
chr13_80127891_T_C	SNP	chr13:80127582-80128082	CC	Micro-PVM	Micro-PVM	308	0.81395346	55	64	-0.5764765	0.06668536	1.8930507370454453e-14	3.758831718561655e-11	-137.98	-109.88	56.207	6.51701e-14	0.713809	0.134254	0.00119896	352	304	48	-0.341693364761816	1.617030596688671e-11	-0.997663825750351	-1.6775385154317388
chr2_47341934_G_A	SNP	chr2:47341630-47342130	CC	Micro-PVM	Micro-PVM	303	0.29069766	84	100	-0.3632598	0.072733015	1.8916555297880676e-6	0.0005819964175214038	-286.67	-281.29	10.765	0.00103455	0.621115	0.301592	0.00110006	513	387	126	-0.1731443459299647	0.028006976245031016	-0.9932495355606079	-0.5624159931470172
chr14_93824599_C_T	SNP	chr14:93824327-93824827	CC	Oligo	Oligo	271	0.5083799	138	176	-0.373028	0.058207717	2.2698492935631226e-9	1.579426454683179e-6	-14286.25	-14274.96	22.568	2.02824e-6	0.595805	0.338429	0.00106291	23024	15806	7218	-0.1377470740735191	0.00014874839387783606	-0.9887351393699646	-0.5322675239799675
chr11_46104454_C_T	SNP	chr11:46104216-46104716	CC	Astro	Astro	237	0.09065934	32	33	-0.37141436	0.090681374	0.00007133426959119863	0.011981450575331362	-462.78	-458.7	8.16	0.00428359	0.618145	0.305695	0.00109931	781	564	217	-0.16910395739521994	0.07723204372595915	-0.9872646331787109	-0.9254124687080232
chr20_51796731_T_C	SNP	chr20:51796485-51796985	CC	Oligo	Oligo	245	0.39385474	113	141	-0.46250913	0.052842125	7.501442290009727e-15	1.6112977882704432e-11	-1244.27	-1198.13	92.282	0.0	0.689449	0.165728	0.001216	2842	2392	450	-0.30620620058771464	0.0	-0.9869897365570068	-1.9480979273928973
chr18_58549440_C_T	SNP	chr18:58549191-58549691	CC	Micro-PVM	Micro-PVM	248	0.29360464	84	101	-0.35926288	0.06254448	6.382770506987192e-8	0.00003056916456282505	-58.26	-28.11	60.304	8.10463e-15	0.765588	0.0349464	0.00123051	209	201	8	-0.45634616076460927	2.239683682667423e-12	-0.9821903333067894	-2.4277156276913816
chr7_74890806_G_A	SNP	chr7:74890582-74891082	CC	Micro-PVM	Micro-PVM	223	0.33430234	99	115	-0.5006954	0.072312266	1.9009291521705775e-10	1.6929907667052247e-7	-95.57	-50.31	90.514	0.0	0.756491	0.0380116	0.00124183	364	352	12	-0.45215673303020026	0.0	-0.9710874035954475	-1.8399973388590867
chr2_156087063_G_A	SNP	chr2:156086766-156087266	CC	Micro-PVM	Micro-PVM	296	0.45348838	118	156	-0.8273642	0.091289155	1.8504343351549098e-15	4.474577454070108e-12	-150.92	-87.42	126.999	0.0	0.771141	0.0529081	0.00125262	728	702	26	-0.4357949665863357	0.0	-0.9710825681686401	-1.4115088286280177
chr4_12102105_G_T	SNP	chr4:12101935-12102435	CC	Micro-PVM	Micro-PVM	169	0.16860466	54	58	-0.38703176	0.0795938	3.334212056605532e-6	0.0009416812061109581	-270.03	-256.32	27.412	1.64393e-7	0.679822	0.195902	0.00119316	554	428	126	-0.2762970981724836	0.000015291715180458834	-0.9653889238834381	-1.061438160577044
chr18_939715_G_A	SNP	chr18:939468-939968	CC	Micro-PVM	Micro-PVM	246	0.65988374	100	117	-0.25173232	0.049447134	1.2420145065867294e-6	0.0004062414010771248	-59.06	-18.44	81.231	0.0	0.782254	0.0278629	0.00123128	270	265	5	-0.46560632175430483	0.0	-0.9562729801982641	-3.801656866976694
chr3_16375444_G_A	SNP	chr3:16375210-16375710	CC	Astro	Astro	233	0.027472528	10	10	-0.7775911	0.14998959	7.55135629814366e-7	0.0002653075541190671	-290.44	-278.31	24.252	8.4517e-7	0.673838	0.211807	0.0011765	788	697	91	-0.2608443563730389	0.00006766795022481988	-0.9512209296226501	-1.9163682139356721
chr10_78424792_T_A	SNP	chr10:78424521-78425021	CC	Micro-PVM	Micro-PVM	270	0.20639534	62	71	-0.6968487	0.09519193	2.4240085967012328e-11	2.603435783668044e-8	-279.87	-254.94	49.865	1.64679e-12	0.711823	0.152295	0.00119124	748	648	100	-0.323756709153148	3.4048526699658376e-10	-0.9482039175927639	-3.68643813034493
chr9_141203503_C_T	SNP	chr9:141203146-141203646	CC	Micro-PVM	Micro-PVM	356	0.5697674	116	148	-0.87573487	0.0653829	4.0801002184658365e-26	5.874622619444635e-22	-64.19	-22.63	83.135	0.0	0.76995	0.0345563	0.00123432	366	346	20	-0.45704657626671163	0.0	-0.9370525777339935	-1.3528772402434481
chr22_36059627_A_C	SNP	chr22:36059379-36059879	CC	Micro-PVM	Micro-PVM	247	0.44767442	122	154	-0.43739375	0.064254515	3.4574933054676647e-10	2.905825373942286e-7	-419.33	-397.37	43.933	3.39867e-11	0.673952	0.202857	0.0011856	841	634	207	-0.26864174523756024	5.828746800019211e-9	-0.9342082180082798	-2.857967928310693
chr4_10273031_A_T	SNP	chr4:10272683-10273183	CC	OPC	OPC	347	0.23314607	74	83	-0.6242613	0.070498064	4.4035759523881585e-15	9.879027480115693e-12	-429.47	-410.77	37.405	9.59529e-10	0.651366	0.246491	0.00115555	855	699	156	-0.22546741853101332	1.3269919769472882e-7	-0.9270505905151367	-1.1611945871719944
chr16_71269075_T_A	SNP	chr16:71268825-71269325	CC	Oligo	Oligo	249	0.72625697	81	98	-0.11818114	0.02840004	0.000056012812474217	0.009880210025729544	-260.27	-237.3	45.946	1.21552e-11	0.688803	0.167401	0.00121502	543	447	96	-0.3044846788849387	2.221027436236482e-9	-0.9220653753727674	-3.776082900126896
chr2_216316973_G_A	SNP	chr2:216316751-216317251	CC	Micro-PVM	Micro-PVM	221	0.29069766	86	100	-0.5739014	0.071678534	6.226466732092639e-13	9.288355375397335e-10	-363.94	-343.7	40.475	1.99192e-10	0.680419	0.182772	0.00121871	863	704	159	-0.28826007222040084	3.0617592758537564e-8	-0.9193158373236656	-2.2769875690322015
chr3_62582445_C_T	SNP	chr3:62582192-62582692	CC	Astro	Astro	252	0.052197803	19	19	-0.45272928	0.11784026	0.00018549379360549548	0.02535164834574447	-30.01	-21.02	17.97	0.0000224458	0.758574	0.0893039	0.00124497	82	74	8	-0.3946736316632383	0.00123406070270065	-0.9067395776510239	-1.5039280941161386
chr21_44570928_A_G	SNP	chr21:44570602-44571102	CC	Oligo	Oligo	325	0.4217877	114	151	-0.33718917	0.060650572	1.3943412502852503e-7	0.000060940756695106825	-2923.78	-2902.73	42.108	8.63477e-11	0.645849	0.253592	0.00115528	5214	3849	1365	-0.21805599255537605	1.3969358682274409e-8	-0.9010890871286392	-1.919965624990321
chr18_48481751_A_G	SNP	chr18:48481499-48481999	CC	Oligo	Oligo	251	0.0698324	24	25	-0.3501899	0.10481802	0.0010800952913655865	0.09138525794306065	-226.62	-169.84	113.553	0.0	0.751246	0.0650125	0.001229	1120	1079	41	-0.4203530499222979	0.0	-0.8995683994144201	-3.9357404403241696
chr11_132165055_G_T	SNP	chr11:132164777-132165277	CC	L23_IT	L2/3 IT	277	0.039634146	13	13	-0.44358823	0.10182239	0.000028023770278353643	0.0056061586982237115	-62.22	-54.0	16.453	0.0000498581	0.72059	0.139781	0.00119406	155	139	16	-0.33753404054762426	0.002442120186466454	-0.8945996165275574	-1.827498577159326
chr6_151903413_C_T	SNP	chr6:151903203-151903703	CC	Micro-PVM	Micro-PVM	209	0.09011628	30	31	-0.47311527	0.10330123	0.000010882632591253755	0.0025634463791623487	-738.97	-731.65	14.642	0.00012997	0.598696	0.334341	0.00109199	1191	810	381	-0.1416637282337142	0.005442573262708551	-0.8867709636688232	-0.8387692279192126
chr6_7371812_T_C	SNP	chr6:7371648-7372148	CC	Oligo	Oligo	163	0.7569832	72	87	-0.32110158	0.05406179	2.2947220043667107e-8	0.000012413753061218787	-381.9	-355.15	53.503	2.58238e-13	0.717533	0.143877	0.00119308	944	813	131	-0.33297500609465874	5.947921468085746e-11	-0.8802522569894791	-1.6135528903135696
chr11_79247938_T_C	SNP	chr11:79247735-79248235	CC	Oligo	Oligo	202	0.4273743	117	153	-0.4937654	0.061027527	3.04111506575125e-13	4.794302908168663e-10	-3218.67	-3171.12	95.088	0.0	0.672433	0.226274	0.00114987	6328	4916	1412	-0.24822272442520193	0.0	-0.8801663815975189	-1.2199360650192528
chr3_71504121_T_G	SNP	chr3:71503829-71504329	CC	Micro-PVM	Micro-PVM	291	0.55813956	115	152	-0.34881446	0.058305506	2.0580113623377546e-8	0.000011279612273516977	-180.18	-153.05	54.258	1.75859e-13	0.74397	0.10794	0.00120385	540	441	99	-0.3732964749797514	4.1371506576391786e-11	-0.8785936236381531	-1.3291741494404596
chr2_241106076_A_G	SNP	chr2:241105852-241106352	CC	Micro-PVM	Micro-PVM	223	0.11046512	35	38	-0.4942478	0.10406172	5.379689541488689e-6	0.0014152992007299755	-178.42	-171.05	14.745	0.000123063	0.674033	0.200832	0.00118731	349	270	79	-0.27044229681150805	0.005203273664797105	-0.8785566240549088	-1.2909162505117635
chr12_117021068_G_A	SNP	chr12:117020828-117021328	CC	L5_IT_A	L5 IT A	239	0.10948905	28	30	-0.4120753	0.12358552	0.001229097788545581	0.09972539385634915	-40.85	-36.76	8.172	0.00425398	0.660976	0.233404	0.0011559	74	53	21	-0.23903262595317426	0.07687186492189661	-0.8759481012821198	-1.0459100751008894
chr14_70952541_G_A	SNP	chr14:70952283-70952783	CC	Micro-PVM	Micro-PVM	257	0.09883721	34	34	-0.56226295	0.121851884	9.447654527189036e-6	0.0022794648174313537	-117.97	-61.54	112.854	0.0	0.77479	0.0405941	0.00126064	595	580	15	-0.4502147515508335	0.0	-0.8745626732707024	-3.6287897002478187
chr13_110080392_A_G	SNP	chr13:110080215-110080715	CC	Oligo	Oligo	176	0.57541895	117	152	-0.32782662	0.043891918	9.044309627127416e-12	1.0673004006353623e-8	-141.69	-60.35	162.67	0.0	0.769053	0.0277123	0.00122637	566	548	18	-0.46521899234316555	0.0	-0.8652506908401847	-4.8148557971222
chr18_57413315_C_G	SNP	chr18:57413098-57413598	CC	L23_IT	L2/3 IT	216	0.2012195	59	66	-0.2094066	0.04312141	3.6465443848168995e-6	0.0010162023691145659	-1017.62	-998.17	38.891	4.48238e-10	0.626039	0.290482	0.00113118	1707	1254	453	-0.18306018083600922	6.530017890975357e-8	-0.8552644848823547	-0.7531809602300548
chr8_20688512_A_G	SNP	chr8:20688229-20688729	CC	OPC	OPC	282	0.3483146	102	124	-0.4758264	0.06305027	6.121787557337697e-12	7.47421260135763e-9	-303.04	-254.33	97.405	0.0	0.709598	0.155913	0.00118962	655	544	111	-0.31986017508731834	0.0	-0.8546780869364738	-2.093306346741248
chr1_39927035_A_G	SNP	chr1:39926745-39927245	CC	Oligo	Oligo	289	0.31005585	91	111	-0.203642	0.052129414	0.00014741410946906717	0.021221601438474128	-1253.24	-1194.96	116.554	0.0	0.673444	0.214634	0.00117274	2359	1837	522	-0.2583162740209757	0.0	-0.8492844775319099	-2.5589213076202295
chr22_33560559_G_A	SNP	chr22:33560255-33560755	CC	Micro-PVM	Micro-PVM	303	0.32848838	91	113	-0.2641099	0.055238906	4.708194881028398e-6	0.0012623397079872456	-22.43	1.47	47.788	4.74776e-12	0.791095	0.00994322	0.00125219	80	79	1	-0.4875870841718389	9.192003159920478e-10	-0.8376107215881348	-1.752223344260981
chr2_173000341_A_G	SNP	chr2:173000044-173000544	CC	Micro-PVM	Micro-PVM	296	0.22965117	71	79	-0.5509591	0.076129094	3.7505362308960896e-11	3.882567574183271e-8	-389.85	-328.04	123.611	0.0	0.746947	0.0996951	0.00120861	1496	1319	177	-0.38224646518286776	0.0	-0.8346265554428101	-0.7098816696531969
chr7_34807126_G_A	SNP	chr7:34806959-34807459	CC	L23_IT	L2/3 IT	166	0.10060975	32	33	-0.3338644	0.08319401	0.00010470796295272983	0.01624701521207336	-113.82	-98.81	30.037	4.23897e-8	0.705481	0.162056	0.00118797	288	258	30	-0.31319989810232873	4.421610012607841e-6	-0.8341200649738312	-1.5479076452294067
chr3_160437003_T_C	SNP	chr3:160436742-160437242	CC	Oligo	Oligo	260	0.82122904	58	64	-1.0446196	0.06359334	5.357781473996194e-34	4.070501897828783e-29	-948.08	-904.22	87.721	0.0	0.719618	0.141852	0.001193	3983	3750	233	-0.33533727233681965	0.0	-0.8297677990049124	-3.947204418149217
chr12_125444226_T_C	SNP	chr12:125443957-125444457	CC	L5_IT_A	L5 IT A	268	0.44525546	98	122	-0.31626198	0.07174953	0.000027966303409418517	0.005595811953450126	-205.76	-195.53	20.442	6.14707e-6	0.648061	0.250767	0.0011552	401	319	82	-0.22100668871018703	0.0003982988737880309	-0.8219400197267532	-1.6899448847210703
chr2_139135684_C_G	SNP	chr2:139135342-139135842	CC	Micro-PVM	Micro-PVM	341	0.30813953	90	106	-0.7344539	0.07673881	1.0707265448552227e-16	3.2377787163274306e-13	-178.43	-97.86	161.126	0.0	0.758509	0.0509002	0.00122766	692	656	36	-0.4371143792287016	0.0	-0.8189375400543213	-0.6761584693387374
chr1_115837481_C_A	SNP	chr1:115837249-115837749	CC	L23_IT	L2/3 IT	231	0.2957317	84	97	-0.16587813	0.040868837	0.000088221025288502	0.014183531107033099	-2031.44	-2025.58	11.727	0.000616013	0.583337	0.405158	0.0010474	3152	1858	1294	-0.09012640428125585	0.01890289521102279	-0.8154164552688599	-0.7404599049367113
chr8_27178367_A_G	SNP	chr8:27178108-27178608	CC	Oligo	Oligo	258	0.086592175	30	31	-0.47972852	0.10049907	4.644938767668465e-6	0.0012481261798497545	-86.98	-38.88	96.201	0.0	0.767899	0.0224436	0.00123126	624	615	9	-0.4716026948313301	0.0	-0.8151807505637407	-4.154509272020146
chr2_237806382_G_A	SNP	chr2:237806164-237806664	CC	Pvalb	Pvalb	217	0.3363636	92	111	-0.48742265	0.07328815	8.919590503209804e-10	6.83833978919531e-7	-175.31	-156.25	38.103	6.70976e-10	0.682909	0.185376	0.00119957	382	317	65	-0.2865032794531749	9.508275086890494e-8	-0.8132350444793701	-1.1955937408244153
chr11_72322617_G_A	SNP	chr11:72322440-72322940	CC	Astro	Astro	176	0.041208792	14	15	-0.5890737	0.09289249	3.027511265086118e-9	2.042161103507448e-6	-123.94	-118.12	11.644	0.000644101	0.680358	0.195405	0.00119342	440	402	38	-0.2768745653789896	0.019560285295848277	-0.8075280785560608	-1.9439378000037204
chr7_83794045_C_G	SNP	chr7:83793815-83794315	CC	L23_IT	L2/3 IT	229	0.06402439	21	21	-0.27681163	0.07748774	0.0005103315355391707	0.05408994194908121	-21.79	-8.21	27.164	1.86884e-7	0.766949	0.0444415	0.001221	65	63	2	-0.4452279759252789	0.00001719847841598584	-0.8051238432526588	-2.973117267650283
chr22_31079139_T_C	SNP	chr22:31078946-31079446	CC	Micro-PVM	Micro-PVM	192	0.5261628	125	163	-0.3221633	0.05396383	2.1856033246486334e-8	0.000011899168288768226	-168.39	-121.62	93.523	0.0	0.742661	0.10096	0.00121391	446	394	52	-0.3803254067881193	0.0	-0.8009472787380219	-1.534607393195442
chr10_78421054_C_T	SNP	chr10:78420856-78421356	CC	Micro-PVM	Micro-PVM	197	0.54651165	119	156	-0.60008556	0.07612026	1.2113794736405082e-12	1.7070035455679608e-9	-577.17	-562.21	29.914	4.51683e-8	0.654331	0.242295	0.00115611	1199	917	282	-0.22977027210899525	4.684030410722272e-6	-0.8000505119562149	-1.888412865129452
chr15_26640654_C_T	SNP	chr15:26640418-26640918	CC	Oligo	Oligo	235	0.064245805	23	23	-0.5087756	0.13452165	0.00023275117555098448	0.03016145519670964	-316.9	-309.56	14.668	0.000128234	0.648036	0.261226	0.00116482	650	512	138	-0.21270546883076602	0.005383007925356991	-0.7937282919883728	-0.490205713989585
chr19_15712957_C_T	SNP	chr19:15712694-15713194	CC	Micro-PVM	Micro-PVM	262	0.10755814	34	37	-0.57159543	0.11451406	1.9159170029456773e-6	0.0005887168566342417	-89.33	-68.21	42.247	8.04348e-11	0.749438	0.0909942	0.00121202	273	251	22	-0.3917292792922499	1.3068622536601349e-8	-0.7928828224539757	-2.207738811923774
chr3_135584982_C_A	SNP	chr3:135584674-135585174	CC	Oligo	Oligo	307	0.15921788	52	57	-0.8020251	0.093874805	2.4377818005100952e-14	4.72826561236565e-11	-468.92	-300.88	336.075	0.0	0.753574	0.046499	0.00123102	3416	3345	71	-0.4418815533082606	0.0	-0.7901921272277832	-0.945305507962447
chr5_75002469_A_G	SNP	chr5:75002223-75002723	CC	OPC	OPC	245	0.71910113	86	100	-0.31527832	0.058364175	2.9172270884256617e-7	0.00011584432482098459	-134.63	-106.13	56.998	4.36318e-14	0.71835	0.142896	0.00119333	323	280	43	-0.33408224827749566	1.1055829147298702e-11	-0.7869424000382423	-1.9775969627181411
chr15_94894744_C_T	SNP	chr15:94894447-94894947	CC	L23_IT	L2/3 IT	296	0.2317073	66	76	-0.51673853	0.05091318	7.524484968250436e-18	2.7369921878991396e-14	-225.71	-140.82	169.776	0.0	0.765579	0.0619801	0.00125712	955	924	31	-0.4251049260409317	0.0	-0.7812847942113876	-1.810640025878806
chr2_602423_C_A	SNP	chr2:602205-602705	CC	L23_IT	L2/3 IT	217	0.19207317	62	63	-0.32302746	0.05409585	2.4596009252866433e-8	0.000013209637841338266	-178.63	-127.23	102.803	0.0	0.750074	0.0862264	0.00121562	626	590	36	-0.39689542178863	0.0	-0.7804156243801117	-2.0214907868528913
chr14_65034317_T_G	SNP	chr14:65033982-65034482	CC	Pvalb	Pvalb	334	0.5121212	119	161	-0.28516927	0.05545842	1.0595430877077213e-6	0.00035421547501051775	-49.62	-42.4	14.452	0.000143779	0.682289	0.187892	0.00119748	91	72	19	-0.28407710579752954	0.005911256327809207	-0.7794192284345627	-1.5031365461849204
chr6_7371812_T_C	SNP	chr6:7371648-7372148	CC	OPC	OPC	163	0.7668539	70	83	-0.31002423	0.053495113	4.642089975040499e-8	0.000023083922647008978	-41.91	-27.39	29.037	7.0999e-8	0.746303	0.0631555	0.00124669	102	92	10	-0.421978087820438	7.0891685856923144e-6	-0.7792146354913712	-1.337071262311892
chr18_47513626_G_A	SNP	chr18:47513368-47513868	CC	L23_IT	L2/3 IT	257	0.039634146	13	13	-0.3052546	0.090518065	0.001003811227120126	0.08699224130166888	-31.46	-16.92	29.085	6.92833e-8	0.745317	0.0445891	0.00125916	87	80	7	-0.4435513917413728	6.930907670285666e-6	-0.7780121341347694	-2.221721535472849
chr10_94267026_G_A	SNP	chr10:94266728-94267228	CC	Micro-PVM	Micro-PVM	297	0.113372095	37	39	-0.45961586	0.10627817	0.000030458555552303974	0.006006197947611682	-53.04	-39.84	26.416	2.75278e-7	0.743916	0.106412	0.00120543	171	159	12	-0.3748577019691225	0.00002451516884577718	-0.7771766185760498	-1.4484122010247127
chr12_540779_C_T	SNP	chr12:540480-540980	CC	Micro-PVM	Micro-PVM	298	0.56395346	121	150	-0.21478716	0.062635586	0.0008151641368572737	0.07543686496276636	-134.73	-122.0	25.457	4.52279e-7	0.667843	0.228477	0.00115072	304	251	53	-0.24509438593359512	0.000038468399911358835	-0.7753660678863525	-1.2402031579897455
chr5_75002578_G_T	SNP	chr5:75002223-75002723	CC	Oligo	Oligo	354	0.7709497	72	82	-1.0641074	0.07181249	4.273995734977146e-30	1.3626266704721404e-25	-515.18	-323.2	383.954	0.0	0.763761	0.0375832	0.00123124	5401	5330	71	-0.4530998040542379	0.0	-0.7742311954498291	-0.29735141103962426
chr19_41797379_A_G	SNP	chr19:41797119-41797619	CC	Micro-PVM	Micro-PVM	259	0.627907	101	128	-0.151185	0.044619836	0.0009350449858968698	0.08289650372589207	-47.23	-27.18	40.104	2.40759e-10	0.750524	0.07455	0.00122109	147	134	13	-0.4096444682537566	3.654639058461102e-8	-0.7735922560095787	-2.377339914399122
chr1_180281039_A_T	SNP	chr1:180280740-180281240	CC	Oligo	Oligo	298	0.3351955	97	120	-0.17794287	0.045655735	0.00015240821195909305	0.021773759708169974	-12281.45	-12272.04	18.827	0.0000143127	0.587391	0.375363	0.00108034	19477	13017	6460	-0.11011535657083743	0.0008352447754571949	-0.773155078291893	-1.5092970895360878
chr7_68443475_A_G	SNP	chr7:68443226-68443726	CC	Pvalb	Pvalb	248	0.24545453	69	81	-0.3824217	0.06577238	5.064103544197928e-8	0.000024911882517842925	-215.87	-202.3	27.136	1.89633e-7	0.661483	0.246662	0.00118505	360	255	105	-0.2283891889511036	0.00001742780648563413	-0.7716292291879654	-1.6430146813996658
chr11_15661889_G_A	SNP	chr11:15661690-15662190	CC	Oligo	Oligo	198	0.08938547	32	32	-0.27065694	0.07992287	0.0009276684397475729	0.08245270848230536	-42.51	-20.96	43.098	5.20655e-11	0.765334	0.0253259	0.00123198	150	142	8	-0.46796865504371726	8.701234381222797e-9	-0.7665314264595509	-3.1902275453663527
chr10_128342400_G_A	SNP	chr10:128342120-128342620	CC	L23_IT	L2/3 IT	279	0.24390243	71	80	-0.22416382	0.040160365	1.5032543489156012e-7	0.00006511114147589767	-250.12	-212.55	75.147	0.0	0.699573	0.162199	0.00125099	497	409	88	-0.31178432346374674	0.0	-0.7592333406209946	-1.6570650442179156
chr9_2291026_C_T	SNP	chr9:2290736-2291236	CC	Micro-PVM	Micro-PVM	289	0.27325583	83	94	-0.38133818	0.07118657	3.801771943340466e-7	0.00014593349611314357	-241.24	-197.69	87.087	0.0	0.724778	0.14773	0.00122418	563	486	77	-0.33068350089626686	0.0	-0.7586793042719364	-3.4201478148849658
chr6_111070472_T_C	SNP	chr6:111070253-111070753	CC	Micro-PVM	Micro-PVM	218	0.4505814	111	155	-0.2885978	0.06378102	0.000013635348845834664	0.003093957408931437	-1026.92	-1019.92	14.007	0.000182109	0.593831	0.339993	0.00108369	1764	1181	583	-0.13591319135083268	0.007179461677300161	-0.7554218173027039	-0.5067235085355583
chr10_102732591_G_A	SNP	chr10:102732335-102732835	CC	Micro-PVM	Micro-PVM	255	0.14534883	48	50	-0.46148577	0.10111898	0.000011628695588743346	0.0027070406522842847	-44.37	-14.4	59.945	9.76996e-15	0.783586	0.020702	0.00125534	250	246	4	-0.474260463913424	2.6751165858610027e-12	-0.753621332347393	-1.894780655291844
chr7_149842355_C_T	SNP	chr7:149842229-149842729	CC	Pvalb	Pvalb	125	0.48181817	118	159	-0.36210912	0.068498425	5.612391510017382e-7	0.00020530505318431578	-56.09	-51.72	8.74	0.00311323	0.647389	0.251829	0.00115561	96	70	26	-0.21994666476872127	0.062040921147657795	-0.7530847787857056	-1.9643264776528784
chr7_156583797_T_C	SNP	chr7:156583554-156584054	CC	OPC	OPC	242	0.14325842	46	51	-0.27363896	0.07730043	0.00055085831599238	0.05717421494692488	-41.58	-16.45	50.266	1.34248e-12	0.754753	0.0556718	0.00122796	117	109	8	-0.4313054092125512	2.8094528061889505e-10	-0.7486123070120811	-2.7093961194817515
chr19_58191687_G_A	SNP	chr19:58191491-58191991	CC	Micro-PVM	Micro-PVM	195	0.075581394	26	26	-0.52508205	0.14511845	0.00042549604389351554	0.04734685582133193	-25.86	-21.52	8.694	0.00319173	0.683866	0.181734	0.00120344	58	52	6	-0.2900485212569316	0.06312637956918532	-0.7472127377986908	-0.7188191699252183
chr5_77637118_C_T	SNP	chr5:77636783-77637283	CC	L23_IT	L2/3 IT	334	0.07012195	21	23	-0.24161993	0.06346428	0.0002228917168184492	0.02916677096865256	-90.99	-86.04	9.904	0.00164957	0.649912	0.248146	0.00115586	168	128	40	-0.22368599800903727	0.03950128383946135	-0.7415344268083572	-1.5199737755209983
chr8_127951741_C_CAA	Indel	chr8:127951438-127951938	CC	L23_IT	L2/3 IT	302	0.33536583	93	110	-0.14589776	0.03612806	0.00009526144196720259	0.015079168079353856	-772.69	-767.1	11.168	0.000832425	0.584847	0.391501	0.00107308	1184	733	451	-0.0990149004248485	0.023782489281685144	-0.7382190227508545	-1.670947068014859
chr19_56195974_A_G	SNP	chr19:56195744-56196244	CC	Oligo	Oligo	229	0.15642458	52	56	-0.9027716	0.09241597	2.2377996102950685e-17	7.540671224178477e-14	-233.62	-124.52	218.198	0.0	0.768019	0.0224067	0.00123114	3907	3886	21	-0.4716523640362402	0.0	-0.7377740312367678	-3.87175545262371
chr5_158603572_C_T	SNP	chr5:158603276-158603776	CC	Micro-PVM	Micro-PVM	295	0.2877907	85	99	-0.30723757	0.06768242	0.00001284836418717626	0.0029436933464894615	-50.16	-26.77	46.769	7.98817e-12	0.758151	0.0507594	0.00122823	195	188	7	-0.43724966325071357	1.4968434382920513e-9	-0.7373523619025946	-4.16211211595201
chr2_602423_C_A	SNP	chr2:602205-602705	CC	L6_IT	L6 IT	217	0.19841272	49	50	-0.49945712	0.092575155	6.484955617416433e-7	0.00023258566459475084	-28.42	-17.83	21.192	4.15398e-6	0.744946	0.105376	0.00120738	74	65	9	-0.3760751809314589	0.0002814924848041194	-0.7347709834575653	-1.7686809401206955
chr20_12035899_C_T	SNP	chr20:12035625-12036125	CC	Oligo	Oligo	273	0.17877094	58	64	-0.30407342	0.066592894	0.000011068295243148558	0.0025991214441767815	-2803.44	-2786.13	34.608	4.03178e-9	0.61554	0.308867	0.00109907	4595	3187	1408	-0.16587552885255086	5.037977368598358e-7	-0.7331794500350952	-0.5403914787729314
chr14_16718065_A_T	SNP	chr14:16717864-16718364	CC	L6_IT	L6 IT	200	0.37301588	76	94	-0.23822437	0.06867842	0.0008360272317782905	0.0767345077888363	-142.91	-136.8	12.223	0.00047214	0.632479	0.269604	0.0011666	242	176	66	-0.20113171404405134	0.015389345747889853	-0.7326374351978302	-0.9622537586938693
chr15_86825366_G_A	SNP	chr15:86825150-86825650	CC	Micro-PVM	Micro-PVM	215	0.18895349	58	65	-0.4997817	0.09620737	7.854055936378355e-7	0.0002743498801394687	-156.01	-138.31	35.395	2.69174e-9	0.720328	0.140923	0.00119327	783	736	47	-0.336374065167994	3.4593040926842143e-7	-0.729404017329216	-1.8769877804675004
chr18_57413315_C_G	SNP	chr18:57413098-57413598	CC	L6_CT	L6 CT	216	0.21311474	46	52	-0.52409095	0.07541065	9.8130057121184e-10	7.462178184271637e-7	-67.28	-33.96	66.648	3.33067e-16	0.764801	0.0540494	0.00121871	238	227	11	-0.43399355975157367	1.0669582221973684e-13	-0.7229405790567398	-1.2806306543185189
chr16_84210643_A_G	SNP	chr16:84210390-84210890	CC	L6_IT	L6 IT	252	0.43650797	86	110	-0.4723449	0.06184874	3.640418272576043e-11	3.777699739864767e-8	-128.6	-81.6	94.011	0.0	0.753626	0.0861725	0.00121115	327	297	30	-0.3973890760700335	0.0	-0.7226465195417404	-1.8654023368363708
chr6_145997172_A_G	SNP	chr6:145997047-145997547	CC	Micro-PVM	Micro-PVM	124	0.96802324	11	11	-0.85838497	0.13440244	2.8659448259004932e-9	1.943089550846623e-6	-30.54	-19.16	22.746	1.84881e-6	0.767749	0.0320171	0.00122276	166	158	8	-0.459966920328331	0.00013693358165578847	-0.7210047021508217	-3.2247755828323594
chr7_37361220_T_C	SNP	chr7:37361051-37361551	CC	Micro-PVM	Micro-PVM	168	0.76744187	69	80	-1.134623	0.07532735	3.9711679050844286e-30	1.2813336870767905e-25	-439.01	-305.37	267.277	0.0	0.750881	0.0649197	0.00122968	1942	1857	85	-0.4204221079977009	0.0	-0.707049610093236	-4.02681809759811
chr6_10184021_T_A	SNP	chr6:10183870-10184370	CC	Oligo	Oligo	150	0.24581005	76	88	-0.26461735	0.04798465	1.718133369546645e-7	0.000073149447972897	-3651.59	-3646.4	10.376	0.00127635	0.588881	0.373878	0.00109262	5624	3682	1942	-0.1116598234864592	0.03273641037260151	-0.7057713270187378	-1.062075498070155
chr16_15610013_G_C	SNP	chr16:15609772-15610272	CC	L23_IT	L2/3 IT	240	0.027439024	9	9	-0.40984017	0.1168792	0.000639443388051009	0.063612181768715	-74.16	-69.19	9.951	0.00160795	0.710749	0.153969	0.00119056	192	170	22	-0.32194310746393623	0.03875969374788199	-0.702901616692543	-2.299676869390571
chr18_48706129_C_T	SNP	chr18:48705871-48706371	CC	Oligo	Oligo	257	0.12290502	42	44	-0.3671999	0.08337871	0.0000214470103877173	0.004506776770845812	-5029.79	-5020.59	18.411	0.0000178041	0.62304	0.296794	0.00112328	8310	5864	2446	-0.17733960692907635	0.001009472011582942	-0.7025971598923206	-3.2965417660467877
chr1_240870707_G_A	SNP	chr1:240870480-240870980	CC	Oligo	Oligo	226	0.5949721	114	145	-0.529492	0.048310813	2.1769058395197438e-20	1.2158307400518207e-16	-624.83	-540.84	167.978	0.0	0.742724	0.100879	0.00121394	2647	2504	143	-0.3804188700135016	0.0	-0.6945875901728868	-2.9040262656126212
chr4_95906735_G_A	SNP	chr4:95906517-95907017	CC	Oligo	Oligo	217	0.6368715	109	130	-0.9329788	0.058692884	1.0063266611356072e-32	5.5000290769675435e-28	-3308.94	-2937.44	743.001	0.0	0.756781	0.100531	0.00123636	16341	15554	787	-0.3827369732372812	0.0	-0.6941215991973877	-0.6277407604526064
chr13_29356770_A_G	SNP	chr13:29356485-29356985	CC	Oligo	Oligo	284	0.37150836	112	133	-0.6613546	0.06984944	1.2642795860883323e-16	3.7599450254249483e-13	-1886.57	-1652.39	468.362	0.0	0.747083	0.100412	0.00120785	8666	8205	461	-0.3815190650092331	0.0	-0.6935301125049591	-1.8781114905163878
chr4_22764288_A_C	SNP	chr4:22764021-22764521	CC	Micro-PVM	Micro-PVM	266	0.15988372	52	55	-0.49498674	0.09663136	1.0816000747891865e-6	0.0003607674422581581	-59.77	-50.6	18.325	0.0000186257	0.706728	0.159663	0.00118904	179	159	20	-0.31571484468328964	0.0010499041680635656	-0.6902945544570684	-4.246919937681356
chr2_233214552_G_A	SNP	chr2:233214236-233214736	CC	Micro-PVM	Micro-PVM	315	0.56395346	124	150	-0.55571073	0.07291467	4.932486103405535e-12	6.135414766109319e-9	-150.57	-60.27	180.583	0.0	0.757159	0.0377886	0.00124092	497	480	17	-0.45246403662329443	0.0	-0.6891972310841084	-2.7220463459176387
chr8_1829764_AAAAT_A	Indel	chr8:1829477-1829977	CC	Pvalb	Pvalb	286	0.24848484	71	82	-0.4647087	0.07899612	3.676586589882595e-8	0.00001883261115163481	-42.32	-17.62	49.404	2.08333e-12	0.763939	0.0436523	0.0012346	101	95	6	-0.44594753559133193	4.2475015465189756e-10	-0.6883827447891235	-1.963777260948332
chr2_26884821_A_T	SNP	chr2:26884615-26885115	CC	Oligo	Oligo	205	0.547486	123	162	-0.49502954	0.061442945	3.6721464157566984e-13	5.697131720647057e-10	-2047.32	-1960.19	174.248	0.0	0.715287	0.146973	0.00119378	4781	3969	812	-0.3295490919212303	0.0	-0.6878330335021019	-1.970854858453437
chr1_211488896_T_C	SNP	chr1:211488582-211489082	CC	Oligo	Oligo	313	0.44413406	122	159	-0.37869823	0.05419161	1.159412342348517e-10	1.0833874986342062e-7	-2159.99	-2090.26	139.449	0.0	0.690301	0.191329	0.00122664	5167	4374	793	-0.2829826571237367	0.0	-0.6850869134068489	-2.608007241396287
chr17_21492034_A_G	SNP	chr17:21491810-21492310	CC	Micro-PVM	Micro-PVM	223	0.9273256	22	25	-0.77431107	0.108093314	5.5129083299105073e-11	5.5275027794802555e-8	-277.86	-271.01	13.698	0.000214633	0.673675	0.20209	0.00118635	827	740	87	-0.2692417486426153	0.008206597701976685	-0.6845985874533653	-2.340328959326136
chr13_25287584_C_A	SNP	chr13:25287303-25287803	CC	Micro-PVM	Micro-PVM	280	0.44186047	115	152	-0.18998554	0.03673754	8.712576065291072e-7	0.00029936999353028133	-48.99	-9.15	79.695	0.0	0.781462	0.0239353	0.00125637	153	143	10	-0.4702813754155868	0.0	-0.6782409176230431	-2.406647927989545
chr13_94661525_A_G	SNP	chr13:94661339-94661839	CC	L6_IT	L6 IT	185	0.07539683	19	19	-0.559811	0.14299782	0.00018613486481314781	0.025414297439107364	-35.05	-19.57	30.959	2.63474e-8	0.757829	0.0587836	0.00122666	84	76	8	-0.4280153159527541	2.858511312492784e-6	-0.6777274757623672	-2.0483970828228584
chr2_26884854_G_T	SNP	chr2:26884615-26885115	CC	Oligo	Oligo	238	0.40502793	118	145	-0.5058414	0.06466092	1.3264593674337919e-12	1.8557410811559525e-9	-1423.34	-1325.33	196.015	0.0	0.723513	0.135098	0.00122924	3939	3502	437	-0.34265517213266544	0.0	-0.6766145899891853	-1.9037327787337477
chr13_94661525_A_G	SNP	chr13:94661339-94661839	CC	L23_IT	L2/3 IT	185	0.08231707	26	27	-0.33876106	0.07404892	0.00001169364321267594	0.0027188488909790803	-319.18	-284.45	69.449	1.11022e-16	0.68556	0.175945	0.00120826	675	561	114	-0.29577019286016915	3.695886119046583e-14	-0.6721137315034866	-1.9437377053722211
chr4_165362935_T_C	SNP	chr4:165362640-165363140	CC	Micro-PVM	Micro-PVM	294	0.014534883	5	5	-0.8415219	0.24875423	0.0009518989887959447	0.08392188293001973	-13.61	-9.42	8.377	0.00380074	0.750371	0.0685838	0.00122664	79	77	2	-0.4162544746059245	0.07117253811287376	-0.6708199381828308	-1.7917797631095718
chr20_63202847_A_G	SNP	chr20:63202564-63203064	CC	OPC	OPC	282	0.4747191	130	169	-0.30945176	0.0637539	3.317369611570548e-6	0.0009375670899958683	-289.5	-278.1	22.802	1.79623e-6	0.631689	0.298829	0.00115393	490	332	158	-0.17885736761674675	0.0001334377662227462	-0.6687263548374176	-1.6508343525619151
chr15_31080273_G_T	SNP	chr15:31080021-31080521	CC	Oligo	Oligo	251	0.09217877	30	33	-0.53652984	0.12877639	0.0000549222016708429	0.009725790127838654	-220.97	-94.3	253.33	0.0	0.765418	0.0257709	0.00123129	1654	1636	18	-0.4674276269548271	0.0	-0.6686793603003025	-3.838556107582129
chr2_231501890_A_G	SNP	chr2:231501631-231502131	CC	Oligo	Oligo	258	0.2821229	86	101	-0.9146192	0.064129315	1.0109668858605434e-28	2.2993130352300905e-24	-1441.51	-933.49	1016.047	0.0	0.780255	0.031307	0.00122375	19894	19727	167	-0.461423772921847	0.0	-0.6666758973151445	-4.221837819774734
chr2_37805492_T_C	SNP	chr2:37805208-37805708	CC	Micro-PVM	Micro-PVM	283	0.05523256	19	19	-0.657351	0.16176558	0.00008376476263421605	0.013610483050150323	-25.52	-13.66	23.728	1.10972e-6	0.778448	0.0534981	0.00124351	118	115	3	-0.4356952331407047	0.0000865115296481359	-0.6649964544922113	-3.691129507319986
chr2_16903257_A_G	SNP	chr2:16903077-16903577	CC	Micro-PVM	Micro-PVM	179	0.7354651	81	91	-0.27880573	0.058077037	4.3379246842213295e-6	0.0011775652827527546	-80.17	-53.51	53.32	2.8344e-13	0.74906	0.0878767	0.00120741	279	256	23	-0.3950019756571793	6.491821378546535e-11	-0.6645152904093266	-2.5272654287088385
chr14_16718065_A_T	SNP	chr14:16717864-16718364	CC	L23_IT	L2/3 IT	200	0.375	98	123	-0.2687995	0.044508483	1.783071419778545e-8	9.94262008273957e-6	-913.09	-903.23	19.715	8.99032e-6	0.616443	0.321575	0.0011243	1564	1147	417	-0.1571760883053417	0.0005564844079374563	-0.6635073721408844	-1.385645502799065
chr10_49358607_C_T	SNP	chr10:49358330-49358830	CC	OPC	OPC	276	0.15730338	52	56	-0.43040425	0.07448912	5.040276465415989e-8	0.000024816322533461528	-608.16	-604.19	7.949	0.00481051	0.599848	0.333548	0.00110335	1096	848	248	-0.14265113628084974	0.08345338832730623	-0.6619578003883362	-1.4943043439532342
chr9_81285276_G_A	SNP	chr9:81285066-81285566	CC	Oligo	Oligo	209	0.17318435	59	62	-0.29773042	0.074865416	0.00011330964965214554	0.0172928886468961	-329.4	-318.94	20.926	4.77269e-6	0.657319	0.238784	0.00115621	580	426	154	-0.23353063208135671	0.00031829872119831906	-0.6590737551450729	-1.3004718749633581
chr9_105840981_G_A	SNP	chr9:105840930-105841430	CC	Astro	Astro	50	0.91758245	29	30	-0.41611773	0.080429666	7.91965556510708e-7	0.0002762359976413374	-158.51	-152.36	12.307	0.000451325	0.645907	0.253505	0.00115528	341	253	88	-0.21814363161710099	0.014853580353126958	-0.6566097736358643	-0.46462163468835593
chr7_31688439_CCTGCT_C	Indel	chr7:31688105-31688605	CC	Astro	Astro	333	0.12087912	38	44	-0.9420477	0.08312557	1.872762622393626e-21	1.234557850810171e-17	-61.77	12.42	148.395	0.0	0.78113	7.13981e-10	0.00122726	316	316	0	-0.49999999908596393	0.0	-0.6564672291278839	-0.6684517285400762
chr11_86644909_C_T	SNP	chr11:86644622-86645122	CC	Micro-PVM	Micro-PVM	286	0.046511628	16	16	-0.45465457	0.13189016	0.0007669025895003852	0.0723175910128833	-22.12	-5.9	32.433	1.23389e-8	0.77169	0.0237014	0.00122591	71	70	1	-0.47020158880269514	1.4201671936522262e-6	-0.6542866379022598	-2.1318481331438828
chr16_22005341_G_A	SNP	chr16:22005035-22005535	CC	Oligo	Oligo	305	0.2122905	66	76	-0.69063634	0.07374196	2.280937000419448e-16	6.501874649973723e-13	-398.72	-320.74	155.959	0.0	0.767735	0.0605744	0.00125379	2926	2851	75	-0.4268698387341735	0.0	-0.6536563187837601	-1.3277498744682026
chr13_74017582_T_A	SNP	chr13:74017379-74017879	CC	Oligo	Oligo	202	0.2094972	70	75	-0.27603447	0.06901334	0.00010396206521624959	0.016153974671429004	-2645.76	-2641.34	8.839	0.00294906	0.588823	0.371498	0.00109261	4092	2642	1450	-0.113152268876761	0.05976610589322335	-0.653218150138855	-0.3874430406852327
chr4_25735407_T_C	SNP	chr4:25735193-25735693	CC	Micro-PVM	Micro-PVM	213	0.2761628	81	95	-0.17920259	0.048957173	0.000366954739554096	0.04246525133144833	-32.8	-26.83	11.947	0.000547499	0.68687	0.172191	0.00121046	89	77	12	-0.2995590534315956	0.01725715110399068	-0.6485441513359547	-2.877176775597066
chr12_117021068_G_A	SNP	chr12:117020828-117021328	CC	L6_CT	L6 CT	239	0.13114753	29	32	-0.6573898	0.12488742	1.209335661704752e-6	0.00039705228545667295	-26.48	-22.02	8.925	0.00281287	0.684174	0.182643	0.00120166	55	43	12	-0.28929462620137814	0.05782544722616055	-0.6471048593521118	-0.8144579347161235
chr7_133707575_T_C	SNP	chr7:133707392-133707892	CC	Oligo	Oligo	182	0.93296087	22	24	-0.4902564	0.06603843	1.1525222163220565e-11	1.3282566215762565e-8	-34.37	-15.64	37.463	9.31615e-10	0.765253	0.0362685	0.00123034	193	190	3	-0.45475043401830145	1.290971289798717e-7	-0.6462042480707169	-2.7970919346489067
chr11_116231266_G_A	SNP	chr11:116231010-116231510	CC	L5_IT_A	L5 IT A	255	0.076642334	19	21	-0.42922893	0.12726799	0.0010864740433256033	0.09174930440191449	-18.01	-7.09	21.852	2.9444e-6	0.770377	0.0478113	0.00121686	72	69	3	-0.441564429606241	0.0002074536241094449	-0.6449168026447296	-2.209094047038735
chr15_94531215_G_A	SNP	chr15:94530985-94531485	CC	Micro-PVM	Micro-PVM	229	0.15116279	47	52	-0.6183236	0.10585949	4.041663386742551e-8	0.000020453253038165178	-56.57	-31.36	50.403	1.25189e-12	0.759083	0.0394118	0.0012374	259	251	8	-0.4506423836448277	2.631025723795884e-10	-0.6426863446831703	-2.682389633692222
chr15_31455420_G_T	SNP	chr15:31455171-31455671	CC	Oligo	Oligo	248	0.2122905	67	76	-0.32588455	0.069027685	5.798316081771732e-6	0.0015077861230992395	-233.31	-135.3	196.024	0.0	0.76496	0.0530955	0.00121393	1057	1024	33	-0.43509547946319044	0.0	-0.6409632414579391	-1.9385223319500036
chr2_9798984_T_G	SNP	chr2:9798724-9799224	CC	Lamp5	Lamp5	259	0.12671232	36	37	-0.5496638	0.13878423	0.00013865137553291653	0.020252156583799252	-110.7	-102.46	16.471	0.0000493947	0.670947	0.226485	0.00115083	228	176	52	-0.24762990399272594	0.0024228565027624768	-0.639531709253788	-1.8522741203439181
chr4_125282062_G_A	SNP	chr4:125281815-125282315	CC	Micro-PVM	Micro-PVM	246	0.23255813	68	80	-0.5299944	0.08126124	1.4600844398769917e-9	1.0637132198002762e-6	-185.72	-167.68	36.079	1.89448e-9	0.706792	0.159654	0.00118899	578	524	54	-0.3157369299413928	2.4993174537026313e-7	-0.6375033780932426	-2.3940337413430464
chr2_168139696_T_G	SNP	chr2:168139466-168139966	CC	Oligo	Oligo	229	0.26536313	83	95	-0.25326052	0.06561993	0.00017537710733265367	0.024277804955169336	-4437.09	-4431.93	10.326	0.00131163	0.586203	0.368382	0.00108788	7093	4836	2257	-0.11409198761765588	0.03339771683397353	-0.6368097364902496	-0.8258634054922926
chr19_16164492_G_A	SNP	chr19:16164255-16164755	CC	Micro-PVM	Micro-PVM	236	0.15697674	47	54	-0.6069733	0.09930905	1.1022349186027321e-8	6.495463462861343e-6	-260.15	-167.52	185.269	0.0	0.764592	0.0559001	0.00125783	887	839	48	-0.4318700326304178	0.0	-0.6354878544807434	-1.6545924139868018
chr5_33603776_G_GT	Indel	chr5:33603500-33604000	CC	Oligo	Oligo	275	0.23463686	74	84	-0.30724245	0.06562654	6.84336537606434e-6	0.0017342569435420977	-258.45	-218.56	79.796	0.0	0.72893	0.12847	0.00119873	875	797	78	-0.3501632843480289	0.0	-0.633264284580946	-3.1580322677343458
chr22_44600183_G_A	SNP	chr22:44599853-44600353	CC	Micro-PVM	Micro-PVM	329	0.65988374	98	117	-0.6456272	0.06939061	4.796625875725918e-16	1.2907012967225506e-12	-310.9	-186.32	249.159	0.0	0.759862	0.0692908	0.00125723	890	815	75	-0.41643180846763106	0.0	-0.6327405571937561	-0.5610660504369729
chr15_56163577_G_A	SNP	chr15:56163365-56163865	CC	Micro-PVM	Micro-PVM	211	0.0872093	30	30	-0.5128412	0.14816722	0.000731334474067072	0.06994065497037943	-112.67	-103.6	18.131	0.0000206265	0.673739	0.212622	0.00117592	231	174	57	-0.2601180557357555	0.0011473811550097364	-0.6300232410430908	-2.437496102203773
chr5_14326395_G_C	SNP	chr5:14326117-14326617	CC	Oligo	Oligo	277	0.32960892	102	118	-0.22502257	0.06472848	0.000683997943092587	0.06670836607965869	-1522.3	-1496.36	51.886	5.88307e-13	0.667742	0.228586	0.00115075	2851	2210	641	-0.24497505377495737	1.291363399694275e-10	-0.6289627403020859	-1.3141963064702786
chr14_15220775_G_A	SNP	chr14:15220511-15221011	CC	Micro-PVM	Micro-PVM	263	0.05232558	18	18	-0.69199437	0.14773022	7.072183529556203e-6	0.0017827381040269306	-279.77	-263.75	32.039	1.51124e-8	0.689675	0.165075	0.00121661	839	760	79	-0.30687335478210004	1.7125421366705099e-6	-0.6282424628734589	-1.3687531967899078
chr2_98950961_A_G	SNP	chr2:98950725-98951225	CC	Micro-PVM	Micro-PVM	235	0.7383721	74	90	-0.7487729	0.06465694	1.1696756714736553e-21	7.885398351615163e-18	-83.56	-15.87	135.381	0.0	0.778773	0.0110034	0.00122377	754	752	2	-0.48606770220026835	0.0	-0.6281857378780842	-4.13822996300177
chr7_42911817_C_T	SNP	chr7:42911409-42911909	CC	Oligo	Oligo	407	0.37150836	107	133	-0.26693508	0.058229063	0.00001027173070532969	0.0024429132029441846	-685.11	-675.15	19.918	8.08453e-6	0.633736	0.309726	0.0011407	1143	825	318	-0.1717133281467616	0.0005072409369286907	-0.6281356811523438	-0.423940489310512
chr1_16470017_G_C	SNP	chr1:16469742-16470242	CC	L23_IT	L2/3 IT	274	0.29878047	81	98	-0.2516044	0.047207322	4.679810431889835e-7	0.00017505834554096646	-35.83	-10.76	50.14	1.43163e-12	0.744936	0.0443033	0.00125836	131	121	10	-0.44386582117742995	2.985114772344526e-10	-0.6261106729507446	-2.1156463400843672
chr1_115294075_A_G	SNP	chr1:115293977-115294477	CC	Micro-PVM	Micro-PVM	97	0.6627907	99	116	-0.68111384	0.06380608	2.043082677565721e-19	9.66272930576796e-16	-116.14	-82.39	67.505	2.22045e-16	0.761971	0.0779439	0.00119625	480	460	20	-0.40720024135778515	7.228276964718753e-14	-0.6258377842605114	-3.2580048487308897
chr10_16851390_C_T	SNP	chr10:16851087-16851587	CC	L5_IT_A	L5 IT A	302	0.12043796	33	33	-0.46529314	0.12766014	0.00044064376563248883	0.04860527375054997	-25.28	-9.13	32.31	1.31457e-8	0.766688	0.0402017	0.00122704	78	75	3	-0.45017695727185514	1.5058275156260357e-6	-0.6244711130857468	-2.004015512354613
chr13_45566631_T_G	SNP	chr13:45566348-45566848	CC	OPC	OPC	282	0.31741574	99	113	-0.39719275	0.075521484	5.574255783924025e-7	0.0002041470463112369	-378.47	-353.51	49.909	1.61027e-12	0.674904	0.2055	0.00118305	790	666	124	-0.2665844316927229	3.3340425908771115e-10	-0.6227740794420242	-1.7574357521265447
chr16_74507807_A_G	SNP	chr16:74507568-74508068	CC	Micro-PVM	Micro-PVM	238	0.13081396	42	45	-0.59096235	0.10008083	2.983732055456793e-8	0.000015668701974585478	-122.49	-111.13	22.719	1.8746e-6	0.689645	0.165121	0.00121655	278	236	42	-0.3068231539392068	0.00013861946617149643	-0.6202480792999268	-0.3077134406888198
chr21_37457925_C_T	SNP	chr21:37457673-37458173	CC	Astro	Astro	251	0.18406594	61	67	-0.4359238	0.062351882	1.0667415201829288e-10	1.0046806856683019e-7	-484.08	-451.36	65.441	5.55112e-16	0.684468	0.17532	0.00120563	1122	949	173	-0.2960892685173554	1.7434377259903835e-13	-0.6174578368663788	-0.7765206760907277
chr10_24763837_G_A	SNP	chr10:24763593-24764093	CC	L23_IT	L2/3 IT	243	0.32926828	90	108	-0.22944336	0.044708934	1.1183071797901823e-6	0.0003713690901218765	-1429.51	-1421.44	16.149	0.0000585559	0.579791	0.38738	0.00105966	2212	1328	884	-0.09947103459470974	0.0027973413427561018	-0.61729596555233	-1.5298669716004256
chr15_94894744_C_T	SNP	chr15:94894447-94894947	CC	L6_IT	L6 IT	296	0.25	53	63	-0.46396205	0.07366682	1.4169845946701722e-8	8.115018124422225e-6	-65.16	-43.45	43.412	4.43483e-11	0.749511	0.090798	0.00121212	211	201	10	-0.39194689096510926	7.484506798330025e-9	-0.6169957369565964	-1.5479489667618913
chr18_50281555_T_G	SNP	chr18:50281290-50281790	CC	Oligo	Oligo	264	0.18994413	62	68	-0.47592157	0.07644668	5.658648942212925e-9	3.5836272258518736e-6	-1442.56	-1427.63	29.873	4.61341e-8	0.65173	0.24531	0.00115686	2671	2056	615	-0.2265339338268082	4.775817368422883e-6	-0.6153404712677002	-0.5251114746805383
chr10_119593831_A_C	SNP	chr10:119593619-119594119	CC	Micro-PVM	Micro-PVM	211	0.32848838	93	113	-0.22581466	0.060933758	0.00031227159068229136	0.03762856685137582	-18.8	-7.64	22.327	2.29959e-6	0.753507	0.04761	0.00123543	57	49	8	-0.44057047846943703	0.0001663460993703744	-0.6145920753479004	-2.6350409377741673
chr11_116231265_T_C	SNP	chr11:116231010-116231510	CC	L5_IT_A	L5 IT A	254	0.21167883	47	58	-0.4021367	0.07417492	4.642421797531481e-7	0.00017380540573497263	-37.27	-10.39	53.755	2.27152e-13	0.782138	0.0228083	0.00125598	143	140	3	-0.471664817889094	5.269200379315721e-11	-0.614280067384243	-1.9799359821227798
chr14_86696013_A_C	SNP	chr14:86695786-86696286	CC	Micro-PVM	Micro-PVM	226	0.2122093	65	73	-0.41361153	0.08194957	1.5041625038092055e-6	0.00047905502967014393	-660.27	-640.93	38.672	5.0133e-10	0.63065	0.27001	0.00117027	1118	787	331	-0.20020873581595722	7.250620156774854e-8	-0.6135187596082687	-1.40855965113329
chr12_78889836_G_A	SNP	chr12:78889550-78890050	CC	L23_IT	L2/3 IT	285	0.05487805	15	18	-0.30270684	0.059175078	1.2015085796583245e-6	0.00039487506130116606	-34.48	-22.88	23.196	1.463e-6	0.749517	0.0808405	0.0012119	127	120	7	-0.40264374079839105	0.00011099829658904187	-0.6118991896510124	-1.9479169604058038
chr16_91211866_A_G	SNP	chr16:91211734-91212234	CC	Micro-PVM	Micro-PVM	131	0.77034885	69	79	-0.2246001	0.058918968	0.00021320311990669145	0.02819132952485413	-87.81	-68.39	38.832	4.61987e-10	0.705392	0.162228	0.00118789	225	181	44	-0.3130195246767018	6.715429741920076e-8	-0.6113189794123173	-2.3771391307597467
chr3_100892476_G_A	SNP	chr3:100892177-100892677	CC	Micro-PVM	Micro-PVM	298	0.5406977	127	158	-0.6597724	0.07499458	8.116483440398155e-15	1.7344120425861184e-11	-1318.82	-1131.86	373.929	0.0	0.712609	0.151414	0.0011918	3149	2750	399	-0.32475697984891605	0.0	-0.6092856526374817	-0.45769434918196805
chr20_63549867_T_C	SNP	chr20:63549568-63550068	CC	Oligo	Oligo	298	0.2793296	91	100	-0.76402956	0.07404318	9.192429376116972e-19	3.90606561391939e-15	-423.33	-153.28	540.099	0.0	0.778263	0.0135419	0.0012232	5644	5618	26	-0.48289742839429256	0.0	-0.6087007578462362	-4.960462271486328
chr13_101896965_A_G	SNP	chr13:101896679-101897179	CC	Micro-PVM	Micro-PVM	285	0.5377907	127	159	-0.36519364	0.072579056	1.6091293691938495e-6	0.000507999846621047	-777.83	-738.49	78.684	0.0	0.671117	0.215695	0.00117995	1468	1122	346	-0.2567748293888671	0.0	-0.6086250841617584	-0.8298652651003735
chr20_23691730_A_G	SNP	chr20:23691505-23692005	CC	Micro-PVM	Micro-PVM	224	0.22674419	71	78	-0.39865106	0.078105144	1.172677424523867e-6	0.0003869056798043683	-745.51	-708.78	73.475	0.0	0.682415	0.187605	0.00119768	1808	1436	372	-0.2843670260453783	0.0	-0.608146458864212	-1.9629470635122859
chr15_32240286_G_A	SNP	chr15:32240048-32240548	CC	L23_IT	L2/3 IT	237	0.12804878	38	42	-0.23106356	0.06379748	0.00042986980324773887	0.04771478066221243	-777.16	-767.47	19.363	0.0000108064	0.587988	0.359519	0.0010729	1271	831	440	-0.12056322539041925	0.0006536600045037466	-0.6060909032821655	-1.481506495054722
chr12_11464420_T_G	SNP	chr12:11464264-11464764	CC	Micro-PVM	Micro-PVM	155	0.25290698	74	87	-0.35987028	0.07283763	2.3856313112229758e-6	0.0007095810113872804	-356.44	-340.85	31.181	2.35043e-8	0.672191	0.215799	0.00117072	681	504	177	-0.25698037140057883	2.573354627527774e-6	-0.6044979691505432	-0.3940582122387113
chr8_17917555_G_T	SNP	chr8:17917308-17917808	CC	Oligo	Oligo	246	0.16201116	56	58	-0.52555704	0.08314958	3.5264071811325185e-9	2.341528247934729e-6	-4512.52	-4459.49	106.075	0.0	0.674531	0.224004	0.00114404	9943	8230	1713	-0.25070086307155537	0.0	-0.6022439002990723	-2.011069241371704
chr1_230436608_A_G	SNP	chr1:230436178-230436678	CC	OPC	OPC	429	0.26685393	80	95	-0.25774348	0.07233547	0.0005081949540093586	0.053927514633282034	-377.88	-374.01	7.734	0.0054193	0.600202	0.33157	0.00109767	638	448	190	-0.1441511442713454	0.09032982356853111	-0.601923793554306	-0.9561444921215929
chr3_34154139_G_T	SNP	chr3:34153921-34154421	CC	L23_IT	L2/3 IT	217	0.048780486	14	16	-0.3306594	0.07278142	0.000013294979744049648	0.003028593275757728	-12.68	0.28	25.914	3.56928e-7	0.78113	7.13981e-10	0.00122726	52	52	0	-0.49999999908596393	0.000031012361939751804	-0.6018394827842712	-1.8903783540205863
chr7_3217973_T_A	SNP	chr7:3217857-3218357	CC	Micro-PVM	Micro-PVM	115	0.36918604	109	127	-0.38422734	0.08135518	6.017795721923895e-6	0.0015547811689555205	-798.57	-777.69	41.762	1.03113e-10	0.649966	0.248363	0.00115535	1468	1132	336	-0.2235277943826816	1.6498024556279125e-8	-0.5986423343420029	-1.2033663918805388
chr1_16470016_T_C	SNP	chr1:16469742-16470242	CC	L23_IT	L2/3 IT	273	0.54878044	110	148	-0.34656549	0.03710363	6.403977924276449e-16	1.6876071403340667e-12	-46.12	2.73	97.707	0.0	0.783645	0.0178621	0.00125694	173	168	5	-0.47771435836313864	0.0	-0.5975939333438873	-1.9117027288035446
chr12_47748870_C_T	SNP	chr12:47748604-47749104	CC	L23_IT	L2/3 IT	265	0.19512194	60	64	-0.18443307	0.04440083	0.00006153234201607226	0.0106480823993789	-117.81	-105.01	25.608	4.18252e-7	0.673704	0.217303	0.00120781	254	209	45	-0.25611527182165794	0.00003583344029726076	-0.5962498560547829	-1.922618472660446
chr3_135584981_T_A	SNP	chr3:135584674-135585174	CC	Oligo	Oligo	306	0.15921788	52	57	-0.80268884	0.09570054	5.845163644929541e-14	1.0582229675673553e-10	-482.56	-309.16	346.817	0.0	0.753048	0.0462991	0.00123285	3729	3657	72	-0.4420788541048063	0.0	-0.5956390500068665	-0.6491230173198862
chr9_109317756_T_C	SNP	chr9:109317442-109317942	CC	Micro-PVM	Micro-PVM	313	0.7005814	81	103	-0.26425815	0.055887442	5.879255053868137e-6	0.0015256104317976549	-84.22	-78.81	10.801	0.00101454	0.665583	0.241587	0.00118524	168	136	32	-0.23369159033036807	0.027599200086748727	-0.5954965502023697	-1.6935592270903188
chr22_38003112_C_G	SNP	chr22:38002977-38003477	CC	Astro	Astro	134	0.2967033	88	108	-0.20537238	0.052019887	0.00012508892848285164	0.018677354582459803	-549.52	-543.37	12.29	0.000455418	0.604801	0.328689	0.00108309	873	586	287	-0.14789231807518022	0.014960084816578609	-0.5933326780796051	-0.7416417750738828
chr13_31383323_Tg_T	Indel	chr13:31383045-31383545	CC	Oligo	Oligo	277	0.18156424	57	65	-0.40380654	0.077928714	7.828597188502733e-7	0.00027364796842929847	-658.39	-652.52	11.742	0.000611007	0.593982	0.335161	0.00107917	1368	816	552	-0.13927942200500892	0.01878549721311513	-0.5891283378005028	-1.8517994545608456
chr5_124270675_C_A	SNP	chr5:124270473-124270973	CC	Oligo	Oligo	201	0.22905028	72	82	-0.3248128	0.05899085	1.7869453737834398e-7	0.00007569104917538301	-241.36	-209.12	64.48	9.99201e-16	0.729667	0.128013	0.00119916	707	642	65	-0.35074503311258276	3.0539316057759134e-13	-0.5889470353722572	-2.766758955725842
chr1_21946202_C_T	SNP	chr1:21945961-21946461	CC	L6_IT	L6 IT	240	0.1468254	31	37	-0.32257935	0.08428756	0.0002522291160927158	0.03208371802379821	-110.39	-103.66	13.467	0.000242823	0.67957	0.199636	0.00118579	256	206	50	-0.27293603546836576	0.009069443452525732	-0.5878017544746399	-1.115792994768762
chr18_48481751_A_G	SNP	chr18:48481499-48481999	CC	OPC	OPC	251	0.073033705	25	26	-0.61388355	0.1270997	3.675028695816261e-6	0.001023022480581399	-66.03	-35.21	61.638	4.10783e-15	0.759699	0.0568233	0.00122756	257	246	11	-0.43040814684424417	1.1752014096709753e-12	-0.5871632918715477	-2.215392194303853
chr6_140476363_T_A	SNP	chr6:140476256-140476756	CC	L23_IT	L2/3 IT	106	0.6981707	86	99	-0.2068067	0.041514423	2.1408308520154304e-6	0.0006471172460495856	-507.05	-493.76	26.584	2.52368e-7	0.621159	0.299927	0.00111667	835	589	246	-0.17437676829308013	0.000022643753149443	-0.5828349441289902	-1.0954572562774714
chr15_36026217_T_G	SNP	chr15:36025953-36026453	CC	Oligo	Oligo	263	0.22346368	73	80	-0.47463077	0.05874095	3.2281363350661035e-13	5.069742444208659e-10	-1128.77	-1054.85	147.84	0.0	0.713495	0.149964	0.00119232	3069	2726	343	-0.3263218056676692	0.0	-0.5827964693307877	-3.257028357481831
chr2_75385372_A_C	SNP	chr2:75385137-75385637	CC	Oligo	Oligo	234	0.3351955	97	120	-0.5121757	0.06100102	5.568445947657526e-14	1.0113729133597247e-10	-1309.44	-1143.23	332.425	0.0	0.744165	0.102739	0.00121075	5152	4849	303	-0.37868872977338636	0.0	-0.5819422677159309	-3.1120090686202495
chr8_142410869_T_A	SNP	chr8:142410669-142411169	CC	L23_IT	L2/3 IT	199	0.7042683	81	97	-0.17654885	0.040217105	0.00002455953926688408	0.005037175718589556	-879.49	-874.47	10.045	0.00152785	0.580083	0.388814	0.00105581	1340	874	466	-0.09870450625814714	0.03734776829626722	-0.5816762447357178	-1.045503547024161
chr14_94730966_C_T	SNP	chr14:94730732-94731232	CC	L6_IT	L6 IT	233	0.39682543	83	100	-0.4023056	0.07890563	2.161157163290941e-6	0.0006524880725404282	-87.28	-66.01	42.526	6.97377e-11	0.744646	0.104505	0.00120856	230	204	26	-0.3769300159806678	1.1437473940639354e-8	-0.581516683101654	-1.4247211188513011
chr8_18832896_C_T	SNP	chr8:18832603-18833103	CC	L23_IT	L2/3 IT	292	0.07317073	22	24	-0.22014484	0.06624013	0.001179310765487486	0.09699126175938079	-401.99	-397.46	9.075	0.00259143	0.59371	0.340787	0.0010842	615	391	224	-0.13532574208370918	0.05461378030780853	-0.5813053846359253	-1.0832285902977643
chr12_52009548_G_A	SNP	chr12:52009305-52009805	CC	Micro-PVM	Micro-PVM	242	0.25872093	76	89	-0.22808279	0.060077086	0.00022554261614674456	0.029441369641583563	-1633.51	-1629.17	8.684	0.00320988	0.591635	0.347791	0.00108337	2438	1522	916	-0.12978350609840478	0.06336652206332387	-0.5809197425842285	-0.35357632081597123
chr16_77779723_C_T	SNP	chr16:77779420-77779920	CC	Oligo	Oligo	302	0.22905028	74	82	-0.28636658	0.084194124	0.0008826754790754173	0.07966929334781375	-4221.76	-4214.63	14.263	0.000158939	0.582377	0.385467	0.00106134	8167	5566	2601	-0.10172610462016607	0.006418582854908939	-0.5801442861557007	-0.26690713684875833
chr11_15786472_T_G	SNP	chr11:15786185-15786685	CC	Astro	Astro	286	0.18406594	60	67	-0.2992248	0.052265406	6.187263341131411e-8	0.00002972984753430903	-1136.5	-1127.5	17.992	0.0000221836	0.610108	0.315536	0.0010974	1828	1204	624	-0.15911732804404283	0.0012216460006703612	-0.5800521671772003	-1.159223387785898
chr10_49358607_C_T	SNP	chr10:49358330-49358830	CC	Oligo	Oligo	276	0.15642458	52	56	-0.3520993	0.09152247	0.0001835427083781835	0.025137909841798645	-1066.02	-1045.2	41.633	1.10125e-10	0.665359	0.214687	0.00117853	2050	1627	423	-0.2560502519186497	1.7549430616920306e-8	-0.5795409008860588	-2.452428588816226
chr14_89561377_G_A	SNP	chr14:89561149-89561649	CC	L23_IT	L2/3 IT	227	0.060975607	20	20	-0.45473635	0.13232854	0.0008105262196293667	0.0751238313342287	-69.36	-44.82	49.068	2.4718e-12	0.759831	0.0561994	0.00122876	382	373	9	-0.43113075199159245	4.989188949201085e-10	-0.5792270451784134	-2.2873510741310286
chr3_42203283_T_C	SNP	chr3:42203027-42203527	CC	L23_IT	L2/3 IT	255	0.7804878	63	72	-0.38906842	0.03918761	2.5427977223138636e-17	8.488367515107275e-14	-412.33	-349.99	124.694	0.0	0.710997	0.15362	0.00119068	802	669	133	-0.3223259547290881	0.0	-0.5790112167596817	-1.6272477211326595
chr1_246893997_C_T	SNP	chr1:246893726-246894226	CC	L6_IT	L6 IT	270	0.17063493	41	43	-0.4302381	0.08102734	9.197814050867986e-7	0.0003133706102343248	-122.47	-103.2	38.547	5.34548e-10	0.689624	0.16516	0.00121652	266	225	41	-0.3067815962863133	7.695925043184689e-8	-0.5678937286138535	-1.1924453362626635
chr2_108682963_C_T	SNP	chr2:108682658-108683158	CC	Astro	Astro	304	0.2747253	84	100	-0.61562765	0.052132525	1.1206806402633427e-22	9.074111331672534e-19	-1120.85	-1105.18	31.327	2.18043e-8	0.646425	0.252733	0.00115525	2233	1788	445	-0.21892259202498338	2.4020099960016863e-6	-0.5658274441957474	-1.319384508568957
chr2_239612627_C_T	SNP	chr2:239612293-239612793	CC	Oligo	Oligo	333	0.17877094	60	64	-0.311679	0.06886513	0.000013061012894530688	0.0029836072728680594	-4201.56	-4193.78	15.556	0.0000800958	0.590798	0.349033	0.00107877	7460	5546	1914	-0.12862152876421407	0.003639918873958307	-0.5651577860116959	-1.354335218788624
chr10_127443970_T_A	SNP	chr10:127443678-127444178	CC	OPC	OPC	291	0.47191012	128	168	-0.3326623	0.06637884	1.6750956996064072e-6	0.0005258961009748401	-614.77	-609.92	9.692	0.00185063	0.590076	0.352486	0.00107816	1114	828	286	-0.12603414947770014	0.04292805033037611	-0.5650507658720016	-1.2064715449277896
chr10_88609220_C_A	SNP	chr10:88609035-88609535	CC	Sst	Sst	184	0.59696966	110	133	-0.3350186	0.06412052	7.368390874640204e-7	0.0002597482416485266	-138.13	-81.75	112.766	0.0	0.744315	0.103503	0.00120985	296	261	35	-0.3779183739906442	0.0	-0.5642462074756622	-1.4237752360111446
chr7_68443475_A_G	SNP	chr7:68443226-68443726	CC	Sst	Sst	248	0.23939393	67	79	-0.38949272	0.07238043	3.67757995154332e-7	0.00014179124990511906	-119.7	-95.02	49.372	2.11697e-12	0.713717	0.149582	0.00119251	247	200	47	-0.3267321055624992	4.3114916649834597e-10	-0.5610208064317703	-2.089955836803621
chr17_3420646_A_G	SNP	chr17:3420438-3420938	CC	Astro	Astro	207	0.06318682	23	23	-0.39331043	0.093219385	0.000044162535270790265	0.008148992661672275	-492.12	-448.76	86.711	0.0	0.715931	0.145316	0.00119473	1501	1354	147	-0.331272561762189	0.0	-0.5606017708778381	-1.130923980200476
chr20_12156877_C_T	SNP	chr20:12156666-12157166	CC	Astro	Astro	210	0.032967035	12	12	-0.5182767	0.14837319	0.0006420552441959608	0.06379347212154618	-58.72	-51.78	13.881	0.00019473	0.728188	0.12987	0.00119795	140	124	16	-0.34864659498542055	0.0075816059581304066	-0.5604252219200134	-1.6125459761178385
chr9_108203777_A_G	SNP	chr9:108203485-108203985	CC	L5_IT_A	L5 IT A	291	0.46350366	100	127	-0.44999638	0.076612286	6.561688347769687e-8	0.000031294541249632545	-159.18	-134.54	49.279	2.21989e-12	0.705699	0.161238	0.00118848	314	252	62	-0.31401416711941005	4.5104685195478173e-10	-0.5590774714946747	-1.2805050399358504
chr10_79995883_T_G	SNP	chr10:79995600-79996100	CC	OPC	OPC	282	0.1516854	50	54	-0.51893204	0.08131779	2.6441858076748498e-9	1.8083037104559737e-6	-83.57	-38.3	90.548	0.0	0.766016	0.036215	0.00122811	327	313	14	-0.4548571421448436	0.0	-0.554506603628397	-3.0699902106061203
chr2_233329601_T_C	SNP	chr2:233329326-233329826	CC	L6_IT	L6 IT	274	0.37301588	71	94	-0.35017213	0.06553777	8.028868891329495e-7	0.0002795628921263991	-197.97	-188.91	18.132	0.0000206113	0.655221	0.240985	0.0011561	372	293	79	-0.23110534854709747	0.0011466126433302348	-0.5536533743143082	-2.1896863639144435
chr11_116231265_T_C	SNP	chr11:116231010-116231510	CC	L5_IT_B	L5 IT B	254	0.2189781	49	60	-0.31500822	0.06614529	7.017319285433241e-6	0.001771617852613371	-68.08	-44.96	46.236	1.04839e-11	0.760069	0.0795567	0.001241	215	201	14	-0.4052474215593925	1.932753613636911e-9	-0.552423931658268	-1.7611581106499918
chr16_84210643_A_G	SNP	chr16:84210390-84210890	CC	L5_IT_A	L5 IT A	252	0.4270073	92	117	-0.48579836	0.06554699	5.637938301229447e-11	5.6433560322600816e-8	-116.78	-55.05	123.469	0.0	0.758895	0.0511988	0.0012266	350	326	24	-0.43679892377895	0.0	-0.5521556064486504	-2.027437297140464
chr4_173000497_T_C	SNP	chr4:173000246-173000746	CC	L23_IT	L2/3 IT	250	0.057926826	18	19	-0.22843736	0.06351923	0.00046965690089059367	0.0509519566638299	-50.37	-39.28	22.182	2.48015e-6	0.714479	0.148291	0.00119311	119	107	12	-0.32812221101800015	0.00017790801389216263	-0.5513484105467796	-1.7828046310352232
chr11_34701732_A_G	SNP	chr11:34701547-34702047	CC	OPC	OPC	184	0.3764045	104	134	-0.29354736	0.05993597	2.7473601687050377e-6	0.0007984834331069585	-1415.84	-1408.65	14.389	0.000148662	0.588114	0.366873	0.00108479	2274	1557	717	-0.11583456109873747	0.006076303961249509	-0.5497144013643265	-1.7436415898636644
chr18_8678816_G_A	SNP	chr18:8678558-8679058	CC	Oligo	Oligo	257	0.39385474	113	141	-0.2886173	0.055735122	7.947372283985399e-7	0.00027704939620482364	-839.16	-812.26	53.805	2.21378e-13	0.674841	0.205167	0.00118323	1666	1325	341	-0.2668578012927155	5.142054266900844e-11	-0.5488010197877884	-1.9802737018801748
chr10_84979187_A_G	SNP	chr10:84978901-84979401	CC	L6_IT	L6 IT	285	0.15476191	38	39	-0.4631773	0.11286817	0.00009543837894408751	0.015101150939405408	-81.82	-67.48	28.669	8.58501e-8	0.711717	0.152472	0.00119115	162	141	21	-0.3235663726337642	8.438478043625152e-6	-0.5472492277622223	-1.1407745118653096
chr11_4256304_G_A	SNP	chr11:4255963-4256463	CC	Astro	Astro	340	0.6923077	91	112	-0.44430616	0.04974177	2.3537406082365734e-15	5.5832457612406806e-12	-2108.65	-2083.33	50.632	1.114e-12	0.618006	0.305918	0.00109935	3675	2665	1010	-0.16889267948445974	2.358023311729371e-10	-0.5470093488693237	-0.34676808063322784
chr1_83286348_A_G	SNP	chr1:83286108-83286608	CC	Oligo	Oligo	239	0.547486	123	162	-0.3363422	0.056954425	2.7048457312525775e-8	0.000014374696457491335	-8998.02	-8987.25	21.536	3.47217e-6	0.584532	0.380887	0.00106995	13685	8578	5107	-0.10546974940414477	0.00024016679130553815	-0.546944260597229	-0.6055209268049547
chr20_3402848_A_C	SNP	chr20:3402633-3403133	CC	Micro-PVM	Micro-PVM	214	0.20639534	61	71	-0.303704	0.07387664	0.000069939070467913	0.01179463776622372	-29.85	-8.91	41.877	9.71947e-11	0.772293	0.0196217	0.00122687	102	98	4	-0.4752224576712618	1.5615706482111736e-8	-0.5442406050860882	-3.8786352757631573
chr11_75484011_C_G	SNP	chr11:75483771-75484271	CC	Oligo	Oligo	239	0.09497207	32	34	-0.4118564	0.07269711	8.492015325105629e-8	0.00003933449210657838	-4880.84	-4874.4	12.883	0.000331643	0.628854	0.286436	0.00113523	9340	7337	2003	-0.1870543762086333	0.011650375985400358	-0.5408722199499607	-2.316978487856851
chr15_36026216_T_G	SNP	chr15:36025953-36026453	CC	Oligo	Oligo	262	0.22346368	73	80	-0.47463077	0.05874095	3.2281363350661035e-13	5.069742444208659e-10	-1128.77	-1054.85	147.84	0.0	0.713495	0.149964	0.00119232	3069	2726	343	-0.3263218056676692	0.0	-0.5405157543718815	-2.560127036660112
chr18_57413315_C_G	SNP	chr18:57413098-57413598	CC	L6b	L6b	216	0.20430107	34	38	-0.43662432	0.10557593	0.00013827515547003375	0.02020905282060624	-47.55	-26.09	42.916	5.71462e-11	0.750806	0.0648617	0.00122987	129	117	12	-0.4204802396858427	9.496545622549719e-9	-0.5376219153404236	-1.1897332490495505
chr6_25198653_C_T	SNP	chr6:25198386-25198886	CC	Micro-PVM	Micro-PVM	266	0.20639534	64	71	-0.49339354	0.09303942	4.844784564249533e-7	0.00018049841119555264	-748.17	-663.31	169.737	0.0	0.711233	0.153295	0.00119078	1932	1698	234	-0.3226835915088927	0.0	-0.537221260368824	-1.4002965202173734
chr11_116231266_G_A	SNP	chr11:116231010-116231510	CC	L6_CT	L6 CT	255	0.081967205	18	20	-0.4891878	0.13471955	0.0005027076826883705	0.053498535811769964	-18.12	-6.13	23.981	9.72948e-7	0.790883	0.0313576	0.00125477	64	63	1	-0.4618632307867065	0.00007687226396742931	-0.5365845859050751	-1.8335415868930949
chr14_89561367_A_T	SNP	chr14:89561149-89561649	CC	L5_IT_A	L5 IT A	217	0.18248175	47	50	-0.4365185	0.10277476	0.00005126300698616612	0.009194231914038802	-96.07	-39.93	112.291	0.0	0.756527	0.0546752	0.00122541	248	237	11	-0.43259978831418355	0.0	-0.5362200886011124	-1.9228115055113748
chr2_173000284_G_A	SNP	chr2:173000044-173000544	CC	Micro-PVM	Micro-PVM	239	0.12209302	38	42	-0.8017676	0.08839673	1.7795856060257647e-15	4.3168990973867985e-12	-122.28	-26.91	190.735	0.0	0.794711	0.0121909	0.00124679	1097	1093	4	-0.48489171979889995	0.0	-0.5352044701576233	-0.4135165390432557
chr5_15763782_A_G	SNP	chr5:15763573-15764073	CC	Astro	Astro	208	0.34615386	100	126	-0.209713	0.040004686	5.817739510849716e-7	0.0002117035052593357	-730.14	-706.29	47.685	5.00422e-12	0.637568	0.263941	0.0011602	1336	1011	325	-0.20722311147198752	9.66128858423386e-10	-0.5316017419099808	-1.4596376087753238
chr3_101779707_T_C	SNP	chr3:101779434-101779934	CC	Oligo	Oligo	272	0.349162	106	125	-0.71722895	0.09167903	1.324454679822347e-12	1.8531785103691287e-9	-725.24	-484.25	481.974	0.0	0.773592	0.0444176	0.00126495	6746	6625	121	-0.4457003927582268	0.0	-0.5310677103698254	-2.6170055849850735
chr7_38515888_C_G	SNP	chr7:38515671-38516171	CC	Micro-PVM	Micro-PVM	216	0.26744187	79	92	-0.34422362	0.08058985	0.00003758158184215717	0.007138404132532418	-169.53	-159.02	21.017	4.55225e-6	0.642959	0.270014	0.00119673	301	214	87	-0.20424755168006065	0.000305424518135072	-0.5304537415504456	-0.7771686811477045
chr5_178896582_C_T	SNP	chr5:178896420-178896920	CC	Oligo	Oligo	161	0.4022346	114	144	-0.20850925	0.0528747	0.00012843365378352133	0.019068324848746467	-10320.42	-10306.36	28.111	1.14548e-7	0.588977	0.378292	0.00108327	16232	10455	5777	-0.10890713958578219	0.00001098708583788043	-0.5303221382200718	-2.4159998475473916
chr7_31688465_G_C	SNP	chr7:31688105-31688605	CC	Astro	Astro	359	0.09615385	27	35	-0.8717035	0.08516328	1.2106610347973055e-18	5.0364834300903375e-15	-38.09	7.18	90.53	0.0	0.78113	7.13981e-10	0.00122726	176	176	0	-0.49999999908596393	0.0	-0.5289064645767212	-0.5120264651780367
chr4_115384472_C_T	SNP	chr4:115384235-115384735	CC	L6_IT	L6 IT	236	0.26190478	57	66	-0.30205697	0.08730744	0.0008607575545469305	0.07832255454952738	-41.45	-35.71	11.484	0.000701846	0.675169	0.204645	0.00118243	84	69	15	-0.2673997003912191	0.02088953568038765	-0.5280921459197998	-0.9808693696915678
chr5_129277152_C_T	SNP	chr5:129276889-129277389	CC	L23_IT	L2/3 IT	262	0.048780486	15	16	-0.5090143	0.0943243	3.4750692192478736e-7	0.00013499262826978097	-60.44	-47.6	25.688	4.01237e-7	0.758697	0.115603	0.00118308	136	120	16	-0.36777650691982156	0.00003451066028060315	-0.5271429941058159	-2.454609260696979
chr3_128997146_C_A	SNP	chr3:128996946-128997446	CC	L23_IT	L2/3 IT	199	0.7652439	68	77	-0.23349854	0.04130419	1.0838996206543864e-7	0.00004878643713058436	-658.24	-643.03	30.424	3.47128e-8	0.622013	0.298092	0.00112185	1088	750	338	-0.1760239320512333	3.6808418993031358e-6	-0.524183452129364	-1.234022403840848
chr20_62827177_C_T	SNP	chr20:62826881-62827381	CC	L5_IT_B	L5 IT B	295	0.5693431	93	118	-0.21124633	0.061488383	0.0008854765202577631	0.07985012299191784	-141.37	-123.45	35.839	2.14308e-9	0.677174	0.190772	0.00119795	339	267	72	-0.28020291584960355	2.801034845622255e-7	-0.5235392302274704	-1.6176126874087102
chr10_129655489_T_A	SNP	chr10:129655104-129655604	CC	L23_IT	L2/3 IT	384	0.07621951	23	25	-0.4483863	0.07330545	1.2330795458792564e-8	7.164062420029084e-6	-80.59	-69.96	21.25	4.03103e-6	0.727691	0.144182	0.00122334	166	136	30	-0.3346295848133845	0.00027403800204677133	-0.523135706782341	-1.3643038853395872
chr22_44335304_C_T	SNP	chr22:44335103-44335603	CC	Micro-PVM	Micro-PVM	200	0.24418604	76	84	-0.42631257	0.095244676	0.000016626221515519333	0.003654256482922372	-247.31	-212.64	69.351	1.11022e-16	0.737558	0.130408	0.0012288	660	576	84	-0.3497544834705507	3.695886119046583e-14	-0.5224959850311279	-0.5444190435819536
chr1_246893997_C_T	SNP	chr1:246893726-246894226	CC	L23_IT	L2/3 IT	270	0.1554878	50	51	-0.38465774	0.05764661	8.18727484517042e-10	6.326510374920404e-7	-644.82	-593.34	102.962	0.0	0.680203	0.183045	0.00121885	1670	1449	221	-0.28795780586807035	0.0	-0.522394135594368	-1.3949985676775023
chr8_87212869_G_A	SNP	chr8:87212632-87213132	CC	Oligo	Oligo	236	0.37709495	107	135	-0.1639382	0.036636624	0.000016104191560908348	0.0035573290770358496	-385.33	-336.51	97.644	0.0	0.714237	0.14873	0.00119288	1282	1170	112	-0.32765273759019753	0.0	-0.5201215390115976	-3.4671245143753167
chr16_84210643_A_G	SNP	chr16:84210390-84210890	CC	L23_IT	L2/3 IT	252	0.44817072	113	147	-0.46978307	0.04094693	5.06035533676306e-21	3.073013804326618e-17	-531.65	-320.12	423.059	0.0	0.752913	0.0614559	0.00123178	1611	1515	96	-0.4245355513944602	0.0	-0.5193668156862259	-1.8583850329074632
chr5_135778346_G_A	SNP	chr5:135778073-135778573	CC	L6b	L6b	272	0.45698926	67	85	-0.56793654	0.10666434	2.519716836388627e-6	0.0007424541975237658	-27.04	-6.89	40.302	2.17634e-10	0.772755	0.0197991	0.00122628	95	93	2	-0.4750186138712802	3.3248106332800914e-8	-0.5187064409255981	-1.3513968265912164
chr20_62827177_C_T	SNP	chr20:62826881-62827381	CC	L23_IT	L2/3 IT	295	0.5304878	117	154	-0.6045981	0.036398243	6.810646704810268e-33	3.8398727223995667e-28	-347.4	-199.84	295.128	0.0	0.757861	0.0580143	0.00122794	1107	1054	53	-0.42889317767065627	0.0	-0.5171894952654839	-2.146506258854875
chr11_130442192_G_C	SNP	chr11:130441968-130442468	CC	L6_IT	L6 IT	223	0.468254	92	118	-0.3802549	0.06875293	3.7048258391104536e-7	0.00014272871523804032	-172.15	-154.04	36.221	1.76166e-9	0.674086	0.219684	0.00116525	354	281	73	-0.25420522058247647	2.3378843200495541e-7	-0.5154068693518639	-1.724445769761486
chr14_19106814_A_G	SNP	chr14:19106674-19107174	CC	Micro-PVM	Micro-PVM	139	0.125	42	43	-0.4374717	0.09603801	0.000012045254776887857	0.0027881660170625423	-371.44	-365.04	12.804	0.000345799	0.630489	0.271425	0.0011662	712	566	146	-0.19905667280915917	0.012045084461383382	-0.5152803361415863	-0.5633535023342756
chr6_25198634_G_A	SNP	chr6:25198386-25198886	CC	Micro-PVM	Micro-PVM	247	0.20639534	64	71	-0.49339354	0.09303942	4.844784564249533e-7	0.00018049841119555264	-748.17	-663.31	169.737	0.0	0.711233	0.153295	0.00119078	1932	1698	234	-0.3226835915088927	0.0	-0.5139017924666405	-1.3011100880295057
chr17_34195325_G_A	SNP	chr17:34195084-34195584	CC	L23_IT	L2/3 IT	240	0.2012195	57	66	-0.14603847	0.042248126	0.0007570986954107869	0.07168146718108805	-79.02	-67.04	23.968	9.7938e-7	0.689326	0.16467	0.00121713	179	142	37	-0.3071770827966407	0.00007732513287922228	-0.5130799636244774	-1.7399716624226071
chr4_95906675_T_G	SNP	chr4:95906517-95907017	CC	Oligo	Oligo	157	0.6368715	109	130	-0.932979	0.058692873	1.0062889697224274e-32	5.5000290769675435e-28	-3308.94	-2937.44	743.001	0.0	0.756781	0.100531	0.00123636	16341	15554	787	-0.3827369732372812	0.0	-0.5129120945930481	-0.4357779403709042
chr5_152182537_T_G	SNP	chr5:152182312-152182812	CC	Micro-PVM	Micro-PVM	224	0.38081396	105	131	-0.3675185	0.06746334	2.5176900605965916e-7	0.00010178974544492715	-146.92	-64.97	163.893	0.0	0.757701	0.0388383	0.00123964	616	598	18	-0.4512412005283355	0.0	-0.511581763625145	-1.4470992026449456
chr9_96518321_T_C	SNP	chr9:96518042-96518542	CC	Micro-PVM	Micro-PVM	278	0.74127907	73	89	-0.75859416	0.05696187	6.262395388233751e-26	8.712280249227299e-22	-141.32	-68.89	144.859	0.0	0.76395	0.0374519	0.00123104	658	642	16	-0.4532670187080914	0.0	-0.511400893330574	-2.8203581233435866
chr17_21725855_T_G	SNP	chr17:21725502-21726002	CC	L5_IT_A	L5 IT A	352	0.43430656	97	119	-0.32951206	0.079887815	0.00008072074925701513	0.013216715181259994	-25.28	-8.58	33.411	7.45837e-9	0.757738	0.0389793	0.0012395	69	62	7	-0.45107511786175597	8.910321257216145e-7	-0.5104118585586548	-1.1172298818627824
chr14_66443632_C_G	SNP	chr14:66443416-66443916	CC	Micro-PVM	Micro-PVM	215	0.4883721	119	168	-0.180218	0.045888215	0.00013964935010155473	0.020361832864245914	-75.3	-56.49	37.621	8.5894e-10	0.708142	0.158338	0.00118854	208	176	32	-0.31726294894284923	1.1969208339568646e-7	-0.5079233795404434	-1.3017270014360853
chr21_36249810_G_A	SNP	chr21:36249506-36250006	CC	Micro-PVM	Micro-PVM	303	0.2848837	85	98	-0.35605827	0.078573786	0.000013268439494446426	0.0030233189139456437	-602.86	-595.2	15.32	0.0000907384	0.622326	0.297555	0.00112265	1160	845	315	-0.17652881187892783	0.004037397293099567	-0.5072111189365387	-0.9151343906216404
chr15_97926987_C_G	SNP	chr15:97926755-97927255	CC	L23_IT	L2/3 IT	231	0.042682923	14	14	-0.5000488	0.10070188	2.291741810091397e-6	0.0006857482995634947	-87.13	-38.35	97.542	0.0	0.765511	0.0363819	0.00123161	319	300	19	-0.4546299761476876	0.0	-0.5064072199165821	-2.49123345905213
chr14_89561367_A_T	SNP	chr14:89561149-89561649	CC	L6_IT	L6 IT	217	0.17857143	43	45	-0.5226608	0.10520722	3.636934064017953e-6	0.0010140254179494155	-100.64	-44.09	113.087	0.0	0.752973	0.0622976	0.0012782	229	214	15	-0.4235865981184652	0.0	-0.506115198135376	-1.4806542848718887
chr9_88480916_A_G	SNP	chr9:88480592-88481092	CC	L23_IT	L2/3 IT	323	0.14634146	45	48	-0.3567922	0.05608032	3.772623479587196e-9	2.4862143425657487e-6	-123.83	-86.97	73.72	0.0	0.742091	0.106433	0.0012069	275	240	35	-0.37456689498470286	0.0	-0.5056102126836777	-1.2881510228298527
chr13_47395685_C_T	SNP	chr13:47395443-47395943	CC	Micro-PVM	Micro-PVM	241	0.84011626	50	55	-0.5803292	0.098278016	2.9819710388836085e-8	0.000015660221908175438	-473.63	-466.85	13.561	0.000230939	0.630474	0.271466	0.00116606	948	724	224	-0.19901989045834534	0.008706482864181542	-0.5047506652772427	-2.9416351709607746
chr1_21946202_C_T	SNP	chr1:21945961-21946461	CC	L5_IT_A	L5 IT A	240	0.16788322	40	46	-0.37886953	0.0802986	8.361203897471191e-6	0.002056708322386697	-100.73	-91.81	17.838	0.0000240545	0.677812	0.190747	0.00119739	200	166	34	-0.2803868246141022	0.0013104413531568643	-0.5045752227306366	-1.0692813170461486
chr5_142618812_C_A	SNP	chr5:142618628-142619128	CC	L23_IT	L2/3 IT	183	0.48780486	122	160	-0.20875399	0.0370721	1.1997065560681348e-7	0.00005334826627340715	-243.34	-225.83	35.031	3.2445e-9	0.674045	0.228455	0.00116078	479	362	117	-0.24686426592797783	4.1190350013628984e-7	-0.5041774958372116	-1.2665277828722386
chr17_80631122_A_G	SNP	chr17:80630841-80631341	CC	Micro-PVM	Micro-PVM	280	0.3895349	110	134	-0.40352303	0.07116454	9.017293517419066e-8	0.00004151801301038081	-1424.2	-1420.17	8.06	0.00452553	0.576983	0.411494	0.00103939	2420	1645	775	-0.08370907972567898	0.08012065111345426	-0.5025812387466431	-0.9002764169427211
chr1_40690446_G_A	SNP	chr1:40690165-40690665	CC	Oligo	Oligo	280	0.3519553	98	126	-0.23987362	0.060761992	0.00012638589403334705	0.018833438836369506	-13301.87	-13297.11	9.52	0.00203278	0.56105	0.422661	0.00103295	19779	11888	7891	-0.07034027270204357	0.04594081513416809	-0.5022338405251503	-1.3137640157683135
chr3_87003569_T_G	SNP	chr3:87003329-87003829	CC	Pvalb	Pvalb	239	0.6181818	103	126	-0.5329318	0.06444697	2.0156189686174677e-13	3.2994930971297987e-10	-83.96	-47.94	72.029	0.0	0.758516	0.0545108	0.00122298	312	299	13	-0.432953255661437	0.0	-0.5016054734587669	-2.1928591633618297
chr2_228364657_A_G	SNP	chr2:228364420-228364920	CC	Micro-PVM	Micro-PVM	236	0.5145349	133	167	-0.35933125	0.053496074	5.470976854521714e-10	4.4114909915742024e-7	-127.23	-76.15	102.153	0.0	0.75123	0.0653759	0.00122873	490	467	23	-0.4199419205763759	0.0	-0.5011281967163086	-3.4197166380898523
chr14_89561367_A_T	SNP	chr14:89561149-89561649	CC	L23_IT	L2/3 IT	217	0.18902439	59	62	-0.607935	0.0624954	7.666635142508516e-17	2.3770527632686455e-13	-402.78	-189.22	427.117	0.0	0.759172	0.0553554	0.00126421	1144	1086	58	-0.43203985525839894	0.0	-0.5006933808326721	-1.6773316465971635
chr14_93253711_G_C	SNP	chr14:93253476-93253976	CC	Micro-PVM	Micro-PVM	234	0.10755814	36	37	-0.5797712	0.11440703	1.3755272586345376e-6	0.0004435058585430598	-21.75	0.99	45.484	1.5386e-11	0.790894	7.22905e-10	0.00125794	109	109	0	-0.49999999908596476	2.7697447632043286e-9	-0.5002265814691782	-3.40068150777582
chr11_7984316_G_A	SNP	chr11:7983996-7984496	CC	L23_IT	L2/3 IT	319	0.18902439	54	62	-0.193077	0.048329987	0.000112021603369198	0.017133903928297983	-392.87	-381.94	21.86	2.93303e-6	0.62485	0.310564	0.00112643	619	401	218	-0.16799299561477588	0.00020671506994039237	-0.49927815794944763	-0.7917140646868079
chr10_122564262_A_G	SNP	chr10:122563977-122564477	CC	L6_IT	L6 IT	284	0.3015873	64	76	-0.41737786	0.061637137	1.7729613893782694e-9	1.265573793833185e-6	-46.74	-29.22	35.036	3.23672e-9	0.7593	0.0792447	0.00124926	115	102	13	-0.4054973455797884	4.1097424192492325e-7	-0.49803823977708817	-1.9815307633756913
chr5_229148_C_T	SNP	chr5:228946-229446	CC	L23_IT	L2/3 IT	201	0.1097561	34	36	-0.5785571	0.044753794	1.7512934972331257e-24	1.896901244662736e-20	-57.59	-14.11	86.968	0.0	0.768367	0.0291459	0.00122634	137	132	5	-0.46345400807936776	0.0	-0.4969248101115227	-1.871294684331244
chr2_6557195_C_T	SNP	chr2:6556963-6557463	CC	Oligo	Oligo	231	0.4748603	127	170	-0.31659618	0.05596075	8.814108566103108e-8	0.00004065588794649038	-7257.94	-7248.4	19.079	0.0000125416	0.587368	0.361209	0.00107307	11600	7928	3672	-0.11920961608809827	0.0007441766150110228	-0.4968113899230957	-0.14535542312282512
chr3_145245979_A_G	SNP	chr3:145245722-145246222	CC	L23_IT	L2/3 IT	256	0.13414633	40	44	-0.48473427	0.04955967	5.724814863522638e-17	1.810089807127383e-13	-92.85	-52.08	81.541	0.0	0.75651	0.0548086	0.00122544	390	378	12	-0.4324450345400685	0.0	-0.4967413395643234	-1.940107358313944
chr13_100108357_A_G	SNP	chr13:100108109-100108609	CC	Oligo	Oligo	247	0.16201116	52	58	-0.49515542	0.07846844	3.713748285807455e-9	2.4516377853012033e-6	-822.15	-797.28	49.741	1.75471e-12	0.688086	0.169395	0.00121348	1996	1720	276	-0.3024504333040615	3.615632810964069e-10	-0.49505408480763435	-2.3608750228184485
chr17_74827342_A_G	SNP	chr17:74827161-74827661	CC	Oligo	Oligo	180	0.40502793	111	145	-0.17519669	0.050729766	0.0007395332096343792	0.07048059865156898	-835.93	-816.34	39.183	3.85897e-10	0.625654	0.29299	0.00112864	1364	918	446	-0.18106252258764005	5.677803313895642e-8	-0.492971807718277	-1.782837790535226
chr20_4866367_G_A	SNP	chr20:4866022-4866522	CC	Micro-PVM	Micro-PVM	344	0.6627907	93	116	-0.32301408	0.06070506	4.4685664361966163e-7	0.00016816234965563202	-212.48	-200.84	23.273	1.40526e-6	0.631487	0.282538	0.00113935	456	353	103	-0.19088591668718036	0.00010701470280262747	-0.49174878001213074	-1.69466991448804
chr1_46297481_A_C	SNP	chr1:46297282-46297782	CC	Micro-PVM	Micro-PVM	198	0.7209302	88	96	-0.70693994	0.070401214	7.472862140658224e-18	2.720061894107334e-14	-51.95	1.8	107.501	0.0	0.78113	7.13981e-10	0.00122726	287	287	0	-0.49999999908596393	0.0	-0.4893530309200287	-3.2798847514511413
chr2_41976595_G_A	SNP	chr2:41976384-41976884	CC	L6_IT	L6 IT	210	0.15476191	36	39	-0.39223084	0.08193272	7.391844615663755e-6	0.0018511639697688133	-109.69	-102.25	14.871	0.000115107	0.654719	0.241914	0.00115605	174	128	46	-0.2301973048058682	0.004923727296783159	-0.48872146010398865	-0.6675764916934485
chr11_8340690_T_C	SNP	chr11:8340447-8340947	CC	Micro-PVM	Micro-PVM	242	0.39244187	109	135	-0.38235545	0.069153346	1.7340319621183487e-7	0.00007372670308906129	-841.44	-833.34	16.206	0.0000568133	0.614236	0.311119	0.00109755	1555	1166	389	-0.16378416931880196	0.002726532406467336	-0.48810479044914246	-1.741702664957556
chr16_95857984_T_C	SNP	chr16:95857713-95858213	CC	L5_IT_A	L5 IT A	270	0.054744527	15	15	-0.6931755	0.17057496	0.0001008438377739686	0.015765647466084283	-32.1	-14.52	35.175	3.01297e-9	0.765998	0.0554839	0.00125603	83	80	3	-0.43245876750297235	3.8456522642598415e-7	-0.485954686999321	-1.4679754031983396
chr3_87003569_T_G	SNP	chr3:87003329-87003829	CC	Sst	Sst	239	0.6212121	102	125	-0.55158573	0.0543061	6.658592050847933e-18	2.4486347095374353e-14	-68.03	-28.75	78.569	0.0	0.762269	0.0353264	0.00123034	303	293	10	-0.4557088719418392	0.0	-0.4857392907142639	-2.5147495450997317
chr19_10237728_G_A	SNP	chr19:10237536-10238036	CC	Micro-PVM	Micro-PVM	191	0.45348838	116	156	-0.32672727	0.060960468	3.754408284228152e-7	0.00014437926404582382	-700.1	-695.77	8.671	0.00323386	0.590015	0.352916	0.00107801	1088	727	361	-0.1257244697650199	0.06368651802980443	-0.4856337308883667	-0.3209119847824844
chr6_158849491_T_G	SNP	chr6:158849240-158849740	CC	Micro-PVM	Micro-PVM	250	0.61627907	107	132	-0.7388908	0.07559179	3.385982251504101e-17	1.1105818584528891e-13	-538.92	-424.68	228.475	0.0	0.748412	0.0929469	0.00121082	1823	1697	126	-0.3895276439103455	0.0	-0.48468740843236446	-3.46873528638322
chr10_128429593_C_A	SNP	chr10:128429103-128429603	CC	Micro-PVM	Micro-PVM	489	0.14244185	47	49	-0.50237423	0.107191935	6.9988315516756515e-6	0.0017674085631709158	-45.34	-23.56	43.556	4.1194e-11	0.759233	0.0540283	0.00122221	178	171	7	-0.4335658785189951	6.978884203887333e-9	-0.48378874734044075	-2.006683241003717
chr6_38037464_C_T	SNP	chr6:38037213-38037713	CC	Astro	Astro	250	0.22252747	72	81	-0.54732454	0.0631183	1.0429638493869511e-14	2.1757594851735632e-11	-441.12	-406.61	69.03	1.11022e-16	0.71567	0.146109	0.00119421	1375	1230	145	-0.33045653235922434	3.695886119046583e-14	-0.4837317690253258	-2.1853933814215942
chr6_29624624_C_T	SNP	chr6:29624459-29624959	CC	Micro-PVM	Micro-PVM	164	0.19186047	59	66	-0.37772796	0.081336014	8.355095291800884e-6	0.0020555361171474425	-837.02	-806.07	61.897	3.66374e-15	0.636998	0.264284	0.00116118	1500	1111	389	-0.20676880266109826	1.0538093972601563e-12	-0.4831908866763115	-1.8495260868042729
chr18_47870966_A_G	SNP	chr18:47870713-47871213	CC	Micro-PVM	Micro-PVM	252	0.5552326	118	153	-0.4084074	0.044136554	6.384439892841557e-16	1.683700967824922e-12	-113.81	-69.48	88.662	0.0	0.750071	0.0768812	0.00122005	393	370	23	-0.4070306602969313	0.0	-0.48318454809486866	-3.1274849027466827
chr11_116231265_T_C	SNP	chr11:116231010-116231510	CC	L6_CT	L6 CT	254	0.21721311	44	53	-0.33353066	0.08475759	0.0001793064160864304	0.024681725632083613	-52.55	-35.48	34.134	5.14526e-9	0.749627	0.0793605	0.00121258	145	134	11	-0.40426815844629743	6.321610108366881e-7	-0.48287662118673325	-1.503961567910141
chr5_117011330_T_C	SNP	chr5:117011098-117011598	CC	Astro	Astro	231	0.7417583	81	94	-0.23165746	0.0495796	6.9924709863160305e-6	0.0017662187000041837	-825.07	-818.99	12.169	0.000485983	0.587684	0.372795	0.00109085	1360	926	434	-0.11186553792430654	0.0157406985603754	-0.4828483462333679	-0.49912551178828213
chr8_773832_G_A	SNP	chr8:773590-774090	CC	Micro-PVM	Micro-PVM	241	0.125	40	43	-0.5169103	0.11980174	0.000031678313713982184	0.006201518515081723	-54.74	-33.1	43.282	4.74022e-11	0.759789	0.0569034	0.00122691	287	278	9	-0.43032456283418336	7.965642753773511e-9	-0.48270056024193764	-1.9799182138834996
chr2_10265427_G_C	SNP	chr2:10265173-10265673	CC	Lamp5	Lamp5	253	0.16780822	47	49	-0.42864442	0.124589264	0.0008427659660579653	0.07717580398146064	-99.3	-86.7	25.206	5.15243e-7	0.680101	0.183312	0.00121879	176	127	49	-0.28768908969403983	0.00004328964192166274	-0.48217330127954483	-1.577044303582286
chr4_126911287_G_A	SNP	chr4:126910985-126911485	CC	Micro-PVM	Micro-PVM	301	0.17151162	50	59	-0.33488977	0.06763954	2.2813411477011997e-6	0.0006831704762121547	-507.26	-485.01	44.506	2.53554e-11	0.684892	0.178053	0.00120508	1122	850	272	-0.29366819438087016	4.428372800743458e-9	-0.48180148005485535	-2.005661692748223
chr1_186654158_C_T	SNP	chr1:186653873-186654373	CC	L23_IT	L2/3 IT	284	0.28658536	81	94	-0.26014882	0.043788873	2.8391104495506865e-8	0.000015009306343065996	-196.98	-169.35	55.261	1.05471e-13	0.708168	0.15877	0.00118824	413	343	70	-0.3168611826912651	2.549094839618257e-11	-0.48029904067516327	-1.8458964249336876
chr5_179691747_C_G	SNP	chr5:179691379-179691879	CC	L6_IT	L6 IT	367	0.25793654	54	65	-0.25585392	0.07578647	0.001126269788881147	0.09407192183188585	-218.54	-209.69	17.694	0.0000259456	0.62894	0.286169	0.00113551	376	264	112	-0.18728424701319735	0.0013987681780685552	-0.4792650640010834	-1.1875607668095858
chr4_36538740_T_G	SNP	chr4:36538480-36538980	CC	Micro-PVM	Micro-PVM	259	0.49418604	124	170	-0.22811233	0.047329705	4.002124494392074e-6	0.0011002102852999797	-67.97	-48.98	37.984	7.13326e-10	0.746394	0.115865	0.00119489	186	154	32	-0.36562622135576434	1.0065268706478042e-7	-0.479190394282341	-1.55345978831894
chr12_69814435_T_C	SNP	chr12:69814155-69814655	CC	Micro-PVM	Micro-PVM	279	0.7616279	69	82	-0.3034512	0.049860854	1.2502249168027722e-8	7.253446908940462e-6	-50.46	-19.46	62.011	3.44169e-15	0.76621	0.0338606	0.00123039	207	203	4	-0.457677984917831	9.935421127508894e-13	-0.4791726563125849	-3.5627046148001886
chr1_21946202_C_T	SNP	chr1:21945961-21946461	CC	L23_IT	L2/3 IT	240	0.16158536	45	53	-0.29530695	0.047360122	6.974759518404269e-9	4.31782274577264e-6	-443.34	-418.9	48.879	2.72304e-12	0.683186	0.173769	0.00120522	1053	890	163	-0.2972250584919861	5.457399405114391e-10	-0.4788096696138382	-1.2398452193187588
chr10_92776570_G_A	SNP	chr10:92776306-92776806	CC	Micro-PVM	Micro-PVM	263	0.07848837	25	27	-0.47078532	0.123270884	0.0002077763873835979	0.02763901158968466	-23.61	-8.02	31.175	2.35735e-8	0.778621	0.02474	0.00125919	109	107	2	-0.4692043800981128	2.5800871200408684e-6	-0.47827009856700897	-1.738848626963405
chr2_151543585_C_T	SNP	chr2:151543360-151543860	CC	L5_IT_A	L5 IT A	224	0.09489051	26	26	-0.5567558	0.1483651	0.00030439724063923275	0.0369210092002061	-33.95	-22.21	23.493	1.25387e-6	0.752641	0.103321	0.0012426	78	73	5	-0.3792925386874651	0.00009658309872064428	-0.47818171977996826	-0.9990857160369334
chr8_87148474_C_T	SNP	chr8:87148122-87148622	CC	L6_IT	L6 IT	351	0.17857143	42	45	-0.4068926	0.10489348	0.0002107625207490014	0.02794069647694073	-33.57	-27.6	11.945	0.000548064	0.684549	0.194454	0.00122346	67	54	13	-0.27877891201736515	0.017270593064649075	-0.47776171565055847	-0.6869835439852849
chr6_2337879_C_G	SNP	chr6:2337661-2338161	CC	Vip	Vip	217	0.5221519	113	151	-0.26859775	0.052419066	1.2316372757959425e-6	0.0004033398026141806	-38.64	-24.85	27.57	1.51535e-7	0.744211	0.102895	0.00121055	114	107	7	-0.37853350112028483	0.000014193408667908261	-0.4776655063033104	-1.7687049379198247
chr4_126911212_G_A	SNP	chr4:126910985-126911485	CC	Micro-PVM	Micro-PVM	226	0.09011628	29	31	-0.41142297	0.10018378	0.00007109238958647353	0.011949829881525487	-169.95	-136.63	66.647	3.33067e-16	0.746977	0.0997246	0.00120855	619	577	42	-0.38221989895849967	1.0669582221973684e-13	-0.4771103411912918	-1.9639096756602255
chr3_101779705_C_A	SNP	chr3:101779434-101779934	CC	Oligo	Oligo	270	0.6340782	104	131	-1.0206805	0.04820682	9.824629093444996e-45	1.0524421704364534e-38	-1313.41	-1052.98	520.85	0.0	0.777709	0.0552209	0.00123785	8901	8623	278	-0.43370282421125717	0.0	-0.4768403582274914	-2.008849209207745
chr8_108787528_A_T	SNP	chr8:108787280-108787780	CC	L6_CT	L6 CT	247	0.49999997	90	122	-0.35682622	0.0769868	0.00001409403889433693	0.0031819960239247848	-188.16	-163.67	48.986	2.57727e-12	0.69131	0.188046	0.00122935	416	343	73	-0.28615486788058536	5.185269360806852e-10	-0.47676724195480347	-0.9988329789758736
chr5_142618812_C_A	SNP	chr5:142618628-142619128	CC	L6_IT	L6 IT	183	0.4603175	91	116	-0.22911714	0.056470156	0.00011264133073769229	0.017209280691997394	-25.92	-11.49	28.87	7.73941e-8	0.76034	0.060975	0.0012182	64	59	5	-0.4257593006337398	7.671437366981272e-6	-0.47672536969184875	-1.0429035491134586
chr10_79217590_T_A	SNP	chr10:79217410-79217910	CC	Oligo	Oligo	179	0.52793294	132	169	-0.35765448	0.047490194	6.471527948438842e-12	7.867095471812781e-9	-392.01	-226.82	330.384	0.0	0.758949	0.0462245	0.00127775	2114	2057	57	-0.4425906341925063	0.0	-0.47475845366716385	-3.09318574088428
chr18_57413315_C_G	SNP	chr18:57413098-57413598	CC	L5_IT_B	L5 IT B	216	0.20437956	50	56	-0.3310309	0.06478833	1.716434367268283e-6	0.0005362185012988671	-189.87	-168.99	41.765	1.0291e-10	0.705357	0.162187	0.00118796	372	297	75	-0.3130504043598942	1.6467266359548883e-8	-0.4743148982524872	-0.8633825227441326
chr8_21825268_T_A	SNP	chr8:21825097-21825597	CC	Astro	Astro	170	0.6346154	111	133	-0.21926114	0.04604355	4.786945596385904e-6	0.0012805693916950148	-372.17	-362.18	19.983	7.81361e-6	0.632294	0.281019	0.00114209	657	481	176	-0.1923081134288026	0.0004922668504657331	-0.47425228357315063	-1.1075696607925107
chr22_45419130_T_C	SNP	chr22:45418827-45419327	CC	L5_IT_B	L5 IT B	302	0.10583942	27	29	-0.5494274	0.10663158	1.4357056391697997e-6	0.00046013901828591486	-89.15	-64.44	49.433	2.05225e-12	0.742604	0.101272	0.00121366	212	193	19	-0.37999184714341916	4.1868448310733597e-10	-0.4740425944328308	-1.3193583726324423
chr20_45810150_C_A	SNP	chr20:45809865-45810365	CC	Micro-PVM	Micro-PVM	284	0.2645349	77	91	-0.21919501	0.062264275	0.0005975520980746232	0.06063185802727203	-30.96	-14.35	33.226	8.20395e-9	0.750765	0.0704134	0.00122421	137	116	21	-0.4142532243907049	9.734713033274994e-7	-0.4725591354072094	-2.790411222259781
chr10_89877257_G_C	SNP	chr10:89877010-89877510	CC	Astro	Astro	246	0.33241758	98	121	-0.60111856	0.049990736	3.129991661583792e-23	2.7941132997097892e-19	-675.91	-514.54	322.747	0.0	0.74898	0.0834384	0.00121053	2087	1923	164	-0.3997638687467745	0.0	-0.47198784351348877	-0.6586611824555453
chr4_47980091_G_A	SNP	chr4:47979841-47980341	CC	Micro-PVM	Micro-PVM	249	0.13953489	43	48	-0.36793065	0.08746131	0.00004834461203763061	0.008773381121380062	-21.68	-8.77	25.822	3.74402e-7	0.770995	0.0417415	0.00126341	63	57	6	-0.44864079563302495	0.000032398705523523335	-0.4696091525256634	-2.2634314081331723
chr7_136479542_T_C	SNP	chr7:136479413-136479913	CC	OPC	OPC	128	0.51404494	134	173	-0.579732	0.06692791	1.3075408016225284e-14	2.667443993252368e-11	-380.03	-332.62	94.82	0.0	0.693218	0.181406	0.00123427	973	845	128	-0.29258972998682864	0.0	-0.46919795125722885	-1.4955678712984959
chr10_81185943_G_A	SNP	chr10:81185694-81186194	CC	Micro-PVM	Micro-PVM	248	0.6540698	99	119	-0.58908767	0.070489995	9.225461716340695e-14	1.6095401618333708e-10	-131.92	-97.97	67.912	2.22045e-16	0.749128	0.0822634	0.00121109	532	499	33	-0.4010533426253868	7.228276964718753e-14	-0.4680868685245514	-1.3740515488076086
chr14_89561353_G_A	SNP	chr14:89561149-89561649	CC	L23_IT	L2/3 IT	203	0.18902439	59	62	-0.607935	0.0624954	7.666635142508516e-17	2.3770527632686455e-13	-402.78	-189.22	427.117	0.0	0.759172	0.0553554	0.00126421	1144	1086	58	-0.43203985525839894	0.0	-0.46564577519893646	-1.4708371935399827
chr9_95369570_G_T	SNP	chr9:95369339-95369839	CC	Oligo	Oligo	230	0.60614526	107	141	-0.37942216	0.050812356	9.133598115924667e-12	1.0770772452625492e-8	-3937.11	-3914.02	46.186	1.07568e-11	0.615916	0.309642	0.00109734	6869	5013	1856	-0.16545370468409332	1.9796230162726775e-9	-0.4653453081846237	-1.3360591634490964
chr11_124358974_C_A	SNP	chr11:124358703-124359203	CC	Micro-PVM	Micro-PVM	270	0.25872093	83	89	-0.4623166	0.092104435	1.6967233324600023e-6	0.0005313002691241732	-447.09	-415.44	63.314	1.77636e-15	0.680439	0.195398	0.00119348	1060	865	195	-0.27690140973719995	5.289030186847518e-13	-0.4642029255628586	-0.9360309710179802
chr16_78810334_G_T	SNP	chr16:78810022-78810522	CC	Astro	Astro	311	0.18956044	61	69	-0.3159314	0.053181563	2.195323219359163e-8	0.000011944801806973614	-660.32	-655.94	8.771	0.00306085	0.595558	0.337408	0.00106928	1088	744	344	-0.13834909310735866	0.06133368051867107	-0.46410758048295975	-1.4297644097550002
chr18_14156844_C_A	SNP	chr18:14156606-14157106	CC	Oligo	Oligo	237	0.4078212	115	146	-0.62728024	0.05852738	8.973221578461832e-20	4.506502482110241e-16	-4730.21	-4645.91	168.59	0.0	0.67962	0.199881	0.0011856	11602	9860	1742	-0.272733629637715	0.0	-0.46263375878334045	-1.1007534907916128
chr3_128997146_C_A	SNP	chr3:128996946-128997446	CC	L5_IT_B	L5 IT B	199	0.7627737	57	65	-0.26417944	0.073690094	0.0005393269102705374	0.056292608851630226	-81.8	-73.19	17.204	0.0000335814	0.678161	0.189715	0.00120038	164	134	30	-0.28140310366918775	0.001744103200946392	-0.460719034075737	-0.9900095641990034
chr9_126465877_C_G	SNP	chr9:126465659-126466159	CC	L6_IT	L6 IT	217	0.61111116	76	98	-0.49354547	0.0760358	6.107213636499879e-9	3.839331392186589e-6	-103.9	-95.1	17.599	0.0000272671	0.682746	0.213135	0.00120756	225	173	52	-0.26209451924976646	0.001459552375047595	-0.4595113694667816	-0.6541094880375391
chr7_72127852_C_T	SNP	chr7:72127594-72128094	CC	Micro-PVM	Micro-PVM	257	0.3895349	104	134	-0.37694144	0.07162366	5.802454793952049e-7	0.00021131240404547285	-828.32	-816.43	23.763	1.08929e-6	0.633804	0.295087	0.0011576	1381	960	421	-0.18232332964793502	0.0000850891366115389	-0.45865732431411743	-0.29963695222763687
chr12_94893632_C_G	SNP	chr12:94893348-94893848	CC	L23_IT	L2/3 IT	283	0.36280486	97	119	-0.26336494	0.03293315	8.976976234176914e-13	1.2998637318431143e-9	-254.54	-168.44	172.19	0.0	0.744629	0.104561	0.00120851	611	551	60	-0.37686972291242243	0.0	-0.45825663954019547	-2.006452644860925
chr9_95369570_G_T	SNP	chr9:95369339-95369839	CC	OPC	OPC	230	0.6067416	107	140	-0.26967904	0.062877886	0.00003411312317920583	0.006588113211628972	-962.43	-954.21	16.443	0.0000501305	0.584705	0.347439	0.00107818	1559	976	583	-0.12726896273537142	0.002453342560473297	-0.4582307040691376	-0.7385573862853614
chr14_89561353_G_A	SNP	chr14:89561149-89561649	CC	L6_IT	L6 IT	203	0.17857143	43	45	-0.5226608	0.10520722	3.636934064017953e-6	0.0010140254179494155	-100.64	-44.09	113.087	0.0	0.752973	0.0622976	0.0012782	229	214	15	-0.4235865981184652	0.0	-0.45777061581611633	-1.2528462871201047
chr19_10356305_C_A	SNP	chr19:10356066-10356566	CC	L23_IT	L2/3 IT	238	0.16463414	52	54	-0.23618731	0.043765396	3.47133879693971e-7	0.00013486369656198638	-109.24	-102.2	14.089	0.000174324	0.645398	0.254016	0.00115515	180	115	65	-0.21757611066761245	0.006924848873726718	-0.45735400915145874	-1.218537550108599
chr13_33020248_G_A	SNP	chr13:33020012-33020512	CC	Micro-PVM	Micro-PVM	235	0.49127907	128	169	-0.31693724	0.056940064	1.4618372266308982e-7	0.00006350981682054811	-115.34	-83.56	63.557	1.55431e-15	0.749895	0.0783103	0.00121879	326	293	33	-0.4054457874152701	4.655838639908283e-13	-0.45590314269065857	-2.809770168181058
chr13_105903659_T_C	SNP	chr13:105903414-105903914	CC	Oligo	Oligo	244	0.37430167	106	134	-0.2392129	0.058460493	0.00007321389750232604	0.01223481058284023	-4333.06	-4326.3	13.51	0.000237257	0.591899	0.345573	0.00108246	6872	4612	2260	-0.13137779048334242	0.008900780142422883	-0.45552533864974976	-0.7447748624521175
chr15_36548566_A_G	SNP	chr15:36548354-36548854	CC	Micro-PVM	Micro-PVM	211	0.3139535	92	108	-0.4983878	0.07542152	9.486048810954399e-10	7.235634356366122e-7	-296.98	-241.74	110.487	0.0	0.720588	0.140275	0.00119369	746	662	84	-0.33705305025306	0.0	-0.4546973407268524	-0.9233817996630475
chr6_31054374_A_G	SNP	chr6:31054049-31054549	CC	Micro-PVM	Micro-PVM	324	0.06395349	20	22	-0.8055493	0.1314187	1.011612632723072e-8	6.020713272802511e-6	-35.07	-14.66	40.814	1.67425e-10	0.746376	0.0631655	0.00124662	104	97	7	-0.4219737345151546	2.6004119888357257e-8	-0.45456212759017944	-0.42715850491932855
chr15_21993419_G_C	SNP	chr15:21993202-21993702	CC	Oligo	Oligo	216	0.7905028	63	75	0.1604869	0.04170898	0.00018310942352113788	0.025093967375423246	-117.27	-22.43	189.681	0.0	0.0242196	0.769274	0.00122858	310	8	302	0.46947725854373623	0.0	-0.4523566663265228	-0.5130330871766923
chr1_231179388_T_C	SNP	chr1:231179235-231179735	CC	Vip	Vip	152	0.13607596	42	43	-0.48924232	0.1271774	0.00019759413898933083	0.026605886767841737	-25.76	-6.76	37.999	7.07903e-10	0.77907	0.020908	0.00121894	101	100	1	-0.4738642812677349	9.99454092370509e-8	-0.4521533027291298	-1.422183750407798
chr2_41127386_C_T	SNP	chr2:41127133-41127633	CC	L23_IT	L2/3 IT	252	0.18292682	55	60	-0.21652856	0.041535687	7.841213296704048e-7	0.00027398168092788186	-137.66	-117.3	40.717	1.75958e-10	0.685164	0.177153	0.00120588	281	232	49	-0.2945616287281823	2.7244913102335796e-8	-0.451677069067955	-2.1380521877754264
chr2_9798984_T_G	SNP	chr2:9798724-9799224	CC	Pvalb	Pvalb	259	0.13030303	42	43	-0.45540023	0.098261945	9.100315473988307e-6	0.0022096576015041237	-156.39	-143.21	26.352	2.84573e-7	0.678089	0.227025	0.00114037	334	263	71	-0.24917524201371322	0.000025264601315531246	-0.4516443684697151	-1.6319299820139017
chr12_124686795_A_G	SNP	chr12:124686570-124687070	CC	Micro-PVM	Micro-PVM	224	0.39534885	109	136	-0.23870406	0.0693319	0.0007781484383248803	0.07305556353434296	-1438.3	-1428.7	19.197	0.0000117925	0.59391	0.339653	0.00108467	2332	1549	783	-0.13617559821886688	0.0007051134998744104	-0.45094794034957886	-1.8130612784660876
chr9_37086291_A_G	SNP	chr9:37086030-37086530	CC	Micro-PVM	Micro-PVM	260	0.43023255	113	148	-0.21819332	0.044777997	3.192318363772804e-6	0.0009077438192139813	-92.22	-84.1	16.237	0.0000558817	0.677113	0.190859	0.00119774	244	202	42	-0.2801092661975271	0.0026885689940571466	-0.4507624916732311	-1.4798348024386905
chr22_44400760_G_A	SNP	chr22:44400569-44401069	CC	Micro-PVM	Micro-PVM	190	0.4883721	120	168	-0.4559686	0.059987705	5.497172006872172e-12	6.7764404757726876e-9	-108.76	-58.46	100.608	0.0	0.760396	0.0557501	0.00122862	364	348	16	-0.43169102933898723	0.0	-0.4506639540195465	-1.5529878365798462
chr18_10868194_T_C	SNP	chr18:10867885-10868385	CC	L23_IT	L2/3 IT	308	0.2804878	79	92	-0.30448088	0.039014198	2.4801808873272167e-12	3.2800496341260673e-9	-2122.6	-2101.46	42.289	7.87316e-11	0.615753	0.308581	0.00109906	3729	2760	969	-0.16615855307713445	1.2815998951106247e-8	-0.45030954480171204	-0.5615982663633134
chr4_10273052_A_C	SNP	chr4:10272683-10273183	CC	Oligo	Oligo	368	0.547486	125	162	0.2886933	0.069456875	0.00005707896787109597	0.010034893229535474	-12108.19	-12077.39	61.604	4.21885e-15	0.295025	0.623931	0.00112595	19806	8122	11684	0.17895633740897277	1.2055462909037559e-12	-0.4496908187866211	-0.2544408382398575
chr10_32154225_C_A	SNP	chr10:32154021-32154521	CC	Oligo	Oligo	203	0.23463686	71	84	-0.36465165	0.075031795	3.2097480627410365e-6	0.0009114792783323648	-2107.14	-2044.08	126.137	0.0	0.6523	0.244965	0.00115607	3868	2923	945	-0.2269870105264331	0.0	-0.4490603357553482	-1.1877343893469037
chr11_44735752_G_A	SNP	chr11:44735452-44735952	CC	Astro	Astro	299	0.23076923	76	84	-0.18253167	0.046504904	0.00013631239775382646	0.019984905598418385	-1045.2	-1032.3	25.793	3.80094e-7	0.60589	0.320609	0.0010973	1764	1267	497	-0.15395645327194096	0.000032848803364979996	-0.44846564531326294	-0.9036780655125755
chr6_28823869_A_G	SNP	chr6:28823638-28824138	CC	Micro-PVM	Micro-PVM	230	0.9447674	16	19	-1.3363237	0.06439192	8.82484952592636e-43	4.297013380863115e-37	-54.62	-2.44	104.363	0.0	0.782067	0.000601369	0.00126722	251	250	1	-0.4992316426422492	0.0	-0.4481413774192333	-3.440077707710419
chr10_128342400_G_A	SNP	chr10:128342120-128342620	CC	L5_IT_B	L5 IT B	279	0.24087591	59	66	-0.34989998	0.07437567	8.829444837336786e-6	0.0021543748869071694	-139.09	-132.91	12.36	0.000438564	0.633258	0.278739	0.00114425	224	155	69	-0.19436412619778354	0.014524835583798372	-0.44801585376262665	-1.1765315593948253
chr5_144103768_T_G	SNP	chr5:144103482-144103982	CC	Oligo	Oligo	285	0.4189944	121	150	-0.31488836	0.05519772	7.05241242073071e-8	0.000033351335306372436	-411.61	-293.29	236.64	0.0	0.760648	0.0518911	0.00122353	2225	2136	89	-0.4361371040482852	0.0	-0.4477533996105194	-4.0102238344720025
chr19_57882594_A_C	SNP	chr19:57882361-57882861	CC	Micro-PVM	Micro-PVM	232	0.28197673	78	97	-0.38259727	0.07621072	1.691033825189551e-6	0.0005297974552245211	-45.93	-13.35	65.17	6.66134e-16	0.766096	0.0327522	0.00123144	228	223	5	-0.4590007212884751	2.0739432644682768e-13	-0.4477100111544132	-2.7114790243145146
chr3_129179592_A_G	SNP	chr3:129179385-129179885	CC	Oligo	Oligo	206	0.94134074	20	21	-0.970777	0.08822769	1.6932393379250586e-20	9.561655597166684e-17	-156.86	-133.67	46.378	9.74987e-12	0.750287	0.0764544	0.00121996	1211	1182	29	-0.4075231989108081	1.805354636020881e-9	-0.4417888317257166	-3.4776751892237803
chr12_9606028_C_T	SNP	chr12:9605855-9606355	CC	L5_IT_B	L5 IT B	172	0.13868614	35	38	-0.5434934	0.09111597	4.387892655017963e-8	0.000021972864754144752	-129.6	-109.58	40.037	2.49192e-10	0.689391	0.164478	0.00121726	277	227	50	-0.3073732621748769	3.7758539606037035e-8	-0.44145341217517853	-1.3584208979208223
chr7_116317668_A_G	SNP	chr7:116317414-116317914	CC	L23_IT	L2/3 IT	253	0.47560975	116	156	-0.20999064	0.03040213	2.5323426247743216e-10	2.194577573164628e-7	-121.0	-95.03	51.947	5.701e-13	0.724662	0.134219	0.00119697	249	204	45	-0.3437280601154292	1.2532728166800058e-10	-0.4412405490875244	-0.7699726491033816
chr1_213602214_G_A	SNP	chr1:213601953-213602453	CC	Micro-PVM	Micro-PVM	260	0.20639534	60	71	-0.91957873	0.0640546	1.9218098557721097e-28	4.150599388917314e-24	-85.93	-33.33	105.197	0.0	0.782082	0.0301346	0.00122348	739	731	8	-0.4628983204726424	0.0	-0.43925442546606064	-1.9797496226425522
chr3_154993376_G_A	SNP	chr3:154993073-154993573	CC	Oligo	Oligo	302	0.28770947	87	103	-0.29076636	0.05447407	3.873717405573417e-7	0.000148397385774937	-609.66	-589.07	41.175	1.39178e-10	0.673565	0.213167	0.00117538	1178	941	237	-0.25960380362950697	2.1873421202036352e-8	-0.4383711740374565	-1.406619860545772
chr12_626641_C_G	SNP	chr12:626327-626827	CC	Micro-PVM	Micro-PVM	313	0.4622093	116	159	-0.52241707	0.06116844	3.362891753263957e-14	6.347931028167301e-11	-1092.96	-1086.08	13.77	0.000206604	0.607199	0.319147	0.00109758	1872	1348	524	-0.15547754294831523	0.007955258777797746	-0.43686525896191597	-2.4757221099291917
chr1_46081805_G_A	SNP	chr1:46081527-46082027	CC	Micro-PVM	Micro-PVM	277	0.65988374	99	117	-0.49456736	0.07086256	1.431102080505895e-10	1.3077174715832132e-7	-996.22	-979.43	33.587	6.81364e-9	0.634751	0.267795	0.00117112	1833	1354	479	-0.20328936142866955	8.19381074706272e-7	-0.43673551082611084	-0.9885541720450643
chr1_175126327_C_A	SNP	chr1:175126094-175126594	CC	L6_IT	L6 IT	232	0.25	55	63	-0.48077646	0.09522951	2.6390304455434117e-6	0.0007721734893148933	-86.15	-75.31	21.675	3.22899e-6	0.688205	0.168233	0.00121417	203	170	33	-0.3035666329611717	0.00022522224697820692	-0.43564240634441376	-1.173344061338399
chr18_27058303_G_A	SNP	chr18:27058096-27058596	CC	L23_IT	L2/3 IT	206	0.32926828	91	108	-0.1640211	0.04525457	0.00042602210187613716	0.047391624325309425	-929.19	-919.8	18.786	0.0000146217	0.590521	0.349569	0.00107872	1494	992	502	-0.12815368741290722	0.0008509129591894607	-0.4340672791004181	-1.3388117535157535
chr7_151821809_C_T	SNP	chr7:151821537-151822037	CC	L6_IT	L6 IT	271	0.34920636	76	88	-0.32548103	0.07483022	0.00003895989136140363	0.007354315313476532	-152.07	-127.04	50.052	1.49758e-12	0.689349	0.166027	0.00121584	293	228	65	-0.3059017321037766	3.1145047026189595e-10	-0.4329017400741577	-1.0450500964567602
chr6_4562751_C_T	SNP	chr6:4562515-4563015	CC	Micro-PVM	Micro-PVM	235	0.18604651	58	64	-0.4388033	0.09113815	4.086794876874624e-6	0.001119865637603305	-89.2	-58.73	60.93	5.88418e-15	0.750499	0.0744612	0.00122119	322	296	26	-0.4097396456216918	1.6525878891279954e-12	-0.4327344447374344	-0.9021487449315274
chr5_151390240_C_A	SNP	chr5:151390011-151390511	CC	Micro-PVM	Micro-PVM	228	0.10755814	33	37	-0.29297245	0.08725686	0.0010357917662286928	0.08885584205315293	-30.73	-13.83	33.801	6.10373e-9	0.774584	0.0356641	0.00125643	128	124	4	-0.45598372893438444	7.402090862907408e-7	-0.43168354220688343	-3.717948456831164
chr8_87148474_C_T	SNP	chr8:87148122-87148622	CC	L23_IT	L2/3 IT	351	0.16463414	51	54	-0.32580447	0.060304467	3.3793638741440424e-7	0.00013177789508635011	-70.82	-42.17	57.295	3.75255e-14	0.744749	0.0720785	0.00124621	183	163	20	-0.41175799051819384	9.595259780445888e-12	-0.4313792884349823	-0.5947827888714886
chr2_216401046_C_A	SNP	chr2:216400769-216401269	CC	Micro-PVM	Micro-PVM	276	0.47674417	129	164	-0.32206643	0.06307383	1.1616525094050186e-6	0.0003838711660566749	-120.59	-96.58	48.022	4.21474e-12	0.73277	0.123908	0.00119963	299	259	40	-0.35536222477990564	8.223801363574434e-10	-0.4302213788032532	-2.370374117289844
chr15_86642108_A_G	SNP	chr15:86641871-86642371	CC	L6_IT	L6 IT	236	0.45634922	84	115	-0.40080592	0.059659753	2.2452221599401956e-9	1.5642206959139439e-6	-111.21	-100.47	21.473	3.58921e-6	0.674504	0.209838	0.00117877	231	179	52	-0.2627184957855671	0.0002472263172301955	-0.4296853393316269	-1.7659854491055682
chr5_135778346_G_A	SNP	chr5:135778073-135778573	CC	L56_NP	L5/6 NP	272	0.46808508	67	88	-0.63616407	0.13154967	0.000013066040024772008	0.002984564716308608	-14.85	-3.6	22.49	2.11211e-6	0.772221	0.0229124	0.00122548	50	48	2	-0.4711842063231151	0.0001541804749619413	-0.4292277544736862	-0.9385454690184029
chr10_132785502_T_C	SNP	chr10:132785262-132785762	CC	L5_IT_B	L5 IT B	239	0.09854014	25	27	-0.52887917	0.09893393	6.396614735429068e-7	0.0002299176381052278	-43.01	-23.36	39.302	3.6299e-10	0.755973	0.049215	0.00123182	142	132	10	-0.43887762857866736	5.362050758653024e-8	-0.4288054406642914	-1.2636363732697333
chr11_134481455_C_T	SNP	chr11:134481156-134481656	CC	L23_IT	L2/3 IT	298	0.2804878	80	92	-0.29782772	0.03899618	5.951062635166411e-12	7.283156980428536e-9	-2376.67	-2321.68	109.991	0.0	0.631134	0.283766	0.00114728	4110	3011	1099	-0.18983932670237186	0.0	-0.4286797046661377	-1.1460223595494692
chr8_40286517_G_C	SNP	chr8:40286227-40286727	CC	Micro-PVM	Micro-PVM	289	0.34593022	97	119	-0.45003685	0.07061862	3.0701709332067143e-9	2.0676815645074407e-6	-293.44	-253.89	79.102	0.0	0.721904	0.153092	0.00122141	796	684	112	-0.32503691445446603	0.0	-0.42860449850559235	-1.5004547574716103
chr14_89561353_G_A	SNP	chr14:89561149-89561649	CC	L5_IT_A	L5 IT A	203	0.18248175	47	50	-0.4365185	0.10277476	0.00005126300698616612	0.009194231914038802	-96.07	-39.93	112.291	0.0	0.756527	0.0546752	0.00122541	248	237	11	-0.43259978831418355	0.0	-0.42825283110141754	-1.2793360139539793
chr17_13918076_T_A	SNP	chr17:13917785-13918285	CC	L23_IT	L2/3 IT	290	0.23475608	67	77	-0.18845363	0.04143747	0.000013043356703868258	0.002980463765468018	-72.22	-53.41	37.609	8.64519e-10	0.725624	0.133288	0.00119706	160	142	18	-0.34481762974553853	1.204209485910669e-7	-0.4270436614751816	-1.2706882644884718
chr5_15763757_C_A	SNP	chr5:15763573-15764073	CC	Astro	Astro	183	0.3434066	99	125	-0.21162978	0.040021457	4.7296992867058887e-7	0.00017672706405452197	-729.49	-705.99	47.005	7.081e-12	0.636566	0.264817	0.00116231	1335	1010	325	-0.20621034565772817	1.3368407853932783e-9	-0.4252203404903412	-1.0263794734356142
chr1_33738942_G_C	SNP	chr1:33738675-33739175	CC	L23_IT	L2/3 IT	266	0.25304878	74	83	-0.16682981	0.03983072	0.000053883647812844755	0.009575119657733886	-1103.77	-1098.49	10.552	0.00116036	0.58871	0.357882	0.00107479	1694	1064	630	-0.12192581386700918	0.030502952999938653	-0.4251337945461273	-0.8607197578169028
chr5_122595734_G_T	SNP	chr5:122595486-122595986	CC	L23_IT	L2/3 IT	247	0.6676829	94	109	-0.24916853	0.035097778	9.563597183113637e-11	9.086294375797187e-8	-157.87	-124.7	66.332	3.33067e-16	0.728105	0.129954	0.00119795	368	310	58	-0.34854887600969164	1.0669582221973684e-13	-0.42512429878115654	-2.2745829110824403
chr6_162309245_A_G	SNP	chr6:162308919-162309419	CC	L23_IT	L2/3 IT	325	0.67378044	93	107	-0.21594095	0.0385592	1.381273158981764e-7	0.000060413973381470714	-464.5	-447.51	33.978	5.57301e-9	0.638156	0.275083	0.00119488	806	576	230	-0.19878312249038854	6.806699670388105e-7	-0.4250248596072197	-1.473533567490715
chr10_132785502_T_C	SNP	chr10:132785262-132785762	CC	L5_IT_A	L5 IT A	239	0.091240875	23	25	-0.6372092	0.11491874	2.74060751440451e-7	0.00010970504101803074	-27.76	-16.2	23.119	1.52285e-6	0.748556	0.0852103	0.00120991	75	69	6	-0.3978007386482279	0.00011509243466487935	-0.4246395528316498	-1.425772030709163
chr10_16851390_C_T	SNP	chr10:16851087-16851587	CC	L5_IT_B	L5 IT B	302	0.12043796	33	33	-0.45814756	0.10555716	0.00003615070318256493	0.006911856852929913	-28.96	-11.38	35.156	3.04384e-9	0.763411	0.0368564	0.00123258	103	100	3	-0.4539448939192075	3.882047138518686e-7	-0.42456115782260895	-1.5859422182924066
chr2_217568552_G_A	SNP	chr2:217568283-217568783	CC	L23_IT	L2/3 IT	268	0.3109756	80	102	-0.24569076	0.040614933	1.700434161895237e-8	9.531938077197151e-6	-932.94	-921.75	22.376	2.24171e-6	0.590782	0.348394	0.00108033	1486	968	518	-0.12904290569605698	0.0001626292439769741	-0.42175137996673584	-0.8953591496838459
chr19_57392298_T_C	SNP	chr19:57392063-57392563	CC	Micro-PVM	Micro-PVM	234	0.33430234	99	115	-0.299303	0.08504045	0.0005993218102698542	0.060752729465581544	-1115.88	-1100.83	30.102	4.10005e-8	0.60827	0.334497	0.0011237	1893	1270	623	-0.14519653318370285	4.289150392011719e-6	-0.42053596675395966	-1.9786930502592988
chr11_130442192_G_C	SNP	chr11:130441968-130442468	CC	L23_IT	L2/3 IT	223	0.46951216	121	154	-0.32903507	0.038663425	5.797097759541424e-14	1.0500533915450022e-10	-623.18	-544.68	157.01	0.0	0.691119	0.159788	0.00122086	1464	1269	195	-0.3122144958262184	0.0	-0.4201757162809372	-1.874554767644991
chr7_47311059_A_T	SNP	chr7:47310780-47311280	CC	Micro-PVM	Micro-PVM	278	0.21802326	66	75	-0.21940202	0.06610963	0.0011777484353762773	0.09690741009529402	-62.77	-42.89	39.77	2.8575e-10	0.76309	0.11591	0.00117946	167	148	19	-0.36813424345847556	4.290469063003714e-8	-0.41980282589793205	-2.082326945537544
chr4_176787831_T_A	SNP	chr4:176787648-176788148	CC	L5_IT_A	L5 IT A	182	0.29927006	65	82	-0.3212478	0.063991986	2.477896436021247e-6	0.0007319434811870241	-73.79	-69.02	9.544	0.00200568	0.632479	0.269604	0.0011666	174	138	36	-0.20113171404405134	0.0455001827026821	-0.41941972076892853	-1.650639608272452
chr9_108203777_A_G	SNP	chr9:108203485-108203985	CC	L23_IT	L2/3 IT	291	0.46036583	119	151	-0.2889113	0.04212507	3.23553510976179e-10	2.738403333154734e-7	-1677.6	-1637.93	79.356	0.0	0.631241	0.282784	0.00113875	2899	2119	780	-0.19061677744044203	0.0	-0.4191881865262985	-0.9621546865769401
chr9_126486762_G_T	SNP	chr9:126486505-126487005	CC	L23_IT	L2/3 IT	256	0.46951216	114	154	-0.13925916	0.035433624	0.00014241234246583089	0.020672440364523044	-278.23	-263.87	28.716	8.38149e-8	0.651473	0.246253	0.00115552	558	424	134	-0.22569247186780822	8.255475571742768e-6	-0.4180305153131485	-1.451472564428078
chr12_9606028_C_T	SNP	chr12:9605855-9606355	CC	L23_IT	L2/3 IT	172	0.1554878	47	51	-0.53423333	0.058235873	1.5929382285632872e-15	3.8976716991381554e-12	-411.44	-305.03	212.814	0.0	0.744675	0.104653	0.00120839	1002	899	103	-0.37678140836049206	0.0	-0.41697823256254196	-1.419247695408541
chr10_62780459_C_G	SNP	chr10:62780254-62780754	CC	L23_IT	L2/3 IT	204	0.7621951	65	78	-0.36732277	0.04298395	4.793411100716402e-14	8.798557409120408e-11	-560.94	-547.48	26.933	2.10683e-7	0.647848	0.26179	0.00116455	1002	757	245	-0.21220419551513897	0.0000191957007984146	-0.4169304519891739	-1.3592626817903397
chr11_134481455_C_T	SNP	chr11:134481156-134481656	CC	L5_IT_A	L5 IT A	298	0.28832117	66	79	-0.40551996	0.0875689	0.000011800390248335948	0.0027395083035564485	-325.01	-301.24	47.552	5.35738e-12	0.668728	0.227818	0.00115117	617	469	148	-0.2458936853212217	1.0298748507118888e-9	-0.41622360050678253	-0.9651770604465584
chr17_74860854_G_A	SNP	chr17:74860586-74861086	CC	Micro-PVM	Micro-PVM	267	0.12790698	42	44	-0.45972043	0.103369586	0.00001866299076523152	0.0040178310931999715	-633.77	-621.86	23.829	1.05292e-6	0.649916	0.248115	0.00115589	1170	889	281	-0.2237122103802653	0.0000825201052740628	-0.41619816422462463	-0.5153174584533309
chr11_133380502_A_G	SNP	chr11:133380307-133380807	CC	Oligo	Oligo	194	0.8379888	53	58	-0.28747767	0.06867933	0.00005092570832322821	0.009148133591460841	-1575.65	-1570.12	11.044	0.000889583	0.60234	0.32627	0.00109635	2570	1770	800	-0.14864690235944045	0.025007848489530495	-0.4155265837907791	-1.1829288255552213
chr1_384464_T_C	SNP	chr1:384223-384723	CC	Micro-PVM	Micro-PVM	240	0.3255814	91	112	-0.31487292	0.054659896	5.907466044289652e-8	0.00002854160832887756	-52.82	-45.45	14.749	0.0001228	0.684898	0.178427	0.00120473	163	114	49	-0.2933258043031304	0.0051941833039825	-0.4154212698340416	-1.4721049326537532
chr2_10313276_G_A	SNP	chr2:10313042-10313542	CC	OPC	OPC	233	0.2977528	83	106	-0.24117577	0.05310445	0.000012315584450285724	0.0028404607126005376	-2846.21	-2841.81	8.793	0.00302331	0.576981	0.411474	0.00103943	4399	2852	1547	-0.08372004795362459	0.06081274169024451	-0.41461578011512756	-0.4668210758745027
chr8_68629981_T_C	SNP	chr8:68629647-68630147	CC	L6_IT	L6 IT	333	0.75793654	49	61	-0.3823918	0.06532572	9.55826511923308e-8	0.000043708209043165125	-38.95	-24.77	28.373	1.00062e-7	0.759011	0.0804354	0.00124271	119	104	15	-0.40418042176367663	9.704425024064316e-6	-0.41195128858089447	-1.1757434897284655
chr7_179834_G_C	SNP	chr7:179619-180119	CC	Pvalb	Pvalb	214	0.36363634	99	120	-0.3952196	0.07231444	2.5187180509325984e-7	0.00010182362094315217	-41.3	-29.9	22.799	1.79878e-6	0.742724	0.116879	0.00119742	91	80	11	-0.3640314191551216	0.00013361052166525677	-0.4116273671388626	-1.1388277381017176
chr4_21762370_A_G	SNP	chr4:21762126-21762626	CC	L6_IT	L6 IT	243	0.28968257	62	73	-0.32258657	0.07503399	0.00004692102768756139	0.008562690014301008	-90.03	-77.59	24.892	6.06304e-7	0.674793	0.205657	0.00118286	171	131	40	-0.2664183088193537	0.00005012116185899494	-0.41140706837177277	-0.9527890663877562
chr1_212637858_C_G	SNP	chr1:212637541-212638041	CC	L23_IT	L2/3 IT	316	0.112804875	36	37	-0.36013904	0.06608255	2.7336942024636825e-7	0.00010945284494840018	-120.94	-81.33	79.223	0.0	0.747224	0.0970962	0.00120824	287	260	27	-0.3850007378717221	0.0	-0.4111201837658882	-1.8882007953807602
chr3_54637250_C_T	SNP	chr3:54636962-54637462	CC	Micro-PVM	Micro-PVM	287	0.046511628	16	16	-0.71725976	0.1647126	0.00002704696494281884	0.005447818618237837	-59.86	-52.79	14.138	0.000169855	0.731756	0.139031	0.00122455	168	152	16	-0.34033868213466667	0.006778383347812482	-0.41052162647247314	-0.3339676785887733
chr17_41845363_C_G	SNP	chr17:41845061-41845561	CC	Pvalb	Pvalb	301	0.27575758	80	91	-0.26083362	0.068513915	0.00022223480776692808	0.0291014287083276	-443.96	-435.86	16.204	0.0000568783	0.607905	0.318394	0.00109781	722	479	243	-0.15627297449311722	0.00272912346027466	-0.41037993133068085	-1.0467814411067333
chr3_143194962_T_G	SNP	chr3:143194669-143195169	CC	L6_IT	L6 IT	292	0.5595238	85	111	-0.36668706	0.07430882	4.148376192201051e-6	0.0011338139361655977	-337.06	-304.76	64.602	8.88178e-16	0.679707	0.196418	0.0011929	670	534	136	-0.2758105293194464	2.7283823636590965e-13	-0.40999510884284973	-1.0229284684275601
chr1_231528813_G_A	SNP	chr1:231528529-231529029	CC	L5_IT_A	L5 IT A	283	0.1569343	38	43	-0.32458836	0.09053752	0.0005391104755567295	0.05627604994629506	-74.76	-65.76	17.993	0.0000221675	0.674279	0.218561	0.00116629	137	97	40	-0.2552069799740155	0.0012208849038570298	-0.40964485704898834	-1.1033599532455145
chr11_133590660_A_G	SNP	chr11:133590416-133590916	CC	Oligo	Oligo	243	0.17039105	55	61	-0.2135978	0.05494222	0.00015805017542204404	0.022406410032271326	-94.62	-73.47	42.306	7.80456e-11	0.742586	0.101425	0.00121351	257	225	32	-0.3798297652518747	1.2710898411992581e-8	-0.4094234984368086	-3.8203270731148704
chr1_119026002_C_G	SNP	chr1:119025725-119026225	CC	L23_IT	L2/3 IT	276	0.17987804	54	59	-0.41103476	0.055685185	2.2492523141255886e-11	2.430118968892639e-8	-245.99	-226.6	38.772	4.76194e-10	0.683999	0.181387	0.00120369	612	520	92	-0.29039757980831676	6.910595761211662e-8	-0.40765267610549927	-1.1944750841882115
chr2_240865875_A_G	SNP	chr2:240865631-240866131	CC	Oligo	Oligo	243	0.7625698	74	85	-0.5398921	0.060411964	2.6407248978152473e-15	6.2185524447720176e-12	-577.11	-516.72	120.769	0.0	0.748293	0.0931409	0.00121076	2269	2126	143	-0.3893069318932836	0.0	-0.40711355581879616	-2.3543710433392873
chr21_298569_A_C	SNP	chr21:298371-298871	CC	L23_IT	L2/3 IT	197	0.17378049	52	57	-0.18854374	0.055933565	0.001008661017071777	0.08728895483783758	-232.62	-223.93	17.374	0.0000307	0.608294	0.318087	0.00109748	426	267	159	-0.15663479712990658	0.001614972672099864	-0.4068411886692047	-1.1291244838306838
chr9_108203777_A_G	SNP	chr9:108203485-108203985	CC	L6_IT	L6 IT	291	0.47222224	91	119	-0.43774173	0.071512476	3.0459883634948486e-8	0.000015959644123478626	-175.51	-153.21	44.589	2.43018e-11	0.681743	0.189049	0.00119666	344	263	81	-0.28289993477202363	4.254973412297734e-9	-0.40671923756599426	-0.869849283246503
chr13_45745697_T_A	SNP	chr13:45745421-45745921	CC	Oligo	Oligo	275	0.17877094	56	64	-0.32964256	0.08372723	0.00013152179099640166	0.01942483994650685	-1626.0	-1608.63	34.731	3.78552e-9	0.630263	0.284115	0.00113811	2851	2130	721	-0.18928058199125525	4.7529349063725547e-7	-0.40598228201270103	-2.2239450264310783
chr19_895642_G_A	SNP	chr19:895352-895852	CC	L23_IT	L2/3 IT	289	0.033536583	11	11	-0.5233743	0.13818997	0.0002393697590464329	0.030812637016990812	-30.75	-20.19	21.132	4.28795e-6	0.750753	0.0783644	0.00121072	109	103	6	-0.4054845550220029	0.0002895816958523777	-0.4056938886642456	-1.22944647570792
chr1_211712731_G_A	SNP	chr1:211712570-211713070	CC	L5_IT_A	L5 IT A	160	0.7007299	66	82	-0.38718832	0.07352783	8.952012018475369e-7	0.00030629050788374393	-104.3	-92.63	23.329	1.36556e-6	0.673552	0.213309	0.00117521	197	155	42	-0.25947865561796046	0.0001042738567297041	-0.4039216786623001	-0.9712485961049875
chr21_43835373_C_T	SNP	chr21:43835200-43835700	CC	Oligo	Oligo	172	0.13128491	40	47	-0.6246097	0.073941536	4.182085905055566e-14	7.76699381414211e-11	-1370.37	-1319.89	100.962	0.0	0.688205	0.168381	0.00121418	3825	3406	419	-0.30342779358990224	0.0	-0.4035959243774414	-0.1694426346236908
chr7_31826847_T_C	SNP	chr7:31826552-31827052	CC	Micro-PVM	Micro-PVM	294	0.18604651	57	64	-0.27506506	0.0743127	0.00031725702656505505	0.03807000447581425	-70.56	-39.6	61.919	3.55271e-15	0.749847	0.0775007	0.0012197	215	205	10	-0.40632632447035266	1.0236877233138769e-12	-0.40272238105535507	-3.1301581769255757
chr10_29065325_G_A	SNP	chr10:29065123-29065623	CC	Micro-PVM	Micro-PVM	201	0.38372093	112	132	-0.29504734	0.07252065	0.00008223475171122307	0.013417235515415307	-97.71	-54.62	86.171	0.0	0.760794	0.0671471	0.00125866	326	304	22	-0.41889869943646957	0.0	-0.4025803729891777	-2.0128124698366796
chr17_34901922_G_C	SNP	chr17:34901608-34902108	CC	L6_IT	L6 IT	313	0.6150794	80	97	-0.44469947	0.063209586	5.478856666210371e-10	4.417512313995085e-7	-68.36	-56.74	23.251	1.42212e-6	0.692515	0.177013	0.00123571	176	148	28	-0.2964263370472256	0.00010818789110359913	-0.40246133506298065	-0.9369284562507781
chr20_63726339_C_T	SNP	chr20:63726136-63726636	CC	L6_IT	L6 IT	202	0.21428573	43	54	-0.39940348	0.072217725	3.7078709414782334e-7	0.00014283061800302857	-63.48	-51.24	24.467	7.56128e-7	0.688205	0.168288	0.00121418	114	93	21	-0.3035150316464933	0.00006119103933181233	-0.40169617533683777	-0.6769559288580964
chr20_63416758_A_G	SNP	chr20:63416460-63416960	CC	Oligo	Oligo	297	0.94413406	20	20	-1.969956	0.080265746	1.283885961857301e-51	1.3753351047028576e-44	-170.09	-90.46	159.268	0.0	0.772888	0.0218699	0.00122517	2912	2897	15	-0.4724823119090732	0.0	-0.40069657750427723	-3.3033936135459374
chr11_75295385_G_A	SNP	chr11:75295097-75295597	CC	Micro-PVM	Micro-PVM	287	0.14534883	43	50	-0.62240523	0.09359309	7.67260574661864e-10	5.97102301328085e-7	-51.64	-30.47	42.337	7.68298e-11	0.749171	0.0859494	0.0012087	144	133	11	-0.39708142682180914	1.2526218149019846e-8	-0.40001051127910614	-0.9446388001010235
chr19_35117528_TCTC_T	Indel	chr19:35117234-35117734	CC	L23_IT	L2/3 IT	293	0.21341462	60	70	-0.19975752	0.042881865	8.312416159140642e-6	0.002046822421453286	-64.16	-54.31	19.686	9.12772e-6	0.677176	0.194013	0.00118813	123	91	32	-0.2773009071510315	0.0005638554008250918	-0.3990842401981354	-1.5940024800514685
chr20_3246558_G_A	SNP	chr20:3246255-3246755	CC	Micro-PVM	Micro-PVM	302	0.2848837	86	98	-0.3145343	0.077249125	0.00008123257718659253	0.01328307928896992	-158.44	-151.64	13.595	0.00022682	0.632206	0.270159	0.00116575	326	252	74	-0.20061006355521327	0.008581934682136865	-0.39887377619743347	-0.5818873196284993
chr22_36645012_A_G	SNP	chr22:36644739-36645239	CC	L6_IT	L6 IT	272	0.53968257	90	116	-0.3011693	0.0821868	0.00043838417851119074	0.048416353808674484	-403.19	-396.66	13.059	0.000301861	0.591177	0.347709	0.00108178	656	432	224	-0.12965791374032626	0.01080878428873602	-0.3987848609685898	-1.2331824140745848
chr3_87003569_T_G	SNP	chr3:87003329-87003829	CC	L6_IT	L6 IT	239	0.66269845	70	85	-0.5136484	0.063284084	4.105337564777709e-12	5.182974886242452e-9	-56.33	-24.7	63.248	1.77636e-15	0.764906	0.0494845	0.00126344	221	214	7	-0.43923738059321665	5.289030186847518e-13	-0.39871005713939667	-1.8352251788616232
chr1_211488851_T_A	SNP	chr1:211488582-211489082	CC	Oligo	Oligo	268	0.22346368	71	80	-0.28912696	0.07328257	0.00012751899432120932	0.018965076428672123	-1342.88	-1300.36	85.047	0.0	0.67387	0.20332	0.00118517	3225	2699	526	-0.26821441192900053	0.0	-0.39861366152763367	-0.9613015419102909
chr1_164730447_T_G	SNP	chr1:164730274-164730774	CC	Astro	Astro	172	0.57967037	120	153	-0.23859425	0.048446458	2.37575044894301e-6	0.0007069954030115015	-3284.4	-3272.39	24.01	9.58257e-7	0.572666	0.392272	0.00105078	5024	3262	1762	-0.09347439939146351	0.00007582954346933983	-0.39812444150447845	-1.164923752094576
chr3_52727699_C_T	SNP	chr3:52727393-52727893	CC	L6_IT	L6 IT	305	0.36507937	76	92	-0.29678577	0.07195991	0.00008863019237118728	0.014237134548784496	-39.06	-31.74	14.645	0.000129785	0.690506	0.161182	0.00121959	88	73	15	-0.31074994598961125	0.005436250088721187	-0.3973535895347595	-1.2256861588629113
chr17_16875039_T_C	SNP	chr17:16874773-16875273	CC	Micro-PVM	Micro-PVM	265	0.13081396	42	45	-0.60698676	0.1140575	4.454104999103164e-7	0.00016766924734235104	-140.01	-116.21	47.611	5.19762e-12	0.746247	0.123315	0.0012277	311	273	38	-0.3581872252927336	1.0010496505587918e-9	-0.39675499126315117	-1.7838995412162273
chr15_23420134_TAG_T	Indel	chr15:23419986-23420486	CC	OPC	OPC	147	0.5533708	129	159	-0.5032176	0.06380393	9.66102159261466e-13	1.3884036360373027e-9	-247.56	-231.54	32.036	1.51376e-8	0.653032	0.243861	0.00115644	507	387	120	-0.22810469030307962	1.715089375538351e-6	-0.3967262730002403	-1.6078684964223888
chr12_9606028_C_T	SNP	chr12:9605855-9606355	CC	L6_IT	L6 IT	172	0.16666667	39	42	-0.4746257	0.06985418	1.6011500569835635e-9	1.1564947836979379e-6	-87.58	-74.08	26.998	2.03716e-7	0.684566	0.179456	0.00120399	176	146	30	-0.2923015849133471	0.00001861761419053875	-0.3966495096683502	-0.8174412191130442
chr15_50052341_G_A	SNP	chr15:50052113-50052613	CC	Micro-PVM	Micro-PVM	227	0.046511628	16	16	-0.5862963	0.16646957	0.0005943885333463416	0.06040755918172271	-36.69	-3.9	65.574	5.55112e-16	0.770616	0.00498561	0.00123598	182	181	1	-0.4935719447513782	1.7434377259903835e-13	-0.3964931331574917	-2.4663992935733523
chr15_86642108_A_G	SNP	chr15:86641871-86642371	CC	L6_CT	L6 CT	236	0.43852457	81	107	-0.43585768	0.076402456	2.002760243227236e-7	0.00008353763923899707	-71.56	-51.06	41.0	1.52211e-10	0.746457	0.0948383	0.00121081	228	203	25	-0.3872710925640498	2.3781795454099937e-8	-0.39624083787202835	-1.4130206439576178
chr12_101738926_T_G	SNP	chr12:101738556-101739056	CC	OPC	OPC	369	0.12078652	41	43	-0.49803767	0.07849481	3.176546825976015e-9	2.1320846954356925e-6	-463.29	-457.36	11.87	0.000570414	0.608463	0.317856	0.00109761	795	567	228	-0.15686118928792347	0.017815359665456706	-0.3952180743217468	-1.1160760277067603
chr11_134009190_C_A	SNP	chr11:134008961-134009461	CC	Astro	Astro	228	0.18681319	64	68	-0.25845492	0.06937409	0.0002833085781078736	0.03501773395095855	-379.81	-366.43	26.771	2.29092e-7	0.656482	0.239996	0.00115598	685	536	149	-0.23229013985842378	0.000020728234252816864	-0.3948891907930374	-0.9180196596117451
chr12_103610265_C_T	SNP	chr12:103609987-103610487	CC	OPC	OPC	277	0.26123595	82	93	-0.52736694	0.061574697	2.2590258401938587e-14	4.411105789918926e-11	-57.5	-26.27	62.466	2.66454e-15	0.757191	0.0499183	0.0012298	226	219	7	-0.43815174722927863	7.782770063901841e-13	-0.3946237079799175	-2.4105060682615336
chr20_63726339_C_T	SNP	chr20:63726136-63726636	CC	L5_IT_A	L5 IT A	202	0.22627737	50	62	-0.41505313	0.07971504	1.1463520169177373e-6	0.00037945888292428175	-54.23	-34.9	38.664	5.03396e-10	0.762634	0.111526	0.00122254	117	103	14	-0.37241923675299715	7.277945469894999e-8	-0.39450663328170776	-0.598225682215366
chr4_172705292_T_C	SNP	chr4:172705051-172705551	CC	Oligo	Oligo	240	0.08100558	28	29	-0.46132937	0.089076936	7.925209452452566e-7	0.0002763937179781104	-2519.43	-2487.56	63.736	1.44329e-15	0.681739	0.189094	0.00119662	6571	5712	859	-0.2828584814769307	4.337232410682526e-13	-0.39446374773979187	-2.726704537866839
chr1_246893997_C_T	SNP	chr1:246893726-246894226	CC	L5_IT_A	L5 IT A	270	0.16423358	44	45	-0.38705802	0.11038527	0.0007011336185819352	0.06788880753660631	-83.45	-56.0	54.891	1.27343e-13	0.752227	0.103224	0.00124306	236	215	21	-0.3793338250817405	3.0466429512272474e-11	-0.39437802135944366	-1.0815203148784884
chr1_195085310_C_T	SNP	chr1:195085083-195085583	CC	L23_IT	L2/3 IT	226	0.3871951	97	127	-0.2975218	0.03544423	1.0816052420608141e-13	1.8618773146142031e-10	-360.59	-328.83	63.522	1.55431e-15	0.696869	0.169989	0.00124466	737	605	132	-0.30390213852787884	4.655838639908283e-13	-0.39430441707372665	-1.4775011549664394
chr12_10591404_AC_A	Indel	chr12:10591237-10591737	CC	L6_IT	L6 IT	166	0.64682543	72	89	-0.4715419	0.07168697	4.1711275289549965e-9	2.719886942438772e-6	-38.38	-23.87	29.006	7.21669e-8	0.744233	0.10315	0.00121027	75	67	8	-0.37827228065703467	7.197396221949538e-6	-0.3940146639943123	-1.5457845607948864
chr7_107365717_T_A	SNP	chr7:107365391-107365891	CC	Oligo	Oligo	325	0.8882681	37	40	-1.299147	0.06849029	6.723922599373678e-40	2.1826838932881536e-34	-458.71	-391.59	134.239	0.0	0.760417	0.0676825	0.00125778	4479	4395	84	-0.41826767194038883	0.0	-0.39400448836386204	-3.266281976735926
chr7_75126287_Cta_C	Indel	chr7:75126025-75126525	CC	Micro-PVM	Micro-PVM	261	0.15697674	53	54	-0.47298175	0.09682068	3.028224377733855e-6	0.0008676134571667691	-50.49	-27.75	45.477	1.54431e-11	0.745778	0.0636812	0.00124804	221	207	14	-0.42132870934075495	2.7786229242387086e-9	-0.39386337250471115	-1.5190329247558572
chr14_53718134_T_C	SNP	chr14:53717877-53718377	CC	L5_IT_A	L5 IT A	256	0.6386861	78	99	-0.4274589	0.06758292	8.748631745816895e-9	5.281067726395041e-6	-55.14	-39.8	30.687	3.03172e-8	0.7284	0.128839	0.00119884	141	122	19	-0.34970469145710825	3.249386739820104e-6	-0.3936530351638794	-1.5356257131834552
chr7_156342382_CGCGTCCTGGGCTGTTTACAGCTGAGTTGAGTCATGCTGCCT_C	Indel	chr7:156342124-156342624	CC	Vip	Vip	257	0.49050635	114	155	-0.7186499	0.07712714	1.0799619258486837e-15	2.7349548129735324e-12	-169.82	-147.2	45.237	1.74556e-11	0.680068	0.195788	0.0011933	395	309	86	-0.2764609707531832	3.1178921279642502e-9	-0.3930816650390625	-0.8614134045759522
chr6_959126_C_A	SNP	chr6:958875-959375	CC	L23_IT	L2/3 IT	250	0.18902439	59	62	-0.17455664	0.04588421	0.00022522826821916374	0.029408484341067534	-85.57	-71.15	28.832	7.89409e-8	0.688051	0.169469	0.00121342	165	132	33	-0.3023731224927698	7.811170700310365e-6	-0.3930477648973465	-1.1881847822434508
chr8_17692188_C_T	SNP	chr8:17691924-17692424	CC	L23_IT	L2/3 IT	263	0.14939024	46	49	-0.17629306	0.052598026	0.0010745779612262385	0.09105451791084147	-37.1	-16.4	41.396	1.24327e-10	0.760765	0.067078	0.00125877	83	77	6	-0.41897255880644035	1.967537498697001e-8	-0.391782745718956	-2.380313019088819
chr3_9047961_C_T	SNP	chr3:9047709-9048209	CC	Oligo	Oligo	251	0.18435754	60	66	-0.3647741	0.07312688	1.8412477357660362e-6	0.0005687254883043378	-4012.81	-3991.49	42.634	6.60162e-11	0.63015	0.271966	0.00116511	6884	5043	1841	-0.1985243582865175	1.0871228466907503e-8	-0.39128018356859684	-2.7762364782743916
chr11_130442192_G_C	SNP	chr11:130441968-130442468	CC	L6_CT	L6 CT	223	0.47950816	91	117	-0.30814588	0.076343104	0.00012587618870904185	0.018772661213282235	-60.44	-44.49	31.905	1.61919e-8	0.717585	0.143813	0.0011931	154	123	31	-0.33304697712323456	1.8251021317970897e-6	-0.3907909616827965	-1.44686945007674
chr6_90431506_C_A	SNP	chr6:90431237-90431737	CC	L23_IT	L2/3 IT	268	0.63109756	96	121	-0.32296595	0.032114446	1.2540400898949067e-17	4.3857765557753085e-14	-189.21	-163.08	52.273	4.82836e-13	0.690052	0.162704	0.00121865	351	291	60	-0.3092021633386338	1.0715524161312643e-10	-0.3902745246887207	-0.6947347664396976
chr7_116317668_A_G	SNP	chr7:116317414-116317914	CC	L6_IT	L6 IT	253	0.49206352	92	124	-0.25187102	0.06187766	0.00010748195825052381	0.016577312816294786	-26.87	-22.77	8.196	0.00419798	0.674181	0.201036	0.00118726	59	40	19	-0.27030153664748285	0.07617855646200469	-0.39020901918411255	-0.7486019080363403
chr16_12575734_G_C	SNP	chr16:12575466-12575966	CC	L6_IT	L6 IT	267	0.17857143	41	45	-0.42577326	0.102093086	0.00007505150326894893	0.012477271942948853	-108.33	-90.24	36.185	1.79483e-9	0.682665	0.185986	0.00119911	226	183	43	-0.2858909964991694	2.377897582334026e-7	-0.3900925815105438	-0.8986274455916065
chr2_41127386_C_T	SNP	chr2:41127133-41127633	CC	L6_IT	L6 IT	252	0.18650794	41	47	-0.3305273	0.09680947	0.0009966758549259786	0.08661140749981651	-26.4	-16.64	19.506	0.0000100265	0.74422	0.103109	0.00121032	61	56	5	-0.3783129103335304	0.0006119169094203105	-0.3898865133523941	-1.780491675672538
chr19_57843213_C_A	SNP	chr19:57842952-57843452	CC	Micro-PVM	Micro-PVM	260	0.4505814	120	155	-0.3340347	0.065766476	1.3081178580589459e-6	0.000424853106175882	-99.43	-23.06	152.734	0.0	0.757808	0.0592081	0.00122539	451	411	40	-0.42753129344697127	0.0	-0.3887139558792114	-2.6574275765402984
chr2_233214538_G_A	SNP	chr2:233214236-233214736	CC	Micro-PVM	Micro-PVM	301	0.60465115	113	136	-0.5785036	0.06732539	2.5240159682326475e-14	4.883145362514556e-11	-152.14	-55.11	194.057	0.0	0.780004	0.031572	0.00122378	503	488	15	-0.4610979131960531	0.0	-0.3886127918958664	-0.9389961834285449
chr18_61532806_A_G	SNP	chr18:61532585-61533085	CC	Oligo	Oligo	220	0.31843576	98	114	-0.7008855	0.060003683	3.213018617879668e-22	2.4136583402534695e-18	-2467.2	-2342.21	249.991	0.0	0.712992	0.151202	0.00119162	7291	6540	751	-0.3250369708653381	0.0	-0.3875191807746887	-3.4511172783939363
chr8_19774915_C_G	SNP	chr8:19774632-19775132	CC	L6_IT	L6 IT	282	0.53968257	92	116	-0.384734	0.07320911	1.1483334050462017e-6	0.00038002736785737104	-75.74	-63.95	23.574	1.20202e-6	0.705765	0.16164	0.00118813	138	105	33	-0.3136510626523942	0.00009298502010196566	-0.3874925523996353	-1.3211974478195039
chr22_38378041_C_T	SNP	chr22:38377843-38378343	CC	L5_IT_B	L5 IT B	197	0.419708	86	115	-0.366615	0.053881887	9.736959428063438e-10	7.413822922019555e-7	-26.96	-22.2	9.51	0.00204376	0.680289	0.182942	0.00121869	76	62	14	-0.28807294918741333	0.046121271370506825	-0.3869825005531311	-0.8114401542169031
chr22_45419130_T_C	SNP	chr22:45418827-45419327	CC	L6_CT	L6 CT	302	0.10245901	25	25	-0.5987679	0.11140199	7.732246996630539e-7	0.00027073944494362744	-49.7	-38.39	22.63	1.9643e-6	0.75175	0.120837	0.00118807	118	100	18	-0.3615186795127592	0.00014454798629681532	-0.3861968219280243	-1.0362468192600742
chr4_115384472_C_T	SNP	chr4:115384235-115384735	CC	L5_IT_A	L5 IT A	236	0.27372262	66	75	-0.2725816	0.08076857	0.0010787440196801952	0.09130482291124452	-62.79	-53.27	19.047	0.0000127558	0.695884	0.173408	0.00124145	129	112	17	-0.3005181227941819	0.0007552800287821002	-0.38618332147598267	-0.7910703429709546
chr2_239612627_C_T	SNP	chr2:239612293-239612793	CC	OPC	OPC	333	0.1769663	59	63	-0.35777518	0.0760104	6.191796948533538e-6	0.001593319257801644	-275.36	-257.55	35.619	2.39968e-9	0.684928	0.178012	0.00120512	609	495	114	-0.29371451085822886	3.1124144795040684e-7	-0.38612818717956543	-0.8408638904363865
chr10_624076_T_C	SNP	chr10:623831-624331	CC	OPC	OPC	244	0.05337079	19	19	-0.6626377	0.14679709	0.000013789601326941237	0.0031238633379358253	-44.58	-36.08	16.993	0.0000375178	0.745782	0.109475	0.00120076	138	129	9	-0.37199753992074897	0.0019179116726908319	-0.3860805109143257	-2.4934068733512853
chr3_76406085_C_T	SNP	chr3:76405722-76406222	CC	Micro-PVM	Micro-PVM	362	0.36918604	102	127	-0.6506161	0.07974728	2.729670876964645e-13	4.3493990273054194e-10	-160.03	-103.52	113.015	0.0	0.750832	0.0707179	0.00122384	498	470	28	-0.41392135766798827	0.0	-0.3855060562491417	-1.6652412651403798
chr6_143827672_G_A	SNP	chr6:143827433-143827933	CC	L6_IT	L6 IT	238	0.25	57	63	-0.30612156	0.06817347	0.000023036026355893133	0.0047790927966652914	-73.03	-57.11	31.837	1.67638e-8	0.714816	0.148279	0.00119283	146	117	29	-0.3282008353657477	1.884923917238194e-6	-0.3852502480149269	-1.6004318828851396
chr3_128997146_C_A	SNP	chr3:128996946-128997446	CC	L5_IT_A	L5 IT A	199	0.75547445	59	67	-0.33886096	0.06285379	5.277331390672177e-7	0.00019446946205364742	-35.77	-30.14	11.25	0.000796235	0.691171	0.188368	0.0012291	62	48	14	-0.28583326037844825	0.0229958223602173	-0.38523219525814056	-1.0354342935694723
chr7_155261887_G_A	SNP	chr7:155261577-155262077	CC	L23_IT	L2/3 IT	309	0.19207317	56	63	-0.30860424	0.048016023	2.7480377131397368e-9	1.872154695107059e-6	-38.11	-14.46	47.3	6.09079e-12	0.759619	0.0572069	0.00122656	69	64	5	-0.42996439020848876	1.1615650827715368e-9	-0.38520222902297974	-1.2872598896503653
chr2_233329601_T_C	SNP	chr2:233329326-233329826	CC	L23_IT	L2/3 IT	274	0.3719512	96	122	-0.4354328	0.0357245	9.892593236821166e-23	8.145447213628562e-19	-709.98	-682.35	55.266	1.05249e-13	0.674869	0.207201	0.00118111	1497	1216	281	-0.26509687439772356	2.5439589763216678e-11	-0.38461120054125786	-2.3082106964653137
chr3_52727699_C_T	SNP	chr3:52727393-52727893	CC	L6_CT	L6 CT	305	0.36475408	75	89	-0.32434097	0.08590699	0.00030998588140481993	0.03742133267519468	-87.21	-81.15	12.128	0.000496769	0.673565	0.221941	0.00114555	143	103	40	-0.25216134788599964	0.01601336855179677	-0.38404496014118195	-1.100884491996819
chr6_37505851_C_T	SNP	chr6:37505590-37506090	CC	OPC	OPC	260	0.042134833	14	15	-0.32592842	0.095697254	0.0008709108053761863	0.07893531559812875	-94.11	-80.81	26.595	2.50889e-7	0.762818	0.117478	0.001218	349	327	22	-0.3665471614093441	0.000022521613458662243	-0.38367901742458344	-1.4320189714185894
chr4_21762370_A_G	SNP	chr4:21762126-21762626	CC	L23_IT	L2/3 IT	243	0.28353658	78	93	-0.30374697	0.03775429	6.945860823635111e-13	1.0285600465475975e-9	-662.76	-594.54	136.441	0.0	0.676626	0.191056	0.00119719	1340	1078	262	-0.2798087317703951	0.0	-0.38310226798057556	-0.9730759819298435
chr9_95369570_G_T	SNP	chr9:95369339-95369839	CC	L23_IT	L2/3 IT	230	0.5914634	101	134	-0.15026768	0.03550534	0.00004551631274161714	0.008351000427935027	-2220.11	-2213.98	12.272	0.000459701	0.580595	0.416692	0.00102939	3381	2128	1253	-0.08217443925369528	0.015069288763273937	-0.382794052362442	-0.744190688937988
chr14_81515824_A_AG	Indel	chr14:81515607-81516107	CC	Micro-PVM	Micro-PVM	216	0.35174417	102	121	-0.34167984	0.0711225	4.2744404503898775e-6	0.0011625414488451592	-160.68	-142.81	35.735	2.26076e-9	0.712532	0.15144	0.00119185	315	259	56	-0.3247165417397786	2.943853253572557e-7	-0.38211119174957275	-0.3281507999862523
chr1_19146255_T_C	SNP	chr1:19145945-19146445	CC	Micro-PVM	Micro-PVM	309	0.25290698	74	87	-0.24600707	0.072712965	0.0009508903333955744	0.08386470693387188	-116.74	-111.87	9.726	0.00181659	0.626546	0.289971	0.00113114	268	203	65	-0.1836163431774861	0.042354154360187614	-0.3819565922021866	-1.156307494684663
chr3_49674139_G_A	SNP	chr3:49673892-49674392	CC	Micro-PVM	Micro-PVM	246	0.28197673	86	97	-0.29348996	0.07726814	0.00022405370678823793	0.02929055842386484	-133.52	-120.24	26.554	2.56319e-7	0.683854	0.183549	0.00120075	298	237	61	-0.28839247731446627	0.000022966516854970515	-0.38129211962223053	-1.1211421535577375
chr15_34551763_A_C	SNP	chr15:34551526-34552026	CC	Micro-PVM	Micro-PVM	236	0.75872093	71	83	-0.23702765	0.049607676	4.77189678097681e-6	0.0012772134406843411	-46.22	-29.88	32.678	1.08758e-8	0.767799	0.0600691	0.00125416	158	145	13	-0.42744121919904876	1.263306568142092e-6	-0.38048756308853626	-3.122689071911468
chr9_149266943_C_T	SNP	chr9:149266671-149267171	CC	L5_IT_A	L5 IT A	271	0.6605839	75	93	-0.33886847	0.06750577	2.4807425277903284e-6	0.00073263509593723	-142.97	-123.06	39.82	2.78463e-10	0.708833	0.157264	0.00118895	319	261	58	-0.3184221859676226	4.186572454410464e-8	-0.3799723982810974	-1.1842348374434462
chr10_65590388_T_C	SNP	chr10:65590215-65590715	CC	Micro-PVM	Micro-PVM	172	0.14244185	47	49	0.54462093	0.1164239	7.2590131328298865e-6	0.0018230555220753852	-1047.48	-1041.31	12.333	0.000445019	0.386916	0.579864	0.00106112	1634	548	1086	0.09978899025631482	0.014691121024364087	-0.3794245719909668	-0.1340980699463703
chr3_101779707_T_C	SNP	chr3:101779434-101779934	CC	OPC	OPC	272	0.35674158	108	127	-0.53022563	0.063807376	9.376800572244739e-14	1.6317269211986048e-10	-198.27	-147.61	101.317	0.0	0.732889	0.115739	0.00120918	495	440	55	-0.3636163313018189	0.0	-0.3793993815779686	-1.1700513541965785
chr2_48766443_G_C	SNP	chr2:48766161-48766661	CC	L5_IT_A	L5 IT A	281	0.31751823	71	87	-0.27428293	0.07794264	0.0006724003542462988	0.06592540254246294	-63.34	-56.91	12.861	0.000335537	0.665506	0.214627	0.00117845	134	102	32	-0.25614253754830235	0.011760593231637051	-0.3792248070240021	-1.3386959742377051
chr3_143194962_T_G	SNP	chr3:143194669-143195169	CC	L23_IT	L2/3 IT	292	0.5518292	110	147	-0.44493327	0.036647018	1.2841548752017827e-22	1.0281189628659234e-18	-1636.87	-1575.6	122.525	0.0	0.662531	0.2453	0.00118502	3073	2372	701	-0.22979552361617966	0.0	-0.37852782011032104	-1.041455443026062
chr16_61082684_G_A	SNP	chr16:61082344-61082844	CC	OPC	OPC	339	0.55617976	121	158	-0.27979705	0.056083076	1.848919706047022e-6	0.000570814671532975	-609.56	-603.48	12.17	0.000485588	0.591408	0.347067	0.00108183	965	635	330	-0.13017981299448572	0.015730960059854235	-0.3784746527671814	-0.34643025190741966
chr15_75740175_A_G	SNP	chr15:75740053-75740553	CC	OPC	OPC	121	0.056179777	20	20	-0.6011246	0.15574907	0.00017586636432105577	0.024330441821164863	-30.51	-23.76	13.494	0.000239288	0.720902	0.153581	0.00122187	82	71	11	-0.32437508790908454	0.008962911598198552	-0.3783973976969719	-1.5665867690738886
chr2_67948801_A_G	SNP	chr2:67948559-67949059	CC	L23_IT	L2/3 IT	241	0.6890244	85	102	-0.22078088	0.03129844	1.2037095200477994e-10	1.1203411046827225e-7	-235.2	-216.41	37.574	8.80049e-10	0.656988	0.252949	0.00118428	418	305	113	-0.2220148208062756	1.2240589508700676e-7	-0.37810009717941284	-1.0041977262423987
chr3_14251288_G_A	SNP	chr3:14251039-14251539	CC	Oligo	Oligo	248	0.43575418	117	156	0.29235274	0.057181325	1.0644906797873617e-6	0.000355714086696674	-7856.4	-7843.24	26.318	2.89609e-7	0.391823	0.58707	0.00108741	12316	4411	7905	0.09972846879076669	0.000025672976754406578	-0.3776934742927551	-0.7023431349259918
chr2_240244993_T_C	SNP	chr2:240244850-240245350	CC	L23_IT	L2/3 IT	142	0.6371951	97	119	-0.18034332	0.035657074	1.5430228800156833e-6	0.000489902172768996	-384.49	-349.67	69.644	1.11022e-16	0.655957	0.240597	0.001156	668	485	183	-0.2316424889075282	3.695886119046583e-14	-0.37752313911914825	-1.1348927411427705
chr2_41976595_G_A	SNP	chr2:41976384-41976884	CC	L23_IT	L2/3 IT	210	0.13719511	42	45	-0.37899163	0.047314513	8.375513112149091e-13	1.2190336291177297e-9	-318.78	-286.12	65.322	6.66134e-16	0.69085	0.160379	0.00122031	725	624	101	-0.3115912404300135	2.0739432644682768e-13	-0.37732505798339844	-0.7380708850236694
chr6_27888226_G_A	SNP	chr6:27887946-27888446	CC	Sst	Sst	279	0.28181818	80	93	-0.38260704	0.064464204	2.871228804504993e-8	0.000015161146735760815	-27.48	2.69	60.339	7.99361e-15	0.790894	7.22905e-10	0.00125794	90	90	0	-0.49999999908596476	2.2103151830164422e-12	-0.3773128502070904	-2.066086621472527
chr17_42157813_TGTACAGATGGTTG_T	Indel	chr17:42157632-42158132	CC	Vip	Vip	180	0.20886077	59	66	-0.4628323	0.093979836	2.8798355558763096e-6	0.0008314364043727064	-42.62	-21.54	42.165	8.39074e-11	0.756203	0.0549905	0.00122583	117	107	10	-0.4322103789046633	1.3597771603001422e-8	-0.3772810846567154	-0.810007372455562
chr4_28263580_G_T	SNP	chr4:28263498-28263998	CC	Oligo	Oligo	81	0.2849162	87	102	-0.60120094	0.06968725	1.5234102086341203e-14	3.073296196494906e-11	-661.99	-602.65	118.669	0.0	0.76087	0.121438	0.00121871	3061	2251	810	-0.3623632563685244	0.0	-0.3770805709064007	-1.725468720691029
chr2_201839528_G_A	SNP	chr2:201839327-201839827	CC	L23_IT	L2/3 IT	200	0.36585364	101	120	-0.2982109	0.036784947	5.010782981790584e-13	7.601887886037043e-10	-580.36	-529.42	101.878	0.0	0.673285	0.190803	0.0012041	1173	966	207	-0.27918568479136385	0.0	-0.3769955039024353	-1.0935994327090828
chr9_106278757_C_A	SNP	chr9:106278469-106278969	CC	Sst	Sst	287	0.8666666	41	44	-0.46931082	0.083493255	1.239710938563892e-7	0.00005491517037506912	-81.04	-76.43	9.226	0.00238578	0.645713	0.2537	0.00115545	151	112	39	-0.2179271369215255	0.05151000570688025	-0.37683821097016335	-2.0174237368411903
chr17_64711569_A_G	SNP	chr17:64711310-64711810	CC	Astro	Astro	258	0.2857143	95	104	-0.24165316	0.045940507	5.364695421164548e-7	0.00019734260816941122	-327.49	-314.33	26.324	2.8869e-7	0.649734	0.259999	0.00116507	611	472	139	-0.21420295845044646	0.000025597865013078174	-0.3761765584349632	-1.4346992138602341
chr21_30887250_A_G	SNP	chr21:30887147-30887647	CC	L23_IT	L2/3 IT	102	0.5731707	109	140	-0.32367936	0.034417305	4.510316924958783e-16	1.2185572718831066e-12	-990.87	-964.26	53.213	2.99316e-13	0.656194	0.253881	0.00118413	1889	1477	412	-0.22103288190533749	6.836146936750315e-11	-0.37605948746204376	-1.0227630053650159
chr7_56382905_T_C	SNP	chr7:56382606-56383106	CC	Micro-PVM	Micro-PVM	298	0.058139533	20	20	-0.72626245	0.1450275	1.7853918724753308e-6	0.0005542374170988619	-53.58	-3.22	100.706	0.0	0.774803	0.00101262	0.00123356	220	219	1	-0.4986947671922357	0.0	-0.37596750259399414	-1.2705501417366625
chr7_151821809_C_T	SNP	chr7:151821537-151822037	CC	L23_IT	L2/3 IT	271	0.3719512	103	122	-0.3042629	0.04081252	1.5358855858185656e-11	1.7253400363669094e-8	-636.83	-489.67	294.327	0.0	0.752797	0.115981	0.00118883	1500	1325	175	-0.3665009933492791	0.0	-0.3752821087837219	-1.116498761896894
chr6_90431506_C_A	SNP	chr6:90431237-90431737	CC	L6_IT	L6 IT	268	0.6587302	72	86	-0.3648479	0.06472586	2.3816505766516254e-7	0.00009700360201458492	-30.66	-23.79	13.73	0.000211012	0.687449	0.170947	0.00121143	51	41	10	-0.3008529862674104	0.008094620760752716	-0.37464869022369385	-0.6905547917924284
chr4_38249168_C_T	SNP	chr4:38248868-38249368	CC	Pvalb	Pvalb	299	0.11818182	36	39	-0.41811544	0.10117984	0.00006645693033845713	0.011331564051790989	-48.67	-42.53	12.292	0.000454801	0.690969	0.160112	0.00122055	120	106	14	-0.31187219547845624	0.014945021581768877	-0.3746461570262909	-1.264377533394791
chr2_159213964_C_G	SNP	chr2:159213730-159214230	CC	L23_IT	L2/3 IT	233	0.60975605	99	128	-0.1730785	0.0361189	4.776937219863534e-6	0.0012782464126967134	-684.27	-676.16	16.219	0.0000564233	0.595418	0.363767	0.00110016	1133	743	390	-0.12075407768053087	0.0027108520380743077	-0.37428903579711914	-0.3302531215046547
chr1_107911899_C_T	SNP	chr1:107911678-107912178	CC	L23_IT	L2/3 IT	220	0.05487805	18	18	-0.35336056	0.07155217	2.5729573006626054e-6	0.0007556476853892041	-39.12	-25.41	27.417	1.64012e-7	0.749397	0.081321	0.00121181	92	86	6	-0.40210757441153316	0.00001525932241384761	-0.37416739016771317	-1.5002357824807575
chr3_40092239_A_G	SNP	chr3:40091960-40092460	CC	L23_IT	L2/3 IT	278	0.07621951	25	25	-0.36773336	0.06347204	5.6607397508135074e-8	0.0000275021324598864	-195.13	-173.42	43.425	4.40414e-11	0.689781	0.163321	0.00121808	402	341	61	-0.30855630393552	7.435992569391294e-9	-0.3740012124180794	-1.318659882916141
chr4_57193461_C_T	SNP	chr4:57193088-57193588	CC	L5_IT_A	L5 IT A	372	0.48175183	101	132	-0.30318803	0.07644994	0.00014360734073896316	0.02080611618491903	-269.25	-257.33	23.83	1.05204e-6	0.63154	0.268868	0.00117145	464	337	127	-0.2013931462181589	0.000082458376692812	-0.37385599315166473	-1.2621829469676569
chr13_19323157_T_C	SNP	chr13:19322959-19323459	CC	Micro-PVM	Micro-PVM	197	0.54651165	119	156	-0.24591757	0.055142637	0.00001775882699969824	0.0038582269926711312	-164.03	-142.56	42.926	5.68586e-11	0.705666	0.161817	0.00118804	368	304	64	-0.31346377969366546	9.451244798547598e-9	-0.3728528693318367	-1.8087297430186777
chr2_85166031_C_T	SNP	chr2:85165854-85166354	CC	L23_IT	L2/3 IT	176	0.08841463	27	29	-0.26895672	0.07143071	0.00025907439167619824	0.03275476472946301	-130.86	-100.31	61.086	5.44009e-15	0.752156	0.115607	0.00118967	325	292	33	-0.36677583625943955	1.5335733964621051e-12	-0.37260907143354416	-1.5779483192439052
chr7_179834_G_C	SNP	chr7:179619-180119	CC	L6_IT	L6 IT	214	0.37301588	78	94	-0.37324834	0.061512828	3.8318609932114745e-8	0.00001952806051750875	-21.94	-8.71	26.468	2.67896e-7	0.758194	0.0506846	0.00122808	55	53	2	-0.43733967000734103	0.000023913023477105882	-0.3724683150649071	-1.3968336333363784
chr4_179352159_T_C	SNP	chr4:179351861-179352361	CC	Micro-PVM	Micro-PVM	297	0.21511628	67	74	-0.37391108	0.08566394	0.000025967140951044036	0.0052737153250599815	-328.02	-311.06	33.923	5.73352e-9	0.657355	0.238167	0.00115577	717	576	141	-0.23404673475358506	6.987541759730597e-7	-0.372400164604187	-0.47786602677242196
chr6_150066148_A_C	SNP	chr6:150065931-150066431	CC	Micro-PVM	Micro-PVM	216	0.7122093	83	99	-0.22585171	0.0480269	6.548940748244577e-6	0.0016714105066201704	-48.24	-34.38	27.714	1.40622e-7	0.757735	0.110918	0.00122797	172	152	20	-0.37231034716969835	0.00001325539453066181	-0.3717215545475483	-2.136648721183378
chr5_24385323_Cgagttt_C	Indel	chr5:24385064-24385564	CC	Micro-PVM	Micro-PVM	258	0.22093023	66	76	-0.32457936	0.08056224	0.00009550654935090997	0.015110375147795877	-18.14	-0.89	34.505	4.252e-9	0.770152	0.0348978	0.00123324	60	58	2	-0.45665137734336436	5.294628675315014e-7	-0.37160128355026245	-0.3820017544532689
chr15_82721738_C_T	SNP	chr15:82721445-82721945	CC	Oligo	Oligo	292	0.2681564	82	96	-0.3810495	0.06396033	2.102706410531024e-8	0.000011495758006649445	-2252.9	-2228.2	49.404	2.08344e-12	0.647475	0.261922	0.00116502	4616	3711	905	-0.21198277539952298	4.2476449721104613e-10	-0.37148408591747284	-1.6978063353483062
chr4_22378867_A_C	SNP	chr4:22378618-22379118	CC	OPC	OPC	248	0.07865169	28	28	-0.58327484	0.11839724	2.426514623409631e-6	0.0007194241448096376	-24.8	-12.53	24.543	7.26858e-7	0.752665	0.0614965	0.00123216	92	86	6	-0.42446646027845825	0.000059044447067398685	-0.3706924617290497	-1.73502934011155
chr9_108203777_A_G	SNP	chr9:108203485-108203985	CC	L6_CT	L6 CT	291	0.45901638	86	112	-0.3739414	0.079001285	9.688826456916732e-6	0.002328318653861987	-69.14	-45.61	47.049	6.92468e-12	0.749022	0.0830194	0.00121077	158	142	16	-0.40022203222099284	1.3097293071511557e-9	-0.3693392723798752	-0.9255796898990828
chr19_41340671_A_G	SNP	chr19:41340436-41340936	CC	Astro	Astro	234	0.057692308	20	21	-0.39918515	0.10659268	0.00026413187541262756	0.033222051273631925	-442.36	-435.64	13.434	0.000247108	0.630319	0.271626	0.00116587	836	653	183	-0.19884416455548842	0.009197452024002196	-0.36893001198768616	-1.7560765957106357
chr12_125444226_T_C	SNP	chr12:125443957-125444457	CC	L23_IT	L2/3 IT	268	0.42987803	114	141	-0.25995865	0.038162597	4.0871031390606226e-10	3.3840013574670647e-7	-812.12	-789.07	46.092	1.12855e-11	0.63492	0.275473	0.00114865	1458	1082	376	-0.19741309522371103	2.070732093487719e-9	-0.3687800243496895	-1.2160713650038064
chr1_234119057_T_A	SNP	chr1:234118902-234119402	CC	L23_IT	L2/3 IT	154	0.6371951	94	119	-0.3209574	0.03318218	1.0375949401499222e-16	3.150513513562633e-13	-235.67	-197.82	75.709	0.0	0.688127	0.168841	0.00121387	477	393	84	-0.3029786409760925	0.0	-0.36862511932849884	-1.5476791994524781
chr21_40927151_G_A	SNP	chr21:40927015-40927515	CC	L23_IT	L2/3 IT	135	0.20426829	57	67	-0.20665321	0.044267118	7.977388733123846e-6	0.001977371258708907	-337.47	-333.16	8.609	0.00334505	0.590308	0.349972	0.00107886	546	367	179	-0.12780022971880717	0.06520258821360855	-0.36862459778785706	-0.7632783370091281
chr5_6145506_A_G	SNP	chr5:6145266-6145766	CC	OPC	OPC	239	0.3483146	101	124	-0.366515	0.053925686	3.2035919294534023e-10	2.7145852371786753e-7	-41.86	-34.58	14.55	0.00013647	0.689221	0.166303	0.0012156	101	84	17	-0.3056127005203828	0.005664738697050834	-0.3682323470711708	-1.0167533266903355
chr17_34901922_G_C	SNP	chr17:34901608-34902108	CC	L23_IT	L2/3 IT	313	0.63414633	99	120	-0.404857	0.04419201	1.7034058616402366e-15	4.148438010761539e-12	-394.7	-352.49	84.437	0.0	0.690078	0.162078	0.00121872	859	736	123	-0.30980243054088685	0.0	-0.3681860715150833	-1.0438982978219815
chr12_26192175_A_G	SNP	chr12:26191967-26192467	CC	L23_IT	L2/3 IT	207	0.7286585	76	89	-0.46457335	0.04203755	5.178882540593368e-20	2.689174046411909e-16	-889.17	-851.17	76.01	0.0	0.653084	0.243797	0.0011564	1653	1249	404	-0.22817241083265227	0.0	-0.3679187297821045	-0.9588811685496903
chr3_52727699_C_T	SNP	chr3:52727393-52727893	CC	L23_IT	L2/3 IT	305	0.36280486	99	119	-0.3447017	0.033872325	6.480462878485237e-18	2.3913385740885757e-14	-423.62	-389.56	68.11	1.11022e-16	0.683074	0.184976	0.00119989	928	773	155	-0.2869062842002189	3.695886119046583e-14	-0.36777594685554504	-1.283614439999147
chr4_154990371_A_C	SNP	chr4:154990013-154990513	CC	Lamp5	Lamp5	357	0.46232876	112	135	-0.55856895	0.07962754	2.585346029781938e-10	2.2359890932743885e-7	-35.67	-25.68	19.981	7.82229e-6	0.714153	0.13394	0.00119901	86	73	13	-0.34206920703271926	0.0004927644340509263	-0.36730673909187317	-1.1229080113004355
chr11_44092922_C_A	SNP	chr11:44092665-44093165	CC	L23_IT	L2/3 IT	256	0.23780487	69	78	-0.18488462	0.039673656	8.250654886075674e-6	0.002034795062290042	-231.73	-213.67	36.112	1.86339e-9	0.663916	0.243831	0.00118491	438	329	109	-0.23138881208089918	2.461423853551347e-7	-0.3670021742582321	-1.3564035195069104
chr2_203289151_C_T	SNP	chr2:203288818-203289318	CC	Astro	Astro	332	0.12362637	41	45	-0.2916106	0.070086926	0.000055502586143982626	0.009806034198258456	-475.15	-463.72	22.867	1.73595e-6	0.665573	0.23058	0.00115125	1017	842	175	-0.2427001862405192	0.00012945616274478408	-0.36653096973896027	-1.3297565194404912
chr11_116231266_G_A	SNP	chr11:116231010-116231510	CC	L23_IT	L2/3 IT	255	0.07012195	21	23	-0.36215597	0.07270376	2.1436487679572193e-6	0.0006479141808760181	-69.99	-44.18	51.61	6.77014e-13	0.766098	0.0610403	0.00120668	202	191	11	-0.42620303037593593	1.4748375645617603e-10	-0.36642760783433914	-1.848001169173076
chr9_147189374_G_A	SNP	chr9:147189193-147189693	CC	L23_IT	L2/3 IT	180	0.06707317	21	22	-0.203339	0.0586087	0.0007252047667791617	0.0695475409562241	-354.27	-350.45	7.648	0.00568245	0.603709	0.330935	0.00107906	596	403	193	-0.14592400956941898	0.09318177300619508	-0.36593493819236755	-1.0550323929460244
chr16_6604297_G_T	SNP	chr16:6603987-6604487	CC	L23_IT	L2/3 IT	309	0.4329268	112	142	-0.2820435	0.038905375	4.436682989219109e-11	4.5315606596571353e-8	-719.05	-651.23	135.653	0.0	0.687406	0.171122	0.00121133	1547	1280	267	-0.300679768161318	0.0	-0.36591750383377075	-0.6264437974240864
chr16_75737976_C_G	SNP	chr16:75737776-75738276	CC	L23_IT	L2/3 IT	199	0.036585364	11	12	-0.36507115	0.08902801	0.00007533125065694012	0.012512322868985164	-36.74	-23.92	25.65	4.09191e-7	0.757211	0.0498916	0.0012298	95	87	8	-0.4381843151044241	0.00003512231438542343	-0.36561087518930435	-1.4743499780172011
chr3_9079807_A_G	SNP	chr3:9079689-9080189	CC	Astro	Astro	117	0.52472526	137	173	-0.26986268	0.04197347	1.9433616029318576e-9	1.3740242495743706e-6	-1265.6	-1251.84	27.503	1.56839e-7	0.610672	0.314527	0.00109736	2108	1509	599	-0.160043947302148	0.000014647044708001324	-0.36525413393974304	-1.1218758353504996
chr17_19709623_A_G	SNP	chr17:19709317-19709817	CC	L5_IT_A	L5 IT A	305	0.3248175	68	89	-0.40535083	0.067176715	3.227082217657259e-8	0.000016774757961420017	-49.85	-39.3	21.098	4.36387e-6	0.698528	0.165211	0.00124875	105	88	17	-0.3087257840620836	0.00029412292152915936	-0.3646305426955223	-1.6426152746390856
chr3_2944559_G_A	SNP	chr3:2944360-2944860	CC	L23_IT	L2/3 IT	198	0.3567073	95	117	-0.24571201	0.032577172	9.759695106119063e-12	1.1418591713647612e-8	-218.21	-178.14	80.135	0.0	0.732835	0.115741	0.00120924	446	373	73	-0.3636056169394374	0.0	-0.364578016102314	-1.9173760400224689
chr18_29022053_G_A	SNP	chr18:29021856-29022356	CC	Astro	Astro	196	0.49175826	133	179	-0.26956397	0.04681039	5.273380044095448e-8	0.00002581689350225445	-687.38	-683.64	7.481	0.00623455	0.595097	0.380577	0.00110613	1095	717	378	-0.10993426082892438	0.09900760085834111	-0.36433885991573334	-0.8782629400721853
chr8_96351085_C_A	SNP	chr8:96350757-96351257	CC	Astro	Astro	327	0.41483518	118	151	-0.26847678	0.035413627	4.532673213819847e-12	5.671683535291545e-9	-3502.9	-3477.57	50.662	1.09734e-12	0.593739	0.340444	0.00108426	5655	3874	1781	-0.13557033257937684	2.3249179653408756e-10	-0.3630642592906952	-0.5420128479260939
chr12_100740809_G_T	SNP	chr12:100740515-100741015	CC	L6_CT	L6 CT	293	0.19262294	43	47	-0.4369591	0.12140259	0.0005585511850981842	0.05774774083415354	-23.92	-19.09	9.669	0.00187383	0.727459	0.130705	0.00119781	52	46	6	-0.347692282594003	0.04331342219361465	-0.3626157194375992	-1.4691598831838228
chr5_11913101_C_T	SNP	chr5:11912803-11913303	CC	L23_IT	L2/3 IT	297	0.5884146	108	135	-0.27965322	0.02956947	3.3753062108274396e-16	9.321278349406395e-13	-122.64	-67.33	110.615	0.0	0.750765	0.0704134	0.00122421	276	253	23	-0.4142532243907049	0.0	-0.36242343485355377	-1.8983254885486232
chr7_116317668_A_G	SNP	chr7:116317414-116317914	CC	L5_IT_B	L5 IT B	253	0.459854	94	126	-0.32171014	0.05326333	3.1435484658590224e-8	0.000016395679546739065	-29.61	-19.13	20.956	4.69936e-6	0.748115	0.12177	0.0012273	73	64	9	-0.3600159791236773	0.00031403774711631795	-0.36215580999851227	-0.9739464917939895
chr7_156342382_CGCGTCCTGGGCTGTTTACAGCTGAGTTGAGTCATGCTGCCT_C	Indel	chr7:156342124-156342624	CC	Pvalb	Pvalb	257	0.49999997	120	165	-0.5530225	0.067093275	2.3256398017008355e-13	3.7463028627854185e-10	-88.45	-63.15	50.612	1.12566e-12	0.725324	0.133545	0.00119708	232	199	33	-0.3445106296769356	2.3812926275603303e-10	-0.362155556678772	-0.8982461686956343
chr17_17520655_C_T	SNP	chr17:17520405-17520905	CC	L23_IT	L2/3 IT	249	0.39634144	105	130	-0.19222316	0.0361725	5.018317426825835e-7	0.00018605122682324206	-933.95	-923.64	20.624	5.5905e-6	0.606722	0.319458	0.00109719	1576	1106	470	-0.15508000604634087	0.0003661426474486739	-0.3617504686117172	-0.9384854961818091
chr13_18541117_T_C	SNP	chr13:18540839-18541339	CC	L5_IT_A	L5 IT A	277	0.59489053	89	111	-0.5952586	0.07587098	7.111195350131118e-12	8.565966959415718e-9	-113.03	-70.94	84.171	0.0	0.757739	0.0950892	0.00124021	244	207	37	-0.38850134177082796	0.0	-0.3615824356675148	-1.129178324434891
chr8_134404085_C_T	SNP	chr8:134403799-134404299	CC	Micro-PVM	Micro-PVM	285	0.27034885	81	93	-0.26810238	0.07798551	0.0007915953702397201	0.0739347163217723	-459.25	-443.01	32.49	1.19812e-8	0.646049	0.263073	0.00116555	834	625	209	-0.21062959646780077	1.3821155807628525e-6	-0.3610652759671211	-0.7839340201959755
chr3_196528290_C_T	SNP	chr3:196528075-196528575	CC	Astro	Astro	214	0.3846154	114	140	-0.40955487	0.044043392	2.853315916960673e-16	7.978473099504868e-13	-2938.47	-2914.88	47.179	6.47948e-12	0.615107	0.310514	0.00109716	5008	3529	1479	-0.1645344044700801	1.2313510960336355e-9	-0.3605359196662903	-0.27441608527914285
chr12_10948239_A_G	SNP	chr12:10947958-10948458	CC	Oligo	Oligo	280	0.22346368	78	80	-0.25364885	0.074964195	0.0009366662863823604	0.08299110624863669	-2026.78	-2014.64	24.271	8.36831e-7	0.569549	0.413995	0.00103741	3375	2120	1255	-0.07907831271402194	0.00006708001026664771	-0.36053405702114105	-2.5731983848571254
chr2_29331250_T_G	SNP	chr2:29331010-29331510	CC	L23_IT	L2/3 IT	239	0.033536583	11	11	-0.48695204	0.113701865	0.00003741955757790088	0.007112673278010297	-28.66	-14.21	28.891	7.65488e-8	0.764048	0.0446486	0.00123256	116	113	3	-0.4447894303005602	7.595169596250636e-6	-0.3597583472728729	-1.7761076372511426
chr2_106374647_T_C	SNP	chr2:106374359-106374859	CC	Oligo	Oligo	287	0.2905028	84	104	-0.335195	0.07072241	5.362129731627004e-6	0.0014113903014420874	-944.14	-886.59	115.101	0.0	0.690358	0.159871	0.00121786	2349	2010	339	-0.31196712885587297	0.0	-0.3597269020974636	-1.8897203052072578
chr9_85699882_A_G	SNP	chr9:85699569-85700069	CC	Oligo	Oligo	312	0.16480446	51	59	-0.39121655	0.06439401	1.1853392448434588e-8	6.916706954520463e-6	-890.0	-880.65	18.705	0.00001526	0.621656	0.301098	0.00108894	1477	1039	438	-0.173696348105779	0.0008831327696925496	-0.3596915006637573	-0.30285285624742553
chr6_32080436_A_G	SNP	chr6:32080179-32080679	CC	Micro-PVM	Micro-PVM	256	0.21511628	69	74	-0.47164074	0.08629757	2.3232530298551298e-7	0.00009487761145083539	-179.7	-83.71	191.978	0.0	0.775556	0.0423945	0.00121261	719	696	23	-0.44816984646381414	0.0	-0.3594409376382828	-1.8660511995069722
chr2_171369625_C_T	SNP	chr2:171369449-171369949	CC	OPC	OPC	175	0.46067417	127	164	-0.34612218	0.054639883	3.3431521881030776e-9	2.2339819245520573e-6	-43.64	-10.98	65.326	6.66134e-16	0.766349	0.0260154	0.00123026	184	179	5	-0.46716737904933636	2.0739432644682768e-13	-0.3589104004204273	-1.803655390190276
chr8_108787528_A_T	SNP	chr8:108787280-108787780	CC	L4_IT	L4 IT	247	0.4923077	48	64	-0.77787864	0.19823314	0.0007789004987999755	0.07310020282531406	-57.53	-41.48	32.093	1.46942e-8	0.74007	0.110344	0.0012073	138	121	17	-0.3702467268883156	1.6690358871478406e-6	-0.35886150598526	-1.1895327186260993
chr20_25015199_C_T	SNP	chr20:25014928-25015428	CC	L23_IT	L2/3 IT	270	0.30487803	86	100	-0.36887202	0.035996016	4.379071023118449e-18	1.6593509888862888e-14	-316.95	-289.52	54.858	1.29563e-13	0.674779	0.206798	0.00118153	630	507	123	-0.26542264600823295	3.0971964025082566e-11	-0.35841213166713715	-0.9423050857299973
chr12_108314047_G_A	SNP	chr12:108313823-108314323	CC	Micro-PVM	Micro-PVM	223	0.6686047	92	114	-0.73737425	0.06661109	2.1503540606651874e-20	1.2022548746554653e-16	-156.74	-98.63	116.232	0.0	0.755663	0.0484611	0.00123251	575	541	34	-0.4397343022053437	0.0	-0.35803799517452717	-2.616298132675559
chr13_18541117_T_C	SNP	chr13:18540839-18541339	CC	L6_IT	L6 IT	277	0.6150794	77	97	-0.56281054	0.07534246	7.756895486482913e-11	7.512346750702751e-8	-121.78	-94.44	54.674	1.4222e-13	0.711436	0.153097	0.00119081	218	173	45	-0.32291364239421744	3.384279339982673e-11	-0.3573869317770004	-0.772720634332446
chr17_29690255_G_T	SNP	chr17:29689993-29690493	CC	Oligo	Oligo	261	0.5810056	116	150	-0.24427295	0.06454016	0.00023047035446142224	0.02994054625167931	-6200.23	-6177.87	44.704	2.29171e-11	0.610241	0.315253	0.00109746	10566	7696	2870	-0.15936786192022856	4.0245657085591564e-9	-0.3565455377101898	-0.6863812262935286
chr13_74300219_G_T	SNP	chr13:74299997-74300497	CC	Sst	Sst	221	0.39393938	104	130	-0.20186847	0.053065512	0.00022455452464587396	0.029344570735740618	-106.24	-99.89	12.707	0.000364226	0.660977	0.234496	0.00115456	178	118	60	-0.23813169129610834	0.012549750568302143	-0.35647040605545044	-0.9912381823743601
chr9_125882249_C_A	SNP	chr9:125882066-125882566	CC	Pvalb	Pvalb	182	0.30303028	87	100	0.4264634	0.075687826	1.1648726182026199e-7	0.00005203255070473703	-128.86	-124.76	8.194	0.00420294	0.31065	0.61494	0.00109723	218	65	153	0.1643762356983114	0.07623834264086278	-0.35628703236579895	-0.8134854134942464
chr1_39926914_T_G	SNP	chr1:39926745-39927245	CC	Oligo	Oligo	168	0.31005585	91	111	-0.203642	0.052129414	0.00014741410946906717	0.021221601438474128	-1253.24	-1194.96	116.554	0.0	0.673444	0.214634	0.00117274	2359	1837	522	-0.2583162740209757	0.0	-0.3559938669204712	-0.6171339367281873
chr8_108787528_A_T	SNP	chr8:108787280-108787780	CC	L5_IT_A	L5 IT A	247	0.459854	94	126	-0.52812815	0.07163813	6.791124687812472e-11	6.66805282632984e-8	-98.45	-28.09	140.72	0.0	0.780958	0.0311091	0.0012241	318	311	7	-0.4616914661362343	0.0	-0.3559896722435951	-1.3922234775653903
chr3_164999074_G_C	SNP	chr3:164998756-164999256	CC	L23_IT	L2/3 IT	317	0.11890244	37	39	-0.4142344	0.07061653	4.0384528683560025e-8	0.000020440476139538466	-97.13	-59.18	75.907	0.0	0.758867	0.0610301	0.00122107	292	277	15	-0.4255637079335931	0.0	-0.35580333322286606	-1.2033862671057576
chr14_78482173_A_G	SNP	chr14:78481828-78482328	CC	L6_CT	L6 CT	344	0.45901638	87	112	0.47063667	0.066511944	5.645078329426163e-10	4.5409388200839993e-7	-125.17	-69.56	111.206	0.0	0.0625736	0.749011	0.00123607	312	26	286	0.42289947344984125	0.0	-0.3550906330347061	-0.8337286857292756
chr21_35101447_C_T	SNP	chr21:35101244-35101744	CC	Oligo	Oligo	202	0.25418994	82	91	-0.2827037	0.06431407	0.000022178540188435903	0.004632688971295899	-8663.03	-8653.93	18.204	0.000019847	0.595046	0.358535	0.00104688	13807	9273	4534	-0.12401201366218495	0.001109615146594017	-0.35444068908691406	-0.5193331903853284
chr11_94610318_C_T	SNP	chr11:94610047-94610547	CC	Oligo	Oligo	270	0.5810056	119	150	-0.8407693	0.047940556	1.2799271649722756e-36	1.6927090482096134e-31	-1840.74	-1709.64	262.187	0.0	0.738868	0.120276	0.00119737	11446	11008	438	-0.36000484202881006	0.0	-0.354069784283638	-1.8560900212095226
chr18_485915_C_T	SNP	chr18:485566-486066	CC	L23_IT	L2/3 IT	348	0.08536585	28	28	-0.32655367	0.07087065	0.000010226289230324615	0.0024339972560130352	-71.78	-51.24	41.073	1.46674e-10	0.744812	0.104866	0.00120806	166	141	25	-0.37658148145532777	2.2971629922161467e-8	-0.3536580950021744	-0.9845894309047729
chr11_125470469_G_A	SNP	chr11:125470255-125470755	CC	Astro	Astro	213	0.85714287	49	52	-0.3983402	0.064341165	6.41723732169321e-9	4.009990590058743e-6	-210.76	-201.1	19.309	0.0000111187	0.661619	0.246436	0.0011852	459	376	83	-0.2286111524081691	0.0006698988296313795	-0.3533385396003723	-0.961640036686331
chr17_5449142_T_C	SNP	chr17:5448900-5449400	CC	Micro-PVM	Micro-PVM	241	0.5872093	114	142	-0.43386155	0.06236943	1.6104994341839201e-10	1.4561214821756804e-7	-140.48	-25.38	230.192	0.0	0.771707	0.0129655	0.00123081	602	595	7	-0.48347654594751316	0.0	-0.3531686067581177	-2.8945003341598565
chr16_90011707_G_A	SNP	chr16:90011505-90012005	CC	L5_IT_A	L5 IT A	201	0.091240875	23	25	-0.55750036	0.12952027	0.000041398210510696635	0.00773195094193527	-78.09	-70.35	15.472	0.000083732	0.672732	0.220236	0.00114769	181	148	33	-0.2533663020399387	0.0037769321886442875	-0.352313369512558	-1.1919237609032263
chr6_26888617_T_A	SNP	chr6:26888551-26889051	CC	Micro-PVM	Micro-PVM	65	0.6773256	94	111	-0.35370868	0.06939527	1.2093535016810075e-6	0.00039705228545667295	-113.92	-108.93	9.989	0.00157498	0.634718	0.267809	0.00117124	202	140	62	-0.20326760307447866	0.038185629502435314	-0.35212838649749756	-0.2284592460982693
chr1_16470016_T_C	SNP	chr1:16469742-16470242	CC	L6_IT	L6 IT	273	0.5436508	89	115	-0.2418562	0.061328735	0.00016831932383162024	0.023518312746714946	-6.65	10.06	33.406	7.47787e-9	0.786686	0.0172746	0.00125349	55	54	1	-0.47851312614075864	8.930828603052569e-7	-0.3518872708082199	-1.4303757981219518
chr6_90431504_A_G	SNP	chr6:90431237-90431737	CC	L23_IT	L2/3 IT	266	0.15853658	48	52	-0.26404703	0.052389048	1.6647297835425543e-6	0.0005230556175446228	-61.63	-36.57	50.117	1.44851e-12	0.74917	0.0886091	0.00121427	121	110	11	-0.39423333668743943	3.0183727234749453e-10	-0.351762980222702	-0.6092544062780315
chr3_39948321_T_C	SNP	chr3:39948093-39948593	CC	L23_IT	L2/3 IT	227	0.13109756	41	43	-0.30519754	0.056020416	2.756766935074042e-7	0.00011028183706894726	-777.7	-724.85	105.697	0.0	0.674688	0.207491	0.00118034	1582	1299	283	-0.2647971670148575	0.0	-0.3514953851699829	-0.6167768835598249
chr7_148046295_G_T	SNP	chr7:148046036-148046536	CC	Oligo	Oligo	258	0.31564245	98	113	-0.2840083	0.056870505	1.795868532029885e-6	0.0005570215635917197	-774.83	-751.76	46.149	1.09607e-11	0.673955	0.211456	0.00117678	1532	1233	299	-0.2611775774188484	2.0147593602759237e-9	-0.3512602671980858	-2.232682402039726
chr7_156342382_CGCGTCCTGGGCTGTTTACAGCTGAGTTGAGTCATGCTGCCT_C	Indel	chr7:156342124-156342624	CC	Sst	Sst	257	0.5060606	118	163	-0.3968015	0.06806973	4.7208913034891323e-8	0.000023432271511493734	-127.61	-100.5	54.224	1.78857e-13	0.715291	0.14464	0.00119599	305	241	64	-0.33180045840887235	4.203433402926658e-11	-0.34911490976810455	-1.027622992018908
chr12_54908435_C_A	SNP	chr12:54908260-54908760	CC	Oligo	Oligo	174	0.16759776	55	60	-0.35221648	0.07728844	0.000011486240021715048	0.0026794099822476758	-2972.65	-2955.6	34.093	5.25337e-9	0.629048	0.285917	0.00113616	5367	4048	1319	-0.1875104512194456	6.442909313307001e-7	-0.3487776517868042	-0.549747067972525
chr9_126465877_C_G	SNP	chr9:126465659-126466159	CC	L6_CT	L6 CT	217	0.60655737	74	96	-0.4029016	0.0690894	1.1822273979777068e-7	0.00005269584805363063	-30.48	-20.1	20.766	5.1896e-6	0.753974	0.110062	0.00123257	77	69	8	-0.3726187334786977	0.00034286074049696876	-0.3485831469297409	-0.709143483515481
chr17_79325909_A_C	SNP	chr17:79325685-79326185	CC	OPC	OPC	223	0.19662921	65	70	-0.36979306	0.07889593	6.729421529732599e-6	0.0017101386516312014	-391.09	-364.99	52.187	5.04596e-13	0.674391	0.223559	0.00114434	793	624	169	-0.2510340219388607	1.1167670049303748e-10	-0.34857770055532455	-1.8718739494919467
chr13_45566631_T_G	SNP	chr13:45566348-45566848	CC	Oligo	Oligo	282	0.32402232	101	116	-0.31922778	0.050703827	3.988538754393695e-9	2.61531247365315e-6	-396.66	-325.86	141.595	0.0	0.746143	0.110726	0.00119915	944	831	113	-0.3707783803591914	0.0	-0.3482678681612015	-2.0481984356433536
chr13_18541117_T_C	SNP	chr13:18540839-18541339	CC	L6_CT	L6 CT	277	0.62704915	73	91	-0.47508943	0.07322746	7.298031074546485e-9	4.494830190959991e-6	-64.77	-36.61	56.319	6.16174e-14	0.757195	0.0975018	0.00123849	145	131	14	-0.38592235281564174	1.533888938793456e-11	-0.34795062243938446	-0.9211536433497303
chr4_153584204_G_C	SNP	chr4:153583795-153584295	CC	L5_IT_A	L5 IT A	408	0.34671533	78	95	-0.2881444	0.068812974	0.00006407022027035155	0.011006597422559817	-60.24	-35.55	49.379	2.10953e-12	0.751145	0.0778241	0.00121033	175	166	9	-0.4061194198915255	4.2974829732466155e-10	-0.3467685505747795	-1.6329731238658125
chr10_48791365_A_G	SNP	chr10:48791152-48791652	CC	L23_IT	L2/3 IT	212	0.042682923	14	14	-0.3689334	0.107626036	0.0008339713424738239	0.07660947972319673	-21.5	-12.11	18.778	0.0000146867	0.753087	0.0614505	0.00123147	50	44	6	-0.42455780120620595	0.0008542037529538877	-0.34675154089927673	-0.6764382973718932
chr3_42203283_T_C	SNP	chr3:42203027-42203527	CC	L6_IT	L6 IT	255	0.77777785	49	56	-0.3579861	0.077756904	0.00001497828576160797	0.0033486027821917706	-64.94	-56.98	15.926	0.0000658807	0.674739	0.223957	0.00114392	141	110	31	-0.25079782262300043	0.003087559635297257	-0.3465500473976135	-1.1362216878648503
chr6_112007164_A_G	SNP	chr6:112006945-112007445	CC	L23_IT	L2/3 IT	218	0.033536583	10	11	-0.56200504	0.09524966	3.4373332268409553e-8	0.000017722332256127804	-83.62	-75.74	15.773	0.0000714282	0.737147	0.121651	0.0011978	213	186	27	-0.3583473645723442	0.003307166041427361	-0.34653929620981216	-1.9238218404844485
chr9_98652224_C_T	SNP	chr9:98651868-98652368	CC	Micro-PVM	Micro-PVM	355	0.5552326	115	153	-0.5737815	0.06355328	2.246782525357656e-15	5.342546614399203e-12	-88.79	-30.9	115.778	0.0	0.768139	0.0252066	0.00122811	521	515	6	-0.4682274660627096	0.0	-0.3461489677429199	-2.249595745366542
chr4_7869212_A_G	SNP	chr4:7868934-7869434	CC	L23_IT	L2/3 IT	277	0.1554878	48	51	-0.23394825	0.053188343	0.00002373744821830144	0.004897390061048092	-522.11	-510.99	22.244	2.40111e-6	0.605971	0.320446	0.00109725	870	599	271	-0.15410177058495256	0.00017289935290720263	-0.34569619596004486	-1.4178860369267068
chr5_113756292_C_T	SNP	chr5:113756024-113756524	CC	Astro	Astro	267	0.38736266	114	141	-0.34500173	0.036995757	2.447300556206173e-16	6.928165589703618e-13	-231.44	-180.66	101.579	0.0	0.742013	0.125083	0.00122994	530	462	68	-0.35574492328415774	0.0	-0.34527918696403503	-0.8187103848285708
chr2_67554120_A_C	SNP	chr2:67553862-67554362	CC	L6_CT	L6 CT	257	0.11885245	27	29	-0.70253193	0.112701714	2.1698199766848243e-8	0.000011824055254411038	-25.11	-14.29	21.643	3.28443e-6	0.759891	0.0763848	0.00125084	77	72	5	-0.40866075521974926	0.00022861642824327483	-0.34507304430007935	-0.8318460955916773
chr9_126465877_C_G	SNP	chr9:126465659-126466159	CC	L23_IT	L2/3 IT	217	0.6067073	100	129	-0.48251823	0.039285574	5.920483168612853e-23	5.075782467840983e-19	-642.0	-614.68	54.644	1.44551e-13	0.674735	0.224388	0.00115434	1319	1085	234	-0.250436814540391	3.436084243834461e-11	-0.34393809735774994	-0.6350541410600818
chr20_58466992_A_G	SNP	chr20:58466801-58467301	CC	L23_IT	L2/3 IT	190	0.2164634	61	71	-0.29632223	0.050763145	4.616849488848135e-8	0.000022973338401057252	-299.09	-222.9	152.374	0.0	0.73869	0.129817	0.00122903	621	518	103	-0.3505285507197985	0.0	-0.34378671646118164	-0.7502159778466934
chr13_98335271_A_G	SNP	chr13:98335058-98335558	CC	L23_IT	L2/3 IT	212	0.042682923	14	14	-0.47824872	0.11906725	0.00010333069452487831	0.016077380528017705	-101.0	-81.3	39.404	3.4452e-10	0.733077	0.122417	0.00120088	215	186	29	-0.35690489939146275	5.109081460324492e-8	-0.3434932678937912	-1.3727033808679607
chr1_217792781_G_A	SNP	chr1:217792478-217792978	CC	Oligo	Oligo	302	0.097765364	33	35	-0.55275846	0.09862344	1.1289625239727414e-7	0.00005058460424189734	-282.47	-250.55	63.833	1.33227e-15	0.748404	0.0927386	0.001211	1314	1242	72	-0.389746875262292	4.0200711542435425e-13	-0.34293314442038536	-2.323885791670861
chr1_180785961_G_A	SNP	chr1:180785720-180786220	CC	OPC	OPC	240	0.41011235	114	146	-0.30511758	0.057002965	3.6527145563662623e-7	0.00014095938505972625	-2116.01	-2099.0	34.011	5.48077e-9	0.588186	0.366819	0.00108421	3383	2289	1094	-0.1158983460819577	6.701697898419076e-7	-0.34276390075683594	-0.43406158620979457
chr21_31407909_A_G	SNP	chr21:31407656-31408156	CC	Oligo	Oligo	252	0.030726256	11	11	-0.49806112	0.13462293	0.0003132426020077152	0.03771757110780211	-108.93	-102.43	13.003	0.000310924	0.690003	0.162955	0.00121848	259	226	33	-0.30895307858065696	0.011068190154443285	-0.3426704406738281	-2.1496110813489873
chr11_116231265_T_C	SNP	chr11:116231010-116231510	CC	L23_IT	L2/3 IT	254	0.22256097	60	73	-0.3382545	0.036809076	1.4612459753593024e-15	3.600110828405209e-12	-183.48	-128.2	110.564	0.0	0.749426	0.0810547	0.00121195	576	544	32	-0.40240026047564986	0.0	-0.3426119387149811	-1.6227439978384428
chr15_98295840_G_A	SNP	chr15:98295560-98296060	CC	Micro-PVM	Micro-PVM	279	0.55813956	117	152	-0.5643485	0.07021484	5.268042981761111e-13	7.967354587721565e-10	-623.07	-600.58	44.986	1.98488e-11	0.651451	0.258636	0.00116362	1211	911	300	-0.21581178502714576	3.518317216454314e-9	-0.3423192948102951	-1.5489201875688017
chr20_18223725_G_C	SNP	chr20:18223473-18223973	CC	L23_IT	L2/3 IT	251	0.06707317	22	22	-0.40259585	0.07665138	6.597129661502957e-7	0.00023603983473227634	-125.11	-108.05	34.115	5.19607e-9	0.753688	0.117726	0.00122638	331	294	37	-0.36490233115373405	6.378769155049793e-7	-0.3412734270095825	-1.3678356539725023
chr10_67843735_G_A	SNP	chr10:67843337-67843837	CC	Micro-PVM	Micro-PVM	397	0.7005814	93	103	-0.39937723	0.091708764	0.0000270224122372946	0.005443551803429587	-169.68	-162.5	14.371	0.000150059	0.630942	0.282795	0.00113983	304	214	90	-0.19050722472658982	0.0061237828423029595	-0.3404906541109085	-1.040843367175441
chr15_74858092_G_C	SNP	chr15:74857817-74858317	CC	Pvalb	Pvalb	274	0.46666664	118	154	-0.3265068	0.05561686	3.890299898642784e-8	0.00001978937895515941	-309.92	-286.59	46.662	8.43459e-12	0.66615	0.224446	0.00115146	587	465	122	-0.24798225008870467	1.5757538106655041e-9	-0.3395955562591553	-0.3868072880811816
chr5_128361106_C_T	SNP	chr5:128360852-128361352	CC	L23_IT	L2/3 IT	253	0.6493902	94	115	-0.32007474	0.038072582	1.0094392394678636e-13	1.7452226943066114e-10	-264.88	-227.83	74.11	0.0	0.720466	0.140587	0.00119348	601	514	87	-0.3367266591022853	0.0	-0.3391975462436676	-0.7074644490930277
chr5_58127817_G_T	SNP	chr5:58127582-58128082	CC	Oligo	Oligo	234	0.08379888	29	30	-0.41147006	0.10016888	0.00006887983305910655	0.011653983851940141	-66.05	-53.04	26.018	3.38303e-7	0.742594	0.101196	0.00121374	287	271	16	-0.380069685585276	0.000029546993233310503	-0.33896510675549507	-1.9122709453802955
chr1_220037414_T_G	SNP	chr1:220037187-220037687	CC	L6_IT	L6 IT	226	0.6825397	65	80	-0.30830798	0.05918338	1.3832463648610623e-6	0.00044578002112994345	-27.62	-19.67	15.898	0.0000668404	0.7317	0.124584	0.00120017	66	57	9	-0.35450621522765813	0.0031260452774178335	-0.3385578393936157	-1.35450859751207
chr9_122042568_G_A	SNP	chr9:122042238-122042738	CC	Micro-PVM	Micro-PVM	329	0.7063953	86	101	-0.5372426	0.051115766	5.210335912522183e-19	2.3102068721165886e-15	-55.68	-26.89	57.586	3.23075e-14	0.766227	0.0501228	0.00126143	231	223	8	-0.4386013201693686	8.331618848070487e-12	-0.33821486681699753	-2.247337061705171
chr18_2694298_C_A	SNP	chr18:2694017-2694517	CC	Oligo	Oligo	280	0.24301675	77	87	-0.59951246	0.059100814	2.5408057937158397e-18	1.0039776190014567e-14	-955.46	-848.78	213.367	0.0	0.748962	0.0893325	0.00121381	4158	3930	228	-0.3934354215612771	0.0	-0.337043609470129	-2.964472236798299
chr8_21887718_T_C	SNP	chr8:21887492-21887992	CC	Oligo	Oligo	225	0.4022346	113	144	-0.28081125	0.04944323	7.946237565852269e-8	0.000037045670275562384	-433.73	-374.65	118.152	0.0	0.715442	0.144038	0.00119647	1144	1011	133	-0.3324126215851445	0.0	-0.33681783080101013	-0.7139541445185607
chr12_107786752_T_C	SNP	chr12:107786440-107786940	CC	Micro-PVM	Micro-PVM	311	0.31976745	88	110	-0.5430558	0.0739612	2.159574715170022e-11	2.3414957153968e-8	-197.48	-121.01	152.94	0.0	0.750501	0.074082	0.00122153	692	659	33	-0.41015822543030844	0.0	-0.3365454487502575	-1.8202806249176036
chr2_142076582_G_A	SNP	chr2:142076350-142076850	CC	L5_IT_A	L5 IT A	231	0.12773722	32	35	-0.41926455	0.10498747	0.0001300409785469865	0.01925412431006533	-17.98	-8.99	17.973	0.0000224022	0.767541	0.0409338	0.00122421	57	51	6	-0.449369108350687	0.0012320058762894856	-0.3363032266497612	-1.8002724590677883
chr2_25160643_C_T	SNP	chr2:25160376-25160876	CC	Micro-PVM	Micro-PVM	266	0.22093023	72	76	-0.69596726	0.09586396	3.329167521510694e-11	3.482033584651305e-8	-119.98	-62.51	114.95	0.0	0.790217	0.0314936	0.00125427	732	717	15	-0.4616731243335549	0.0	-0.3355567380785942	-3.247552055069339
chr8_56371759_C_T	SNP	chr8:56371457-56371957	CC	L23_IT	L2/3 IT	301	0.71951216	74	92	-0.15929912	0.046680376	0.0008779921217061496	0.07938439486907262	-1694.14	-1689.98	8.317	0.0039278	0.562089	0.421823	0.00103309	2550	1591	959	-0.07127974859540281	0.07278778862955404	-0.33534157276153564	-0.45561804516278936
chr5_169138774_A_G	SNP	chr5:169138545-169139045	CC	L6_IT	L6 IT	228	0.15079366	33	38	-0.5169896	0.10581177	5.025371715127719e-6	0.00133465251067349	-41.41	-29.91	23.007	1.61454e-6	0.751556	0.119895	0.00118894	107	95	12	-0.3624191147867178	0.0001212878933039734	-0.3351759538054466	-1.3831414191113174
chr4_81609083_A_C	SNP	chr4:81608701-81609201	CC	OPC	OPC	381	0.32303372	100	115	-0.2206386	0.059146676	0.00028135944474963243	0.03483147401787072	-34.91	-21.04	27.738	1.38884e-7	0.742748	0.101692	0.00121316	90	83	7	-0.3795746293401544	0.000013106559169927673	-0.33499085903167725	-0.45013091561568086
chr5_1507650_C_T	SNP	chr5:1507413-1507913	CC	Micro-PVM	Micro-PVM	236	0.13081396	44	45	-0.30770993	0.08741187	0.0005978956330338176	0.060653387528194394	-62.04	-49.79	24.485	7.4889e-7	0.713643	0.149777	0.00119238	136	111	25	-0.3265305413356189	0.00006066486966696915	-0.33405837416648865	-1.269177771721349
chr7_31688431_GCCTT_G	Indel	chr7:31688105-31688605	CC	Astro	Astro	325	0.08791209	28	32	-0.8291604	0.10926395	4.353099035111787e-12	5.467420933783965e-9	-26.79	9.35	72.271	0.0	0.78113	7.13981e-10	0.00122726	136	136	0	-0.49999999908596393	0.0	-0.33394962549209595	-0.30158240597521624
chr10_64730266_G_A	SNP	chr10:64730012-64730512	CC	L5_IT_A	L5 IT A	253	0.16423358	39	45	-0.51033515	0.0914549	2.354576284741699e-7	0.0000960213562578725	-46.97	-29.62	34.699	3.84814e-9	0.750249	0.0762443	0.00122021	184	174	10	-0.4077496453994243	4.825882687927886e-7	-0.3338533602654934	-1.8692770809505441
chr2_239719024_C_T	SNP	chr2:239718750-239719250	CC	OPC	OPC	273	0.3483146	102	124	-0.47915292	0.06961217	2.0478667827492982e-10	1.8115054146141027e-7	-200.05	-181.93	36.232	1.75166e-9	0.685498	0.176091	0.00120815	575	486	89	-0.29562064975295643	2.3253912224653932e-7	-0.33334920927882195	-2.106437643486762
chr15_74858009_A_G	SNP	chr15:74857817-74858317	CC	Pvalb	Pvalb	191	0.46666664	118	154	-0.3265068	0.05561686	3.890299898642784e-8	0.00001978937895515941	-309.92	-286.59	46.662	8.43459e-12	0.66615	0.224446	0.00115146	587	465	122	-0.24798225008870467	1.5757538106655041e-9	-0.33309775590896606	-0.37834388842457695
chr20_63726339_C_T	SNP	chr20:63726136-63726636	CC	L23_IT	L2/3 IT	202	0.22256097	60	73	-0.34789196	0.04610516	9.60064529366145e-12	1.1254633286163804e-8	-304.64	-224.46	160.375	0.0	0.759215	0.115616	0.0011826	796	730	66	-0.367841903179014	0.0	-0.33280304074287415	-0.4978081108969
chr10_16851390_C_T	SNP	chr10:16851087-16851587	CC	L23_IT	L2/3 IT	302	0.112804875	37	37	-0.33512783	0.061027277	2.2655488077327292e-7	0.00009287158366866062	-253.81	-230.12	47.372	5.87264e-12	0.685193	0.17715	0.00120593	569	484	85	-0.2945713016746237	1.1226802446642278e-9	-0.3327980041503906	-1.5854727408989597
chr6_5220912_C_T	SNP	chr6:5220718-5221218	CC	L23_IT	L2/3 IT	193	0.06707317	21	22	-0.3189288	0.07972749	0.00010984710772785902	0.01686633242879041	-39.03	-28.67	20.722	5.3103e-6	0.732121	0.124237	0.00120006	85	77	8	-0.3549239920687376	0.0003499242870556393	-0.3325362280011177	-1.5192131939339775
chr7_139496575_C_T	SNP	chr7:139496316-139496816	CC	L6_IT	L6 IT	258	0.09920636	24	25	-0.49206358	0.117728	0.00007258764559748433	0.012150628557412325	-16.22	0.26	32.961	9.40377e-9	0.78113	7.13981e-10	0.00122726	72	72	0	-0.49999999908596393	1.104737621680521e-6	-0.3306139335036278	-1.7913304345963024
chr1_110749221_A_G	SNP	chr1:110748845-110749345	CC	L6_IT	L6 IT	375	0.19444446	45	49	-0.35572535	0.08878729	0.00013490172417370054	0.01981741311060388	-40.88	-36.94	7.87	0.0050268	0.637714	0.263551	0.00115971	83	63	20	-0.20757657292805115	0.08594841479545111	-0.33039022982120514	-0.9765417219004336
chr2_205701824_AG_A	Indel	chr2:205701597-205702097	CC	L6_CT	L6 CT	226	0.36885244	76	90	-0.4467988	0.072391145	2.8192568352022814e-8	0.000014911706852134516	-91.25	-81.29	19.919	8.07846e-6	0.657919	0.237459	0.00115559	185	137	48	-0.23479469006386128	0.0005068986879408629	-0.3302592784166336	-0.7767703039883166
chr13_109907186_G_A	SNP	chr13:109906924-109907424	CC	Micro-PVM	Micro-PVM	261	0.15697674	49	54	-0.43474236	0.091569245	5.4222077200372665e-6	0.001424436054737516	-346.42	-340.65	11.551	0.000677108	0.634437	0.266956	0.00117154	570	409	161	-0.20384061114297536	0.020326226277496303	-0.3302212730050087	-1.3752790725630157
chr22_45419130_T_C	SNP	chr22:45418827-45419327	CC	L23_IT	L2/3 IT	302	0.112804875	35	37	-0.44590098	0.067446806	1.1109839926370795e-9	8.338244271409168e-7	-254.22	-189.68	129.094	0.0	0.757816	0.0948356	0.00124035	653	596	57	-0.38877567344035946	0.0	-0.3296392783522606	-1.183705823650298
chr1_175126327_C_A	SNP	chr1:175126094-175126594	CC	L23_IT	L2/3 IT	232	0.25304878	72	83	-0.45928034	0.04046443	9.956312387606506e-21	5.802766370443905e-17	-272.96	-221.33	103.275	0.0	0.733606	0.12206	0.00120082	855	794	61	-0.3573508822367606	0.0	-0.32911544293165207	-1.2784196542209374
chr8_53858176_C_T	SNP	chr8:53857916-53858416	CC	L23_IT	L2/3 IT	259	0.027439024	9	9	-0.4916782	0.12838483	0.00020546732832319955	0.027408651794672213	-29.7	-6.38	46.648	8.49587e-12	0.772354	0.0167896	0.00122847	90	89	1	-0.4787242778120484	1.5867040738359077e-9	-0.32903049141168594	-1.273926604287002
chr14_71331356_C_A	SNP	chr14:71331115-71331615	CC	Micro-PVM	Micro-PVM	240	0.26744187	83	92	-0.46103665	0.08961266	9.801708833594915e-7	0.00033125749664251336	-422.33	-375.53	93.618	0.0	0.747277	0.109896	0.0011989	1777	1630	147	-0.37179250863011315	0.0	-0.3289230167865753	-2.9088035568026296
chr10_38114595_A_G	SNP	chr10:38114406-38114906	CC	L23_IT	L2/3 IT	188	0.027439024	9	9	-0.5325647	0.13454236	0.0001283343312488375	0.019058068944168876	-187.62	-177.36	20.515	5.91759e-6	0.690857	0.160357	0.00122034	398	321	77	-0.3116137657510333	0.0003851162481352596	-0.3287643566727638	-1.2909070562601253
chr1_55838462_T_C	SNP	chr1:55838200-55838700	CC	L23_IT	L2/3 IT	261	0.042682923	12	14	-0.4201704	0.07194716	4.560334325858402e-8	0.000022730130482758117	-17.19	-5.39	23.602	1.18446e-6	0.781668	0.0304447	0.00122377	55	54	1	-0.46251173020690356	0.00009174654480314106	-0.32855452224612236	-1.8966853250347442
chr16_5475339_A_G	SNP	chr16:5475091-5475591	CC	L23_IT	L2/3 IT	247	0.039634146	13	13	-0.41223508	0.09482976	0.000029078616074045957	0.005781014303437917	-65.67	-57.43	16.479	0.0000491865	0.727544	0.144343	0.00122331	156	138	18	-0.3344475832303957	0.0024138488604923906	-0.3283514380455017	-1.9389813814847432
chr14_71877778_G_A	SNP	chr14:71877620-71878120	CC	Micro-PVM	Micro-PVM	157	0.50581396	128	170	-0.37161452	0.068892784	3.2123965353174986e-7	0.0001260550633613573	-190.57	-179.6	21.937	2.81738e-6	0.634399	0.26685	0.00117176	383	281	102	-0.20391090586508281	0.00019933407765770406	-0.3275468051433563	-0.7967540736109484
chr1_246632116_G_A	SNP	chr1:246631989-246632489	CC	L6_IT	L6 IT	126	0.40873018	79	103	-0.39926854	0.06652558	5.0863506313783116e-8	0.000025013282140615977	-61.18	-39.71	42.946	5.62668e-11	0.751736	0.120966	0.00118796	159	140	19	-0.3613891110596744	9.359990393366047e-9	-0.32744693011045456	-1.4922493756640909
chr11_78941925_C_T	SNP	chr11:78941668-78942168	CC	Astro	Astro	256	0.24725275	77	90	-0.34887064	0.058789913	2.2649045070754923e-8	0.000012272902176474623	-297.95	-229.89	136.108	0.0	0.753802	0.109867	0.00123291	862	790	72	-0.3727903861317241	0.0	-0.32557976245880127	-0.8925939378624272
chr12_10591404_AC_A	Indel	chr12:10591237-10591737	CC	L23_IT	L2/3 IT	166	0.6006097	105	131	-0.5776019	0.03821918	1.5049886984961178e-29	4.0304665887701967e-25	-247.75	-171.1	153.295	0.0	0.753913	0.0728809	0.00127798	897	841	56	-0.4118511880651272	0.0	-0.3255033753812313	-1.7841604951497063
chr5_179691747_C_G	SNP	chr5:179691379-179691879	CC	L23_IT	L2/3 IT	367	0.24999999	72	82	-0.19371524	0.046243872	0.00005377579078161233	0.009559645408741033	-883.55	-870.05	27.016	2.01766e-7	0.6019	0.329466	0.00109437	1403	927	476	-0.1462550705093379	0.00001844916215157956	-0.32442275434732437	-1.234801049650522
chr2_231501890_A_G	SNP	chr2:231501631-231502131	CC	OPC	OPC	258	0.28370786	86	101	-0.60066825	0.060930055	1.4190114357601297e-17	4.9114227783878076e-14	-602.81	-469.13	267.375	0.0	0.746056	0.100494	0.0012095	1993	1847	146	-0.38128994152737583	0.0	-0.32399410009384155	-2.4440383873770744
chr20_59453861_T_G	SNP	chr20:59453733-59454233	CC	Micro-PVM	Micro-PVM	127	0.23546511	71	81	-0.52625465	0.08201622	2.4721863349690645e-9	1.7021957913040076e-6	-115.69	-71.11	89.161	0.0	0.775151	0.061718	0.00123843	427	402	25	-0.4262513009802012	0.0	-0.32351345382630825	-2.3773832912185204
chr15_65863657_G_T	SNP	chr15:65863415-65863915	CC	Micro-PVM	Micro-PVM	241	0.4098837	110	141	-0.73699623	0.06987756	4.229236700552983e-19	1.916446050742238e-15	-191.31	-150.3	82.008	0.0	0.756762	0.0993267	0.00123734	716	675	41	-0.3839761580780122	0.0	-0.32308261655271053	-2.7324926521507944
chr19_10723193_G_T	SNP	chr19:10722936-10723436	CC	Micro-PVM	Micro-PVM	256	0.093023255	30	32	-0.5259236	0.11865669	0.000019826921057291803	0.004224008774736289	-28.26	-13.62	29.272	6.29106e-8	0.764148	0.0445067	0.0012365	131	128	3	-0.4449620462231902	6.346683246161381e-6	-0.3229217492043972	-2.525872505988041
chr17_13796144_C_T	SNP	chr17:13795883-13796383	CC	OPC	OPC	260	0.34269664	100	122	-0.43710437	0.06326475	1.7897386412562827e-10	1.6020881265907425e-7	-105.37	-95.85	19.042	0.0000127873	0.674395	0.200283	0.00118707	208	161	47	-0.27102087854044576	0.0007569610702423714	-0.32193388044834137	-0.7967979975275619
chr2_17832055_G_A	SNP	chr2:17831853-17832353	CC	OPC	OPC	201	0.55898875	123	157	-0.34877336	0.06663417	6.242952064675694e-7	0.00022511200860102462	-849.84	-836.98	25.726	3.93493e-7	0.602495	0.328974	0.00109412	1438	958	480	-0.1468223848566082	0.00003390066565877433	-0.32153649628162384	-0.6677887938512782
chr15_44336930_C_T	SNP	chr15:44336685-44337185	CC	L5_IT_B	L5 IT B	244	0.3649635	77	100	-0.29762295	0.06107043	4.496651115380868e-6	0.0012138548949645093	-72.33	-34.73	75.206	0.0	0.751462	0.0659493	0.00122815	152	140	12	-0.41931931941728723	0.0	-0.32110393047332764	-1.3027083677691422
chr8_48114788_A_G	SNP	chr8:48114493-48114993	CC	L6b	L6b	294	0.07526882	12	14	-0.5895285	0.13884974	0.00009677408083388565	0.01526357427679761	-11.84	-5.61	12.467	0.000414213	0.766199	0.0502744	0.00126128	52	51	1	-0.43842493827722984	0.013893099144517501	-0.3204004764556885	-1.3064579917700332
chr7_13821634_G_A	SNP	chr7:13821414-13821914	CC	L23_IT	L2/3 IT	219	0.49999997	122	164	-0.17552264	0.025830239	4.442255237493734e-10	3.6484474204186405e-7	-107.41	-84.59	45.637	1.42345e-11	0.715426	0.146509	0.00119414	217	172	45	-0.3300231455968258	2.574960427538924e-9	-0.3203878700733185	-1.6880414633352139
chr7_22244581_G_A	SNP	chr7:22244322-22244822	CC	OPC	OPC	258	0.60112363	116	142	-0.24378343	0.06738357	0.00041973673687602123	0.04686762282173939	-1780.24	-1773.26	13.959	0.000186847	0.56864	0.415132	0.00103629	2643	1539	1104	-0.07802011035077239	0.0073318221825521245	-0.3203783631324768	-0.5637066116025434
chr8_30721202_C_G	SNP	chr8:30720917-30721417	CC	L23_IT	L2/3 IT	284	0.29268292	82	96	-0.34203547	0.042693086	8.311643655938505e-13	1.2123731937528808e-9	-91.38	-60.6	61.56	4.32987e-15	0.758582	0.0889719	0.00124537	238	216	22	-0.3950250833604801	1.234832999389809e-12	-0.3201249688863754	-1.0767608152262071
chr13_111222354_C_T	SNP	chr13:111222131-111222631	CC	Astro	Astro	222	0.69505495	92	111	-0.5929536	0.051529285	6.679628971408635e-22	4.7798318340919956e-18	-861.74	-807.93	107.61	0.0	0.675855	0.191645	0.00119453	1814	1491	323	-0.27908357348703167	0.0	-0.32007694244384766	-0.393308031963074
chr22_36645012_A_G	SNP	chr22:36644739-36645239	CC	L23_IT	L2/3 IT	272	0.50914633	124	161	-0.26395988	0.03303654	9.316796475538213e-13	1.3436210260657565e-9	-2480.14	-2449.97	60.324	7.99361e-15	0.602787	0.325683	0.00109619	3956	2664	1292	-0.14922614624058933	2.2103151830164422e-12	-0.31987955421209335	-1.353969044559695
chr17_75421245_G_A	SNP	chr17:75420992-75421492	CC	L23_IT	L2/3 IT	252	0.5304878	119	154	-0.1549409	0.04026523	0.0001922925610695229	0.026048011277766354	-720.21	-713.18	14.048	0.000178183	0.5903	0.351974	0.00107819	1115	694	421	-0.1264632155827286	0.007051204293980745	-0.31984013319015503	-0.8333107419299259
chr13_18541117_T_C	SNP	chr13:18540839-18541339	CC	L23_IT	L2/3 IT	277	0.60975605	101	128	-0.49989775	0.044646114	2.3198388113212588e-20	1.292291845090782e-16	-1008.52	-898.68	219.68	0.0	0.684088	0.1812	0.00120385	1822	1416	406	-0.2905899538650715	0.0	-0.3198176920413971	-0.8746773544481767
chr17_42157716_A_T	SNP	chr17:42157632-42158132	CC	Vip	Vip	83	0.20886077	59	66	-0.43340832	0.09162898	6.48175387417241e-6	0.0016562900942338537	-42.57	-21.49	42.165	8.39074e-11	0.756203	0.0549905	0.00122583	117	107	10	-0.4322103789046633	1.3597771603001422e-8	-0.31959910690784454	-0.6527581872833284
chr2_106741702_C_T	SNP	chr2:106741480-106741980	CC	Astro	Astro	221	0.09615385	34	35	-0.41005772	0.082517214	1.9571742464986293e-6	0.0005996409863588247	-347.5	-319.05	56.904	4.57412e-14	0.689134	0.166844	0.00121541	862	753	109	-0.3050837755175951	1.1557249921003845e-11	-0.31954701244831085	-1.26663271267821
chr2_20424439_C_T	SNP	chr2:20424148-20424648	CC	L23_IT	L2/3 IT	290	0.2652439	77	87	-0.18581507	0.03950627	6.9016862918297525e-6	0.0017469123301589527	-516.96	-507.95	18.009	0.0000219919	0.613079	0.311967	0.0010988	849	608	241	-0.16275514947364783	0.001212379273342768	-0.31951941549777985	-0.8061369650957368
chr2_9798984_T_G	SNP	chr2:9798724-9799224	CC	Vip	Vip	259	0.1329114	40	42	-0.3825394	0.113254845	0.001000778579035918	0.08684183361481734	-105.21	-90.09	30.242	3.81279e-8	0.680468	0.182632	0.0012187	228	186	42	-0.28839995365542814	4.013214635744254e-6	-0.31917133182287216	-1.6599175575583656
chr5_81605724_G_T	SNP	chr5:81605492-81605992	CC	L23_IT	L2/3 IT	231	0.7012195	82	98	-0.1626064	0.046176314	0.0006077674764459642	0.06133779725137296	-992.2	-969.28	45.837	1.28507e-11	0.630235	0.283889	0.00113833	1687	1224	463	-0.1894414762111048	2.3395310752502507e-9	-0.3188706934452057	-1.025837925809459
chr18_59258670_C_T	SNP	chr18:59258417-59258917	CC	L5_IT_B	L5 IT B	252	0.17153284	43	47	-0.3343762	0.07635721	0.000031202753687354975	0.006125547658493113	-56.1	-39.87	32.459	1.21762e-8	0.737882	0.121431	0.00119668	129	119	10	-0.3586882777288369	1.4028879758303219e-6	-0.3178381472826004	-1.0807055308334776
chr16_93439544_G_C	SNP	chr16:93439153-93439653	CC	Micro-PVM	Micro-PVM	390	0.502907	125	171	-0.38419774	0.04601008	9.57284421808961e-14	1.6625652715942582e-10	-40.52	-12.23	56.573	5.41789e-14	0.76846	0.0329851	0.00123863	135	129	6	-0.45884297003001207	1.3566931522653639e-11	-0.3176228180527687	-3.019866001744965
chr3_45354654_A_G	SNP	chr3:45354443-45354943	CC	L5_IT_B	L5 IT B	210	0.36131388	84	99	-0.33402792	0.061149143	3.8982294609328853e-7	0.0001492136821363538	-68.72	-54.9	27.653	1.45146e-7	0.689371	0.165907	0.00121588	130	104	26	-0.30601979707182925	0.000013645576141682391	-0.3172808289527893	-1.066579574046505
chr4_153584204_G_C	SNP	chr4:153583795-153584295	CC	L6_IT	L6 IT	408	0.38492066	81	97	-0.30244583	0.06375332	8.742189591993686e-6	0.002135906436110856	-69.75	-53.88	31.752	1.75213e-8	0.725568	0.132589	0.00119775	182	153	29	-0.3454956377446085	1.963091502538411e-6	-0.31694528460502625	-1.4505115971087041
chr17_11049254_A_G	SNP	chr17:11048945-11049445	CC	Oligo	Oligo	308	0.12290502	41	44	-0.39049038	0.07985229	2.8184357603358076e-6	0.0008158866180373762	-334.89	-296.69	76.401	0.0	0.744823	0.104784	0.00120813	1047	961	86	-0.3766676828227639	0.0	-0.3169124349951744	-2.799902376262584
chr1_48522170_C_G	SNP	chr1:48521866-48522366	CC	L23_IT	L2/3 IT	303	0.39634144	102	130	-0.29678357	0.042259842	1.410513509225439e-10	1.291437717663207e-7	-513.43	-454.59	117.689	0.0	0.690205	0.161798	0.00121895	1083	899	184	-0.31009691280429763	0.0	-0.3166951984167099	-0.7385053462268489
chr22_38378041_C_T	SNP	chr22:38377843-38378343	CC	L23_IT	L2/3 IT	197	0.41158536	103	135	-0.20671096	0.033958312	1.419485749218576e-8	8.127169684437288e-6	-120.77	-97.6	46.345	9.91629e-12	0.711184	0.153388	0.00119073	264	217	47	-0.32258504786183223	1.8334762708866527e-9	-0.31585609912872314	-0.7308941451172113
chr11_116231265_T_C	SNP	chr11:116231010-116231510	CC	L6_IT	L6 IT	254	0.21031748	44	53	-0.31258577	0.06855885	0.00001774400076401738	0.003855451846740702	-76.81	-58.89	35.844	2.1375e-9	0.743993	0.107615	0.00120413	230	210	20	-0.3736331739485773	2.794355403822216e-7	-0.3152516707777977	-1.3166411062790804
chr4_105613006_Agagg_A	Indel	chr4:105612884-105613384	CC	Micro-PVM	Micro-PVM	121	0.51744187	128	166	-0.19164988	0.056833286	0.0009868293905247658	0.086011819719848	-19.8	-4.83	29.94	4.45708e-8	0.0259734	0.779551	0.00125768	66	5	61	0.4677559115527723	4.627668479531664e-6	-0.31524866819381714	-0.3982261091356983
chr2_167650980_C_G	SNP	chr2:167650731-167651231	CC	L6_IT	L6 IT	248	0.7817461	50	55	-0.62212133	0.06843822	4.7598201021085585e-14	8.745891033052467e-11	-34.53	-12.01	45.045	1.92527e-11	0.767232	0.0395421	0.0012704	94	90	4	-0.4509873953563953	3.4189912497397297e-9	-0.3144291117787361	-1.5123415825977322
chr1_54543215_G_C	SNP	chr1:54542895-54543395	CC	Lamp5	Lamp5	319	0.26027396	65	76	-0.42114085	0.09365526	0.000018302901201697057	0.003954376098110608	-24.78	-17.58	14.415	0.000146649	0.726507	0.131538	0.00119791	67	60	7	-0.3467003478838523	0.0060077852890835035	-0.31419655308127403	-1.878528308826018
chr2_133089654_G_C	SNP	chr2:133089431-133089931	CC	Oligo	Oligo	222	0.50279325	137	178	-0.57539743	0.045841508	1.9802524929633316e-24	2.119183526107014e-20	-581.4	-437.61	287.576	0.0	0.761519	0.052298	0.00122221	5049	4946	103	-0.4357373955078353	0.0	-0.3140987027436495	-2.913849913947171
chr12_16276767_C_T	SNP	chr12:16276519-16277019	CC	Micro-PVM	Micro-PVM	247	0.5116279	129	168	-0.23412837	0.054570977	0.000034872341274174855	0.006706325035884655	-88.33	-83.96	8.735	0.00312171	0.63213	0.270252	0.00116551	164	109	55	-0.20051264320431927	0.062153403103967414	-0.31392502784729004	-0.292898266454535
chr10_63209347_G_A	SNP	chr10:63209146-63209646	CC	L23_IT	L2/3 IT	200	0.29268292	77	96	-0.17192584	0.040515922	0.00004359224596658618	0.00806476132354213	-616.19	-608.13	16.124	0.0000593392	0.59205	0.344294	0.00108262	1045	706	339	-0.13229966764351564	0.002828828992245937	-0.3137464225292206	-0.6316446170702089
chr20_3711326_G_C	SNP	chr20:3710994-3711494	CC	L23_IT	L2/3 IT	331	0.35975608	92	118	-0.20029631	0.03542529	1.0794048579725517e-7	0.000048604414736456716	-252.94	-242.26	21.359	3.80923e-6	0.630928	0.300307	0.00115176	463	321	142	-0.1775174902146075	0.00026066507551436016	-0.31370723247528076	-1.2676574321835594
chr10_22874297_C_G	SNP	chr10:22874010-22874510	CC	L6_IT	L6 IT	286	0.23809525	52	60	-0.33645257	0.08815914	0.00026168842235991976	0.032992193529698365	-41.68	-32.91	17.531	0.0000282699	0.73011	0.127419	0.00119928	80	69	11	-0.3514114391466644	0.0015052124471353094	-0.3136364817619324	-0.7020768108372686
chr7_151821809_C_T	SNP	chr7:151821537-151822037	CC	L5_IT_A	L5 IT A	271	0.36131388	82	99	-0.28063306	0.07535237	0.00033568782294476186	0.03970804112610321	-231.22	-221.31	19.825	8.48817e-6	0.624991	0.293155	0.00112818	394	279	115	-0.18070982174948208	0.0005292007823837321	-0.3134704530239105	-1.0741000735378994
chr3_87003569_T_G	SNP	chr3:87003329-87003829	CC	L5_IT_A	L5 IT A	239	0.6131387	87	106	-0.5594819	0.062938415	4.572842355080601e-14	8.434157368259682e-11	-54.12	-27.67	52.897	3.51497e-13	0.767683	0.0594571	0.00125679	181	174	7	-0.4281172560730643	7.951462789094902e-11	-0.3126044198870659	-1.716282628419144
chr6_152553767_A_C	SNP	chr6:152553484-152553984	CC	Micro-PVM	Micro-PVM	282	0.7005814	86	103	-0.23484011	0.044128913	4.4556558869771705e-7	0.00016772173472335143	-55.58	-40.0	31.158	2.37893e-8	0.75637	0.114005	0.00122658	154	138	16	-0.3690162286370817	2.6016968585272228e-6	-0.3112581707537174	-2.2650533202022576
chr8_104523908_A_G	SNP	chr8:104523733-104524233	CC	Oligo	Oligo	174	0.8882681	37	40	-0.41608363	0.083707325	1.9876835541399386e-6	0.0006076143804490597	-1798.8	-1769.0	59.605	1.15463e-14	0.646615	0.252484	0.00115522	3397	2624	773	-0.21918109129250507	3.1331470159637256e-12	-0.3111714106053114	-2.0708542325573958
chr11_103718067_G_A	SNP	chr11:103717823-103718323	CC	L23_IT	L2/3 IT	243	0.030487804	10	10	-0.3674303	0.10259776	0.0004948163625435066	0.052903668055740205	-40.56	-24.98	31.176	2.35604e-8	0.749177	0.0883429	0.00121452	98	91	7	-0.3945184466661628	2.5788641314600427e-6	-0.31086042523384094	-1.7187178083470525
chr8_48114788_A_G	SNP	chr8:48114493-48114993	CC	L5_IT_B	L5 IT B	294	0.05109489	12	14	-0.6236489	0.14830393	0.00005996707524693742	0.010431873539592455	-27.5	-22.54	9.906	0.00164705	0.749006	0.0624657	0.00123595	70	54	16	-0.4230217147437181	0.039456197656377534	-0.3105069771409035	-1.318070361878477
chr7_5274846_A_G	SNP	chr7:5274593-5275093	CC	Micro-PVM	Micro-PVM	252	0.3604651	101	124	-0.2963805	0.06804411	0.000026929338339834688	0.005429090434335141	-42.38	-16.76	51.238	8.18345e-13	0.758047	0.0578837	0.00122783	107	93	14	-0.429058068289378	1.76218546846644e-10	-0.30987922474741936	-2.1445409008747407
chr1_155399605_A_G	SNP	chr1:155399401-155399901	CC	Oligo	Oligo	203	0.53910613	130	165	-0.62853014	0.067963086	4.4726566815384e-16	1.2089923948306055e-12	-4607.59	-4586.69	41.791	1.01576e-10	0.632179	0.281712	0.00114035	8681	6758	1923	-0.1917444202864455	1.626838543147193e-8	-0.30958084017038345	-1.70290439236292
chr9_5773753_T_C	SNP	chr9:5773467-5773967	CC	L6_IT	L6 IT	285	0.6428572	74	90	-0.26077262	0.065280594	0.00014066703345180093	0.020472599475207756	-68.01	-61.68	12.658	0.00037406	0.674851	0.228463	0.00115588	122	90	32	-0.2470835169165982	0.012818963505473624	-0.3093673437833786	-1.1164377376482189
chr1_16470038_T_A	SNP	chr1:16469742-16470242	CC	L23_IT	L2/3 IT	295	0.53353655	114	153	-0.33865768	0.037957516	6.262929714306232e-15	1.3644555983666303e-11	-45.31	3.59	97.789	0.0	0.774248	0.0176804	0.0012259	172	167	5	-0.4776742442877412	0.0	-0.3087003529071808	-0.6879813968869115
chr10_64730266_G_A	SNP	chr10:64730012-64730512	CC	L5_IT_B	L5 IT B	253	0.15328467	37	42	-0.5632588	0.0731969	1.4616364796549635e-11	1.647287225126164e-8	-59.78	-30.45	58.646	1.88738e-14	0.763939	0.0437172	0.00123448	270	261	9	-0.4458715230564688	4.9952194134453364e-12	-0.3084748163819313	-1.5779395641139886
chr16_86645376_C_T	SNP	chr16:86645072-86645572	CC	L6_IT	L6 IT	303	0.5119048	91	123	-0.19849013	0.05755909	0.0008925984360065254	0.08029835859233213	-46.48	-33.31	26.335	2.86983e-7	0.738842	0.120297	0.00119737	91	74	17	-0.3599795842116351	0.000025457886013117143	-0.3083190247416496	-1.1268651480150012
chr7_83867773_T_C	SNP	chr7:83867525-83868025	CC	Micro-PVM	Micro-PVM	247	0.08430233	28	29	-0.45439482	0.12671356	0.000476284394344423	0.051465946782476256	-131.69	-117.99	27.409	1.64621e-7	0.729429	0.153418	0.00121454	361	322	39	-0.32622356988243717	0.000015311062238348267	-0.3082612305879593	-1.5264610605866507
chr2_48766443_G_C	SNP	chr2:48766161-48766661	CC	L5_IT_B	L5 IT B	281	0.3211679	72	88	-0.20693703	0.06062033	0.0009510739023868955	0.08387537250433615	-27.71	-11.63	32.163	1.41798e-8	0.767579	0.055207	0.00125413	73	70	3	-0.4329023585719738	1.6154726266200136e-6	-0.3078809902071953	-1.214957858033404
chr13_89496495_T_C	SNP	chr13:89496256-89496756	CC	Micro-PVM	Micro-PVM	238	0.39534885	105	136	0.3830237	0.062350128	9.475100479693516e-9	5.677367002294059e-6	-529.15	-492.15	74.009	0.0	0.211259	0.674006	0.00117714	1090	212	878	0.261360722495524	0.0	-0.30754709243774414	-0.5921409041601174
chr10_85783375_T_C	SNP	chr10:85783117-85783617	CC	L4_IT	L4 IT	257	0.46153846	45	60	-0.5977681	0.13079454	0.0001662630032260161	0.0232984082598229	-15.31	-5.78	19.057	0.0000126843	0.756665	0.0379453	0.00124175	52	50	2	-0.45224665474384107	0.0007515740492679392	-0.30678775161504745	-1.253527163768859
chr10_122564262_A_G	SNP	chr10:122563977-122564477	CC	L23_IT	L2/3 IT	284	0.30487803	84	100	-0.34095785	0.038400628	7.911121010729688e-15	1.6920146429129445e-11	-164.21	-101.31	125.785	0.0	0.755393	0.0553462	0.00122766	570	538	32	-0.43173365738328673	0.0	-0.30629632249474525	-1.7084354706137233
chr5_13189098_A_G	SNP	chr5:13188761-13189261	CC	Micro-PVM	Micro-PVM	336	0.08430233	29	29	-0.48675713	0.14305958	0.0008916673201266573	0.08024148972216452	-209.23	-181.0	56.46	5.73985e-14	0.725747	0.133054	0.00119718	744	676	68	-0.34507004533064123	1.4338293337079963e-11	-0.3060397505760193	-0.2720531614775191
chr2_219728468_C_T	SNP	chr2:219728152-219728652	CC	Micro-PVM	Micro-PVM	315	0.20348836	63	70	-0.48183963	0.09057783	4.497227830597561e-7	0.00016913208023474572	-79.37	-55.75	47.232	6.30496e-12	0.749819	0.0791099	0.00121265	284	266	18	-0.4045637086606584	1.2001869769638383e-9	-0.30597012490034103	-1.6361601830695598
chr4_31725558_C_T	SNP	chr4:31725318-31725818	CC	Micro-PVM	Micro-PVM	239	0.41860464	111	144	-0.45415172	0.06110264	1.3428459259352734e-11	1.525445061173024e-8	-611.87	-600.6	22.538	2.0604e-6	0.65189	0.258462	0.00116421	1163	904	259	-0.21608564599188007	0.00015086391585036944	-0.3055298328399658	-0.2816222008700898
chr6_67285_A_T	SNP	chr6:67051-67551	CC	Micro-PVM	Micro-PVM	233	0.11046512	36	38	-0.43517867	0.10659779	0.00007797942640120415	0.01285471218267542	-368.25	-354.07	28.366	1.00424e-7	0.668804	0.22781	0.0011512	819	665	154	-0.24592187942637522	9.736448048366805e-6	-0.3049924299120903	-1.7688585443253424
chr2_102895221_C_A	SNP	chr2:102895051-102895551	CC	Micro-PVM	Micro-PVM	169	0.502907	132	171	-0.506672	0.06584656	3.334549333653422e-12	4.29231428431942e-9	-318.37	-284.16	68.41	1.11022e-16	0.69	0.162904	0.0012185	792	684	108	-0.30900077851669117	3.695886119046583e-14	-0.30476272478699684	-1.8814758330068118
chr6_36758128_G_A	SNP	chr6:36757869-36758369	CC	L56_NP	L5/6 NP	258	0.19148935	34	36	-0.731344	0.20551652	0.0008279385206479753	0.07622469535411687	-23.29	-13.46	19.645	9.3249e-6	0.764574	0.037561	0.00122949	62	57	5	-0.45317371764104547	0.0005744095931708663	-0.3040962219238281	-1.0299072697573453
chr3_30314394_G_A	SNP	chr3:30314186-30314686	CC	L5_IT_A	L5 IT A	207	0.3540146	76	97	-0.3439812	0.07261144	7.753325611188491e-6	0.001928570702910061	-20.86	-16.3	9.134	0.00250906	0.698353	0.16549	0.00124843	58	47	11	-0.30842583663929674	0.0533837620670451	-0.30396974086761475	-0.8803069186937369
chr20_20915997_G_A	SNP	chr20:20915730-20916230	CC	L23_IT	L2/3 IT	266	0.6067073	108	129	-0.1335308	0.029792516	0.000017010744205127615	0.0037235670231043623	-86.87	-74.99	23.759	1.09196e-6	0.674775	0.205676	0.00118281	181	148	33	-0.2663969942677105	0.0000852715860898978	-0.3038731999695301	-2.4015541029141003
chr16_12575734_G_C	SNP	chr16:12575466-12575966	CC	L23_IT	L2/3 IT	267	0.16768292	50	55	-0.3400086	0.047823776	9.072532833774416e-11	8.660448076520793e-8	-469.07	-373.18	191.772	0.0	0.730128	0.127313	0.00119935	1176	1045	131	-0.3515198130250361	0.0	-0.303728885948658	-1.1535940448294997
chr8_108787528_A_T	SNP	chr8:108787280-108787780	CC	L5_IT_B	L5 IT B	247	0.46715328	95	128	-0.33105084	0.062870406	8.962065369996568e-7	0.00030659531015861884	-300.36	-276.72	47.273	6.17595e-12	0.661498	0.233169	0.00115564	655	500	155	-0.23937900917324545	1.176967681944815e-9	-0.30298493802547455	-1.0703491714943085
chr12_56909231_T_A	SNP	chr12:56909053-56909553	CC	L23_IT	L2/3 IT	177	0.18292682	57	60	-0.3323133	0.05096988	1.7439843904709213e-9	1.247799631464828e-6	-524.52	-495.74	57.568	3.26406e-14	0.634567	0.267401	0.00117273	840	582	258	-0.20353604562467847	8.411243135203272e-12	-0.30294033885002136	-0.5480729299282372
chr3_45354654_A_G	SNP	chr3:45354443-45354943	CC	L23_IT	L2/3 IT	210	0.38414633	102	126	-0.19232534	0.038043737	1.5586953993874053e-6	0.0004943799309448484	-239.88	-170.3	139.177	0.0	0.746607	0.12289	0.00122762	539	472	67	-0.35866541230159504	0.0	-0.3026990592479706	-0.9329572299575531
chr4_143307278_A_G	SNP	chr4:143307088-143307588	CC	L23_IT	L2/3 IT	189	0.6493902	90	115	-0.31266433	0.036109738	2.6048793863376062e-14	5.025974022369265e-11	-558.91	-542.97	31.87	1.64864e-8	0.645411	0.253952	0.00115525	1051	815	236	-0.21763125678952766	1.8560903724393066e-6	-0.30251605808734894	-0.825698490293551
chr2_76428691_A_C	SNP	chr2:76428450-76428950	CC	Oligo	Oligo	240	0.51955307	128	172	-0.20646134	0.050876763	0.00008331776050262435	0.013554093649836669	-1442.06	-1429.98	24.142	8.94863e-7	0.604068	0.323486	0.00109581	2443	1715	728	-0.1512483370240439	0.00007124667660439846	-0.30246491730213165	-0.4721939830574552
chr7_139496575_C_T	SNP	chr7:139496316-139496816	CC	L23_IT	L2/3 IT	258	0.09756097	31	32	-0.37163705	0.05939714	6.288186803660154e-9	3.939460955954139e-6	-70.92	-43.54	54.764	1.35891e-13	0.755507	0.0613171	0.00122735	251	239	12	-0.42493230794732917	3.241739193951676e-11	-0.30244067311286926	-1.7005346624886335
chr11_122675559_G_A	SNP	chr11:122675231-122675731	CC	Micro-PVM	Micro-PVM	327	0.61627907	106	132	-0.32220486	0.059604425	3.047372331717485e-7	0.00012033992391131508	-240.14	-214.83	50.636	1.11189e-12	0.680387	0.18283	0.00121872	480	381	99	-0.2881992592824284	2.3537895889097485e-10	-0.30215954780578613	-0.8298902090810644
chr7_753718_C_T	SNP	chr7:753428-753928	CC	Oligo	Oligo	289	0.120111726	40	43	-0.57761806	0.08232469	1.00021806687692e-10	9.471905935569803e-8	-529.94	-401.24	257.401	0.0	0.758223	0.058148	0.00122795	3459	3362	97	-0.4287725801136983	0.0	-0.3020499423146248	-1.7421727485214091
chr20_58466992_A_G	SNP	chr20:58466801-58467301	CC	L6_IT	L6 IT	190	0.19841272	43	50	-0.26283556	0.06998804	0.00032237528336817876	0.038528742121573714	-50.76	-38.18	25.159	5.27917e-7	0.705758	0.161199	0.00118848	96	78	18	-0.3140634425928852	0.00004423985415998874	-0.30144596099853516	-0.6424740481047075
chr22_45906755_G_C	SNP	chr22:45906440-45906940	CC	Micro-PVM	Micro-PVM	314	0.49127907	128	169	-0.24476255	0.06762249	0.0004236467080138245	0.04719352604884636	-226.19	-221.89	8.586	0.00338746	0.590429	0.351527	0.00107816	351	222	129	-0.1268116557461283	0.06578160116497322	-0.3014335408806801	-0.8224209418394183
chr7_1648103_G_A	SNP	chr7:1647832-1648332	CC	Micro-PVM	Micro-PVM	270	0.5377907	121	159	-0.7080707	0.072765686	4.339943932997096e-17	1.4015891454429263e-13	-468.19	-406.34	123.697	0.0	0.720773	0.139449	0.00119421	1355	1157	198	-0.33789184652333937	0.0	-0.30114059150218964	-1.6523819845334646
chr6_164717206_G_A	SNP	chr6:164716999-164717499	CC	Oligo	Oligo	206	0.12849161	44	46	-0.34240147	0.08076982	0.000041320658896374416	0.007721020551212264	-2968.9	-2947.29	43.212	4.91154e-11	0.612071	0.293637	0.00113127	5580	4332	1248	-0.17579286039209108	8.236445467737392e-9	-0.3008875250816345	-1.0726988731384899
chr1_211712746_C_T	SNP	chr1:211712570-211713070	CC	L5_IT_A	L5 IT A	175	0.70437956	66	81	-0.39217293	0.075151704	1.0917274116359016e-6	0.00036380557718001253	-104.22	-92.55	23.329	1.36556e-6	0.673552	0.213309	0.00117521	197	155	42	-0.25947865561796046	0.0001042738567297041	-0.3003975749015808	-0.6537325314150428
chr16_29461337_GGGCACAGTCCA_G	Indel	chr16:29460986-29461486	CC	Astro	Astro	350	0.26648352	85	97	-0.27523586	0.060246404	0.000010788375031790476	0.0025456658275485396	-661.3	-617.76	87.078	0.0	0.673257	0.226302	0.00114904	1262	954	308	-0.24843006406472506	0.0	-0.3000781536102295	-0.4493006737521825
chr11_22507838_C_T	SNP	chr11:22507569-22508069	CC	L23_IT	L2/3 IT	268	0.3871951	97	127	-0.2128474	0.035133224	1.6290109383095238e-8	9.166103482654744e-6	-176.46	-144.31	64.301	1.11022e-15	0.706843	0.159546	0.00118906	330	260	70	-0.3158494625393443	3.376484666973284e-13	-0.29961825907230377	-1.283870335420648
chr9_108103084_G_A	SNP	chr9:108102856-108103356	CC	L6_IT	L6 IT	227	0.63888896	75	91	-0.32234508	0.067055576	6.840632441447219e-6	0.0017338348819893048	-36.64	-27.28	18.713	0.0000151932	0.718167	0.143018	0.00119337	88	76	12	-0.3339288306229207	0.0008797839554404761	-0.2993781492114067	-1.6456479074274724
chr2_194996540_C_T	SNP	chr2:194996294-194996794	CC	L23_IT	L2/3 IT	245	0.7134146	81	94	-0.23395501	0.03288548	8.861384264358201e-11	8.483079970771772e-8	-150.31	-108.4	83.81	0.0	0.749117	0.0898006	0.0012132	408	368	40	-0.39295659073072253	0.0	-0.29937510192394257	-1.004215564353943
chr8_73358220_G_A	SNP	chr8:73357934-73358434	CC	OPC	OPC	285	0.5252809	123	169	-0.21132681	0.04585872	9.351673459787626e-6	0.0022601250333116963	-51.69	-35.36	32.655	1.10065e-8	0.737768	0.121097	0.0011976	137	120	17	-0.35900345223056007	1.2774057168871413e-6	-0.29930878430604935	-1.310854957999144
chr2_187964617_T_C	SNP	chr2:187964380-187964880	CC	Micro-PVM	Micro-PVM	236	0.3110465	86	107	-0.15051673	0.044028576	0.0008446248260419861	0.07728920693642294	-89.05	-74.33	29.443	5.75845e-8	0.68764	0.170464	0.0012118	170	129	41	-0.30134808834360405	5.854631303189925e-6	-0.2988117039203644	-0.38264598148874507
chr7_37253398_T_A	SNP	chr7:37253251-37253751	CC	Micro-PVM	Micro-PVM	146	0.9186047	27	28	-0.33280286	0.06658932	1.8638692319010139e-6	0.0005746718023142052	-18.75	-8.67	20.169	7.08944e-6	0.750273	0.0721041	0.00122359	69	62	7	-0.4123223397149556	0.00045171239482168777	-0.2985994312912226	-2.799197304490934
chr4_21762322_C_A	SNP	chr4:21762126-21762626	CC	L6_IT	L6 IT	195	0.29761907	63	75	-0.32312104	0.074703105	0.000042603767747287354	0.007913161209192745	-90.49	-78.28	24.431	7.70367e-7	0.674675	0.207624	0.00118021	173	131	42	-0.26467841400704295	0.00006222442629278481	-0.2968342900276184	-0.6187261424022236
chr2_217319327_A_G	SNP	chr2:217319061-217319561	CC	Micro-PVM	Micro-PVM	265	0.05232558	17	18	-0.58450663	0.12985122	0.000015000826000722431	0.003353012172234176	-99.08	-90.76	16.645	0.0000450654	0.715646	0.132661	0.00119761	256	224	32	-0.34361675666946045	0.0022409867392702626	-0.2967049852013588	-1.4364459063494541
chr6_36553315_C_T	SNP	chr6:36553043-36553543	CC	Astro	Astro	271	0.43406594	124	158	-0.19566822	0.03783375	7.98719220438242e-7	0.0002782835856889694	-257.62	-186.6	142.058	0.0	0.744294	0.107912	0.00120356	558	484	74	-0.37337333930997907	0.0	-0.2964280694723129	-0.9187173326107634
chr6_118327705_G_T	SNP	chr6:118327448-118327948	CC	Micro-PVM	Micro-PVM	256	0.1744186	51	60	-0.35182533	0.07618965	9.314399863669026e-6	0.002252234586004783	-78.41	-61.16	34.512	4.23709e-9	0.746605	0.0953952	0.00120951	348	335	13	-0.38670406491589904	5.277534930184643e-7	-0.2960938774049282	-3.129638067148438
chr22_36106664_C_T	SNP	chr22:36106379-36106879	CC	Astro	Astro	284	0.4065934	122	148	-0.3822934	0.046960946	2.0743936022775057e-13	3.382150037771718e-10	-331.47	-280.0	102.944	0.0	0.727638	0.130381	0.00119798	904	799	105	-0.3480441575303111	0.0	-0.29564521461725235	-1.6181243661472924
chr3_97159586_G_A	SNP	chr3:97159298-97159798	CC	Oligo	Oligo	287	0.15642458	49	56	-0.41388085	0.074499935	1.4211371314167342e-7	0.00006194004619855717	-202.66	-169.55	66.221	4.44089e-16	0.747707	0.0961332	0.00120872	610	562	48	-0.3860765343959674	1.4071247897763843e-13	-0.2956293448805809	-3.0518538171097966
chr3_39948379_G_A	SNP	chr3:39948093-39948593	CC	L23_IT	L2/3 IT	285	0.13109756	41	43	-0.30519754	0.056020416	2.756766935074042e-7	0.00011028183706894726	-777.7	-724.85	105.697	0.0	0.674688	0.207491	0.00118034	1582	1299	283	-0.2647971670148575	0.0	-0.2955804467201233	-0.49926924290653774
chr2_159213964_C_G	SNP	chr2:159213730-159214230	CC	L5_IT_B	L5 IT B	233	0.59489053	86	111	-0.24668458	0.05605307	0.00002871740224025748	0.0057220521658397075	-85.08	-70.97	28.227	1.07914e-7	0.68819	0.168373	0.00121419	153	119	34	-0.3034318549832295	0.000010401999546273384	-0.2952306866645813	-0.7420117496566683
chr16_11695713_A_G	SNP	chr16:11695406-11695906	CC	Astro	Astro	306	0.23626374	78	86	-0.19304182	0.055733167	0.0007100880130516153	0.06852789128750741	-476.05	-466.07	19.957	7.91952e-6	0.628589	0.308438	0.001106	794	536	258	-0.17083339114027662	0.0004981131866463905	-0.2950996235013008	-1.1424271725941746
chr11_3633864_G_A	SNP	chr11:3633647-3634147	CC	Sst	Sst	216	0.25454545	78	84	-0.3538639	0.07952273	0.00001923232719238239	0.004118219178957819	-78.39	-31.46	93.847	0.0	0.763977	0.0437804	0.00123429	212	203	9	-0.4458000632368085	0.0	-0.2948507070541382	-1.6435142386714061
chr9_95369570_G_T	SNP	chr9:95369339-95369839	CC	Astro	Astro	230	0.6043956	109	144	-0.19705634	0.039536968	1.8348778199233497e-6	0.0005670686143996244	-2447.7	-2443.07	9.256	0.00234673	0.569466	0.42021	0.00105128	3717	2171	1546	-0.07540649667163801	0.05090245317288398	-0.29438813030719757	-0.786196648228432
chr4_165669675_T_A	SNP	chr4:165669432-165669932	CC	L6_IT	L6 IT	242	0.7658731	50	59	-0.49286595	0.08615028	1.6733348019188248e-7	0.00007148649102786918	-48.58	-27.89	41.38	1.25323e-10	0.750936	0.0694422	0.00122498	158	152	6	-0.41535343089321486	1.98227474009893e-8	-0.2929622530937195	-0.9491445653094339
chr5_169138774_A_G	SNP	chr5:169138545-169139045	CC	L23_IT	L2/3 IT	228	0.18292682	51	60	-0.27747896	0.047202177	3.807825835577652e-8	0.000019422203491688938	-146.55	-83.59	125.931	0.0	0.74696	0.061675	0.00124164	483	459	24	-0.42372949476587085	0.0	-0.2929462790489197	-1.4844655566897986
chr6_159236201_C_T	SNP	chr6:159235943-159236443	CC	Astro	Astro	257	0.20604396	70	75	-0.22344446	0.05693851	0.00013666249629043912	0.02002801073125931	-1188.46	-1174.58	27.749	1.38098e-7	0.612668	0.312526	0.00109864	1954	1340	614	-0.16220489972913787	0.000013038126929765651	-0.29225145280361176	-1.2180252735117365
chr7_24035381_CGTGAGGATTTGT_C	Indel	chr7:24035114-24035614	CC	L23_IT	L2/3 IT	266	0.2804878	80	92	-0.30600345	0.0435219	1.353061133372499e-10	1.2451142625245328e-7	-344.15	-326.55	35.201	2.97414e-9	0.630615	0.270014	0.00117031	582	416	166	-0.2001939755437589	3.799214435631238e-7	-0.29211491346359253	-0.7373430232867781
chr4_192938447_A_G	SNP	chr4:192938158-192938658	CC	L23_IT	L2/3 IT	288	0.527439	119	155	-0.088910155	0.025049247	0.0005522108542664957	0.057276165867677455	-86.79	-78.88	15.814	0.0000698988	0.64737	0.261985	0.001165	164	112	52	-0.21190019299393525	0.003247146715493398	-0.2918940410017967	-1.056320755165284
chr1_54680433_G_A	SNP	chr1:54680217-54680717	CC	L23_IT	L2/3 IT	215	0.1402439	42	46	-0.17220399	0.04882771	0.0005967715739507265	0.06057052976819643	-192.21	-183.27	17.883	0.0000234947	0.63457	0.276086	0.00114798	374	285	89	-0.19682734204793023	0.0012836787098779476	-0.2915826588869095	-0.9183556384182981
chr10_93922398_C_T	SNP	chr10:93922152-93922652	CC	Micro-PVM	Micro-PVM	245	0.25581396	77	88	-0.6474714	0.078572035	1.7454925240123004e-13	2.8895397368407636e-10	-50.48	-14.88	71.189	0.0	0.782809	0.021616	0.00125586	304	301	3	-0.4731286322528514	0.0	-0.2909982521086931	-2.932080476770353
chr2_119388156_A_G	SNP	chr2:119387911-119388411	CC	Micro-PVM	Micro-PVM	244	0.21511628	63	74	-0.5645075	0.08687403	1.647098241507951e-9	1.1857650631003871e-6	-170.47	-131.08	78.77	0.0	0.755884	0.0977137	0.00120002	437	392	45	-0.38552722201571066	0.0	-0.2906150259077549	-2.1542861764059507
chr19_3791737_G_C	SNP	chr19:3791528-3792028	CC	Micro-PVM	Micro-PVM	208	0.05523256	18	19	-0.54447967	0.15312439	0.0005289012305993427	0.0555203452309663	-25.54	-20.06	10.97	0.000925801	0.75673	0.0991149	0.00123757	67	60	7	-0.38419058172806775	0.02576755734755418	-0.29020583629608154	-0.4604935465581049
chr13_109783639_T_C	SNP	chr13:109783349-109783849	CC	Oligo	Oligo	289	0.08379888	28	30	-0.37614512	0.10537183	0.0004956416113569638	0.05297162360192518	-43.86	-29.09	29.55	5.44888e-8	0.74929	0.0853998	0.0012171	154	147	7	-0.3976867813647657	5.56504011697811e-6	-0.2901020869612694	-1.1272925489741588
chr13_45364287_T_C	SNP	chr13:45364064-45364564	CC	Oligo	Oligo	222	0.2821229	84	101	-0.19114245	0.051446788	0.00029615510511898	0.03618103181976606	-568.09	-557.35	21.469	3.59651e-6	0.626018	0.290881	0.00113044	1000	728	272	-0.18275567974226165	0.0002476718129087917	-0.2900988534092903	-2.2474731998721174
chr8_33978618_A_C	SNP	chr8:33978375-33978875	CC	Lamp5	Lamp5	242	0.35958904	85	105	-0.45386857	0.09428821	5.152118865973685e-6	0.0013638847549564586	-48.83	-39.64	18.387	0.0000180302	0.689373	0.165987	0.00121589	117	94	23	-0.3059448653198653	0.001020692510010622	-0.28990161418914795	-1.2893161309354315
chr7_53478014_A_C	SNP	chr7:53477653-53478153	CC	OPC	OPC	360	0.43820226	125	156	-0.41051492	0.07246159	8.593212608138449e-8	0.000039765404091217664	-287.87	-283.1	9.548	0.00200198	0.600727	0.330051	0.0010939	507	359	148	-0.14540309289648018	0.045436837402238604	-0.2894866093993187	-1.0297259248830555
chr15_28617474_G_C	SNP	chr15:28617318-28617818	CC	Micro-PVM	Micro-PVM	155	0.5406977	121	158	-0.3902329	0.06961885	1.2198831365955834e-7	0.000054162285431353596	-168.41	-156.77	23.297	1.38783e-6	0.674715	0.207561	0.00118027	348	251	97	-0.2647436856493886	0.00010581900239670303	-0.2893340475857258	-1.3136362376364648
chr16_72202706_T_C	SNP	chr16:72202507-72203007	CC	OPC	OPC	198	0.36235955	102	129	-0.3262365	0.05382884	1.292138612077736e-8	7.469110608645876e-6	-88.63	-49.02	79.234	0.0	0.751428	0.0665574	0.0012279	245	221	24	-0.4186325330501009	0.0	-0.2892695255577564	-1.9507765794834693
chr4_14909957_C_T	SNP	chr4:14909724-14910224	CC	Astro	Astro	232	0.30494505	97	111	-0.34036323	0.050863475	5.08524072475449e-10	4.126234119976968e-7	-890.08	-877.07	26.03	3.36234e-7	0.610707	0.314427	0.00109744	1541	1076	465	-0.16012815440790196	0.000029378984318436528	-0.28843581676483154	-0.5349980137718343
chr14_43681776_C_G	SNP	chr14:43681447-43681947	CC	L5_IT_B	L5 IT B	328	0.12408759	32	34	-0.4503756	0.10583421	0.000049725538244389504	0.008973317740756069	-34.19	-23.07	22.229	2.4201e-6	0.755585	0.112309	0.00122884	90	76	14	-0.3705959483531399	0.0001740891816575565	-0.28789426386356354	-1.199510494380574
chr9_108203777_A_G	SNP	chr9:108203485-108203985	CC	L5_IT_B	L5 IT B	291	0.45620438	97	125	-0.41502726	0.06420963	4.6592060656916485e-9	3.0088460688577044e-6	-96.39	-55.63	81.527	0.0	0.749117	0.0876257	0.00120779	252	230	22	-0.3952776044535554	0.0	-0.2876308262348175	-0.9214560925873813
chr11_19458670_T_C	SNP	chr11:19458453-19458953	CC	L23_IT	L2/3 IT	216	0.23475608	66	77	-0.12246657	0.035538767	0.000784842350702443	0.07349980802281324	-94.22	-87.25	13.946	0.000188112	0.647067	0.252275	0.00115585	190	153	37	-0.21948935999875463	0.007372089893679369	-0.2875659465789795	-0.6283165632878184
chr11_122675475_G_A	SNP	chr11:122675231-122675731	CC	Micro-PVM	Micro-PVM	243	0.625	104	129	-0.3174516	0.060390994	5.965537576571118e-7	0.00021633220288727676	-245.46	-220.58	49.749	1.74738e-12	0.682343	0.187676	0.00119768	488	387	101	-0.2842851707836266	3.6015682788986584e-10	-0.28706835210323334	-0.7749246272374154
chr7_55338378_T_C	SNP	chr7:55337996-55338496	CC	OPC	OPC	381	0.23876405	75	85	-0.34916568	0.07326143	4.824347241354316e-6	0.0012891904548607773	-91.12	-64.27	53.684	2.35478e-13	0.738164	0.12081	0.00119751	214	191	23	-0.3593554636112385	5.449003546436826e-11	-0.28691690042614937	-1.7612552741488783
chr9_134054189_T_C	SNP	chr9:134053831-134054331	CC	L6_IT	L6 IT	357	0.6984127	65	76	-0.38987088	0.072421364	6.806454321935677e-7	0.00024243614872685755	-58.17	-52.04	12.261	0.000462424	0.67423	0.210781	0.00117777	101	79	22	-0.2618323388070883	0.015140249819415494	-0.2863773852586746	-0.9267161031072373
chr8_1802817_C_T	SNP	chr8:1802522-1803022	CC	Oligo	Oligo	294	0.039106146	13	14	-0.64482415	0.13522947	4.746473561441877e-6	0.001270853377706437	-77.74	-60.59	34.308	4.70392e-9	0.74956	0.0807598	0.00121188	567	554	13	-0.40273651188373444	5.814311077514567e-7	-0.28610057197511196	-3.142204188046768
chr17_46871762_A_G	SNP	chr17:46871556-46872056	CC	L6_IT	L6 IT	205	0.59126985	81	103	-0.57919216	0.07270803	8.158666916526448e-12	9.706570087876011e-9	-178.04	-157.43	41.217	1.362e-10	0.715344	0.146925	0.00119377	456	397	59	-0.3296065380988995	2.1434640077569488e-8	-0.28603552281856537	-0.770009739151957
chr2_20424439_C_T	SNP	chr2:20424148-20424648	CC	L6_IT	L6 IT	290	0.26190478	59	66	-0.30383608	0.079298235	0.0002484085908814715	0.031702626655254924	-123.92	-115.98	15.884	0.0000673575	0.673418	0.221551	0.00114581	239	179	60	-0.2524484088275683	0.0031467763467350487	-0.28599782288074493	-0.6779683474889874
chr13_75243334_A_G	SNP	chr13:75243062-75243562	CC	Oligo	Oligo	271	0.25698322	80	92	-0.22251843	0.039350975	8.929203025253625e-8	0.000041146022583634875	-16992.03	-16985.81	12.455	0.000416928	0.581833	0.386507	0.00106	27026	18211	8815	-0.10085610426090008	0.013963798538517095	-0.2858736738562584	-1.0825458876883456
chr7_148513519_G_A	SNP	chr7:148513228-148513728	CC	Micro-PVM	Micro-PVM	290	0.18895349	60	65	-0.53300655	0.09403473	9.105771730903129e-8	0.0000418801407420025	-556.01	-516.12	79.787	0.0	0.690908	0.160269	0.00122044	1435	1243	192	-0.311708963000645	0.0	-0.2856760025024414	-0.49943938595306137
chr20_50460950_G_A	SNP	chr20:50460629-50461129	CC	L5_IT_B	L5 IT B	320	0.19708028	48	54	-0.45030984	0.079671584	1.7263295359161535e-7	0.00007345752638062377	-49.32	-43.85	10.936	0.000943018	0.682334	0.187739	0.00119761	100	84	16	-0.28422615113904237	0.026127074603800912	-0.28558349609375	-1.0255442784234798
chr8_18560178_A_C	SNP	chr8:18559901-18560401	CC	L6b	L6b	276	0.40860215	65	76	-0.5062568	0.11695725	0.00007384435403856454	0.012319844115395174	-66.25	-43.67	45.154	1.82148e-11	0.74638	0.111961	0.0011978	135	114	21	-0.369561165084739	3.244896404629814e-9	-0.28545795381069183	-0.7104020612772363
chr3_164999074_G_C	SNP	chr3:164998756-164999256	CC	L6_IT	L6 IT	317	0.12301588	30	31	-0.38047096	0.09590723	0.00015501225848932922	0.02207095201425572	-28.72	-22.8	11.835	0.000581432	0.720625	0.13958	0.00119422	50	42	8	-0.337736353543632	0.018081350457335783	-0.28537680208683014	-1.004054863753773
chr10_23631402_A_G	SNP	chr10:23631090-23631590	CC	OPC	OPC	311	0.1994382	64	71	-0.2860763	0.08062659	0.0005353845702525137	0.05598200926402557	-184.55	-176.25	16.61	0.0000459037	0.6216	0.299477	0.00111923	325	225	100	-0.17486214507581888	0.002276533307951352	-0.2852454036474228	-1.1306164005726695
chr2_151082265_G_A	SNP	chr2:151082025-151082525	CC	Oligo	Oligo	239	0.43854746	126	157	-0.31183988	0.060825318	1.0000071864994447e-6	0.00033713173827924526	-3567.22	-3555.32	23.788	1.07565e-6	0.603766	0.323734	0.00109581	5714	3924	1790	-0.1509606469002695	0.00008413900374302655	-0.2851013317704201	-1.8399658579860898
chr14_16718065_A_T	SNP	chr14:16717864-16718364	CC	L5_IT_A	L5 IT A	200	0.40145984	87	110	-0.36398527	0.06516989	2.30451113749893e-7	0.00009422717579316611	-38.96	-22.11	33.695	6.44826e-9	0.75989	0.0756636	0.00125146	108	97	11	-0.4094449476371115	7.783691565158209e-7	-0.2849326580762863	-0.9043596132330035
chr1_211488925_C_T	SNP	chr1:211488582-211489082	CC	Oligo	Oligo	342	0.22346368	68	80	-0.23584443	0.06866982	0.000789000357638668	0.0737637317128954	-1396.01	-1381.72	28.582	8.98199e-8	0.620818	0.301866	0.00109996	2829	2126	703	-0.17283923856921762	8.794869176537907e-6	-0.28484994173049927	-0.6161424325522787
chr8_119287885_C_A	SNP	chr8:119287684-119288184	CC	Astro	Astro	200	0.3021978	92	110	-0.18340304	0.043679047	0.00004782231751120031	0.008701843806256916	-2814.98	-2789.0	51.96	5.66547e-13	0.602794	0.325012	0.00109585	4597	3210	1387	-0.1496983205540814	1.2458711972877877e-10	-0.2847803235054016	-0.4013682685496689
chr1_220037414_T_G	SNP	chr1:220037187-220037687	CC	L5_IT_A	L5 IT A	226	0.70437956	68	81	-0.29205737	0.06374731	0.00001431419663607251	0.0032232771293503187	-29.2	-16.96	24.479	7.51141e-7	0.750109	0.086063	0.00121573	77	73	4	-0.3970750037073712	0.00006082651635517254	-0.2846909165382385	-1.5026891093138883
chr9_1746440_A_T	SNP	chr9:1746141-1746641	CC	L6_CT	L6 CT	298	0.5532787	86	109	-0.3121548	0.066809155	0.0000122277594814945	0.0028228181852350456	-59.18	-41.69	34.987	3.31877e-9	0.715297	0.14473	0.00119589	122	105	17	-0.3317145857048674	4.206544018302076e-7	-0.2845905274152756	-0.8135791067991902
chr4_79574713_C_A	SNP	chr4:79574504-79575004	CC	Astro	Astro	208	0.1456044	51	53	0.2822654	0.066360064	0.00003857629083896122	0.007294490532092124	-1487.92	-1483.07	9.707	0.00183548	0.384418	0.583445	0.00106393	2290	879	1411	0.10281775416562056	0.0426767993703809	-0.2845275402069092	-0.580484492614556
chr15_59957416_C_T	SNP	chr15:59957192-59957692	CC	L23_IT	L2/3 IT	223	0.2195122	67	72	-0.22550336	0.0482826	7.906571707139861e-6	0.001962269573320831	-227.22	-208.72	37.001	1.18076e-9	0.680585	0.195247	0.00119344	437	339	98	-0.2770725435928352	1.6103271233579893e-7	-0.2844154089689255	-0.9778257850620896
chr7_106441547_G_A	SNP	chr7:106441291-106441791	CC	L6_IT	L6 IT	255	0.12698413	31	32	-0.38173687	0.09730571	0.00018085435074836938	0.024848764395528317	-39.08	-34.8	8.554	0.00344835	0.690647	0.190576	0.00122719	70	54	16	-0.28373692016663205	0.06659121484382352	-0.2843129485845566	-1.2477776377061796
chr11_16929553_C_T	SNP	chr11:16929265-16929765	CC	L23_IT	L2/3 IT	287	0.12499999	39	41	-0.34393284	0.0672402	1.203895103047738e-6	0.0003955121983027152	-180.66	-142.05	77.212	0.0	0.746521	0.111757	0.00119786	445	397	48	-0.36978927573583387	0.0	-0.28387777507305145	-1.4945329906516647
chr18_7040745_T_C	SNP	chr18:7040502-7041002	CC	L23_IT	L2/3 IT	242	0.6859756	91	103	-0.11354199	0.029188734	0.000165058086030177	0.023171892562166903	-139.8	-132.3	14.995	0.000107805	0.62598	0.291384	0.00112956	253	173	80	-0.1823681766452575	0.004663486341213242	-0.2838544100522995	-0.8342885656623461
chr7_154283062_C_T	SNP	chr7:154282845-154283345	CC	L6_IT	L6 IT	216	0.28174606	64	71	-0.41641122	0.06435261	6.671983929268062e-9	4.149569594388957e-6	-56.41	-24.44	63.944	1.33227e-15	0.766746	0.0445558	0.00122086	172	162	10	-0.4450811029878154	4.0200711542435425e-13	-0.2837333530187607	-0.8888268611958625
chr19_59559577_C_T	SNP	chr19:59559274-59559774	CC	L6_IT	L6 IT	302	0.25793654	55	65	-0.2968723	0.070677504	0.00006733481295958739	0.01144699727849778	-54.06	-33.82	40.484	1.98198e-10	0.757806	0.0948806	0.00124032	136	121	15	-0.38872746446349693	3.047530091623127e-8	-0.28366802632808685	-0.9910497666018488
chr20_63301080_T_C	SNP	chr20:63300863-63301363	CC	Sst	Sst	216	0.5121212	123	161	-0.3093304	0.057534996	3.7575383112969984e-7	0.00014445431797439532	-218.48	-212.34	12.273	0.000459662	0.626012	0.291276	0.00112952	360	248	112	-0.18245959829410174	0.015068471428552192	-0.28280626237392426	-0.6795318491524241
chr4_24798805_C_T	SNP	chr4:24798663-24799163	CC	Oligo	Oligo	141	0.66201115	102	121	-0.50761735	0.06268329	2.9213725877160207e-13	4.626637023865897e-10	-2711.06	-2689.3	43.524	4.18774e-11	0.654964	0.258854	0.0011704	5407	4269	1138	-0.21673352899592702	7.087444497206774e-9	-0.2824125811457634	-2.0334987764482184
chr1_3393019_T_C	SNP	chr1:3392793-3393293	CC	Oligo	Oligo	225	0.19273743	59	69	-0.21931241	0.045971986	4.70242064162575e-6	0.0012610756139831583	-160.87	-115.66	90.421	0.0	0.748768	0.0843854	0.00121017	506	451	55	-0.39871565068329556	0.0	-0.2823220659047365	-3.11892459124227
chr2_19592841_T_C	SNP	chr2:19592698-19593198	CC	Sst	Sst	142	0.26060605	80	86	-0.35882103	0.07841788	0.000011571989497588248	0.002695831893160138	-55.97	-47.67	16.599	0.0000461766	0.676881	0.193637	0.00118881	100	78	22	-0.2775611762192166	0.0022877690726692507	-0.28139203786849976	-1.1848889039202852
chr9_147292413_C_T	SNP	chr9:147292139-147292639	CC	Pvalb	Pvalb	273	0.16363636	49	54	-0.34294552	0.082016	0.0000550857893446344	0.009745897797184013	-50.71	-39.08	23.276	1.40366e-6	0.720572	0.14026	0.00119372	135	119	16	-0.3370646072636705	0.00010690349765694541	-0.2812127619981766	-1.1127655298136947
chr19_38273621_G_A	SNP	chr19:38273449-38273949	CC	Oligo	Oligo	171	0.5	138	179	-0.45684046	0.058716506	1.6734014443173897e-12	2.291149222589221e-9	-286.63	-197.93	177.393	0.0	0.749443	0.0794754	0.00121339	1034	975	59	-0.4041215637148361	0.0	-0.281196653842926	-1.7821858467230913
chr20_40064008_T_G	SNP	chr20:40063847-40064347	CC	Oligo	Oligo	160	0.6173184	108	137	-0.4343513	0.062811345	1.6968095053472268e-10	1.526556253899304e-7	-3067.29	-3046.01	42.544	6.90937e-11	0.623922	0.295027	0.00112595	5426	4051	1375	-0.17895171549237227	1.1340360932949269e-8	-0.2810855954885483	-0.7033691708768475
chr7_3400643_C_A	SNP	chr7:3400352-3400852	CC	L23_IT	L2/3 IT	290	0.29268292	83	96	-0.17009692	0.03888058	0.000026064806325477433	0.005290140351714868	-143.01	-78.71	128.591	0.0	0.750526	0.0676228	0.0012272	339	297	42	-0.4173465755862503	0.0	-0.2810608223080635	-1.283300421105967
chr6_95950980_C_G	SNP	chr6:95950719-95951219	CC	L23_IT	L2/3 IT	260	0.033536583	11	11	-0.58677226	0.1274068	0.000010320239493240094	0.002452435422249916	-46.51	-33.29	26.437	2.72345e-7	0.791275	0.0309852	0.00125446	164	155	9	-0.46231703784276557	0.0000242759655342908	-0.28102976083755493	-0.405785213924847
chr15_62646885_G_A	SNP	chr15:62646749-62647249	CC	Micro-PVM	Micro-PVM	135	0.6686047	96	114	-0.52146864	0.087361306	2.1948728090853643e-8	0.000011942957725809012	-896.56	-886.22	20.672	5.44949e-6	0.641817	0.28187	0.0011738	1593	1160	433	-0.1948425169998062	0.000358052272984746	-0.2809560038149357	-2.244266741297503
chr8_33978618_A_C	SNP	chr8:33978375-33978875	CC	Pvalb	Pvalb	242	0.36969694	97	122	-0.2830104	0.06607771	0.00003717951254663789	0.007075206021835221	-81.77	-73.49	16.551	0.0000473489	0.682041	0.217081	0.00120233	148	114	34	-0.2585633540275958	0.0023370402836785193	-0.28088153898715973	-1.2493707555596518
chr12_89262979_T_C	SNP	chr12:89262731-89263231	CC	Micro-PVM	Micro-PVM	247	0.3401163	97	117	-0.35322446	0.06821337	8.454162569584934e-7	0.00029187633887960417	-126.61	-90.3	72.603	0.0	0.759624	0.0768914	0.00125099	412	381	31	-0.4080813096806108	0.0	-0.2807120159268379	-2.5246292891360183
chr12_10948267_C_T	SNP	chr12:10947958-10948458	CC	Oligo	Oligo	308	0.2067039	72	74	-0.28206146	0.073903784	0.00020526950104478338	0.02738737799362324	-1859.71	-1851.86	15.695	0.000074405	0.550377	0.422757	0.00104471	3010	1833	1177	-0.06557164789227382	0.003422065973957994	-0.2806011624634266	-1.5043683160832708
chr16_74050907_C_T	SNP	chr16:74050698-74051198	CC	L23_IT	L2/3 IT	208	0.17987804	55	59	-0.17934492	0.04633086	0.00017689060089012305	0.024434273622076452	-916.68	-902.39	28.588	8.95452e-8	0.617818	0.30624	0.00109926	1486	1013	473	-0.1685922312235812	8.769414294931617e-6	-0.2803509533405304	-0.43440857693679924
chr5_10798435_A_C	SNP	chr5:10798201-10798701	CC	L6_CT	L6 CT	233	0.44262293	83	108	-0.45531568	0.07000225	6.798887673161393e-9	4.220899196696843e-6	-71.95	-52.48	38.926	4.40117e-10	0.750713	0.114646	0.001193	192	166	26	-0.367516256258963	6.418430736135049e-8	-0.2803284600377083	-1.4509694934294057
chr3_125355122_C_T	SNP	chr3:125354946-125355446	CC	L23_IT	L2/3 IT	175	0.24390243	67	80	-0.36375076	0.04533822	7.818121260868025e-13	1.1471022502788161e-9	-286.04	-269.19	33.702	6.42364e-9	0.681408	0.22471	0.00117533	579	455	124	-0.2520080166159374	7.756769771142574e-7	-0.2802262604236603	-1.1192235444451843
chr12_52929883_T_C	SNP	chr12:52929752-52930252	CC	OPC	OPC	130	0.7977528	65	72	-0.30846867	0.06337729	3.1328601180728945e-6	0.0008928404628357555	-112.58	-78.51	68.154	1.11022e-16	0.745382	0.106248	0.0012061	256	222	34	-0.3752415955285746	3.695886119046583e-14	-0.2801082134246826	-1.4695377551017779
chr22_31092294_T_A	SNP	chr22:31091956-31092456	CC	OPC	OPC	337	0.5674157	124	154	-0.63885933	0.07007833	9.995923386986888e-16	2.550718679457967e-12	-475.31	-411.55	127.509	0.0	0.697873	0.167107	0.00124732	1163	1002	161	-0.30680824990173183	0.0	-0.2800815477967262	-1.4904438531269268
chr13_105636608_T_A	SNP	chr13:105636332-105636832	CC	Oligo	Oligo	275	0.1340782	47	48	-0.5060595	0.07597475	6.309156008745873e-10	5.013015202936677e-7	-408.04	-350.02	116.036	0.0	0.758509	0.0899814	0.00124438	1637	1545	92	-0.39395118671937834	0.0	-0.27929825335741043	-3.117499381009901
chr3_130804687_G_A	SNP	chr3:130804424-130804924	CC	L23_IT	L2/3 IT	262	0.23475608	69	77	-0.29154286	0.040211122	4.4178261936187605e-11	4.514452813954321e-8	-411.25	-382.78	56.95	4.4742e-14	0.673148	0.222334	0.00114644	842	661	181	-0.2517158357175242	1.132107451643991e-11	-0.27908941358327866	-1.081445377860637
chr2_101065740_AG_A	Indel	chr2:101065493-101065993	CC	L23_IT	L2/3 IT	246	0.033536583	11	11	-0.37295443	0.099336386	0.0002692884728696201	0.03371073013726062	-68.52	-60.02	16.99	0.000037575	0.7257	0.132323	0.00119789	149	124	25	-0.34578152333911794	0.0019203365900785283	-0.2789406180381775	-0.8483026949490874
chr8_53858175_G_T	SNP	chr8:53857916-53858416	CC	L23_IT	L2/3 IT	258	0.027439024	9	9	-0.4916782	0.12838483	0.00020546732832319955	0.027408651794672213	-29.7	-6.38	46.648	8.49587e-12	0.772354	0.0167896	0.00122847	90	89	1	-0.4787242778120484	1.5867040738359077e-9	-0.27868811786174774	-0.9906141903234257
chr19_58135823_C_A	SNP	chr19:58135566-58136066	CC	L23_IT	L2/3 IT	256	0.6981707	86	99	-0.13673693	0.03853163	0.000553580244775453	0.05737091091742518	-470.61	-458.08	25.071	5.52589e-7	0.600987	0.330438	0.00109603	847	556	291	-0.14523391577421696	0.00004610446288564019	-0.27868757396936417	-0.7585926755520841
chr9_652543_G_A	SNP	chr9:652260-652760	CC	L5_IT_A	L5 IT A	282	0.16788322	40	46	-0.38523594	0.10274506	0.0003077571210899225	0.037215456129420996	-36.05	-28.88	14.333	0.000153168	0.684334	0.177256	0.00120623	76	64	12	-0.29426873570956025	0.006227102036934988	-0.27866463363170624	-0.8148648590387657
chr2_150587196_G_A	SNP	chr2:150586901-150587401	CC	L5_IT_A	L5 IT A	294	0.30656934	73	84	-0.21847746	0.0651246	0.0011509862350955193	0.09545025647912095	-27.74	-14.27	26.942	2.09641e-7	0.749892	0.0779738	0.0012191	58	53	5	-0.40581347846474636	0.0000191085635400468	-0.2780868634581566	-1.5365740955772524
chr1_110749221_A_G	SNP	chr1:110748845-110749345	CC	L23_IT	L2/3 IT	375	0.20731707	63	68	-0.26377654	0.053430617	2.5916196469564575e-6	0.0007604406069403229	-389.26	-339.51	99.494	0.0	0.690034	0.162145	0.00121863	811	683	128	-0.3097289419241732	0.0	-0.2774277478456497	-1.1623124089632588
chr3_62715017_G_A	SNP	chr3:62714856-62715356	CC	L6_IT	L6 IT	160	0.8095239	46	48	-0.33830407	0.07910286	0.00005095301213833336	0.009152637912512685	-43.5	-37.66	11.673	0.000634283	0.673144	0.222293	0.00114637	79	63	16	-0.2517491459477328	0.019333104658904542	-0.2772761881351471	-0.9632862797799612
chr6_168703482_C_T	SNP	chr6:168703117-168703617	CC	L23_IT	L2/3 IT	364	0.5152439	122	159	-0.36535645	0.03560398	4.0515389465161056e-18	1.5445279655566312e-14	-177.36	-159.45	35.812	2.17288e-9	0.675175	0.204507	0.00118281	367	272	95	-0.2675216726044184	2.8376295481933e-7	-0.27695080637931824	-0.4529112071351907
chr1_180786053_G_A	SNP	chr1:180785720-180786220	CC	Oligo	Oligo	332	0.4078212	114	146	-0.40084484	0.060042504	5.838688756508145e-10	4.6784121585251023e-7	-8202.4	-8114.13	176.558	0.0	0.637217	0.265797	0.00116152	14619	10952	3667	-0.2056557262678098	0.0	-0.27656978368759155	-0.49781134976239755
chr5_119079144_A_G	SNP	chr5:119078857-119079357	CC	L6_IT	L6 IT	286	0.26984128	60	68	-0.36198723	0.07372803	4.575802141582053e-6	0.00123227140802542	-102.55	-88.68	27.738	1.38941e-7	0.678511	0.189346	0.00120124	199	158	41	-0.2818235031808236	0.00001311170727431617	-0.27590133249759674	-1.549795099494036
chr7_134077870_C_A	SNP	chr7:134077554-134078054	CC	Astro	Astro	315	0.15934066	53	58	-0.36664066	0.059981037	9.460850271413364e-9	5.670097067744044e-6	-281.17	-240.4	81.535	0.0	0.7082	0.158732	0.00118824	616	528	88	-0.31690374792948006	0.0	-0.27568674087524414	-1.520141750174833
chr1_87093451_C_T	SNP	chr1:87093164-87093664	CC	Micro-PVM	Micro-PVM	286	0.2761628	85	95	-0.35292277	0.07469781	5.97171960879698e-6	0.0015450624873491214	-131.29	-108.48	45.606	1.44623e-11	0.715839	0.151476	0.00118875	310	268	42	-0.32535065114750694	2.6133881832830083e-9	-0.27565616369247437	-0.7964231092903961
chr15_82331820_C_A	SNP	chr15:82331501-82332001	CC	Vip	Vip	318	0.29746836	81	94	-0.34029543	0.07884888	0.00003404155366365291	0.006577018498445135	-38.89	-33.01	11.744	0.000610279	0.675548	0.204242	0.00118283	86	71	15	-0.2678514190886462	0.018769363626340057	-0.275491900742054	-1.0564900380488047
chr15_75400404_G_C	SNP	chr15:75400150-75400650	CC	L6_CT	L6 CT	253	0.2581967	50	63	-0.640035	0.09276463	1.2225260329495828e-9	9.079344191867226e-7	-34.21	-12.84	42.749	6.22412e-11	0.755841	0.0485239	0.00123229	105	93	12	-0.43967426972509616	1.0285154272989233e-8	-0.2753542512655258	-0.8056838962869431
chr14_43681777_A_G	SNP	chr14:43681447-43681947	CC	L5_IT_B	L5 IT B	329	0.12408759	32	34	-0.4503756	0.10583421	0.000049725538244389504	0.008973317740756069	-34.19	-23.07	22.229	2.4201e-6	0.755585	0.112309	0.00122884	90	76	14	-0.3705959483531399	0.0001740891816575565	-0.27519266307353973	-1.1192547513350346
chr5_146058667_A_G	SNP	chr5:146058473-146058973	CC	Astro	Astro	193	0.85714287	46	52	-0.52247435	0.07046398	1.1165734909290802e-11	1.28932330944311e-8	-274.7	-263.98	21.423	3.68253e-6	0.665212	0.214733	0.00117879	586	490	96	-0.2559699753961895	0.00025289159619280843	-0.27505871653556824	-0.4488686289232849
chr5_31497279_A_C	SNP	chr5:31497179-31497679	CC	Lamp5	Lamp5	99	0.5958904	95	118	-0.33370867	0.06738107	2.910939780430712e-6	0.0008388339601568685	-68.8	-54.36	28.878	7.71018e-8	0.712319	0.152077	0.0011914	151	123	28	-0.32406559030814586	7.64522301992169e-6	-0.27484704554080963	-1.0753663781100486
chr1_209601405_G_C	SNP	chr1:209601183-209601683	CC	Astro	Astro	221	0.2445055	78	89	-0.23215646	0.046578348	1.8339907291849387e-6	0.0005668271651585733	-981.14	-976.6	9.065	0.00260603	0.587733	0.374753	0.00108099	1576	1064	512	-0.110640570356348	0.05482031641950604	-0.27484016865491867	-1.1574603016047091
chr8_1691791_A_G	SNP	chr8:1691545-1692045	CC	Micro-PVM	Micro-PVM	245	0.23546511	74	81	-0.2977172	0.08339081	0.0005032606784612197	0.05354340537621187	-32.39	-13.9	36.98	1.1936e-9	0.74978	0.0728356	0.00122354	144	129	15	-0.41145852327624227	1.627030537551218e-7	-0.27455973625183105	-2.691408940493335
chr9_118659072_T_C	SNP	chr9:118658838-118659338	CC	Micro-PVM	Micro-PVM	233	0.6976744	85	104	-0.29876852	0.072477125	0.00006698262523331311	0.011401600186941927	-414.43	-407.22	14.422	0.000146107	0.636577	0.264783	0.00116222	661	451	210	-0.20624056980562705	0.005989841822540461	-0.2744649350643158	-0.42776725654135794
chr1_160773869_A_G	SNP	chr1:160773612-160774112	CC	L23_IT	L2/3 IT	256	0.6981707	84	99	-0.25700423	0.034551434	1.6757944600059242e-11	1.8623909307200023e-8	-108.83	-85.0	47.662	5.06417e-12	0.712943	0.135305	0.00119852	234	193	41	-0.3404888664635814	9.770514429025808e-10	-0.2744409292936325	-0.6812827449544737
chr22_45746372_T_G	SNP	chr22:45746118-45746618	CC	Micro-PVM	Micro-PVM	253	0.5726744	108	147	-0.31078228	0.051980235	2.0946168527281922e-8	0.000011455623933022194	-87.08	-64.37	45.412	1.59677e-11	0.74469	0.10467	0.00120836	229	207	22	-0.37676603560327776	2.868387255828149e-9	-0.27398211508989334	-2.736575879297071
chr15_89425309_C_A	SNP	chr15:89425019-89425519	CC	Oligo	Oligo	289	0.5949721	111	145	-0.43114302	0.06290702	2.3361092053505345e-10	2.0408632574399973e-7	-2327.05	-2258.9	136.302	0.0	0.674209	0.201281	0.00118705	5116	4244	872	-0.2700933191698363	0.0	-0.2736211121082306	-0.968944286082244
chr2_187964556_C_T	SNP	chr2:187964380-187964880	CC	Micro-PVM	Micro-PVM	175	0.3604651	98	124	-0.17125753	0.04216263	0.00008432931363540627	0.013685607156519581	-92.54	-78.31	28.469	9.51967e-8	0.684755	0.178871	0.00120441	174	131	43	-0.29288372513101735	9.273624210092302e-6	-0.27339085936546326	-0.3458411983540536
chr18_37516344_C_G	SNP	chr18:37516100-37516600	CC	L23_IT	L2/3 IT	243	0.09146341	29	30	-0.19641542	0.05812006	0.0009802200032247427	0.08563318883428372	-248.8	-243.48	10.629	0.00111349	0.62926	0.316167	0.00111244	423	305	118	-0.16558285303889148	0.029573410534046055	-0.27322277426719666	-1.029473903972093
chr12_92027040_C_T	SNP	chr12:92026867-92027367	CC	Micro-PVM	Micro-PVM	172	0.2005814	62	69	-0.48934045	0.0964475	1.3397384714458739e-6	0.00043371780488223185	-207.67	-177.25	60.835	6.21725e-15	0.715277	0.147064	0.00119369	538	470	68	-0.32945957573628065	1.7403822436239155e-12	-0.27285629510879517	-0.7344147467023134
chr10_68652717_A_G	SNP	chr10:68652501-68653001	CC	Micro-PVM	Micro-PVM	215	0.31976745	91	110	-0.4884414	0.08487546	6.070291672536728e-8	0.000029238618866478612	-708.32	-651.33	113.995	0.0	0.673714	0.213943	0.00117342	1324	1048	276	-0.25898010154823314	0.0	-0.27266595512628555	-1.1911688437109547
chr1_34602334_G_A	SNP	chr1:34602132-34602632	CC	Oligo	Oligo	201	0.45530725	123	163	-0.1679425	0.035850104	6.760738797970833e-6	0.0017167125904587238	-276.91	-250.46	52.903	3.50386e-13	0.689046	0.166643	0.00121536	526	421	105	-0.30525284303058703	7.928674147917194e-11	-0.2725948169827461	-2.246801601572253
chr20_25015199_C_T	SNP	chr20:25014928-25015428	CC	L5_IT_B	L5 IT B	270	0.29927006	75	82	-0.324904	0.076420166	0.00005046204047708691	0.009082051559308644	-121.77	-98.3	46.947	7.2925e-12	0.726692	0.145234	0.00122316	274	231	43	-0.3334331124430284	1.3743724678043631e-9	-0.2724245637655258	-0.7521806776139838
chr7_146572711_T_C	SNP	chr7:146572501-146573001	CC	L23_IT	L2/3 IT	209	0.018292682	6	6	-0.67343557	0.16804352	0.00010690951679382682	0.016507125057252967	-60.34	-55.89	8.913	0.00283141	0.715767	0.145943	0.00119433	128	109	19	-0.33063559666245024	0.05808474814469257	-0.27158569544553757	-1.1993500608215653
chr4_115384472_C_T	SNP	chr4:115384235-115384735	CC	L5_IT_B	L5 IT B	236	0.28467155	68	78	-0.24440593	0.070358485	0.0007811673978333757	0.07324791402914758	-64.74	-55.8	17.87	0.0000236569	0.707528	0.159202	0.00118834	142	116	26	-0.31631880747176166	0.0012915395426425095	-0.271409809589386	-0.5899988776218772
chr12_113966492_T_C	SNP	chr12:113966254-113966754	CC	Oligo	Oligo	237	0.7821229	66	78	-0.73487437	0.04716582	5.833683614396755e-32	2.765136090423209e-27	-328.2	-260.65	135.097	0.0	0.756349	0.0548966	0.00122563	2073	2014	59	-0.43233048043650407	0.0	-0.2713153101503849	-2.108100782134741
chr1_199794043_T_C	SNP	chr1:199793747-199794247	CC	Oligo	Oligo	295	0.08100558	27	29	-0.32953402	0.094626464	0.0006699471749223365	0.06575649993371585	-75.23	-51.85	46.76	8.02292e-12	0.74894	0.083463	0.00121058	187	169	18	-0.39973246131981743	1.5029869110783115e-9	-0.2713044062256813	-2.102047482630341
chr5_118152674_G_A	SNP	chr5:118152455-118152955	CC	OPC	OPC	218	0.34269664	102	122	-0.32892638	0.06479858	1.2614543325800616e-6	0.000411619515173416	-546.58	-538.0	17.172	0.0000341382	0.5927	0.344056	0.0010828	871	551	320	-0.13271545631946846	0.0017686311470713693	-0.27073003351688385	-1.0982810340720808
chr6_132394295_C_A	SNP	chr6:132394075-132394575	CC	Micro-PVM	Micro-PVM	219	0.125	39	43	-0.4792211	0.092891335	9.207142292506779e-7	0.0003136073865365459	-58.52	-38.84	39.367	3.51117e-10	0.75354	0.0613879	0.00123068	241	229	12	-0.4246707592168583	5.2002889907477047e-8	-0.270099401473999	-0.5691449842703482
chr18_59258670_C_T	SNP	chr18:59258417-59258917	CC	L23_IT	L2/3 IT	252	0.16768292	48	55	-0.18263261	0.03649141	1.9377664302570773e-6	0.0005945098042897241	-271.56	-237.95	67.208	2.22045e-16	0.690352	0.161596	0.00121918	644	544	100	-0.3103217567269364	7.228276964718753e-14	-0.2699670046567917	-1.0040957685611767
chr11_1303956_C_T	SNP	chr11:1303773-1304273	CC	L23_IT	L2/3 IT	182	0.4817073	118	158	-0.21192782	0.033029437	2.8967051529547575e-9	1.9623302512309367e-6	-454.88	-441.4	26.955	2.0825e-7	0.604386	0.322435	0.00109382	766	529	237	-0.15210650168694922	0.00001899341134751773	-0.26994165778160095	-0.8672257325149935
chr11_16952585_C_T	SNP	chr11:16952292-16952792	CC	Astro	Astro	292	0.6181319	110	139	-0.31177863	0.039422054	7.519580903570666e-13	1.1081614131085051e-9	-369.6	-361.22	16.759	0.0000424295	0.618325	0.318523	0.0011248	621	419	202	-0.16000567861595477	0.002130321406372448	-0.2699262797832489	-1.276847471666667
chr3_59804678_G_T	SNP	chr3:59804386-59804886	CC	Vip	Vip	291	0.16772152	48	53	-0.49696046	0.110493	0.000016625581746767357	0.0036541908436248513	-44.55	-31.62	25.864	3.66283e-7	0.746989	0.0999477	0.00120833	119	104	15	-0.3819891734529865	0.00003175384625646006	-0.269760861992836	-0.692935853636987
chr11_8889392_G_A	SNP	chr11:8889263-8889763	CC	L23_IT	L2/3 IT	128	0.25914633	76	85	-0.18011735	0.037988875	5.8986065984706845e-6	0.001529779665587506	-1630.84	-1616.21	29.264	6.3171e-8	0.589845	0.353487	0.00107792	2486	1628	858	-0.12527826894454974	6.371033484258493e-6	-0.2695596516132355	-0.5225202005086279
chr16_77779629_Ca_C	Indel	chr16:77779420-77779920	CC	OPC	OPC	208	0.502809	138	177	-0.3927899	0.06780105	4.688827748920082e-8	0.000023284991179598822	-488.34	-470.43	35.808	2.17742e-9	0.632444	0.297493	0.00115529	962	694	268	-0.18009338267000885	2.842934625366258e-7	-0.26950471475720406	-1.8202844806937861
chr8_128822507_G_C	SNP	chr8:128822345-128822845	CC	OPC	OPC	161	0.36797753	110	131	-0.23301604	0.055967342	0.00005577204835451737	0.009844711737856919	-90.31	-76.49	27.638	1.46255e-7	0.680862	0.198169	0.00118815	207	161	46	-0.27455971404876506	0.000013741394521948869	-0.26931367814540863	-1.462800632930985
chr9_112746824_T_C	SNP	chr9:112746632-112747132	CC	L6_IT	L6 IT	191	0.32539684	68	82	-0.37065622	0.07065846	1.1936457606121694e-6	0.0003927593188067813	-51.88	-29.48	44.783	2.20179e-11	0.75833	0.0841439	0.00124108	125	115	10	-0.40012284060075926	3.877395986907776e-9	-0.2691154256463051	-1.0527075302757394
chr20_50460950_G_A	SNP	chr20:50460629-50461129	CC	L23_IT	L2/3 IT	320	0.17987804	53	59	-0.21704113	0.053750157	0.00009540002881359044	0.015096758413215224	-100.58	-89.36	22.438	2.17017e-6	0.672796	0.201678	0.00118694	190	151	39	-0.2693722168983869	0.00015798919011240537	-0.26899783313274384	-1.1418835444364523
chr1_85978169_C_T	SNP	chr1:85977934-85978434	CC	L23_IT	L2/3 IT	234	0.112804875	36	37	-0.34169227	0.054785315	6.921762466585334e-9	4.2904690037381445e-6	-99.62	-89.16	20.918	4.79297e-6	0.677188	0.19403	0.00118816	191	151	40	-0.277288807164223	0.00031945033967011976	-0.26899415999650955	-1.2317478099292456
chr6_8336472_G_T	SNP	chr6:8336188-8336688	CC	L23_IT	L2/3 IT	283	0.527439	120	155	-0.31801814	0.035434406	4.700886002404391e-15	1.048890354288284e-11	-362.96	-277.25	171.425	0.0	0.742718	0.11685	0.00119745	893	796	97	-0.36405962064665043	0.0	-0.2686958834528923	-1.5161635506065865
chr1_211712746_C_T	SNP	chr1:211712570-211713070	CC	L23_IT	L2/3 IT	175	0.71951216	76	92	-0.15158688	0.037689287	0.00010127040421465937	0.01581856708577177	-262.81	-248.48	28.657	8.64086e-8	0.636595	0.2664	0.00116189	421	288	133	-0.20498175515922012	8.488078635156027e-6	-0.2682172805070877	-0.7645721029988493
chr10_22874297_C_G	SNP	chr10:22874010-22874510	CC	L23_IT	L2/3 IT	286	0.27134144	75	89	-0.3388922	0.043178406	1.9645557032298085e-12	2.6541655475870132e-9	-289.68	-256.38	66.595	3.33067e-16	0.691973	0.160019	0.00124365	678	589	89	-0.31218250875595077	1.0669582221973684e-13	-0.2677433341741562	-0.7853070124002867
chr20_1003591_C_T	SNP	chr20:1003325-1003825	CC	L6b	L6b	265	0.06451613	12	12	-0.8716901	0.18454978	0.000019838570217078462	0.004225902251372788	-9.81	0.3	20.206	6.95428e-6	0.78113	7.13981e-10	0.00122726	66	66	0	-0.49999999908596393	0.0004439848761876155	-0.2676476463675499	-1.2838168898401767
chr8_108787528_A_T	SNP	chr8:108787280-108787780	CC	L6_IT	L6 IT	247	0.49603176	91	125	-0.49439067	0.057658114	5.054307568564383e-13	7.661409098317695e-10	-113.68	-66.14	95.082	0.0	0.759916	0.0749782	0.00125204	306	276	30	-0.4101943695380804	0.0	-0.2676045596599579	-1.128409645175702
chr16_55485256_T_A	SNP	chr16:55484931-55485431	CC	L23_IT	L2/3 IT	324	0.7012195	81	98	-0.26184064	0.037580743	1.8675555819779314e-10	1.6656219948324772e-7	-190.14	-178.75	22.788	1.80865e-6	0.647121	0.252202	0.00115585	349	266	83	-0.2195646058201558	0.00013426172478344628	-0.26755785942077637	-0.47727595789706223
chr2_127074665_A_G	SNP	chr2:127074409-127074909	CC	Micro-PVM	Micro-PVM	255	0.33430234	97	115	-0.31016308	0.06757512	0.000010447009303999804	0.0024779427986424338	-447.2	-436.88	20.652	5.50889e-6	0.628077	0.288153	0.00113282	796	574	222	-0.1855014570577257	0.0003614296908594037	-0.26733047515153885	-1.5623979140235316
chr4_85102316_G_A	SNP	chr4:85102049-85102549	CC	L5_IT_A	L5 IT A	266	0.2919708	68	80	-0.31523013	0.078981645	0.00013111684777999366	0.01937699570405405	-49.33	-25.17	48.317	3.62566e-12	0.749633	0.0616344	0.00123727	134	122	12	-0.4240270224096272	7.137834636472902e-10	-0.26728033646941185	-1.6539738573269471
chr20_3031854_G_A	SNP	chr20:3031602-3032102	CC	L5_IT_B	L5 IT B	251	0.2080292	48	57	-0.28696606	0.075960904	0.00027890774436553054	0.034603570697596175	-78.95	-74.04	9.823	0.00172337	0.652117	0.24555	0.00115562	175	128	47	-0.22645758393702786	0.04076622342881622	-0.2671179845929146	-1.0463413106085442
chr12_131041777_T_C	SNP	chr12:131041569-131042069	CC	Pvalb	Pvalb	207	0.3242424	88	107	-0.21966037	0.064838	0.000951137953033458	0.08387825899032753	-369.87	-358.73	22.272	2.36692e-6	0.612732	0.312394	0.00109874	610	448	162	-0.16232275387352646	0.00017072889715428487	-0.26657044887542725	-0.4614922113971946
chr1_211712731_G_A	SNP	chr1:211712570-211713070	CC	L23_IT	L2/3 IT	160	0.7134146	76	94	-0.1489698	0.03632181	0.00007511628847069635	0.012485135998821178	-262.89	-248.56	28.657	8.64086e-8	0.636595	0.2664	0.00116189	421	288	133	-0.20498175515922012	8.488078635156027e-6	-0.26631756126880646	-0.7574485198232539
chr6_484286_A_G	SNP	chr6:484098-484598	CC	OPC	OPC	187	0.16573034	53	59	-0.33736756	0.081491105	0.00006108146772778727	0.010588420438813062	-151.69	-125.71	51.968	5.64215e-13	0.68944	0.165714	0.001216	320	256	64	-0.30621735968024477	1.240895829564539e-10	-0.2660116106271744	-0.7132337030428573
chr12_131183262_G_A	SNP	chr12:131183064-131183564	CC	L6_IT	L6 IT	197	0.468254	88	118	-0.39213628	0.076851286	2.127067267801079e-6	0.0006435379631086852	-210.56	-162.95	95.223	0.0	0.708106	0.158418	0.0011885	441	374	67	-0.31717990499974613	0.0	-0.2659120261669159	-0.5964231993943618
chr7_154283062_C_T	SNP	chr7:154282845-154283345	CC	L23_IT	L2/3 IT	216	0.2957317	86	97	-0.49930036	0.044852156	3.316372154667599e-20	1.7969610708392133e-16	-299.71	-164.65	270.12	0.0	0.758653	0.0544108	0.00122279	983	939	44	-0.4330792983281263	0.0	-0.2659061327576637	-1.219460267694447
chr18_62269118_A_G	SNP	chr18:62268860-62269360	CC	L23_IT	L2/3 IT	257	0.31707317	88	104	-0.41739464	0.04234262	3.754110132931534e-17	1.2223432799769103e-13	-560.17	-422.9	274.544	0.0	0.747485	0.0988172	0.00120657	1371	1228	143	-0.38323650818820987	0.0	-0.26564139127731323	-1.308971798841999
chr7_136479542_T_C	SNP	chr7:136479413-136479913	CC	Astro	Astro	128	0.51373625	137	177	-0.47272375	0.04459995	1.4262161024595305e-19	6.925671774668899e-16	-2371.47	-2326.73	89.487	0.0	0.631455	0.268722	0.00117212	4234	3187	1047	-0.20147870918719318	0.0	-0.2655504196882248	-0.628279745768639
chr1_119732734_G_A	SNP	chr1:119732517-119733017	CC	L6_IT	L6 IT	216	0.15079366	36	38	-0.43401396	0.10508841	0.00008684213502886256	0.014007673516766909	-42.9	-21.4	43.017	5.42676e-11	0.759513	0.0563002	0.00122894	126	121	5	-0.4309888587240314	9.046669621351095e-9	-0.2653527483344078	-1.0425102009281464
chr11_46014113_T_C	SNP	chr11:46013976-46014476	CC	Micro-PVM	Micro-PVM	136	0.5261628	128	163	-0.7214743	0.07065132	2.8448616961768898e-18	1.1156795550905176e-14	-450.25	-433.19	34.115	5.19471e-9	0.6748	0.205226	0.00118313	1096	955	141	-0.26679552649580807	6.377538114450747e-7	-0.2651204615831375	-1.1071278796757738
chr18_57413315_C_G	SNP	chr18:57413098-57413598	CC	Pvalb	Pvalb	216	0.2090909	62	69	-0.35531452	0.07784336	0.000012114943659057211	0.0028015438459506954	-26.28	-14.49	23.578	1.1993e-6	0.749156	0.0886	0.00121427	74	68	6	-0.3942412826646422	0.0000927886795264956	-0.26492905616760254	-0.9754082009725
chr9_1746440_A_T	SNP	chr9:1746141-1746641	CC	L23_IT	L2/3 IT	298	0.5518292	117	147	-0.26167136	0.034189787	5.4698373656247484e-12	6.748957762541366e-9	-341.19	-262.99	156.418	0.0	0.718684	0.142484	0.00119344	689	563	126	-0.33454564033963174	0.0	-0.26488281786441803	-1.3179760672938787
chr16_12582364_AG_A	Indel	chr16:12582186-12582686	CC	Oligo	Oligo	177	0.15642458	49	56	-0.6779092	0.09306669	2.4309445735204446e-11	2.6103617341429313e-8	-925.71	-688.77	473.865	0.0	0.75043	0.0685252	0.00122656	5363	5193	170	-0.41632607009516515	0.0	-0.26478556729853153	-2.3086658218097895
chr14_89561367_A_T	SNP	chr14:89561149-89561649	CC	L5_IT_B	L5 IT B	217	0.19343066	51	53	-0.53204834	0.08330577	6.612638553294342e-9	4.117441418986173e-6	-80.72	-32.81	95.824	0.0	0.760078	0.0517036	0.0012245	199	178	21	-0.4363084849422554	0.0	-0.26461921632289886	-1.2615415253992275
chr1_101039465_T_C	SNP	chr1:101039295-101039795	CC	L6_IT	L6 IT	169	0.670635	67	83	-0.34304687	0.0564499	3.683390715178298e-8	0.000018863855918130248	-33.72	-21.12	25.203	5.1607e-7	0.741875	0.106713	0.00120688	86	78	8	-0.3742463951882421	0.000043349264903512145	-0.26455214619636536	-1.307114627353659
chr17_20256162_G_A	SNP	chr17:20255948-20256448	CC	Micro-PVM	Micro-PVM	213	0.55813956	121	152	-0.4251034	0.060674503	1.2447556698100201e-10	1.1541743482744882e-7	-159.71	-121.53	76.365	0.0	0.747474	0.0985536	0.00120676	460	404	56	-0.3835101833557203	0.0	-0.2637689784169197	-0.8364947576987339
chr10_17214876_A_T	SNP	chr10:17214581-17215081	CC	Astro	Astro	294	0.48626375	133	177	-0.24242982	0.04098585	2.4862562331860466e-8	0.000013329833759946987	-252.53	-217.98	69.097	1.11022e-16	0.707528	0.159202	0.00118834	609	533	76	-0.31631880747176166	3.695886119046583e-14	-0.26337962597608566	-1.34834220697403
chr2_42538505_A_G	SNP	chr2:42538192-42538692	CC	Astro	Astro	312	0.32142857	101	117	-0.22931118	0.054523796	0.000046560586257633654	0.008508678469408705	-163.28	-152.85	20.851	4.96536e-6	0.646485	0.260265	0.00116107	317	241	76	-0.2129693961952026	0.0003296500023689527	-0.26325658708810806	-1.0265236066654522
chr5_176014801_T_C	SNP	chr5:176014491-176014991	CC	Oligo	Oligo	309	0.37988827	105	136	-0.2629506	0.047091007	1.2446278588649487e-7	0.000055117019836598795	-2109.7	-2082.63	54.138	1.86851e-13	0.632197	0.281166	0.00114191	3634	2646	988	-0.1921640136506515	4.3831318216703895e-11	-0.26268379390239716	-1.474970114023495
chr17_17222243_A_G	SNP	chr17:17221999-17222499	CC	Micro-PVM	Micro-PVM	243	0.5	132	172	-0.35456848	0.06837417	8.178611171424404e-7	0.0002836795932970823	-579.79	-572.94	13.713	0.000212935	0.616451	0.307636	0.00109899	1078	778	300	-0.16709195129895776	0.008153984884483257	-0.26265425980091095	-0.9128385012546315
chr13_45588762_G_T	SNP	chr13:45588551-45589051	CC	L23_IT	L2/3 IT	210	0.13109756	40	43	-0.25177988	0.0627831	0.00010579585435157557	0.016379044669789046	-268.0	-226.62	82.768	0.0	0.730012	0.127651	0.00119915	587	502	85	-0.35116415188716316	0.0	-0.2625225782394409	-0.7218908540633777
chr7_153074352_C_T	SNP	chr7:153073876-153074376	CC	L23_IT	L2/3 IT	475	0.39634144	104	130	-0.17389093	0.037241638	7.94664416903906e-6	0.0019705712906708584	-1005.9	-992.36	27.073	1.95882e-7	0.599016	0.334002	0.00109596	1666	1114	552	-0.14201976810736766	0.00001795389577226757	-0.2624962255358696	-0.9164113290265615
chr10_65831433_C_A	SNP	chr10:65831110-65831610	CC	L23_IT	L2/3 IT	322	0.19207317	55	63	-0.40442848	0.045939386	1.1907079402732887e-14	2.4533951947033097e-11	-365.98	-281.94	168.08	0.0	0.749455	0.0909733	0.00121203	969	881	88	-0.39175364513546246	0.0	-0.26186782121658325	-0.7051398443857365
chr3_123114102_G_T	SNP	chr3:123113874-123114374	CC	L23_IT	L2/3 IT	227	0.49999997	119	164	-0.22870526	0.031509377	4.239620878381204e-11	4.347395895687406e-8	-599.58	-575.3	48.556	3.20943e-12	0.649889	0.248438	0.00115542	962	651	311	-0.2234436903265738	6.363898570657485e-10	-0.2612922042608261	-0.7879456833669312
chr4_3823629_C_T	SNP	chr4:3823416-3823916	CC	L6_IT	L6 IT	212	0.24603176	57	62	-0.3229104	0.07435488	0.00003994758803213709	0.007507673961214296	-135.49	-124.42	22.15	2.5222e-6	0.665984	0.23008	0.00115203	253	195	58	-0.2432326262409828	0.0001805937425816456	-0.2612771987915039	-0.5201362391943618
chr15_44336930_C_T	SNP	chr15:44336685-44337185	CC	L4_IT	L4 IT	244	0.30769232	30	40	-0.71094835	0.18155068	0.0007940706722962202	0.0740974273095414	-19.67	-12.15	15.042	0.000105167	0.748408	0.094053	0.0012098	58	47	11	-0.3883592237504169	0.004567742081220251	-0.26111670583486557	-1.1329347911505978
chr9_145495498_A_C	SNP	chr9:145495236-145495736	CC	L6_IT	L6 IT	261	0.26587304	56	67	-0.4221676	0.07926852	8.616121973700574e-7	0.0002966933863541775	-42.74	-18.02	49.447	2.03848e-12	0.767758	0.0425532	0.00121897	138	130	8	-0.4474853611797541	4.160336970035056e-10	-0.261057585477829	-1.0149298613317215
chr18_12442071_C_T	SNP	chr18:12442055-12442555	CC	Astro	Astro	15	0.2967033	93	108	-0.42684594	0.059122615	3.180613901909512e-11	3.340029351201141e-8	-1122.91	-1101.33	43.15	5.07128e-11	0.636614	0.264594	0.00116247	1992	1478	514	-0.20640074211502785	8.489208445223696e-9	-0.26076917350292206	-0.9043554668471728
chr1_54103482_T_C	SNP	chr1:54103340-54103840	CC	L23_IT	L2/3 IT	141	0.9481707	16	17	-0.3722096	0.084619574	0.00002372464847635422	0.004895786486079515	-370.48	-363.45	14.05	0.000178049	0.645297	0.254095	0.00115527	728	530	198	-0.21748136518892758	0.007047385480825152	-0.26042765378952026	-0.9360775056637121
chr10_35708237_T_A	SNP	chr10:35707935-35708435	CC	L23_IT	L2/3 IT	301	0.2621951	75	86	-0.24287748	0.05025582	4.023855189734451e-6	0.0011049926026491955	-684.14	-654.99	58.286	2.26485e-14	0.652326	0.24493	0.00115606	1172	866	306	-0.22702327986661552	5.943003237654321e-12	-0.2603607326745987	-0.7866155575142234
chr10_65831161_T_C	SNP	chr10:65831110-65831610	CC	L6_CT	L6 CT	50	0.15983605	34	39	-0.4735604	0.09730548	5.796584373595014e-6	0.00150755439656005	-26.85	-3.71	46.28	1.02521e-11	0.781343	0.0106701	0.00122105	82	81	1	-0.4865278743495531	1.8922020468022058e-9	-0.2600753903388977	-0.5598161780613358
chr1_10188648_G_A	SNP	chr1:10188300-10188800	CC	L23_IT	L2/3 IT	347	0.024390243	8	8	-0.603769	0.15407084	0.00014849301454900106	0.021338671308798445	-125.41	-111.28	28.272	1.05425e-7	0.730173	0.140082	0.00122483	326	283	43	-0.3390333867659479	0.00001018021851264254	-0.25994710624217987	-0.7495113208682749
chr1_218014511_C_A	SNP	chr1:218014454-218014954	CC	L23_IT	L2/3 IT	56	0.8993902	30	33	-0.32170296	0.06321753	1.3486912738807536e-6	0.00043611337702645543	-384.08	-367.27	33.611	6.73209e-9	0.673297	0.215374	0.00117185	806	659	147	-0.2576448426920649	8.104020766121274e-7	-0.2596220225095749	-1.1623311967384702
chr3_177030292_G_A	SNP	chr3:177030040-177030540	CC	L23_IT	L2/3 IT	251	0.21341462	60	70	-0.13824256	0.041717604	0.0012172595528069916	0.09907404195100476	-390.85	-382.88	15.94	0.0000653701	0.615985	0.308255	0.00109903	624	424	200	-0.16647732190772957	0.0030673068051476353	-0.25953418761491776	-1.1121951217211812
chr18_13415613_G_C	SNP	chr18:13415326-13415826	CC	Oligo	Oligo	286	0.65363127	104	124	-0.27184448	0.059873823	0.000012312981821491082	0.0028399215880859034	-1779.66	-1764.64	30.04	4.23223e-8	0.615833	0.309676	0.00109741	3077	2242	835	-0.1653992559769813	4.415138502538833e-6	-0.2594625726342201	-1.0956630217480912
chr16_84210643_A_G	SNP	chr16:84210390-84210890	CC	L6_CT	L6 CT	252	0.45081964	85	110	-0.24727902	0.06684176	0.00040044253723114156	0.045274402319901784	-50.72	-44.61	12.209	0.00047547	0.665545	0.230586	0.00115128	103	75	28	-0.24268717408503887	0.015473624548246172	-0.25920238345861435	-1.265408072800737
chr15_91190873_A_G	SNP	chr15:91190584-91191084	CC	L6_IT	L6 IT	288	0.88492066	28	29	-0.59568053	0.08295147	2.851626951347807e-10	2.4430132569491274e-7	-64.54	-60.36	8.346	0.00386544	0.65136	0.258707	0.00116374	125	96	29	-0.21572752335817036	0.07200373352604955	-0.2589048594236374	-0.7093065286640434
chr5_157605150_C_G	SNP	chr5:157604886-157605386	CC	Micro-PVM	Micro-PVM	263	0.2005814	62	69	-0.4231024	0.08276401	1.1315633785203673e-6	0.0003751432370236963	-137.2	-71.91	130.568	0.0	0.767748	0.0610109	0.00120535	586	559	27	-0.42638281169589853	0.0	-0.25873934105038643	-2.289647865832362
chr4_26840050_G_C	SNP	chr4:26839756-26840256	CC	L23_IT	L2/3 IT	293	0.18902439	54	62	-0.15622173	0.04640266	0.001022775899442531	0.0880983717408883	-96.22	-85.36	21.716	3.16216e-6	0.676316	0.191407	0.00119581	185	146	39	-0.27941462886197554	0.00022109349833523704	-0.2585834786295891	-1.5163571883612588
chr10_119612694_A_G	SNP	chr10:119612480-119612980	CC	L23_IT	L2/3 IT	213	0.3384146	94	111	-0.24858041	0.029346522	7.176611208831414e-14	1.2771851853555905e-10	-72.72	-45.43	54.58	1.49325e-13	0.747738	0.0962198	0.00120846	195	182	13	-0.38598979712018777	3.5429617672595186e-11	-0.2585552707314491	-1.709044515775163
chr2_68106004_G_A	SNP	chr2:68105785-68106285	CC	Astro	Astro	218	0.44505495	131	162	-0.20999666	0.04257348	2.2978623568503113e-6	0.0006872150020796192	-316.62	-282.5	68.235	1.11022e-16	0.689391	0.164478	0.00121726	691	577	114	-0.3073732621748769	3.695886119046583e-14	-0.2583887353539467	-1.0755682194187102
chr22_35617291_A_G	SNP	chr22:35617043-35617543	CC	L5_IT_B	L5 IT B	247	0.21167883	55	58	-0.46404925	0.09016229	1.4703723835107325e-6	0.0004695917523678935	-122.81	-90.74	64.134	1.11022e-15	0.753911	0.110032	0.00123266	338	303	35	-0.372639745909163	3.376484666973284e-13	-0.25786104798316956	-1.6818846977435005
chr17_34901922_G_C	SNP	chr17:34901608-34902108	CC	L5_IT_A	L5 IT A	313	0.6386861	82	99	-0.41407526	0.08551479	5.100092694471238e-6	0.0013516821635740897	-95.55	-91.43	8.248	0.00408024	0.630689	0.270208	0.00117008	155	112	43	-0.20006782129366624	0.07469974734998504	-0.2578043043613434	-0.8357665745691317
chr13_75243334_A_G	SNP	chr13:75243062-75243562	CC	OPC	OPC	271	0.25	78	89	-0.24324138	0.06533881	0.00028913640442833544	0.03554204233146121	-91.8	-75.16	33.29	7.93874e-9	0.712865	0.135358	0.00119852	217	187	30	-0.3404216815625136	9.441562026174617e-7	-0.25765757262706757	-0.8492936496314221
chr4_38123884_G_C	SNP	chr4:38123575-38124075	CC	Micro-PVM	Micro-PVM	308	0.56395346	116	150	-0.30476624	0.06324392	4.0147378002011955e-6	0.0011029472140107884	-529.2	-513.56	31.287	2.22618e-8	0.633006	0.279505	0.00114405	960	730	230	-0.19369684310654883	2.447903140537877e-6	-0.2576042264699936	-1.2374328521124562
chr8_4078723_A_G	SNP	chr8:4078484-4078984	CC	L23_IT	L2/3 IT	238	0.16158536	48	53	-0.22031604	0.05119468	0.00003450345803111671	0.0066482748702473785	-451.0	-439.73	22.528	2.07086e-6	0.633571	0.295351	0.00115738	714	492	222	-0.18204973076318576	0.00015153691445676305	-0.25729361176490784	-1.5472391695238135
chr14_98909165_C_T	SNP	chr14:98908875-98909375	CC	Astro	Astro	289	0.08791209	29	32	-0.3828888	0.075680025	1.3178358700231863e-6	0.00042734855315963727	-295.05	-290.57	8.97	0.00274397	0.603677	0.324092	0.00109534	500	357	143	-0.15067597645534614	0.056827592599893284	-0.2571158781647682	-0.9567479893164264
chr16_92188564_G_A	SNP	chr16:92188313-92188813	CC	L23_IT	L2/3 IT	250	0.66158533	95	111	-0.34783664	0.046758953	1.6703990070085017e-11	1.8573581644584867e-8	-488.17	-443.39	89.552	0.0	0.678942	0.18946	0.00119991	1107	908	199	-0.2818291528577779	0.0	-0.25653018057346344	-0.8944967930039163
chr4_165669675_T_A	SNP	chr4:165669432-165669932	CC	L23_IT	L2/3 IT	242	0.74695116	69	83	-0.5701193	0.038425863	6.397223680190092e-29	1.5469272431991295e-24	-487.53	-445.94	83.19	0.0	0.689257	0.166235	0.00121567	1126	965	161	-0.30568491581452545	0.0	-0.25647707283496857	-1.001864993700997
chr17_19709623_A_G	SNP	chr17:19709317-19709817	CC	L23_IT	L2/3 IT	305	0.3414634	88	112	-0.3208178	0.03308197	9.04082902692036e-17	2.7702496605210106e-13	-234.46	-210.04	48.843	2.77267e-12	0.674261	0.19944	0.00118855	465	362	103	-0.2717296878451553	5.551810029772519e-10	-0.25637582689523697	-1.4070489515574656
chr17_77062968_G_A	SNP	chr17:77062690-77063190	CC	Oligo	Oligo	277	0.2122905	67	76	-0.421207	0.075727336	1.3774512916825035e-7	0.00006028373343412107	-3608.66	-3592.48	32.357	1.2827e-8	0.637157	0.266147	0.00116086	6644	5058	1586	-0.20536275716702235	1.4717758685960947e-6	-0.25570591539144516	-1.4070038243421803
chr7_78148734_G_A	SNP	chr7:78148723-78149223	CC	Oligo	Oligo	10	0.33798882	100	121	0.22221057	0.06080322	0.00036777617384188717	0.04253457875526501	-1887.94	-1877.31	21.275	3.97934e-6	0.340797	0.593698	0.00108418	2938	1147	1791	0.1353142606434491	0.000270962498172896	-0.25561606884002686	-0.1459601860784705
chr1_180786053_G_A	SNP	chr1:180785720-180786220	CC	OPC	OPC	332	0.40730336	113	145	-0.31991458	0.056243822	7.721399115118745e-8	0.00003613219473986575	-2108.93	-2091.86	34.145	5.11658e-9	0.589016	0.366461	0.00108301	3373	2283	1090	-0.11646277199765143	6.289330571983294e-7	-0.25554758310317993	-0.3106336631965424
chr13_18541117_T_C	SNP	chr13:18540839-18541339	CC	L5_IT_B	L5 IT B	277	0.6131387	84	106	-0.24789092	0.061711166	0.00011948600488780225	0.018017781795281077	-94.55	-63.89	61.333	4.77396e-15	0.733542	0.122156	0.00120078	198	171	27	-0.3572440276826637	1.3544871099862274e-12	-0.25548262149095535	-0.9709949724811855
chr3_2944559_G_A	SNP	chr3:2944360-2944860	CC	L6_IT	L6 IT	198	0.35714287	72	90	-0.24602047	0.06957514	0.0006711786048997255	0.065837973860518	-53.4	-45.23	16.335	0.0000530789	0.696838	0.170263	0.00124464	117	96	21	-0.3036410983264925	0.0025745461968259427	-0.25522150844335556	-1.5434076453482832
chr5_57360716_T_C	SNP	chr5:57360391-57360891	CC	OPC	OPC	324	0.18820225	62	67	-0.39173803	0.071960084	2.406996359572523e-7	0.00009784247937884486	-495.95	-465.2	61.498	4.44089e-15	0.674551	0.208571	0.00117943	1002	799	203	-0.26382538312939774	1.265349369421215e-12	-0.25480454973876476	-2.3000340091223785
chr1_243536634_G_A	SNP	chr1:243536416-243536916	CC	L23_IT	L2/3 IT	217	0.19817072	60	65	-0.19306175	0.046059165	0.00005323903661578573	0.009482121506246393	-81.87	-67.91	27.931	1.25743e-7	0.68958	0.165509	0.00121631	178	148	30	-0.3064423703263637	0.000011965841050119924	-0.2547084093093872	-0.7521571304127339
chr1_180785961_G_A	SNP	chr1:180785720-180786220	CC	Oligo	Oligo	240	0.41061452	115	147	-0.4014852	0.06028584	6.347970616894939e-10	5.040864645799391e-7	-8203.01	-8115.24	175.528	0.0	0.635865	0.266118	0.00116398	14620	10952	3668	-0.20496339731458352	0.0	-0.2546111047267914	-0.4513665225165056
chr20_62827177_C_T	SNP	chr20:62826881-62827381	CC	L6_IT	L6 IT	295	0.5555556	90	112	-0.16875003	0.048097342	0.0007344550580175012	0.07013952828441991	-65.31	-57.98	14.662	0.000128634	0.665729	0.230216	0.00115226	119	87	32	-0.24304672719865617	0.005397049398167006	-0.2545667737722397	-1.4760515039043876
chr8_134617011_T_C	SNP	chr8:134616855-134617355	CC	L23_IT	L2/3 IT	155	0.1554878	48	51	-0.2073649	0.05344795	0.0001713069965609702	0.02384468762402822	-602.91	-598.21	9.4	0.00216976	0.588734	0.357756	0.00107483	940	590	350	-0.12201819353611765	0.04813638211535873	-0.25429394841194153	-0.41046345147520846
chr2_36485099_A_G	SNP	chr2:36484848-36485348	CC	L6_IT	L6 IT	250	0.29761907	63	75	-0.30409557	0.07696236	0.0001638824672686873	0.023045137531378497	-54.25	-36.4	35.705	2.29616e-9	0.755808	0.0975716	0.00120025	137	124	13	-0.38566448037895446	2.986210592509318e-7	-0.25411323457956314	-1.295958312102445
chr17_19709623_A_G	SNP	chr17:19709317-19709817	CC	L6_IT	L6 IT	305	0.34523812	68	87	-0.25859162	0.07017439	0.0004091634122280474	0.045993836890940075	-74.52	-70.61	7.82	0.0051657	0.624176	0.294604	0.00112635	126	91	35	-0.1793530551383356	0.08753786003926327	-0.25409162044525146	-1.2002032775417844
chr6_5204438_G_A	SNP	chr6:5204243-5204743	CC	Micro-PVM	Micro-PVM	194	0.6133721	112	133	-0.44627762	0.07436788	1.883849822175204e-8	0.000010443145471170713	-340.27	-324.7	31.149	2.38986e-8	0.672584	0.219772	0.0011483	772	630	142	-0.25371712634867694	2.612865793043478e-6	-0.2540234699845314	-1.671333501566833
chr3_197785334_C_A	SNP	chr3:197784980-197785480	CC	L5_IT_B	L5 IT B	353	0.82846713	41	47	-0.46715736	0.07132595	3.1451673428530087e-9	2.112346445402307e-6	-33.76	-29.25	9.035	0.00264818	0.679718	0.221049	0.00115279	72	57	15	-0.25459913606959406	0.0554430692257569	-0.25377413630485535	-1.5123034414124192
chr1_167142769_G_C	SNP	chr1:167142461-167142961	CC	L23_IT	L2/3 IT	307	0.7896341	61	69	-0.33680657	0.044266347	6.91362179693635e-12	8.345805742322799e-9	-270.53	-244.7	51.675	6.55032e-13	0.687524	0.170276	0.00121198	573	476	97	-0.30149685241314994	1.4294218283297683e-10	-0.2537461221218109	-1.2487905098225698
chr6_24564421_C_T	SNP	chr6:24564197-24564697	CC	L23_IT	L2/3 IT	223	0.16463414	49	54	-0.2763812	0.04841591	8.400321302588602e-8	0.00003896030977381437	-86.89	-54.48	64.819	7.77156e-16	0.758316	0.0593131	0.00122363	284	265	19	-0.4274572052291192	2.401729736117474e-13	-0.25355545431375504	-1.2011772473729585
chr1_206627495_Ac_A	Indel	chr1:206627182-206627682	CC	L23_IT	L2/3 IT	312	0.44207317	114	145	-0.13136292	0.038203236	0.0008048045286097081	0.07477596318099934	-573.62	-569.88	7.467	0.0062824	0.420247	0.569447	0.00105124	1010	442	568	0.07537683364757186	0.09948902423936905	-0.25349360704421997	-0.2806556108305352
chr7_159684380_T_C	SNP	chr7:159684067-159684567	CC	L23_IT	L2/3 IT	312	0.29268292	84	96	-0.24834093	0.038771503	3.0579190734229684e-9	2.060077829288956e-6	-714.09	-706.62	14.949	0.000110449	0.595854	0.370852	0.0011111	1223	836	387	-0.11637560954416337	0.0047580330866141725	-0.2528853118419647	-0.8347482377476798
chr14_94730966_C_T	SNP	chr14:94730732-94731232	CC	L23_IT	L2/3 IT	233	0.40548778	107	133	-0.13169895	0.03673574	0.0004884164341070415	0.052408077012830574	-108.37	-73.83	69.083	1.11022e-16	0.749121	0.0897247	0.00121328	277	245	32	-0.39303789719611126	3.695886119046583e-14	-0.2527564764022827	-1.01437933662092
chr10_1658544_T_C	SNP	chr10:1658254-1658754	CC	Oligo	Oligo	289	0.39944133	112	143	-0.43919408	0.06099292	3.785156433069049e-11	3.915757672183742e-8	-1977.7	-1816.56	322.271	0.0	0.749651	0.110459	0.00119605	5763	5102	661	-0.37157572868586575	0.0	-0.25273800641298294	-1.6619590669992415
chr15_75400404_G_C	SNP	chr15:75400150-75400650	CC	L5_IT_A	L5 IT A	253	0.25182483	56	69	-0.2705036	0.07118407	0.0002581126377883532	0.0326582240382922	-235.44	-230.3	10.293	0.0013351	0.601015	0.330138	0.00109574	352	221	131	-0.14545246592128253	0.03383263990329456	-0.25267863273620605	-0.6728644620655412
chr7_158814936_T_C	SNP	chr7:158814656-158815156	CC	Micro-PVM	Micro-PVM	279	0.33139536	99	114	-0.23087206	0.05271955	0.000024520394384828874	0.005031595824884916	-75.65	-45.61	60.071	9.10383e-15	0.74977	0.0792653	0.00121262	228	216	12	-0.4043885103565554	2.5014187408038577e-12	-0.25255695544183254	-2.926385614009413
chr4_65431483_A_G	SNP	chr4:65431315-65431815	CC	Oligo	Oligo	167	0.40502793	111	145	-0.15662548	0.041268025	0.00022183495567097922	0.029065316347590364	-251.65	-220.52	62.268	2.9976e-15	0.686939	0.172044	0.00121058	580	483	97	-0.2997119849868973	8.706217639129138e-13	-0.2524365046992898	-3.3915710276919873
chr1_232766343_C_T	SNP	chr1:232766195-232766695	CC	L5_IT_A	L5 IT A	147	0.16058394	39	44	-0.3270869	0.09051357	0.0004896322745248545	0.052501726477445186	-186.82	-182.98	7.675	0.00560041	0.599342	0.348828	0.00110927	301	187	114	-0.13210394760433253	0.09229138229194774	-0.2523813545703888	-0.6837778276539193
chr6_164649612_GACTCAGC_G	Indel	chr6:164649342-164649842	CC	Oligo	Oligo	269	0.7905028	68	75	-0.3049152	0.0748785	0.00007896177966420618	0.012986872948909925	-5153.25	-5147.13	12.226	0.000471334	0.5838	0.383796	0.00106432	8227	5562	2665	-0.10335098532858755	0.015368700074745304	-0.25185997411608696	-1.5693320601076475
chr20_24736088_T_G	SNP	chr20:24735974-24736474	CC	L23_IT	L2/3 IT	113	0.25609756	77	84	-0.35669178	0.045685157	2.438194683399094e-12	3.2301056017636876e-9	-692.43	-583.22	218.422	0.0	0.689248	0.166263	0.00121565	1520	1309	211	-0.3056565023710975	0.0	-0.25169021636247635	-1.2578077301086257
chr16_86645376_C_T	SNP	chr16:86645072-86645572	CC	L23_IT	L2/3 IT	303	0.4969512	125	163	-0.19718608	0.028451964	2.2505652130129519e-10	1.9736957611391926e-7	-250.57	-206.99	87.147	0.0	0.705707	0.161075	0.00118859	517	434	83	-0.31416896059216737	0.0	-0.251621276140213	-1.2916377062470743
chr5_135778346_G_A	SNP	chr5:135778073-135778573	CC	L6_CT	L6 CT	272	0.42213112	81	103	-0.41473275	0.0847152	5.181999101146e-6	0.0013704400844126963	-55.86	-39.62	32.478	1.20574e-8	0.744139	0.102761	0.00121074	160	150	10	-0.378662179714252	1.390202166653392e-6	-0.25144123286008835	-0.9744298517638713
chr5_135778346_G_A	SNP	chr5:135778073-135778573	CC	L5_IT_B	L5 IT B	272	0.44160584	94	121	-0.3582921	0.06536424	3.595302891959191e-7	0.00013910465433123189	-72.17	-47.5	49.354	2.13696e-12	0.749228	0.0902428	0.00121294	196	183	13	-0.3925003704714923	4.349805692256826e-10	-0.2513449490070343	-0.9462455095633403
chr13_102315764_T_C	SNP	chr13:102315540-102316040	CC	Oligo	Oligo	223	0.050279327	17	18	-0.71368027	0.13074842	2.2281290708974913e-7	0.00009152326161321393	-69.22	-45.69	47.063	6.87561e-12	0.764017	0.0374328	0.00123094	1495	1487	8	-0.45329364359439606	1.3011604245705402e-9	-0.2510494254529476	-1.9360763227564672
chr7_8603547_A_G	SNP	chr7:8603218-8603718	CC	Micro-PVM	Micro-PVM	328	0.53197676	119	161	-0.8823868	0.07403523	1.710169863059797e-22	1.347045975098357e-18	-1497.74	-1433.69	128.083	0.0	0.681743	0.189049	0.00119666	3585	2966	619	-0.28289993477202363	0.0	-0.25098085403442383	-0.10282571571790822
chr17_28515927_GA_G	Indel	chr17:28515636-28516136	CC	L23_IT	L2/3 IT	290	0.38414633	102	126	-0.13068023	0.028124703	8.72751643915589e-6	0.0021329538855381137	-91.79	-66.78	50.009	1.53033e-12	0.729328	0.128602	0.00119894	200	173	27	-0.35010198967281714	3.177617672750533e-10	-0.2503833472728729	-1.041754407767145
chr2_20424439_C_T	SNP	chr2:20424148-20424648	CC	L6_CT	L6 CT	290	0.26639342	58	65	-0.36533365	0.09795454	0.00036190187467988877	0.042029441258709645	-85.39	-80.97	8.835	0.0029549	0.65271	0.244222	0.00115655	168	131	37	-0.22771402960313603	0.05984189231542888	-0.25012001395225525	-0.5097064072850728
chr20_24736088_T_G	SNP	chr20:24735974-24736474	CC	L6_IT	L6 IT	113	0.26587304	60	67	-0.29428616	0.07730987	0.0002706841870017547	0.03383728288259225	-142.75	-114.46	56.584	5.38458e-14	0.689208	0.166394	0.00121557	294	251	43	-0.30552406375861674	1.348730333685318e-11	-0.2499110996723175	-1.024218474785063
chr10_80452428_GCCAAGAACACATTATGGGCAGAGAGAAAGCTCACACTT_G	Indel	chr10:80452260-80452760	CC	L6_IT	L6 IT	167	0.40873018	81	103	-0.31297174	0.06643194	9.925452595228033e-6	0.002375218189362428	-30.15	-12.81	34.679	3.88877e-9	0.766183	0.0386894	0.00127249	90	85	5	-0.4519310141582691	4.873260879562949e-7	-0.24970801919698715	-0.8248075734857183
chr10_68652738_T_C	SNP	chr10:68652501-68653001	CC	Micro-PVM	Micro-PVM	236	0.31976745	91	110	-0.4884414	0.08487546	6.070291672536728e-8	0.000029238618866478612	-708.32	-651.33	113.995	0.0	0.673714	0.213943	0.00117342	1324	1048	276	-0.25898010154823314	0.0	-0.2496669888496399	-1.0428843057981756
chr10_24763837_G_A	SNP	chr10:24763593-24764093	CC	L6_CT	L6 CT	243	0.33606556	67	82	-0.38993543	0.08279239	0.000010601580285157811	0.0025091610628004564	-66.29	-48.59	35.388	2.70116e-9	0.733531	0.122143	0.00120081	163	148	15	-0.35725521635576163	3.4706191512168205e-7	-0.24852227419614792	-1.133198153553951
chr11_73171024_T_C	SNP	chr11:73170755-73171255	CC	L5_IT_B	L5 IT B	268	0.26277372	62	72	-0.3363111	0.06911477	4.633829363559989e-6	0.001245643567126571	-134.05	-127.08	13.943	0.000188468	0.646136	0.263028	0.00116531	264	206	58	-0.21069246032618982	0.0073833403704318635	-0.24806484580039978	-0.5719427871863287
chr1_28825817_G_T	SNP	chr1:28825560-28826060	CC	Astro	Astro	256	0.2747253	78	100	-0.2661623	0.046224542	5.2886432792438736e-8	0.000025888068352198718	-87.21	-55.96	62.496	2.66454e-15	0.758943	0.0802561	0.00124316	253	233	20	-0.40436584119310903	7.782770063901841e-13	-0.24802279472351074	-0.904237844356709
chr7_103756960_C_T	SNP	chr7:103756565-103757065	CC	L5_IT_A	L5 IT A	394	0.28832117	65	79	-0.3577289	0.071831554	2.9179507284001547e-6	0.0008405377245517189	-31.07	-25.76	10.622	0.00111778	0.706919	0.159418	0.00118912	58	47	11	-0.3159861578115675	0.02965881842427005	-0.24795322120189667	-1.132881278646652
chr4_135378756_C_A	SNP	chr4:135378467-135378967	CC	L23_IT	L2/3 IT	288	0.05487805	18	18	-0.28793624	0.08043882	0.0004977346463469275	0.0531370202737423	-41.98	-25.04	33.88	5.8631e-9	0.76852	0.0593491	0.00121016	113	105	8	-0.42831100955452983	7.134112479070401e-7	-0.24795180559158325	-1.0627510075657132
chr15_50052377_A_G	SNP	chr15:50052113-50052613	CC	Micro-PVM	Micro-PVM	263	0.06686047	23	23	-0.5928774	0.13676168	0.00002922268657255293	0.005805131068250713	-40.23	-3.63	73.2	0.0	0.775544	0.00383803	0.00127274	196	195	1	-0.49507554722553715	0.0	-0.24773672968149185	-1.0343478734019753
chr8_62863518_G_C	SNP	chr8:62863260-62863760	CC	L23_IT	L2/3 IT	257	0.042682923	14	14	-0.4414696	0.090071805	3.01351428222514e-6	0.0008638840941247016	-39.86	-27.11	25.507	4.4078e-7	0.75033	0.0735651	0.0012223	117	109	8	-0.41071059895853246	0.000037581367081764716	-0.24754365161061287	-1.5807041873225864
chr6_160403664_A_G	SNP	chr6:160403454-160403954	CC	L6_IT	L6 IT	209	0.5357143	91	117	-0.26202035	0.06471084	0.00011598477607847584	0.017612751053308517	-62.04	-46.63	30.827	2.82023e-8	0.717709	0.158802	0.00121914	146	122	24	-0.3188248635784377	3.0425298808934902e-6	-0.24743103981018066	-0.7364522544018781
chr2_36485099_A_G	SNP	chr2:36484848-36485348	CC	L6b	L6b	250	0.32258064	52	60	-0.45549133	0.10806841	0.00010702215798283552	0.0165206679242741	-17.62	-6.0	23.243	1.42735e-6	0.779718	0.0319138	0.00122415	51	50	1	-0.4606794608096923	0.00010854644986547213	-0.24687296152114868	-1.1370679860961501
chr11_57228820_T_C	SNP	chr11:57228520-57229020	CC	L6_IT	L6 IT	299	0.60714287	79	99	-0.5709046	0.07832216	1.7539386763217978e-10	1.5735920619215388e-7	-31.14	-23.44	15.414	0.0000863281	0.720333	0.154988	0.00122059	85	74	11	-0.3229358144040872	0.0038743443379951484	-0.24684400856494904	-0.8701423315946386
chr19_8074195_A_C	SNP	chr19:8073928-8074428	CC	Micro-PVM	Micro-PVM	266	0.40697673	109	140	-0.6383537	0.085459955	1.1041767568589657e-11	1.2774873102572836e-8	-500.27	-430.49	139.56	0.0	0.739	0.120234	0.00119729	1354	1205	149	-0.3600683864930857	0.0	-0.2463928461074829	-0.9349560884576272
chr8_1802817_C_T	SNP	chr8:1802522-1803022	CC	Sst	Sst	294	0.04242424	13	14	-0.48843694	0.14528427	0.0010364721419778532	0.08889285239710083	-13.12	-3.63	18.981	0.0000132052	0.773107	0.021837	0.00122504	61	55	6	-0.47253014048788344	0.0007785756498877197	-0.24636319279670715	-1.3039310156495998
chr2_53459442_G_C	SNP	chr2:53459201-53459701	CC	L23_IT	L2/3 IT	240	0.3902439	100	128	-0.14287737	0.026303133	2.962839775257869e-7	0.00011738149014038414	-197.36	-115.98	162.76	0.0	0.749111	0.0916353	0.00121175	411	365	46	-0.39100719206257584	0.0	-0.24635759741067886	-1.2953431235417727
chr4_56012125_C_A	SNP	chr4:56011777-56012277	CC	L6_IT	L6 IT	347	0.6230159	77	95	-0.26371402	0.06143123	0.00004803342992807624	0.008731952125233802	-40.45	-18.1	44.706	2.28955e-11	0.750845	0.0649033	0.00122975	89	81	8	-0.4204371005124988	4.020970200045904e-9	-0.24631494283676147	-1.354983648850588
chr10_57344022_C_A	SNP	chr10:57343725-57344225	CC	L23_IT	L2/3 IT	296	0.44817072	111	147	-0.176327	0.03409647	9.412687157827336e-7	0.0003197342023014943	-232.49	-159.42	146.145	0.0	0.75131	0.11489	0.00119219	455	397	58	-0.3673631955668437	0.0	-0.24630388617515564	-1.1441409406951009
chr2_238072546_A_C	SNP	chr2:238072254-238072754	CC	Oligo	Oligo	291	0.66201115	106	121	-0.21174125	0.043208268	2.6956230490358165e-6	0.0007856079366753788	-426.67	-394.16	65.008	7.77156e-16	0.679707	0.196408	0.00119289	809	644	165	-0.2758193844415402	2.401729736117474e-13	-0.24616728723049164	-0.5530443679910566
chr7_3025079_G_T	SNP	chr7:3024833-3025333	CC	Oligo	Oligo	245	0.14804469	49	53	-0.23442747	0.0658664	0.000514199500183438	0.05438767178716938	-597.14	-581.51	31.279	2.2354e-8	0.623147	0.296599	0.00112366	1061	768	293	-0.1775207502941029	2.457057804163802e-6	-0.24613811075687408	-0.7948738003201055
chr15_44336930_C_T	SNP	chr15:44336685-44337185	CC	L5_IT_A	L5 IT A	244	0.36861312	76	101	-0.37894464	0.05486147	6.027199170744238e-10	4.816850883436046e-7	-34.8	-23.29	23.016	1.60666e-6	0.72556	0.132572	0.00119778	77	68	9	-0.3455109470337897	0.00012075690197886701	-0.24609046429395676	-1.168638923782633
chr16_19128094_A_G	SNP	chr16:19127785-19128285	CC	Astro	Astro	308	0.14285715	47	52	-0.23690398	0.060155068	0.00012973683632797593	0.019219452586837348	-1118.56	-1105.38	26.367	2.82337e-7	0.608099	0.318211	0.00109785	1842	1312	530	-0.1564746143299759	0.000025084798272439245	-0.24608662724494934	-1.1180798173395954
chr9_366024_G_C	SNP	chr9:365557-366057	CC	L23_IT	L2/3 IT	466	0.2164634	62	71	-0.114050776	0.03195346	0.000515728221512535	0.054503390543464425	-73.81	-68.66	10.291	0.00133651	0.630789	0.271173	0.00116637	143	98	45	-0.1993520791341542	0.03385803840749569	-0.24606098607182503	-1.714014843282198
chr16_23482077_C_T	SNP	chr16:23481814-23482314	CC	L23_IT	L2/3 IT	262	0.20426829	58	67	-0.31045672	0.03952825	1.909499581249709e-12	2.584672960857715e-9	-109.8	-75.37	68.865	1.11022e-16	0.748962	0.0893325	0.00121381	358	331	27	-0.3934354215612771	3.695886119046583e-14	-0.24597441405057907	-1.2629200833798704
chr19_40975576_T_C	SNP	chr19:40975274-40975774	CC	Oligo	Oligo	301	0.849162	51	54	-0.36703852	0.09615683	0.00020491087810351624	0.02735008997151994	-9957.43	-9944.96	24.94	5.91365e-7	0.587101	0.360548	0.00107414	17053	12263	4790	-0.11953423683241371	0.000049003054168710104	-0.24595563858747482	-1.0421769798410867
chr18_62269118_A_G	SNP	chr18:62268860-62269360	CC	L6_IT	L6 IT	257	0.31746033	68	80	-0.3287093	0.0636822	1.6767648048298289e-6	0.0005262504626315979	-103.87	-76.58	54.584	1.48881e-13	0.726488	0.13159	0.00119787	230	191	39	-0.34664564293688915	3.5327401798737395e-11	-0.24558793008327484	-1.157670022736896
chr11_33803482_C_T	SNP	chr11:33803094-33803594	CC	L23_IT	L2/3 IT	387	0.5426829	110	150	-0.33177805	0.035043173	3.1919849956879573e-16	8.862998910717515e-13	-218.86	-195.26	47.2	6.41054e-12	0.681884	0.188745	0.00119683	514	432	82	-0.2832084619281003	1.2190932908460858e-9	-0.24556627124547958	-1.2051092612483447
chr11_84608816_A_G	SNP	chr11:84608594-84609094	CC	L23_IT	L2/3 IT	221	0.121951215	39	40	-0.20581275	0.05703861	0.0004505715647874723	0.049411872856082006	-169.63	-162.3	14.65	0.000129451	0.630718	0.269942	0.0011703	291	203	88	-0.20028423600470763	0.0054248690491585224	-0.2450559139251709	-0.8033097106289196
chr1_186654158_C_T	SNP	chr1:186653873-186654373	CC	L5_IT_B	L5 IT B	284	0.2919708	70	80	-0.4557479	0.067873985	1.4726303815534427e-9	1.0720512996417832e-6	-83.88	-68.08	31.591	1.90278e-8	0.721134	0.138369	0.00119496	178	153	25	-0.33901277831490995	2.118320957517433e-6	-0.24481141567230225	-1.0657532706274704
chr11_50267073_C_T	SNP	chr11:50266952-50267452	CC	L23_IT	L2/3 IT	120	0.40853658	107	134	-0.18238539	0.048417974	0.00025758362199502393	0.03260746511024725	-350.83	-259.77	182.118	0.0	0.713024	0.135279	0.00119845	710	607	103	-0.3405298578456047	0.0	-0.24459516257047653	-0.9446945810112403
chr16_83415295_C_G	SNP	chr16:83415127-83415627	CC	Oligo	Oligo	167	0.5586592	121	158	-0.8366554	0.060841337	1.893464753521823e-27	3.4204607392438065e-23	-3038.75	-2946.0	185.49	0.0	0.708813	0.157117	0.00118914	7213	6130	1083	-0.318556927234303	0.0	-0.24459323287010193	-1.4572853847825955
chr15_32234663_T_C	SNP	chr15:32234486-32234986	CC	L23_IT	L2/3 IT	176	0.22256097	63	73	-0.16290794	0.045580003	0.000507203642062323	0.053855931046983226	-83.23	-73.61	19.242	0.0000115176	0.674501	0.223973	0.00114408	157	107	50	-0.2507184403777961	0.0006908279657463452	-0.24451133608818054	-0.43997951627524556
chr2_116968936_A_G	SNP	chr2:116968688-116969188	CC	Oligo	Oligo	247	0.6815642	97	114	-0.24683595	0.0429372	5.724274791137724e-8	0.00002777679709037325	-500.96	-434.09	133.738	0.0	0.728657	0.143306	0.00122307	1343	1181	162	-0.33565128336867506	0.0	-0.24420633632689714	-3.1821539997776256
chr7_53671573_C_A	SNP	chr7:53671328-53671828	CC	L23_IT	L2/3 IT	244	0.25609756	72	84	-0.13990244	0.032875337	0.000041589368400366444	0.007760270435209041	-109.63	-92.96	33.344	7.72249e-9	0.708939	0.156965	0.00118916	205	153	52	-0.31872701823758753	9.201537870079196e-7	-0.24400228261947632	-1.3835815029035694
chr1_220037414_T_G	SNP	chr1:220037187-220037687	CC	L23_IT	L2/3 IT	226	0.7042683	82	97	-0.19999294	0.029898923	7.550505207125296e-10	5.888835538566072e-7	-97.65	-74.25	46.801	7.85638e-12	0.731193	0.12522	0.00119994	212	184	28	-0.3537854983518466	1.473824033271807e-9	-0.2439287081360817	-1.2486465721429598
chr2_237791745_C_T	SNP	chr2:237791545-237792045	CC	L23_IT	L2/3 IT	199	0.24999999	75	82	-0.2750043	0.050196465	2.4014320683298947e-7	0.00009769043528142345	-577.43	-548.83	57.21	3.91909e-14	0.650811	0.247065	0.00115567	1064	804	260	-0.2248339414351202	9.993431350049987e-12	-0.24381302297115326	-0.6523197213514623
chr15_66007170_G_T	SNP	chr15:66006936-66007436	CC	L23_IT	L2/3 IT	233	0.030487804	10	10	-0.34099782	0.091730975	0.00030727403471532557	0.03716935674984955	-27.37	-21.26	12.221	0.000472647	0.753327	0.109407	0.00123378	54	47	7	-0.3731857096161737	0.015401621024968058	-0.24374260008335114	-1.168724847796189
chr8_96350981_T_C	SNP	chr8:96350757-96351257	CC	Astro	Astro	223	0.41208792	117	150	-0.2689183	0.03502633	2.6787865595312114e-12	3.519244837022473e-9	-3495.25	-3469.81	50.88	9.8177e-13	0.59389	0.339791	0.00108469	5646	3870	1776	-0.13607377680385485	2.0936434341329404e-10	-0.2436372935771942	-0.34038120552853135
chr18_10868194_T_C	SNP	chr18:10867885-10868385	CC	L6_CT	L6 CT	308	0.2991803	61	73	-0.37588435	0.08402916	0.000025855275387099323	0.005255280588293226	-203.63	-198.26	10.738	0.00104966	0.617265	0.306617	0.00109884	351	238	113	-0.1681210371021407	0.028307447587955257	-0.24357488751411438	-0.4029479721813924
chr10_50909836_G_A	SNP	chr10:50909560-50910060	CC	L23_IT	L2/3 IT	275	0.13109756	41	43	-0.33569005	0.05657471	2.939957087545566e-8	0.00001546991613596668	-84.71	-58.09	53.24	2.95208e-13	0.729672	0.128105	0.00119907	163	139	24	-0.3506546573293525	6.745919056000682e-11	-0.2435535304248333	-1.6261163738871256
chr1_217170408_A_G	SNP	chr1:217170103-217170603	CC	L23_IT	L2/3 IT	304	0.12804878	41	42	-0.32121488	0.054349568	3.2822237387664236e-8	0.000017029987814205046	-91.49	-68.5	45.981	1.19394e-11	0.747694	0.0961243	0.00120874	227	200	27	-0.386084124982831	2.184688922494577e-9	-0.24350541830062866	-1.3078101758425786
chr9_5773753_T_C	SNP	chr9:5773467-5773967	CC	L23_IT	L2/3 IT	285	0.652439	92	114	-0.40256986	0.03323221	1.490797244117321e-22	1.181201439748674e-18	-250.74	-210.68	80.129	0.0	0.720616	0.140137	0.00119379	547	472	75	-0.33719255117321695	0.0	-0.2434617504477501	-1.2147902625910167
chr3_186628556_C_T	SNP	chr3:186628415-186628915	CC	OPC	OPC	140	0.36516854	101	130	-0.3349176	0.05768233	4.4078068482437066e-8	0.000022065366968330987	-200.95	-196.68	8.548	0.00345994	0.602521	0.328936	0.00109407	336	236	100	-0.1468586311552761	0.06674733363160605	-0.2434350848197937	-0.5281032446633944
chr4_21762322_C_A	SNP	chr4:21762126-21762626	CC	L23_IT	L2/3 IT	195	0.28963414	79	95	-0.3044578	0.037554815	5.006733849188959e-13	7.59789699743948e-10	-655.14	-585.03	140.202	0.0	0.681596	0.189316	0.0011965	1316	1076	240	-0.28262327307466195	0.0	-0.24331873655319214	-0.5386423704029225
chr20_41886265_G_A	SNP	chr20:41886003-41886503	CC	Micro-PVM	Micro-PVM	261	0.15988372	52	55	-0.2722052	0.079835474	0.0008706769251632201	0.07892012738484	-40.72	-26.72	28.003	1.21159e-7	0.74974	0.0799224	0.00121235	107	100	7	-0.40366876936932417	0.000011571975402164804	-0.24233853816986084	-1.7462193105895036
chr2_748973_G_A	SNP	chr2:748677-749177	CC	L23_IT	L2/3 IT	295	0.27439022	78	90	-0.29908928	0.044926807	8.839520790352705e-10	6.78354159539814e-7	-236.98	-175.1	123.766	0.0	0.742027	0.125023	0.00122998	602	534	68	-0.35580647021509715	0.0	-0.2420102208852768	-0.9036378950212066
chr11_130247411_A_T	SNP	chr11:130247165-130247665	CC	L5_IT_B	L5 IT B	245	0.53649634	97	127	-0.29021814	0.066721916	0.00003488912076015673	0.006708708851069732	-145.32	-137.34	15.972	0.0000642813	0.648758	0.249945	0.00115525	270	203	67	-0.2218825351645649	0.003024909799507123	-0.24191704392433167	-0.5093952360261944
chr4_132750288_G_A	SNP	chr4:132750038-132750538	CC	Sst	Sst	249	0.6212121	99	125	-0.44944918	0.06722002	7.47534148150088e-10	5.837864033448872e-7	-141.23	-121.63	39.202	3.82084e-10	0.711501	0.152795	0.00119104	311	266	45	-0.32321450058776163	5.6258742867730546e-8	-0.2418357953429222	-1.3381783270932746
chr2_237806382_G_A	SNP	chr2:237806164-237806664	CC	L6_CT	L6 CT	217	0.30327868	63	74	-0.4506351	0.094448715	8.38010871153644e-6	0.002060412322267035	-92.49	-88.43	8.126	0.00436442	0.629922	0.287959	0.00113577	168	124	44	-0.18627850451202277	0.07822101518162836	-0.24179962277412415	-0.7611747403866579
chr2_67554120_A_C	SNP	chr2:67553862-67554362	CC	L6_IT	L6 IT	257	0.11111112	26	28	-0.44932196	0.10158416	0.00002963663759844712	0.005873530651218151	-37.83	-21.35	32.962	9.39969e-9	0.75972	0.0719294	0.00125486	112	107	5	-0.41350994782176237	1.1042864217229089e-6	-0.2417798936367035	-0.5765624049365075
chr12_41748469_C_T	SNP	chr12:41748225-41748725	CC	L5_IT_B	L5 IT B	243	0.19708028	48	54	-0.26034507	0.07475729	0.000758788712786979	0.07178691136871782	-40.68	-13.6	54.149	1.85851e-13	0.770126	0.034871	0.00123331	117	111	6	-0.4566818261434515	4.360915369601121e-11	-0.24176955223083496	-0.8980723871267761
chr14_18256780_G_A	SNP	chr14:18256544-18257044	CC	Sst	Sst	235	0.5454545	120	150	-0.25730285	0.06903806	0.0002960045435423547	0.03616882519152801	-462.03	-458.18	7.705	0.00550822	0.589381	0.354251	0.00107748	760	513	247	-0.12458776302626451	0.0912916334919903	-0.24149653315544128	-1.0349330350042147
chr3_162608398_A_G	SNP	chr3:162608166-162608666	CC	Micro-PVM	Micro-PVM	231	0.1627907	51	56	-0.3819025	0.104441956	0.0003719023082813448	0.04288630331627448	-197.5	-167.75	59.503	1.22125e-14	0.728888	0.12841	0.00119883	628	574	54	-0.3502154443379082	3.3056339283909443e-12	-0.24132775887846947	-1.8392004141113876
chr11_114269274_G_A	SNP	chr11:114269008-114269508	CC	Micro-PVM	Micro-PVM	265	0.11046512	36	38	-0.72376806	0.09647875	9.310147745616144e-12	1.0962953420717444e-8	-102.61	-57.98	89.266	0.0	0.757722	0.0502319	0.00122885	452	435	17	-0.43782825975590933	0.0	-0.24122846126556396	-0.23371436108045113
chr7_179834_G_C	SNP	chr7:179619-180119	CC	L23_IT	L2/3 IT	214	0.375	101	123	-0.26619977	0.036771934	4.67661014557663e-11	4.7548572548119024e-8	-89.39	-58.31	62.165	3.10862e-15	0.744307	0.103378	0.00120998	192	175	17	-0.3780466800757357	9.018882617360453e-13	-0.24116667360067368	-1.2823176922259842
chr7_104151422_G_A	SNP	chr7:104151097-104151597	CC	L23_IT	L2/3 IT	324	0.65853655	94	112	-0.6003263	0.044107273	4.358062239135846e-26	6.241283475307366e-22	-548.78	-493.58	110.392	0.0	0.690993	0.160081	0.00122059	1284	1104	180	-0.3119070727104811	0.0	-0.2410820871591568	-0.6860337629716072
chr1_58558442_T_C	SNP	chr1:58558175-58558675	CC	L6_CT	L6 CT	266	0.60655737	74	96	-0.41066355	0.0659725	2.25253859012934e-8	0.000012213926451926041	-23.95	-15.44	17.012	0.000037149	0.769491	0.116205	0.00121211	59	48	11	-0.3687980977671797	0.0019017588113775603	-0.2409781515598297	-1.4030790257244157
chr12_108327352_C_G	SNP	chr12:108326978-108327478	CC	L23_IT	L2/3 IT	373	0.69512194	82	100	-0.2557225	0.04230081	1.7325714543755392e-8	9.690788152445603e-6	-378.39	-357.09	42.594	6.73742e-11	0.675204	0.20487	0.00118202	687	544	143	-0.2672127571090613	1.1079116910892791e-8	-0.24085743725299835	-1.1967093526801553
chr9_125560250_A_G	SNP	chr9:125560029-125560529	CC	Oligo	Oligo	220	0.27653632	86	99	-0.27307814	0.06562079	0.00005597891608005814	0.00987504400266364	-1628.89	-1578.41	100.961	0.0	0.66687	0.239412	0.00118456	3406	2724	682	-0.2358305692930015	0.0	-0.24065155908465385	-1.098315588188502
chr16_5806702_G_C	SNP	chr16:5806304-5806804	CC	L23_IT	L2/3 IT	397	0.3871951	104	127	-0.27451208	0.03103139	9.445520325548174e-15	1.9917932333670176e-11	-456.7	-366.96	179.478	0.0	0.720718	0.139268	0.00119445	1013	859	154	-0.3380578288483766	0.0	-0.24051737785339355	-1.1015774721896583
chr5_73634950_G_A	SNP	chr5:73634778-73635278	CC	Micro-PVM	Micro-PVM	171	0.875	41	43	-0.30018166	0.084435925	0.0005301068767936956	0.055601128150696226	-92.68	-86.39	12.583	0.000389348	0.667933	0.228404	0.0011507	184	152	32	-0.2451806630764991	0.013234345006412799	-0.24045321345329285	-0.4186645188371847
chr2_20979957_T_G	SNP	chr2:20979679-20980179	CC	L23_IT	L2/3 IT	277	0.6067073	103	129	-0.29280242	0.035107505	1.443763574222866e-13	2.4279443384506153e-10	-242.58	-187.54	110.08	0.0	0.74677	0.11244	0.00119702	541	474	67	-0.36913560130817846	0.0	-0.24042033404111862	-0.9677840739454422
chr2_23986443_T_C	SNP	chr2:23986169-23986669	CC	L23_IT	L2/3 IT	273	0.777439	62	73	-0.19542241	0.030677715	3.6283027031578397e-9	2.402188442162823e-6	-96.37	-81.24	30.268	3.76307e-8	0.690817	0.160468	0.00122026	186	149	37	-0.3114990866748504	3.965205735858039e-6	-0.24019131809473038	-1.2732414845933573
chr10_78142597_A_G	SNP	chr10:78142368-78142868	CC	L6_IT	L6 IT	228	0.4761905	88	120	-0.33393386	0.0630913	9.854863822169729e-7	0.000332749480061803	-126.87	-113.3	27.141	1.89114e-7	0.674904	0.205418	0.00118314	253	204	49	-0.26665583729589853	0.000017384732484132842	-0.24015869945287704	-1.325530718075237
chr17_46871762_A_G	SNP	chr17:46871556-46872056	CC	L23_IT	L2/3 IT	205	0.5914634	109	134	-0.51991475	0.040458873	2.6633447519537146e-24	2.775340989575656e-20	-680.44	-588.17	184.528	0.0	0.769262	0.116266	0.00121226	2163	1975	188	-0.3687043210378441	0.0	-0.2401123121380806	-0.9177909738250425
chr8_19774915_C_G	SNP	chr8:19774632-19775132	CC	L23_IT	L2/3 IT	282	0.54878044	116	148	-0.20179892	0.026840983	1.1065362816825979e-11	1.279526220389463e-8	-161.95	-143.09	37.722	8.15905e-10	0.677771	0.190131	0.00119906	346	271	75	-0.28093033545262025	1.1408105668702848e-7	-0.24001114070415497	-1.2471889916313932
chr7_25858601_G_A	SNP	chr7:25858242-25858742	CC	L23_IT	L2/3 IT	358	0.75609756	70	80	-0.41996458	0.037765045	3.537194188818077e-20	1.9098502375891564e-16	-221.47	-148.77	145.402	0.0	0.749178	0.0912419	0.00121203	460	404	56	-0.39143296107100745	0.0	-0.23940908163785934	-1.5043571074117428
chr10_71540262_C_T	SNP	chr10:71540055-71540555	CC	OPC	OPC	206	0.41853932	117	149	-0.21552499	0.058180634	0.0003087896041575924	0.037312660018766756	-41.87	-26.36	31.013	2.56359e-8	0.743893	0.103344	0.00121036	120	108	12	-0.37802232433191657	2.7875294760863607e-6	-0.2389494776725769	-0.7567461111101359
chr13_97874187_A_C	SNP	chr13:97874031-97874531	CC	L23_IT	L2/3 IT	155	0.24390243	70	80	-0.22745892	0.04302959	5.681120311599222e-7	0.0002073730678298271	-535.33	-526.54	17.594	0.0000273412	0.59281	0.333839	0.00107755	832	544	288	-0.13973521797358007	0.0014630070646159993	-0.2387252151966095	-0.4470785673114871
chr3_172342572_G_A	SNP	chr3:172342323-172342823	CC	Oligo	Oligo	248	0.22625698	68	81	-0.2044766	0.054661162	0.0002702574401403867	0.033798062666614004	-1146.8	-1113.52	66.566	3.33067e-16	0.654189	0.256306	0.00118428	1956	1444	512	-0.21849817956166706	1.0669582221973684e-13	-0.2385430708527565	-0.8483722907752503
chr5_18468325_G_A	SNP	chr5:18468066-18468566	CC	L4_IT	L4 IT	258	0.16153847	20	21	-0.7267068	0.1870781	0.0008559828398394042	0.07802063593460407	-27.35	-22.88	8.93	0.0028045	0.687678	0.170317	0.00121186	50	43	7	-0.30149418120152216	0.057704209849202215	-0.2384517341852188	-1.0722733872555457
chr11_126923998_A_G	SNP	chr11:126923695-126924195	CC	Oligo	Oligo	302	0.547486	121	162	-0.3777825	0.049208142	2.934964895409656e-12	3.8267012523927126e-9	-19163.21	-19149.44	27.556	1.52583e-7	0.595007	0.358964	0.00104634	31191	21525	9666	-0.12371602491061046	0.000014285698062963224	-0.23813623189926147	-0.3533816171848141
chr10_65643977_C_T	SNP	chr10:65643728-65644228	CC	L23_IT	L2/3 IT	248	0.05487805	17	18	-0.47045872	0.09446764	2.154237333272811e-6	0.0006506922914823347	-32.79	-19.85	25.882	3.62984e-7	0.755947	0.0613003	0.00122661	158	153	5	-0.4249917375071169	0.0000314933358343201	-0.23807086795568466	-1.157586299555312
chr2_105976907_T_G	SNP	chr2:105976738-105977238	CC	Astro	Astro	168	0.40384617	117	147	0.18784419	0.05142625	0.0003675685935018166	0.04251470240319618	-2541.01	-2529.07	23.873	1.02921e-6	0.373507	0.587344	0.001093	4104	1482	2622	0.11127479702888377	0.00008084524774253158	-0.2377105951309204	-0.9753056797368127
chr1_186654158_C_T	SNP	chr1:186653873-186654373	CC	L5_IT_A	L5 IT A	284	0.29927006	71	82	-0.43538156	0.079097666	3.2602570923279034e-7	0.00012776586751794667	-41.83	-34.02	15.618	0.0000775001	0.715364	0.146416	0.00119429	86	68	18	-0.33010048968414213	0.0035409156411686424	-0.23701022565364838	-0.9876903111893973
chr9_112746824_T_C	SNP	chr9:112746632-112747132	CC	L23_IT	L2/3 IT	191	0.3384146	93	111	-0.3297848	0.041553866	1.2371196790879501e-12	1.7391571318082655e-9	-295.93	-218.07	155.709	0.0	0.747396	0.0995053	0.00120604	619	531	88	-0.38250661558790855	0.0	-0.23698274046182632	-0.9169760746831837
chr10_17943285_C_T	SNP	chr10:17943061-17943561	CC	L23_IT	L2/3 IT	223	0.06402439	20	21	-0.44123045	0.0816554	3.365628184336239e-7	0.0001312991644443958	-446.72	-441.35	10.746	0.00104488	0.608421	0.334836	0.00112256	685	470	215	-0.1450214522659254	0.028212489523190193	-0.23684640228748322	-0.5986956200420404
chr12_15082812_A_T	SNP	chr12:15082587-15083087	CC	L23_IT	L2/3 IT	224	0.8902439	33	36	-0.25380173	0.039816577	3.556578210469449e-9	2.359514204419428e-6	-52.94	-36.65	32.587	1.13991e-8	0.747444	0.0990363	0.00120642	128	115	13	-0.38300223879988704	1.3196219741635688e-6	-0.23616383597254753	-1.7863596990929747
chr11_21652524_A_G	SNP	chr11:21652271-21652771	CC	L23_IT	L2/3 IT	252	0.13719511	42	45	-0.4332565	0.052752122	2.8470966952458145e-13	4.5176875092482023e-10	-76.61	-59.71	33.798	6.11376e-9	0.745234	0.106061	0.00120643	157	136	21	-0.375412166170364	7.413499063620928e-7	-0.23596029728651047	-1.2235597898785056
chr6_24564421_C_T	SNP	chr6:24564197-24564697	CC	L6_IT	L6 IT	223	0.16666667	39	42	-0.4444576	0.090521544	4.572181758882521e-6	0.0012315441161873041	-22.9	-11.06	23.672	1.14234e-6	0.760874	0.0673863	0.00125851	67	63	4	-0.41864115665087415	0.00008879861331108	-0.23578152805566788	-0.9058221112849462
chr15_94894744_C_T	SNP	chr15:94894447-94894947	CC	L5_IT_A	L5 IT A	296	0.23722628	55	65	-0.36500505	0.080301516	0.000016469690434788438	0.003624984617413956	-31.69	-13.05	37.276	1.02539e-9	0.753086	0.0472709	0.00123604	101	97	4	-0.4409377241578101	1.4117871691378335e-7	-0.23570623248815536	-1.1786464275447306
chr10_85783375_T_C	SNP	chr10:85783117-85783617	CC	L5_IT_B	L5 IT B	257	0.42335767	87	116	-0.5741103	0.06197592	7.399757142866545e-15	1.5917329326388556e-11	-51.16	-19.21	63.886	1.33227e-15	0.76812	0.0410953	0.00122321	166	161	5	-0.44921586381275785	4.0200711542435425e-13	-0.23539793491363525	-1.2365133618830684
chr14_60140742_G_T	SNP	chr14:60140417-60140917	CC	Astro	Astro	324	0.1923077	65	70	-0.3652889	0.07219526	1.3153682366927738e-6	0.00042672919794161756	-531.95	-502.78	58.333	2.20934e-14	0.676234	0.225976	0.00114914	1144	950	194	-0.24953059708936942	5.805307479532968e-12	-0.23538139462471008	-0.7006825096739145
chr6_161246815_G_T	SNP	chr6:161246408-161246908	CC	L23_IT	L2/3 IT	406	0.039634146	12	13	-0.53370315	0.07197799	1.8925189912467584e-11	2.0771722243472123e-8	-39.31	-30.21	18.203	0.0000198514	0.746202	0.11024	0.00119958	88	79	9	-0.3712814177725987	0.001109843565122542	-0.23520982265472412	-0.8601612823799786
chr15_19140652_T_G	SNP	chr15:19140422-19140922	CC	Astro	Astro	229	0.47252747	141	172	-0.2244528	0.05044094	0.000017562579184619223	0.0038231118877896674	-440.13	-398.94	82.373	0.0	0.665003	0.23096	0.0011515	798	606	192	-0.24222149798596598	0.0	-0.2346682846546173	-0.9086535484161687
chr12_9606028_C_T	SNP	chr12:9605855-9606355	CC	L5_IT_A	L5 IT A	172	0.14963503	39	41	-0.47170278	0.0911754	1.3158573371928568e-6	0.0004268620162162693	-30.43	-15.07	30.718	2.98347e-8	0.760675	0.0664594	0.00125917	77	70	7	-0.419651026483725	3.201612632781696e-6	-0.23462536185979843	-1.0904698708235598
chr10_61885799_C_T	SNP	chr10:61885557-61886057	CC	L23_IT	L2/3 IT	241	0.4664634	114	153	-0.33518177	0.035295866	2.7282541518027215e-16	7.656754859389537e-13	-742.71	-726.22	32.987	9.27544e-9	0.636507	0.264921	0.00116238	1299	958	341	-0.20610963937219612	1.0906103605136875e-6	-0.23455198109149933	-0.6487447734808189
chr18_22511224_G_T	SNP	chr18:22510970-22511470	CC	Micro-PVM	Micro-PVM	253	0.44767442	119	154	-0.4394306	0.076270536	5.8828256169438285e-8	0.000028441801115303294	-442.99	-415.68	54.625	1.45883e-13	0.719822	0.141253	0.00119336	994	828	166	-0.33595737885782306	3.466362324539183e-11	-0.23448243364691734	-2.181333583830517
chr6_25270904_A_G	SNP	chr6:25270523-25271023	CC	Micro-PVM	Micro-PVM	380	0.3633721	99	125	-0.28487	0.06325192	0.000014856506067495474	0.0033249856310115047	-828.04	-813.48	29.113	6.82839e-8	0.602228	0.326335	0.00109658	1403	995	408	-0.14855911769045294	6.839425240089762e-6	-0.234208345413208	-0.09491508189484743
chr2_107880474_C_G	SNP	chr2:107880273-107880773	CC	Vip	Vip	200	0.29113925	82	92	-0.3447722	0.07728804	0.000019247861325739706	0.004121133612766634	-135.18	-121.21	27.94	1.25162e-7	0.674223	0.210129	0.00117859	311	243	68	-0.2623921244029527	0.000011914786190420332	-0.2329763025045395	-0.5076895832545476
chr15_56630432_T_C	SNP	chr15:56630192-56630692	CC	Micro-PVM	Micro-PVM	239	0.19476745	55	67	-0.56362617	0.07846725	4.977902197976348e-11	5.037761177982698e-8	-21.78	0.95	45.449	1.56634e-11	0.78113	7.13981e-10	0.00122726	123	123	0	-0.49999999908596393	2.8163212797609853e-9	-0.23254895582795143	-2.442307288778888
chr3_5968564_G_C	SNP	chr3:5968345-5968845	CC	Micro-PVM	Micro-PVM	218	0.09883721	33	34	-0.45242777	0.12136322	0.0002887167276737972	0.03550715905575375	-31.48	-17.98	27.011	2.02295e-7	0.764253	0.0484544	0.00126485	135	128	7	-0.4403790343240384	0.000018495007141650093	-0.2320558801293373	-1.2551158487621088
chr7_99214783_T_A	SNP	chr7:99214488-99214988	CC	L5_IT_A	L5 IT A	294	0.419708	95	115	-0.20592418	0.059351146	0.0007918740298735742	0.073953650267037	-37.7	-33.19	9.015	0.00267791	0.666825	0.239772	0.00118423	78	53	25	-0.23552526646348926	0.05588080531272645	-0.23194774985313416	-1.1359800065061845
chr11_4256010_C_T	SNP	chr11:4255963-4256463	CC	Astro	Astro	46	0.6923077	91	112	-0.44430616	0.04974177	2.3537406082365734e-15	5.5832457612406806e-12	-2108.65	-2083.33	50.632	1.114e-12	0.618006	0.305918	0.00109935	3675	2665	1010	-0.16889267948445974	2.358023311729371e-10	-0.23184168338775635	-0.13694172365975166
chr3_27169259_G_C	SNP	chr3:27169021-27169521	CC	Sst	Sst	237	0.18787879	54	62	-0.5446819	0.06502179	1.1314595312536242e-13	1.9408352014885028e-10	-124.74	-115.7	18.077	0.000021213	0.673925	0.202553	0.0011859	231	185	46	-0.2689012160031398	0.001175197325713813	-0.2318354994058609	-1.344878223429489
chr9_145603789_C_T	SNP	chr9:145603519-145604019	CC	L6_IT	L6 IT	269	0.11111112	28	28	-0.5326864	0.09948187	7.658157380702601e-7	0.00026847871704013083	-162.54	-157.1	10.899	0.000961982	0.651507	0.246179	0.0011555	314	256	58	-0.225762683165383	0.026520176097896662	-0.23176535964012146	-0.53693504957355
chr9_142724198_C_T	SNP	chr9:142724074-142724574	CC	L6_CT	L6 CT	123	0.122950815	29	30	-0.43500978	0.1157891	0.00033009229407456595	0.03921263415728398	-29.84	-19.85	19.985	7.80687e-6	0.724948	0.134016	0.00119689	68	59	9	-0.34397949157357	0.000491882722466783	-0.2315283864736557	-0.7250122994092613
chr13_110470911_C_T	SNP	chr13:110470710-110471210	CC	Astro	Astro	200	0.3791209	107	138	-0.31618977	0.03892389	2.285583659149995e-13	3.6901011699433225e-10	-2997.26	-2988.46	17.599	0.0000272769	0.58823	0.359049	0.00107499	4801	3300	1501	-0.12096805692937351	0.0014600039945017113	-0.2315133810043335	-0.8164985516386388
chr11_130442192_G_C	SNP	chr11:130441968-130442468	CC	L6b	L6b	223	0.4784946	70	89	-0.4628673	0.109333366	0.0001007131865550811	0.015749441723205315	-69.18	-52.88	32.608	1.12761e-8	0.715551	0.143658	0.00119674	168	149	19	-0.33280203070498565	1.306545943975252e-6	-0.23149008303880692	-1.104711635479659
chr8_15034623_G_C	SNP	chr8:15034358-15034858	CC	L6_IT	L6 IT	264	0.41269845	83	104	-0.31656402	0.07029563	0.000021935545822484286	0.004592139858226798	-76.93	-28.17	97.505	0.0	0.768154	0.0429321	0.00121841	195	186	9	-0.4470683815195452	0.0	-0.23148605227470398	-1.20460739707748
chr6_53336812_C_T	SNP	chr6:53336631-53337131	CC	L23_IT	L2/3 IT	180	0.27743903	79	91	-0.15376812	0.043706078	0.0006144288385607357	0.06180802156496152	-231.67	-224.78	13.777	0.000205815	0.617377	0.306483	0.00109884	378	264	114	-0.16825817764596362	0.007932234559917683	-0.2313726246356964	-0.5482196141327378
chr9_9904094_A_G	SNP	chr9:9903932-9904432	CC	L5_IT_A	L5 IT A	161	0.78467155	50	59	-0.28090933	0.0775259	0.0004737488302461317	0.05126660013803631	-65.39	-55.16	20.469	6.06056e-6	0.693513	0.180599	0.00123497	128	96	32	-0.29339146470932786	0.0003933148073726298	-0.23085610568523407	-0.717133301131542
chr7_156007386_T_C	SNP	chr7:156007143-156007643	CC	L6_CT	L6 CT	242	0.4959016	91	121	-0.41235706	0.074945875	4.609465554783224e-7	0.00017274665586011564	-78.02	-56.01	44.027	3.23819e-11	0.727566	0.130533	0.00119789	156	134	22	-0.34788118853419014	5.569840704886077e-9	-0.23083525896072388	-0.7320230853968327
chr22_38833625_C_A	SNP	chr22:38833346-38833846	CC	Micro-PVM	Micro-PVM	278	0.48255813	127	166	-0.21275689	0.05516558	0.00018115130159913502	0.02488100457348209	-41.88	-34.55	14.65	0.000129466	0.682031	0.188411	0.00119716	74	60	14	-0.28354560097054143	0.005425263647888591	-0.2307978868484497	-0.18552786778443642
chr4_43109271_G_A	SNP	chr4:43109063-43109563	CC	L23_IT	L2/3 IT	207	0.20731707	61	68	-0.18099457	0.035663508	1.4315196674046351e-6	0.00045894847002136876	-76.53	-58.72	35.623	2.39443e-9	0.724061	0.148957	0.00122364	160	133	27	-0.32937694297253894	3.106094064849417e-7	-0.23077396303415298	-1.4448197216581466
chr12_59810314_G_C	SNP	chr12:59810057-59810557	CC	L23_IT	L2/3 IT	256	0.057926826	19	19	-0.26532164	0.07125584	0.0003006544404101585	0.0365772015574285	-49.63	-37.74	23.777	1.08157e-6	0.746624	0.0941914	0.00121124	115	103	12	-0.38797612412903	0.00008454836359966432	-0.2307625636458397	-1.4949989073971903
chr4_192938447_A_G	SNP	chr4:192938158-192938658	CC	L5_IT_A	L5 IT A	288	0.5291971	101	129	-0.22158115	0.058797687	0.00028804381821321044	0.035444341911943976	-24.81	-8.91	31.801	1.7079e-8	0.753185	0.0564946	0.0012299	54	51	3	-0.4302259807459642	1.9173462700663377e-6	-0.23039039969444275	-0.7087861650959728
chr1_42400194_T_A	SNP	chr1:42399938-42400438	CC	Micro-PVM	Micro-PVM	255	0.15697674	51	54	-0.27790007	0.074684955	0.00029594260481158845	0.036162494358605406	-50.58	-39.23	22.708	1.88618e-6	0.725206	0.133719	0.00119701	122	105	17	-0.34431818843321593	0.000139399743593225	-0.23009411990642548	-1.847838093118185
chr8_107189502_A_T	SNP	chr8:107189271-107189771	CC	L6_CT	L6 CT	230	0.29508194	63	72	-0.331232	0.08370502	0.00016609417074796022	0.02328218588865158	-27.55	-18.3	18.496	0.0000170223	0.7413	0.117257	0.00119839	65	60	5	-0.36342549184270817	0.0009710761689709713	-0.2297579050064087	-0.9921627015203649
chr3_59926612_G_A	SNP	chr3:59926376-59926876	CC	Micro-PVM	Micro-PVM	235	0.12790698	42	44	-0.39507067	0.10654579	0.00030996057341316197	0.037418699188656694	-464.77	-449.24	31.053	2.51079e-8	0.681844	0.22432	0.00117447	851	626	225	-0.2524509912113039	2.7347807851996462e-6	-0.22959095239639282	-0.836693255854007
chr6_15968535_C_T	SNP	chr6:15968306-15968806	CC	L23_IT	L2/3 IT	228	0.07317073	22	24	-0.25263718	0.06455515	0.00015139342415770345	0.021662584055430176	-29.05	-11.9	34.298	4.72906e-9	0.756758	0.0384557	0.00124103	68	65	3	-0.45164104944369043	5.84423914688632e-7	-0.22865616530179977	-1.1395841613270468
chr1_61520235_G_A	SNP	chr1:61519983-61520483	CC	Micro-PVM	Micro-PVM	251	0.23546511	69	81	-0.49890336	0.08315319	1.894156486686968e-8	0.000010494306814498588	-117.88	-103.27	29.226	6.44127e-8	0.728643	0.143573	0.00122285	264	227	37	-0.3353928384712044	6.48387163576805e-6	-0.2286318987607956	-1.4286921159522352
chr1_3982541_A_G	SNP	chr1:3982231-3982731	CC	L23_IT	L2/3 IT	309	0.14634146	45	48	-0.44176143	0.050247565	1.2694388678711897e-14	2.5976293549712818e-11	-183.57	-160.32	46.492	9.20086e-12	0.715919	0.142965	0.0011971	526	475	51	-0.33354562432179435	1.7094580946674299e-9	-0.22860553860664368	-1.0651685414105116
chr7_156056358_G_A	SNP	chr7:156056296-156056796	CC	L23_IT	L2/3 IT	61	0.4390244	114	144	-0.16155455	0.03700193	0.000026980501375425815	0.0054373585400423665	-993.23	-979.73	26.989	2.04604e-7	0.587582	0.367628	0.00108499	1548	968	580	-0.11513384491368395	0.000018690887032106766	-0.2284880131483078	-0.8187853773851498
chr3_189334967_T_C	SNP	chr3:189334807-189335307	CC	L23_IT	L2/3 IT	159	0.7439024	71	84	-0.45369232	0.041705463	1.345349977775375e-19	6.550805018783411e-16	-346.97	-332.32	29.291	6.2275e-8	0.651103	0.246778	0.00115556	653	503	150	-0.22515511521014475	6.288009332466161e-6	-0.22810673713684082	-0.734225356450407
chr2_237806382_G_A	SNP	chr2:237806164-237806664	CC	L5_IT_A	L5 IT A	217	0.30291972	71	83	-0.44548583	0.08806261	2.114963404479758e-6	0.0006403686407051427	-75.67	-68.25	14.837	0.000117244	0.674507	0.223774	0.00114408	153	113	40	-0.25088641527539823	0.004999108505168468	-0.22794029116630554	-0.7143675956359079
chr2_223446782_C_T	SNP	chr2:223446432-223446932	CC	Micro-PVM	Micro-PVM	349	0.031976745	11	11	1.1635996	0.080461144	1.073560439650973e-28	2.436500915403831e-24	-16.73	-9.95	13.55	0.000232285	0.0470186	0.75533	0.00122863	89	2	87	0.4413987885066416	0.008747430716126289	-0.22792334854602814	-0.4635119338395886
chr12_66904765_C_T	SNP	chr12:66904583-66905083	CC	Micro-PVM	Micro-PVM	181	0.7063953	83	101	-0.25110894	0.058018066	0.000030043608446509867	0.005938584826065847	-100.99	-96.86	8.274	0.00402236	0.614052	0.311213	0.00109772	185	119	66	-0.16364987327954694	0.07398071646296299	-0.22752617299556732	-0.623802810384234
chr18_57719240_T_A	SNP	chr18:57718942-57719442	CC	Sst	Sst	297	0.8363636	53	54	-0.4996591	0.060466267	2.0800354335372298e-13	3.38991789047831e-10	-73.55	-64.65	17.785	0.0000247358	0.675791	0.191642	0.0011957	136	104	32	-0.2790699685163004	0.001342273728995132	-0.22745021432638168	-1.0794717925700672
chr4_186731819_C_A	SNP	chr4:186731513-186732013	CC	L6_IT	L6 IT	305	0.10317461	25	26	-0.47959083	0.11410751	0.0000667032634233406	0.011364364567500585	-35.91	-30.11	11.601	0.000659007	0.751651	0.120759	0.00118821	80	66	14	-0.36157999105924965	0.01990809480457864	-0.22736971080303192	-1.0832069585825637
chr4_26514699_C_T	SNP	chr4:26514469-26514969	CC	Vip	Vip	229	0.18670887	52	59	-0.29459265	0.084509484	0.0006972827448576601	0.06763887529048271	-215.33	-209.69	11.279	0.000784084	0.608915	0.317527	0.00109692	379	252	127	-0.15726186852495894	0.022729303076111255	-0.22729083895683289	-0.8012564242424854
chr1_195085310_C_T	SNP	chr1:195085083-195085583	CC	L6_IT	L6 IT	226	0.39682543	76	100	-0.22424212	0.061320342	0.00044962068329367275	0.04932678353729751	-69.5	-59.71	19.578	9.65858e-6	0.688149	0.169016	0.00121361	160	139	21	-0.30281976048952064	0.0005921955870802163	-0.2272207960486412	-1.0660926061461022
chr2_231675458_C_T	SNP	chr2:231675181-231675681	CC	Astro	Astro	276	0.21153846	66	77	-0.15820327	0.047739174	0.0011752019918813128	0.09676403328489648	-1143.5	-1135.06	16.874	0.0000399403	0.592334	0.33387	0.0010677	1978	1384	594	-0.13952865675380371	0.002022194352178393	-0.2270173579454422	-0.7616074974371825
chr4_132750288_G_A	SNP	chr4:132750038-132750538	CC	Pvalb	Pvalb	249	0.6212121	99	125	-0.20388484	0.055743843	0.0003782827322385962	0.04343038486721825	-62.59	-55.47	14.248	0.000160251	0.673698	0.21411	0.0011733	124	100	24	-0.258832990916955	0.006461935780469627	-0.22692954540252686	-1.1371182850546597
chr14_74039539_C_T	SNP	chr14:74039280-74039780	CC	L23_IT	L2/3 IT	258	0.30182925	85	99	-0.20552778	0.03696323	1.6572053780229187e-7	0.00007088506091562395	-113.25	-78.24	70.015	1.11022e-16	0.74917	0.0892497	0.00121366	275	247	28	-0.3935500919169719	3.695886119046583e-14	-0.22688160836696625	-1.6492727684615505
chr8_1829764_AAAAT_A	Indel	chr8:1829477-1829977	CC	L5_IT_B	L5 IT B	286	0.25182483	60	69	-0.32715067	0.07039657	0.000011065167871021959	0.0025986149152028453	-38.32	-33.37	9.888	0.00166389	0.675858	0.231513	0.00117981	68	50	18	-0.24485298736679922	0.039749032090273514	-0.2265794798731804	-1.0383286356425803
chr15_36799317_T_C	SNP	chr15:36799129-36799629	CC	Oligo	Oligo	187	0.60055864	117	143	-0.49969855	0.05500175	1.1351104263487288e-15	2.8583980391181633e-12	-6358.34	-6293.5	129.688	0.0	0.638381	0.266885	0.00115036	11810	9028	2782	-0.2051860999971279	0.0	-0.22638636827468872	-0.2507775566038427
chr14_26192677_C_T	SNP	chr14:26192409-26192909	CC	L23_IT	L2/3 IT	267	0.1859756	58	61	-0.2586946	0.0487582	5.209182132411598e-7	0.00019236181326525781	-318.27	-301.01	34.533	4.1907e-9	0.658641	0.23639	0.0011557	643	495	148	-0.23588624304633027	5.222303873665108e-7	-0.22627663612365723	-0.7688168885277885
chr14_59280747_C_T	SNP	chr14:59280429-59280929	CC	Micro-PVM	Micro-PVM	317	0.40406975	108	139	-0.89259154	0.06510496	6.959067429539025e-27	1.1575699795088823e-22	-362.44	-243.65	237.579	0.0	0.760325	0.0674086	0.00125824	1616	1551	65	-0.4185624456950884	0.0	-0.2262277714908123	-2.475700718242474
chr8_80262957_G_A	SNP	chr8:80262746-80263246	CC	L23_IT	L2/3 IT	210	0.11585365	33	38	-0.22740309	0.058444913	0.00016447297842915677	0.0231120953832905	-150.72	-143.0	15.439	0.0000851895	0.648884	0.260832	0.00116518	261	188	73	-0.2132819473330138	0.003831830815399925	-0.2260534092783928	-1.2501320965504723
chr17_54502913_AATTGCATGAGTCAATTGCATG_A	Indel	chr17:54502682-54503182	CC	L23_IT	L2/3 IT	230	0.28353658	80	93	-0.3251706	0.034374855	3.3376318038207215e-16	9.221991170998156e-13	-60.14	-49.01	22.275	2.36303e-6	0.729007	0.153646	0.00121468	106	85	21	-0.3259270630700853	0.00017049078263211068	-0.2258147895336151	-1.2658998476800043
chr16_59614003_A_G	SNP	chr16:59613755-59614255	CC	L6_CT	L6 CT	247	0.25409836	56	62	-0.41369888	0.094444096	0.00003646166521828518	0.006960704576469328	-112.75	-109.0	7.489	0.00620804	0.625859	0.292557	0.00112911	211	158	53	-0.18145480914966639	0.09872494011264611	-0.2255123257637024	-0.6883148603123622
chr6_81751711_C_T	SNP	chr6:81751491-81751991	CC	Oligo	Oligo	219	0.4944134	134	177	-0.4802877	0.05685885	4.189787344674669e-14	7.779891131177143e-11	-1305.8	-1253.77	104.066	0.0	0.686496	0.173131	0.00120973	3220	2775	445	-0.29859753125483496	0.0	-0.22547031566500664	-1.8619688918162765
chr2_107320468_C_T	SNP	chr2:107320038-107320538	CC	L23_IT	L2/3 IT	429	0.402439	103	132	-0.39976808	0.04436737	3.8744404271792155e-15	8.763535936871849e-12	-653.12	-608.46	89.309	0.0	0.674723	0.207451	0.00118041	1286	1020	266	-0.2648411764572522	0.0	-0.22505730390548706	-0.5790029037039217
chr6_136077824_C_T	SNP	chr6:136077592-136078092	CC	L23_IT	L2/3 IT	231	0.08841463	29	29	-0.22831106	0.060953155	0.0002778539926572136	0.034505974795418295	-225.19	-221.32	7.732	0.00542515	0.621287	0.300268	0.00111759	354	242	112	-0.17417245850763113	0.0903901393289338	-0.22498057037591934	-1.2736877215166433
chr13_91014731_C_T	SNP	chr13:91014437-91014937	CC	L6_IT	L6 IT	293	0.35714287	70	90	-0.27759925	0.06373491	0.00003811293941200622	0.007223514289613304	-131.75	-124.99	13.525	0.000235413	0.651952	0.245814	0.00115554	300	242	58	-0.2261936852141872	0.008843463563713131	-0.22483596950769424	-1.0400790851640422
chr13_61621237_A_G	SNP	chr13:61620916-61621416	CC	L23_IT	L2/3 IT	320	0.11890244	36	39	-0.3325267	0.06291336	5.697100366357328e-7	0.0002078997005652316	-262.04	-256.54	11.008	0.000907331	0.609218	0.317106	0.001097	439	313	126	-0.15767269335567252	0.025384074092269282	-0.2247266173362732	-0.41536878825351253
chr10_14765783_G_T	SNP	chr10:14765501-14766001	CC	Micro-PVM	Micro-PVM	281	0.09883721	31	34	-0.80159515	0.103284284	2.3379908522568107e-12	3.111594235156789e-9	-78.47	-47.84	61.267	4.996e-15	0.777597	0.0433765	0.00124915	369	355	14	-0.4471645552505653	1.4144880765408606e-12	-0.2244359664618969	-1.9038242264514333
chr17_41845313_A_G	SNP	chr17:41845061-41845561	CC	Pvalb	Pvalb	251	0.27575758	80	91	-0.26083362	0.068513915	0.00022223480776692808	0.0291014287083276	-443.96	-435.86	16.204	0.0000568783	0.607905	0.318394	0.00109781	722	479	243	-0.15627297449311722	0.00272912346027466	-0.22409465909004211	-0.4774312505626965
chr11_68021300_G_A	SNP	chr11:68021019-68021519	CC	Oligo	Oligo	280	0.0698324	24	25	-0.43700588	0.10444952	0.000051303951801320634	0.00919957318409873	-757.36	-751.38	11.958	0.000544146	0.622854	0.297115	0.00112285	1371	1029	342	-0.17703803062929296	0.0171771941766682	-0.22396919876337051	-1.2248657949271928
chr7_154972095_G_A	SNP	chr7:154971883-154972383	CC	L23_IT	L2/3 IT	211	0.45426828	114	149	-0.25412065	0.031201508	4.1021468409743754e-13	6.316424029067177e-10	-157.75	-115.54	84.42	0.0	0.739092	0.120035	0.00119739	335	286	49	-0.36028258918646483	0.0	-0.22395242005586624	-1.1210148908064979
chr21_34833380_G_A	SNP	chr21:34833105-34833605	CC	L23_IT	L2/3 IT	274	0.2652439	76	87	-0.22924748	0.045154992	1.4201750013873459e-6	0.00045581609373686614	-749.11	-713.7	70.823	0.0	0.646181	0.263002	0.00116528	1306	933	373	-0.21072710334443123	0.0	-0.2239421010017395	-0.3976550161275156
chr6_32433384_T_G	SNP	chr6:32433146-32433646	CC	Micro-PVM	Micro-PVM	237	0.10174418	32	35	-0.62153083	0.1065513	4.19424711807864e-8	0.000021134562441808142	-201.52	-195.71	11.617	0.000653494	0.588565	0.358289	0.0010744	352	226	126	-0.12160058467303303	0.01977881057339907	-0.22385472059249878	-0.3484644142895453
chr22_27574169_G_T	SNP	chr22:27574008-27574508	CC	Oligo	Oligo	160	0.19553073	64	70	-0.58310366	0.07312349	5.786454996528877e-13	8.693709575881676e-10	-357.18	-250.8	212.753	0.0	0.759158	0.0540587	0.0012223	3243	3189	54	-0.43352485260078893	0.0	-0.2237036507576704	-2.19782309057082
chr11_130442192_G_C	SNP	chr11:130441968-130442468	CC	L5_IT_B	L5 IT B	223	0.47445256	101	130	-0.3018747	0.057373498	9.114933358825688e-7	0.00031099071497536285	-82.59	-59.47	46.242	1.0453e-11	0.725651	0.132448	0.00119781	205	171	34	-0.3456495113034743	1.927455110629142e-9	-0.22368548065423965	-0.931281251365587
chr9_149266943_C_T	SNP	chr9:149266671-149267171	CC	L6_CT	L6 CT	271	0.6475409	70	86	-0.3074965	0.07323536	0.0000706117651661225	0.011887122753929743	-49.71	-45.98	7.469	0.00627782	0.637961	0.26639	0.00115853	101	75	26	-0.20543516842464926	0.09944207387405345	-0.22365789115428925	-0.7575418280543872
chr3_9047907_A_G	SNP	chr3:9047709-9048209	CC	Oligo	Oligo	197	0.19553073	64	70	-0.3368777	0.072398454	7.713144540879352e-6	0.001920146375285645	-4019.9	-3997.83	44.145	3.04949e-11	0.630936	0.271017	0.00116625	6897	5054	1843	-0.19952203717932088	5.267002504782174e-9	-0.223544679582119	-0.9655588052715818
chr20_63726339_C_T	SNP	chr20:63726136-63726636	CC	L6_CT	L6 CT	202	0.2377049	47	58	-0.3932702	0.07436038	1.0944685401284317e-6	0.00036453758568873694	-43.39	-32.18	22.428	2.18114e-6	0.717887	0.143499	0.00119314	101	90	11	-0.3334091800888336	0.00015868538736836386	-0.22285929322242737	-0.5410923856870696
chr8_138949659_A_AGGT	Indel	chr8:138949450-138949950	CC	L6_IT	L6 IT	208	0.7976191	49	51	-0.4028125	0.08733616	0.000014511653439705979	0.0032607981298631745	-97.15	-86.04	22.223	2.42809e-6	0.679571	0.199937	0.00118559	222	176	46	-0.2726717664876272	0.00017459918412560747	-0.22281039506196976	-1.2875750312115397
chr6_25271423_G_A	SNP	chr6:25271132-25271632	CC	Micro-PVM	Micro-PVM	290	0.3633721	100	125	-0.22367397	0.067413986	0.0011810278017356434	0.09709744064781158	-1160.83	-1154.72	12.231	0.000469912	0.588789	0.373864	0.00109276	1775	1033	742	-0.11163160557334784	0.015333021014340543	-0.22279810905456543	-0.09132061707106431
chr11_20941999_G_A	SNP	chr11:20941717-20942217	CC	L23_IT	L2/3 IT	281	0.27439022	78	90	-0.35210416	0.041952334	1.0881496626195375e-13	1.872541079595931e-10	-188.47	-126.03	124.881	0.0	0.750808	0.0703486	0.00122421	585	549	36	-0.41432986107643777	0.0	-0.22264590859413147	-1.0604708668479101
chr13_35558067_A_C	SNP	chr13:35557698-35558198	CC	Sst	Sst	368	0.28484848	78	94	-0.20811653	0.06211364	0.0010761386162419946	0.09114695658110045	-54.68	-47.08	15.198	0.0000968236	0.674897	0.205464	0.00118311	115	91	24	-0.2666139231519797	0.004263478111701935	-0.22258954495191574	-0.8946808774507771
chr5_10798435_A_C	SNP	chr5:10798201-10798701	CC	L5_IT_A	L5 IT A	233	0.4160584	89	114	-0.25864986	0.06472323	0.00012874975587486853	0.01910651728007564	-44.55	-39.93	9.249	0.00235592	0.646049	0.253264	0.00115535	86	63	23	-0.2183805860695887	0.051043189372165926	-0.2222025766968727	-1.382030077738848
chr15_75400404_G_C	SNP	chr15:75400150-75400650	CC	L6_IT	L6 IT	253	0.26190478	54	66	-0.4174237	0.073272996	1.852210531185006e-7	0.00007806045022363932	-94.03	-76.89	34.292	4.74215e-9	0.686796	0.172361	0.00121032	173	135	38	-0.29938358181333563	5.859334421855175e-7	-0.2221570536494255	-0.7995711454023149
chr4_5990907_G_C	SNP	chr4:5990595-5991095	CC	L5_IT_A	L5 IT A	311	0.580292	87	115	-0.51588297	0.07037201	8.259172936856392e-11	7.950430740777853e-8	-60.42	-45.76	29.325	6.11989e-8	0.728617	0.128651	0.00119883	142	120	22	-0.3499290770214215	6.18932975791014e-6	-0.22207561507821083	-1.6508399763839015
chr4_10079946_C_CTG	Indel	chr4:10079784-10080284	CC	Astro	Astro	161	0.26923078	85	98	0.14138676	0.03824625	0.00031414247620088125	0.037796186011423386	-153.31	-149.58	7.459	0.00631118	0.34944	0.590492	0.0010789	269	105	164	0.12822842503500254	0.09978812401217993	-0.22206810116767883	-0.42829643326531674
chr8_26191804_T_C	SNP	chr8:26191597-26192097	CC	L23_IT	L2/3 IT	206	0.33231705	94	109	-0.17224889	0.031327	2.195181976387593e-7	0.00009036395789395993	-50.18	-31.81	36.742	1.34854e-9	0.746333	0.0951977	0.00121063	116	105	11	-0.3868755471428434	1.8232460956886108e-7	-0.22204750031232834	-0.9662001827729019
chr5_128361106_C_T	SNP	chr5:128360852-128361352	CC	L5_IT_B	L5 IT B	253	0.67153287	73	90	-0.21592842	0.0560951	0.00021718922954594308	0.028599787444835077	-66.64	-60.68	11.928	0.000553028	0.664984	0.230959	0.00115152	123	101	22	-0.24221685977791002	0.017392055557063885	-0.22182157635688782	-0.8442485043486125
chr14_14393886_T_A	SNP	chr14:14393676-14394176	CC	Micro-PVM	Micro-PVM	209	0.76744187	70	80	-0.31624135	0.07502033	0.00004675070539265578	0.008537595822746043	-275.4	-270.58	9.634	0.00191046	0.628901	0.286193	0.00113553	478	323	155	-0.18725289423818758	0.04392713812721349	-0.22173288464546204	-0.3335135696309073
chr11_34638444_C_T	SNP	chr11:34638333-34638833	CC	L23_IT	L2/3 IT	110	0.10670731	34	35	-0.2088112	0.06233904	0.001082045732071707	0.09148921756947662	-119.56	-90.24	58.652	1.87628e-14	0.737458	0.131218	0.00122802	247	210	37	-0.3489448309841644	4.967314391794973e-12	-0.22150779888033867	-1.4804919102568208
chr22_35617291_A_G	SNP	chr22:35617043-35617543	CC	L6_CT	L6 CT	247	0.22540982	51	55	-0.42005026	0.091825195	0.00001770622049403771	0.0038483588471351932	-73.25	-57.3	31.913	1.61256e-8	0.70601	0.160643	0.00118874	206	179	27	-0.31463976931943927	1.8183943374043391e-6	-0.22113136947155	-1.2654998380156692
chr15_99467472_C_T	SNP	chr15:99467297-99467797	CC	L23_IT	L2/3 IT	174	0.21036585	62	69	-0.3139841	0.052794594	2.7560709983824415e-8	0.000014612856493187613	-395.02	-384.62	20.802	5.09337e-6	0.634163	0.277913	0.00114437	700	503	197	-0.19529622531455715	0.0003372018884045808	-0.22106178104877472	-0.5551042092537875
chr10_90264970_A_G	SNP	chr10:90264763-90265263	CC	L6_IT	L6 IT	206	0.718254	63	71	-0.21758935	0.06234987	0.0007806074388475869	0.07321101198091372	-27.08	-20.06	14.036	0.000179384	0.722487	0.151801	0.0012221	61	54	7	-0.32637185915853817	0.00708977402987013	-0.22082658857107162	-1.2066519884936744
chr1_117622214_G_A	SNP	chr1:117621977-117622477	CC	L6_IT	L6 IT	236	0.23809525	50	60	-0.44265467	0.08044715	4.166262600487407e-7	0.00015817333496951957	-69.58	-54.82	29.53	5.50468e-8	0.718413	0.142747	0.00119342	202	187	15	-0.3342387012866366	5.61736196478366e-6	-0.22039112448692322	-0.324352180133273
chr11_74603614_T_C	SNP	chr11:74603381-74603881	CC	Oligo	Oligo	232	0.5446927	121	163	-1.0242116	0.059203334	4.6028242497348474e-36	5.359430496222458e-31	-1228.17	-1106.77	242.789	0.0	0.744526	0.0718617	0.00124717	8385	8139	246	-0.4119760133573791	0.0	-0.22038793843239546	-3.57946164333021
chr10_28600533_T_C	SNP	chr10:28600333-28600833	CC	Oligo	Oligo	199	0.7625698	74	85	-0.4680282	0.059086125	7.748149601181541e-13	1.1377707882432269e-9	-1502.81	-1426.51	152.604	0.0	0.708605	0.157589	0.00118883	3525	2991	534	-0.31806731517419884	0.0	-0.22026119194924831	-2.483680531876672
chr6_6720863_A_C	SNP	chr6:6720658-6721158	CC	L23_IT	L2/3 IT	204	0.3384146	90	111	-0.19623454	0.04126241	5.554483954312578e-6	0.0014535179204621692	-625.7	-607.94	35.513	2.53302e-9	0.62605	0.29075	0.00113058	1032	725	307	-0.18286431064572428	3.269405339801193e-7	-0.22023296356201172	-0.6787663570499707
chr11_12379196_T_C	SNP	chr11:12378896-12379396	CC	L23_IT	L2/3 IT	299	0.103658535	31	34	-0.33244857	0.05589672	2.7525293599843892e-8	0.000014596245840548	-658.25	-653.0	10.513	0.0011855	0.601293	0.339849	0.00110845	1062	711	351	-0.13889721211039352	0.030993453689489806	-0.22020840644836426	-0.4314149979710384
chr2_217880814_G_A	SNP	chr2:217880507-217881007	CC	L5_IT_A	L5 IT A	306	0.56569344	98	119	-0.4301153	0.07175646	3.8545113145100825e-8	0.000019630417363433168	-45.48	-37.24	16.491	0.0000488832	0.673965	0.203003	0.00118548	110	92	18	-0.2685172092938397	0.0024011092877099503	-0.21999461948871613	-1.3118748772338156
chr14_89561353_G_A	SNP	chr14:89561149-89561649	CC	L5_IT_B	L5 IT B	203	0.19343066	51	53	-0.53204834	0.083305754	6.612608767146675e-9	4.117441418986173e-6	-80.72	-32.81	95.824	0.0	0.760078	0.0517036	0.0012245	199	178	21	-0.4363084849422554	0.0	-0.2199660837650299	-0.9560682933442592
chr2_107044206_C_G	SNP	chr2:107043924-107044424	CC	L23_IT	L2/3 IT	281	0.018292682	6	6	-0.46145234	0.10856344	0.000042406071492027434	0.007884233492665387	-108.44	-102.63	11.621	0.00065196	0.677828	0.190036	0.00119939	232	195	37	-0.28103020749794894	0.019744152719747603	-0.21978335082530975	-1.513504180554253
chr4_7935037_G_T	SNP	chr4:7934768-7935268	CC	Oligo	Oligo	268	0.12290502	40	44	-0.5618589	0.079721786	8.482961712909656e-11	8.149945742584278e-8	-1777.87	-1748.5	58.738	1.79856e-14	0.673897	0.202244	0.00118603	3803	3112	691	-0.2691650088284876	4.770634752399346e-12	-0.21964213997125626	-1.734388896682811
chr13_34791979_G_T	SNP	chr13:34791708-34792208	CC	L23_IT	L2/3 IT	270	0.47865853	123	157	-0.10628368	0.029811328	0.0005230071109218643	0.05506566191829015	-192.37	-171.53	41.671	1.07986e-10	0.66749	0.228698	0.00115088	377	285	92	-0.24481024070842278	1.722880909153734e-8	-0.21953528374433517	-1.1600573322480419
chr17_19709623_A_G	SNP	chr17:19709317-19709817	CC	L5_IT_B	L5 IT B	305	0.33211678	73	91	-0.30765218	0.06565022	9.49026801930431e-6	0.002288303199831302	-56.36	-46.27	20.176	7.06367e-6	0.679897	0.183648	0.00121884	111	91	20	-0.2873324493801713	0.0004502200829556908	-0.21949704736471176	-1.0929819640135097
chr8_94394368_C_T	SNP	chr8:94394130-94394630	CC	Oligo	Oligo	237	0.4916201	130	176	-0.16307434	0.040122792	0.0000813345297015714	0.013295670463897515	-536.11	-524.25	23.718	1.11533e-6	0.630559	0.271378	0.00116606	982	711	271	-0.1991164571361414	0.00008688983276926545	-0.21945863217115402	-1.1878244585897315
chr12_117021050_C_T	SNP	chr12:117020828-117021328	CC	L23_IT	L2/3 IT	221	0.13109756	39	43	-0.29589105	0.049147878	1.950103651810444e-8	0.00001076529974111342	-396.6	-373.42	46.377	9.75786e-12	0.672546	0.219346	0.00114782	729	569	160	-0.25406663587071077	1.80661552312069e-9	-0.2194458246231079	-0.16237320876930583
chr3_101779705_C_A	SNP	chr3:101779434-101779934	CC	OPC	OPC	270	0.64606744	102	126	-0.49315885	0.05967689	1.210509905197541e-13	2.0676874654700618e-10	-340.35	-307.63	65.448	5.55112e-16	0.679899	0.198895	0.00118699	716	572	144	-0.2736727833826813	1.7434377259903835e-13	-0.21938008069992065	-0.559071949614389
chr9_96604014_A_G	SNP	chr9:96603777-96604277	CC	Oligo	Oligo	236	0.93016756	24	25	-0.30137518	0.05433961	1.4841004218018033e-7	0.00006438043736478784	-34.31	-15.0	38.613	5.16632e-10	0.757953	0.0505263	0.00122787	83	79	4	-0.43750452237923715	7.456225354990301e-8	-0.21932040434330702	-3.6115212917506234
chr10_70525696_A_G	SNP	chr10:70525504-70526004	CC	L6_IT	L6 IT	191	0.47222224	87	119	-0.4816498	0.05779589	1.5222698952647007e-12	2.102228624819612e-9	-185.76	-133.38	104.78	0.0	0.751197	0.121015	0.00118844	439	393	46	-0.361255061842763	0.0	-0.21918466687202454	-0.5586025476709373
chr8_21414882_A_C	SNP	chr8:21414619-21415119	CC	L23_IT	L2/3 IT	262	0.31707317	90	104	-0.3551056	0.04233878	1.122001230421828e-13	1.9261531776647533e-10	-686.5	-642.15	88.683	0.0	0.684653	0.179259	0.00120409	1425	1162	263	-0.2925031716193316	0.0	-0.21913036704063416	-0.7980413999813271
chr11_94610318_C_T	SNP	chr11:94610047-94610547	CC	OPC	OPC	270	0.5898876	117	146	-0.42191413	0.057166304	1.4933814579337554e-11	1.6809421348870908e-8	-355.8	-337.61	36.394	1.61239e-9	0.655151	0.241145	0.00115614	786	640	146	-0.23095383667895425	2.1532068761933257e-7	-0.21909883618354797	-0.9810538654999788
chr4_60449736_G_A	SNP	chr4:60449524-60450024	CC	Oligo	Oligo	211	0.18994413	61	68	-0.5383323	0.07041247	3.488222863276546e-12	4.472391857176724e-9	-1324.29	-1291.81	64.943	7.77156e-16	0.683784	0.17448	0.00120538	3394	2949	445	-0.29670590867145774	2.401729736117474e-13	-0.21905645355582237	-1.4723240760766454
chr5_135778346_G_A	SNP	chr5:135778073-135778573	CC	L5_IT_A	L5 IT A	272	0.4379562	93	120	-0.53564143	0.06812006	6.5379912175311984e-12	7.939782191554243e-9	-53.56	-29.64	47.825	4.65938e-12	0.75034	0.0710549	0.00122425	163	156	7	-0.4134948366492171	9.032974124786448e-10	-0.21892425417900085	-0.9982827969379191
chr12_10591404_AC_A	Indel	chr12:10591237-10591737	CC	L6_CT	L6 CT	166	0.63524586	72	89	-0.44514573	0.08143823	5.338863642651795e-7	0.0001964733366909222	-22.75	-10.91	23.692	1.13048e-6	0.756536	0.0546712	0.00122539	72	63	9	-0.43260513466843	0.00008795583199320178	-0.2187260389328003	-1.16051577657954
chr13_40829813_T_A	SNP	chr13:40829515-40830015	CC	L6_IT	L6 IT	297	0.37698415	77	95	-0.26871392	0.0665759	0.00012142166836927388	0.01823987036117119	-59.51	-51.0	17.012	0.0000371506	0.677754	0.190124	0.0011991	110	85	25	-0.2809323430251717	0.0019018225425813358	-0.21864749491214752	-0.5480544331651291
chr15_89930296_T_C	SNP	chr15:89929953-89930453	CC	L23_IT	L2/3 IT	342	0.7256097	81	90	-0.19552314	0.044071637	0.00002040922531682494	0.004326553823593342	-921.54	-911.4	20.281	6.68614e-6	0.598808	0.332335	0.00110343	1455	988	467	-0.14308919253004104	0.00042888007654854433	-0.21862709522247314	-0.2757004505238434
chr6_103382981_G_C	SNP	chr6:103382711-103383211	CC	L23_IT	L2/3 IT	269	0.24390243	70	80	-0.1984313	0.042773593	8.994657294301458e-6	0.0021875832856445964	-106.83	-51.21	111.232	0.0	0.759695	0.0514724	0.00122542	265	250	15	-0.4365452802960277	0.0	-0.21845389157533646	-0.9696359815726228
chr3_160651543_C_A	SNP	chr3:160651267-160651767	CC	L6_IT	L6 IT	275	0.6230159	76	95	-0.42710364	0.06162244	8.728762362870399e-10	6.705269372504752e-7	-46.8	-19.37	54.865	1.29119e-13	0.764895	0.0451829	0.00122974	115	109	6	-0.4442240061110172	3.0871337331398986e-11	-0.21834173053503036	-1.1966220218540626
chr20_23691676_T_C	SNP	chr20:23691505-23692005	CC	Micro-PVM	Micro-PVM	170	0.22093023	69	76	-0.4097127	0.077639274	5.442160682251906e-7	0.00019986962013822054	-710.02	-674.28	71.498	0.0	0.677759	0.19012	0.00119913	1743	1385	358	-0.28093720437987324	0.0	-0.21832364797592163	-0.4479455320258979
chr9_145495498_A_C	SNP	chr9:145495236-145495736	CC	L6_CT	L6 CT	261	0.27049178	56	66	-0.5951536	0.08283058	3.492389449629704e-10	2.931703441974538e-7	-28.61	-4.77	47.683	5.01055e-12	0.773794	0.0174017	0.00122655	91	90	1	-0.47800582081019904	9.673335122857605e-10	-0.21821235865354538	-0.9601445829965447
chr16_67370070_T_C	SNP	chr16:67369717-67370217	CC	Pvalb	Pvalb	352	0.23939393	66	79	-0.3285951	0.06795442	3.94643693798099e-6	0.0010869656048065912	-48.34	-19.39	57.896	2.76446e-14	0.773986	0.0458145	0.00126148	119	112	7	-0.4441150621401182	7.1795962437607585e-12	-0.21818559244275093	-1.4854732004911788
chr7_22836811_C_G	SNP	chr7:22836543-22837043	CC	Micro-PVM	Micro-PVM	267	0.19186047	60	66	-0.4554552	0.09364708	3.3208497082661495e-6	0.0009384268543912667	-657.75	-637.72	40.063	2.45902e-10	0.673993	0.211299	0.00117706	1395	1114	281	-0.2613228177821555	3.728428557512279e-8	-0.21803996711969376	-2.0097668997801845
chr4_10273031_A_T	SNP	chr4:10272683-10273183	CC	Astro	Astro	347	0.23076923	74	84	-0.2517389	0.047745448	5.071804065227326e-7	0.00018784567831507673	-414.09	-403.19	21.808	3.01303e-6	0.623872	0.311752	0.0011264	661	459	202	-0.16679777346455416	0.0002117931773833959	-0.21789290010929108	-0.5904727085648598
chr16_20134448_G_A	SNP	chr16:20134151-20134651	CC	OPC	OPC	296	0.12921348	45	46	-0.6523339	0.09764974	5.823724471862651e-10	4.667468987007536e-7	-123.39	-74.52	97.742	0.0	0.744665	0.0613741	0.00124273	381	362	19	-0.42385716772300497	0.0	-0.21770109236240387	-0.9896897731116723
chr21_30676202_A_G	SNP	chr21:30675819-30676319	CC	Astro	Astro	382	0.1510989	50	55	-0.29529172	0.07027293	0.0000472288530441611	0.008609799233952107	-228.31	-218.34	19.939	7.99513e-6	0.666691	0.229695	0.00115021	422	317	105	-0.24375436474911477	0.0005023290782115919	-0.2176409214735031	-0.6721842381815496
chr17_75921976_T_C	SNP	chr17:75921700-75922200	CC	L6_CT	L6 CT	275	0.6721311	65	80	-0.5481739	0.06851925	9.398303824784273e-12	1.1051295245815078e-8	-49.05	-42.74	12.618	0.000382061	0.673824	0.212298	0.00117627	105	85	20	-0.2604189942242716	0.013037453928536615	-0.217638298869133	-1.0776075003035084
chr15_86642108_A_G	SNP	chr15:86641871-86642371	CC	L6b	L6b	236	0.4516129	64	84	-0.6346657	0.09602722	2.6749036437248722e-8	0.00001423605301282574	-48.13	-21.45	53.359	2.77778e-13	0.762169	0.0228997	0.00123876	172	164	8	-0.4708309603987524	6.370994786434292e-11	-0.21753685176372528	-0.9986864014566612
chr3_16205139_C_T	SNP	chr3:16205122-16205622	CC	L23_IT	L2/3 IT	16	0.13109756	41	43	-0.39558575	0.054531362	4.328576146779631e-11	4.43170572492871e-8	-83.25	-41.66	83.192	0.0	0.767852	0.0424284	0.00121888	360	342	18	-0.44763738577410983	0.0	-0.21744178980588913	-1.2949003542941726
chr11_127529031_T_A	SNP	chr11:127528781-127529281	CC	L23_IT	L2/3 IT	249	0.3567073	98	117	-0.11725533	0.031554133	0.0003087621621606177	0.037311203447059425	-220.36	-213.41	13.895	0.000193288	0.603288	0.324422	0.00109505	398	279	119	-0.15029804572549615	0.007535569437065776	-0.21742279827594757	-0.5818579342745439
chr5_140867305_C_A	SNP	chr5:140866971-140867471	CC	Astro	Astro	333	0.2967033	99	108	-0.37694767	0.06902818	2.1402286251007362e-7	0.00008848656011259639	-3997.57	-3969.55	56.04	7.10543e-14	0.59907	0.320516	0.00108977	6789	4878	1911	-0.15145619876770633	1.7553071536129882e-11	-0.21727922558784485	-0.9019111593990135
chr16_5806702_G_C	SNP	chr16:5806304-5806804	CC	L5_IT_A	L5 IT A	397	0.37226278	85	102	-0.24978821	0.06193411	0.0001126985609283187	0.017216305506830194	-58.42	-37.96	40.906	1.59769e-10	0.744281	0.10796	0.00120353	121	96	25	-0.37332221754175166	2.4890430656854904e-8	-0.21699316799640656	-0.5855028300837287
chr9_127784791_G_A	SNP	chr9:127784592-127785092	CC	L5_IT_B	L5 IT B	198	0.10948905	28	30	-0.40719193	0.1126548	0.00048825652533840614	0.05239459223326791	-23.01	-5.29	35.435	2.63658e-9	0.779001	0.0220318	0.00126034	84	83	1	-0.4724957579764524	3.393096234784176e-7	-0.2169240266084671	-1.4779605191090093
chr18_10868194_T_C	SNP	chr18:10867885-10868385	CC	L5_IT_A	L5 IT A	308	0.2919708	66	80	-0.39753276	0.08907285	0.00002264325150015009	0.004713790904376991	-249.08	-241.24	15.673	0.0000752907	0.62915	0.285761	0.00113652	428	311	117	-0.1876625158075485	0.0034564369231508984	-0.2167588174343109	-0.44196249872575877
chr15_19140643_G_C	SNP	chr15:19140422-19140922	CC	Astro	Astro	220	0.46978024	140	171	-0.20686112	0.050732177	0.00007652996440595719	0.012665081310466626	-442.64	-400.13	85.032	0.0	0.667505	0.228662	0.0011509	806	614	192	-0.24484443189717986	0.0	-0.21651024371385574	-0.8139003713793086
chr16_29425931_G_A	SNP	chr16:29425467-29425967	CC	L5_IT_B	L5 IT B	463	0.81751823	45	50	-0.558994	0.06867846	1.7329645934677159e-12	2.3660475257673615e-9	-45.62	-32.93	25.378	4.71364e-7	0.736474	0.132572	0.0012276	90	81	9	-0.3474511130596079	0.000039942926356650715	-0.2162618339061737	-0.5468505020613242
chr15_61053986_T_C	SNP	chr15:61053791-61054291	CC	Sst	Sst	194	0.45454544	115	150	-0.19710508	0.059465595	0.0012112786376166915	0.09876174743386676	-66.63	-55.24	22.791	1.806e-6	0.692048	0.159865	0.00124365	141	117	24	-0.31234586160793415	0.0001340975310630688	-0.21623221039772034	-1.3743860486362605
chr18_36882597_G_A	SNP	chr18:36882342-36882842	CC	L6_IT	L6 IT	254	0.46428573	88	117	-0.3199122	0.065448806	4.985267130263948e-6	0.0013252170657415355	-25.79	-10.58	30.419	3.48159e-8	0.761276	0.0410303	0.00123309	67	63	4	-0.44885955650603765	3.6908974795701056e-6	-0.21621119230985641	-1.0887111705369732
chr2_163950767_T_A	SNP	chr2:163950538-163951038	CC	Pvalb	Pvalb	228	0.35151514	96	116	-0.27428994	0.06822035	0.00010135504204357065	0.015827633388767443	-22.02	-17.23	9.576	0.00197176	0.682613	0.187062	0.00119793	61	53	8	-0.284905855635726	0.04493853061850428	-0.2160722017288208	-0.971129408441856
chr21_40215745_A_C	SNP	chr21:40215554-40216054	CC	Vip	Vip	190	0.35126582	94	111	-0.32192615	0.0774572	0.00006286353688620017	0.010836491002517611	-128.89	-105.8	46.186	1.07547e-11	0.682954	0.185251	0.00119965	300	252	48	-0.2866275821954492	1.979304551675085e-9	-0.2158082127571106	-0.5673165974709315
chr20_20476644_T_C	SNP	chr20:20476380-20476880	CC	L6_IT	L6 IT	263	0.55158734	87	113	-0.3414685	0.0493435	9.156707670150162e-10	7.002373862623278e-7	-49.73	-15.54	68.373	1.11022e-16	0.77043	0.0343823	0.00123814	132	126	6	-0.45727910719058346	3.695886119046583e-14	-0.21572306752204895	-1.1508305434984245
chr6_6720863_A_C	SNP	chr6:6720658-6721158	CC	L5_IT_B	L5 IT B	204	0.35036495	77	96	-0.37102917	0.05885232	9.600642621507511e-9	5.742312135348574e-6	-176.12	-169.03	14.188	0.000165413	0.626404	0.290228	0.00113114	297	206	91	-0.18337566220686163	0.006631702183776582	-0.21567058563232422	-0.848386024358059
chr15_75806908_A_G	SNP	chr15:75806586-75807086	CC	Micro-PVM	Micro-PVM	321	0.26744187	77	92	-0.4125097	0.07573469	2.5280855946247704e-7	0.0001021242528365702	-224.86	-204.7	40.323	2.15315e-10	0.682741	0.186704	0.00119822	511	428	83	-0.2852607122934746	3.291448469461727e-8	-0.21530883014202118	-1.0943566894599548
chr2_85713545_G_A	SNP	chr2:85713146-85713646	CC	L23_IT	L2/3 IT	398	0.12804878	39	42	-0.4359078	0.060409877	5.272019755465495e-11	5.306838270452635e-8	-161.26	-123.85	74.819	0.0	0.742755	0.116528	0.00119781	423	386	37	-0.36438926407248834	0.0	-0.2152397334575653	-0.7373083803433442
chr6_164717237_G_A	SNP	chr6:164716999-164717499	CC	Oligo	Oligo	237	0.120111726	41	43	-0.35491174	0.08171122	0.00002734031112320032	0.005495706248594175	-2543.55	-2522.37	42.366	7.56865e-11	0.624141	0.294691	0.00112628	4861	3804	1057	-0.1792765162728333	1.2351095042441045e-8	-0.21523194015026093	-0.678621768137842
chr13_42215301_A_G	SNP	chr13:42215004-42215504	CC	L23_IT	L2/3 IT	296	0.6981707	83	99	-0.5690737	0.039639503	8.105120130208036e-28	1.604886297391968e-23	-326.98	-210.0	233.957	0.0	0.759784	0.06655	0.00126017	990	928	62	-0.41946355831903326	0.0	-0.21519054472446442	-1.2514300046069764
chr14_70339505_G_C	SNP	chr14:70339295-70339795	CC	L6_IT	L6 IT	209	0.19047621	44	48	-0.30541912	0.08097434	0.0003048885569325566	0.03696302410832634	-60.74	-46.01	29.455	5.72354e-8	0.719675	0.141669	0.00119312	130	110	20	-0.3355256436452799	5.8215693241827215e-6	-0.2150585651397705	-0.7385709076551233
chr10_122229392_G_A	SNP	chr10:122229165-122229665	CC	Oligo	Oligo	226	0.32960892	97	118	-0.30502132	0.06564119	7.91909778221353e-6	0.0019646500490247917	-3012.5	-3007.72	9.558	0.00199057	0.574299	0.396917	0.00105058	4529	2759	1770	-0.09131954168794587	0.04524939503205339	-0.21500218659639359	-0.8536314525435269
chr9_134054189_T_C	SNP	chr9:134053831-134054331	CC	L23_IT	L2/3 IT	357	0.7042683	82	97	-0.25438276	0.041431002	1.103388736517291e-8	6.50154758414433e-6	-514.33	-495.44	37.771	7.95443e-10	0.652851	0.244323	0.00115591	996	775	221	-0.22767489918343597	1.1143266132735262e-7	-0.21486663818359375	-0.7448052884905623
chr12_70537432_C_T	SNP	chr12:70537133-70537633	CC	OPC	OPC	298	0.28932583	89	103	-0.35779205	0.06750884	4.6405970332441486e-7	0.00017374923403470262	-207.43	-194.24	26.385	2.79634e-7	0.653958	0.242816	0.00115613	404	274	130	-0.22923389839580544	0.000024864442319969454	-0.21482156962156296	-1.2638864054922216
chr17_82137652_C_G	SNP	chr17:82137494-82137994	CC	Micro-PVM	Micro-PVM	157	0.5145349	119	167	-0.22531842	0.066181116	0.0008854252599285602	0.07984688684184246	-1151.23	-1144.36	13.735	0.000210473	0.609903	0.315931	0.00109734	1944	1373	571	-0.1587606417565136	0.008077840855317701	-0.21480756998062134	-0.194123018875489
chr11_35483770_C_A	SNP	chr11:35483483-35483983	CC	Micro-PVM	Micro-PVM	286	0.39244187	110	135	-0.35610956	0.056925658	5.467112544915008e-9	3.4748583268715035e-6	-1603.77	-1593.39	20.76	5.20638e-6	0.598172	0.332454	0.00110652	2604	1827	777	-0.1427630433708063	0.0003438293878386526	-0.21462130546569824	-0.3527531145303661
chr12_42048947_G_A	SNP	chr12:42048639-42049139	CC	L23_IT	L2/3 IT	307	0.13719511	42	45	-0.18474695	0.046909075	0.00013814130877352795	0.020192245882074654	-54.09	-34.8	38.568	5.28781e-10	0.749315	0.0876467	0.00121506	131	121	10	-0.3952799154369907	7.619113075651683e-8	-0.21458185464143753	-1.4192580909658155
chr15_94894744_C_T	SNP	chr15:94894447-94894947	CC	L5_IT_B	L5 IT B	296	0.23357664	54	64	-0.33546796	0.074709445	0.000020385159236159217	0.004322906366880344	-45.64	-27.48	36.312	1.68095e-9	0.750061	0.0768763	0.00122008	115	108	7	-0.4070349106274442	2.2380667673167034e-7	-0.21456275135278702	-0.9841365390207952
chr2_242385286_G_A	SNP	chr2:242385061-242385561	CC	Pvalb	Pvalb	224	0.17575757	53	58	-0.39405057	0.09302507	0.00004463907564080021	0.008220859854618595	-83.92	-77.01	13.813	0.000201895	0.663255	0.231347	0.00115502	187	149	38	-0.2413967328487976	0.007809674463426172	-0.21454668045043945	-0.695286608147647
chr4_18618311_G_A	SNP	chr4:18618077-18618577	CC	L5_IT_B	L5 IT B	233	0.15328467	40	42	-0.4059093	0.0829863	4.184285004015574e-6	0.0011425175698398238	-39.33	-27.06	24.54	7.27888e-7	0.746642	0.123421	0.00122717	99	91	8	-0.3581470537190985	0.00005911780564988817	-0.2144540175795555	-1.2748344764289288
chr12_117021050_C_T	SNP	chr12:117020828-117021328	CC	L6_CT	L6 CT	221	0.13934426	30	34	-0.6044427	0.115044616	1.2581954498779621e-6	0.0004107938734105607	-27.17	-22.25	9.833	0.00171369	0.683111	0.173879	0.00120516	56	44	12	-0.29710498372209715	0.04060107834663293	-0.21404939889907837	-0.2221131744950524
chr4_150361804_CAATA_C	Indel	chr4:150361517-150362017	CC	Oligo	Oligo	286	0.28770947	91	103	-0.22392532	0.053953625	0.000058446298262755615	0.010220764088011897	-325.2	-303.16	44.07	3.16849e-11	0.660495	0.233736	0.00115609	665	515	150	-0.23861787390506478	5.458981718212815e-9	-0.21391981095075607	-1.9625057045138177
chr8_108787528_A_T	SNP	chr8:108787280-108787780	CC	L23_IT	L2/3 IT	247	0.4969512	121	163	-0.3912365	0.03563069	7.667071602988926e-20	3.883302527638422e-16	-440.26	-324.01	232.494	0.0	0.769216	0.116765	0.00121194	1111	987	124	-0.368208234713837	0.0	-0.21391022950410843	-1.2607985281323406
chr19_49645952_A_G	SNP	chr19:49645663-49646163	CC	L23_IT	L2/3 IT	288	0.7256097	77	90	-0.37312487	0.03669522	6.783348357207793e-18	2.4910920148557878e-14	-252.25	-206.11	92.293	0.0	0.74275	0.116884	0.00119737	630	562	68	-0.3640305060060444	0.0	-0.2139010801911354	-1.1177941717572326
chr18_64171196_A_G	SNP	chr18:64170899-64171399	CC	L23_IT	L2/3 IT	296	0.7621951	70	78	-0.29176512	0.039205424	1.6444192677195645e-11	1.830941296214947e-8	-318.59	-286.85	63.474	1.66533e-15	0.674587	0.209535	0.00117906	671	545	126	-0.2630021648596008	4.975453329722494e-13	-0.21387074887752533	-0.8966939246045722
chr12_26192175_A_G	SNP	chr12:26191967-26192467	CC	L6_IT	L6 IT	207	0.7539683	51	62	-0.5572754	0.06609758	9.74582976904946e-13	1.397591650625331e-9	-76.04	-63.16	25.754	3.87842e-7	0.690132	0.162005	0.00121878	176	144	32	-0.3098838567037929	0.00003345910803894598	-0.21385715901851654	-0.7569226745780987
chr1_32813426_T_C	SNP	chr1:32813193-32813693	CC	L23_IT	L2/3 IT	232	0.06707317	21	22	-0.44831023	0.06859966	1.6168829955697187e-9	1.1663642992130349e-6	-31.69	-27.82	7.733	0.00542263	0.686232	0.212422	0.00121668	54	39	15	-0.26362203918304483	0.0903649406165918	-0.2132115140557289	-1.1534646631228578
chr15_21993316_G_T	SNP	chr15:21993202-21993702	CC	Oligo	Oligo	113	0.79608935	62	73	0.16824548	0.04234809	0.0001150079746722108	0.01749602333647339	-117.27	-22.43	189.681	0.0	0.0242196	0.769274	0.00122858	310	8	302	0.46947725854373623	0.0	-0.21316298842430115	-0.21929682425891794
chr12_115777299_C_A	SNP	chr12:115777068-115777568	CC	L23_IT	L2/3 IT	230	0.31707317	84	104	-0.3093169	0.036233798	5.0281481760587897e-14	9.190061637267319e-11	-245.32	-167.96	154.723	0.0	0.757768	0.0938751	0.00124131	602	547	55	-0.38977178350884306	0.0	-0.21276327967643738	-0.6551764130158595
chr8_1802817_C_T	SNP	chr8:1802522-1803022	CC	L23_IT	L2/3 IT	294	0.045731705	14	15	-0.41408482	0.092566326	0.000017610434219975727	0.0038308046040755094	-64.26	-45.28	37.954	7.24336e-10	0.750775	0.0707994	0.00122381	297	283	14	-0.41382472482102656	1.0211477039749427e-7	-0.21261321008205414	-1.6629550274961782
chr7_107019854_G_A	SNP	chr7:107019576-107020076	CC	Oligo	Oligo	277	0.17597765	55	63	-0.6386573	0.07736894	1.225808758752213e-13	2.088961430709703e-10	-517.01	-421.31	191.389	0.0	0.758697	0.0544038	0.00122273	4489	4397	92	-0.4330909525608633	0.0	-0.21260533668100834	-2.9234790516014377
chr18_77399988_G_A	SNP	chr18:77399628-77400128	CC	Lamp5	Lamp5	359	0.7773973	60	65	-0.6729159	0.089686334	2.396637799733191e-11	2.5763637487081854e-8	-46.98	-19.16	55.644	8.68194e-14	0.75877	0.039224	0.00123804	120	116	4	-0.45084674822116455	2.1222994603386428e-11	-0.21257434785366058	-0.7896626466014228
chr9_149266943_C_T	SNP	chr9:149266671-149267171	CC	L6_IT	L6 IT	271	0.66269845	68	85	-0.40454814	0.059630428	1.6757187334420966e-9	1.2048308595712489e-6	-109.0	-100.15	17.693	0.0000259545	0.665731	0.241425	0.00118525	256	215	41	-0.23386606052321762	0.0013991705336265552	-0.21254724264144897	-0.7727733999257012
chr10_10710044_G_A	SNP	chr10:10709845-10710345	CC	Micro-PVM	Micro-PVM	198	0.23546511	72	81	-0.44692862	0.07421975	1.7049380989124168e-8	9.550188829726993e-6	-123.06	-79.02	88.085	0.0	0.75104	0.0668294	0.0012271	606	581	25	-0.4182884211097762	0.0	-0.21236560121178627	-1.587092743390234
chr12_83845289_G_A	SNP	chr12:83845066-83845566	CC	L23_IT	L2/3 IT	222	0.33536583	91	110	-0.1552785	0.031662725	2.977506614682758e-6	0.0008549803374352724	-91.86	-66.09	51.541	7.01106e-13	0.732806	0.123687	0.00119983	202	176	26	-0.3555890124029034	1.5248089708870165e-10	-0.2123117297887802	-0.6443512845721803
chr1_11597648_C_T	SNP	chr1:11597399-11597899	CC	Astro	Astro	248	0.21703297	69	79	-0.18718517	0.047124926	0.00011423831390512599	0.017406347517713656	-996.43	-990.46	11.946	0.000547614	0.598992	0.332712	0.00110737	1706	1227	479	-0.14289946163159112	0.017259763650897236	-0.2121778428554535	-0.7880193255270621
chr8_143822308_A_G	SNP	chr8:143822108-143822608	CC	Vip	Vip	199	0.62658226	91	118	-0.55197513	0.06930716	1.3762318626352955e-12	1.9191078576410145e-9	-59.17	-3.54	111.249	0.0	0.772581	0.0024255	0.00123521	208	203	5	-0.4968703488293324	0.0	-0.21205196529626846	-1.0123632328357652
chr10_84979187_A_G	SNP	chr10:84978901-84979401	CC	L23_IT	L2/3 IT	285	0.15243901	48	50	-0.21167302	0.05528128	0.0002059913554227116	0.027458463185741144	-582.73	-574.4	16.668	0.0000445197	0.612385	0.312517	0.00109922	913	608	305	-0.16210798549467942	0.0022187427946442112	-0.21199831366539001	-0.520063960602802
chr2_237827385_G_A	SNP	chr2:237827131-237827631	CC	OPC	OPC	253	0.33988765	97	121	-0.2696542	0.064735726	0.00005533394144756931	0.009780916714118666	-170.91	-166.56	8.695	0.00319123	0.619439	0.313589	0.00109426	314	231	83	-0.16390183359984906	0.06312013853476418	-0.21186723560094833	-1.5852573943618384
chr16_89227891_G_A	SNP	chr16:89227601-89228101	CC	L23_IT	L2/3 IT	289	0.17378049	53	57	-0.3031167	0.055128954	2.196118335804641e-7	0.00009039555546876727	-512.62	-466.17	92.882	0.0	0.674822	0.207355	0.00118076	971	777	194	-0.2649507978557591	0.0	-0.21184322237968445	-0.7849501670627578
chr7_124592274_A_G	SNP	chr7:124592094-124592594	CC	L23_IT	L2/3 IT	179	0.2195122	61	72	-0.22631659	0.03938905	7.072591933861624e-8	0.000033436432945688214	-522.22	-518.37	7.694	0.00554122	0.580111	0.388951	0.00105553	789	491	298	-0.0986314601129753	0.09165620131692886	-0.21183478832244873	-0.49937551654092893
chr1_93861240_C_T	SNP	chr1:93860870-93861370	CC	Sst	Sst	369	0.6787878	92	106	-0.43819335	0.06624933	1.0691267819006602e-9	8.057400956610336e-7	-128.05	-79.83	96.448	0.0	0.747429	0.0998521	0.00120575	345	314	31	-0.38214997360380165	0.0	-0.21135789155960083	-0.9572039623348421
chr18_12442071_C_T	SNP	chr18:12442055-12442555	CC	OPC	OPC	15	0.30056182	92	107	-0.26515684	0.06844526	0.00016676088214545102	0.02335394459071015	-332.87	-327.46	10.81	0.00100932	0.598651	0.334435	0.00109127	587	426	161	-0.14158180489258232	0.027490567035796824	-0.211303249001503	-1.4371928501796818
chr9_19785111_G_T	SNP	chr9:19784834-19785334	CC	L23_IT	L2/3 IT	276	0.042682923	14	14	-0.29171556	0.08272235	0.0005974361257337197	0.06062238752220624	-18.65	-8.86	19.587	9.60963e-6	0.769063	0.0584773	0.00125655	56	54	2	-0.4293360093762201	0.0005896837125217391	-0.21103594452142715	-1.0647552526680741
chr5_146518685_A_G	SNP	chr5:146518457-146518957	CC	Micro-PVM	Micro-PVM	227	0.10465116	34	36	-0.46139145	0.11110174	0.00005954949442792573	0.010378106892614864	-268.1	-251.03	34.126	5.1669e-9	0.678748	0.18933	0.00120081	529	424	105	-0.2818974792587763	6.345868563717453e-7	-0.21100609749555588	-0.8512032015340041
chr1_84785490_C_T	SNP	chr1:84785241-84785741	CC	L6_IT	L6 IT	248	0.21031748	49	53	-0.26922143	0.08023321	0.0012021511018903766	0.09824594714833763	-61.44	-43.94	35.016	3.26951e-9	0.751544	0.119902	0.00118894	179	166	13	-0.362410292777751	4.1484264110817624e-7	-0.21093889325857162	-0.8890682723842103
chr21_32837329_T_C	SNP	chr21:32837185-32837685	CC	L6_IT	L6 IT	143	0.91666675	21	21	-0.56406075	0.122121476	0.000014148155686322577	0.003192531792557925	-55.54	-48.54	14.011	0.000181712	0.673934	0.211418	0.00117675	105	81	24	-0.2612045830358999	0.007166263111575801	-0.21092016994953156	-0.6315805073065629
chr6_4539396_C_T	SNP	chr6:4539169-4539669	CC	L23_IT	L2/3 IT	226	0.1707317	50	56	-0.23930019	0.04911523	3.408285654551964e-6	0.0009596778351108389	-379.77	-372.17	15.193	0.000097062	0.602612	0.32886	0.00109326	618	433	185	-0.14694590927048806	0.0042722722307240325	-0.21086545288562775	-0.8092470446978861
chr2_133089654_G_C	SNP	chr2:133089431-133089931	CC	L5_IT_B	L5 IT B	222	0.48540145	103	133	-0.2538524	0.04544492	2.2969781623855075e-7	0.00009396938100924832	-57.43	-38.92	37.019	1.16979e-9	0.744902	0.105221	0.00120757	150	135	15	-0.37622849869959996	1.5964163553811658e-7	-0.2107134312391281	-1.1131135427465726
chr3_153272004_C_G	SNP	chr3:153271684-153272184	CC	Micro-PVM	Micro-PVM	319	0.6133721	108	133	-0.692286	0.067472324	2.1593280377273925e-18	8.595813894202357e-15	-155.1	-65.58	179.046	0.0	0.768304	0.0437185	0.00121807	668	641	27	-0.4461609746035362	0.0	-0.21043549105525017	-1.276011573927146
chr11_116662484_C_G	SNP	chr11:116662314-116662814	CC	L23_IT	L2/3 IT	169	0.50609756	116	162	-0.36308926	0.034125116	5.02236962789196e-19	2.231774098068168e-15	-306.17	-284.88	42.58	6.78618e-11	0.660883	0.234666	0.00115455	599	470	129	-0.23796408683388626	1.1151667091354238e-8	-0.2100554257631302	-0.7802710431607974
chr6_92097040_C_T	SNP	chr6:92096816-92097316	CC	OPC	OPC	223	0.4494382	129	160	-0.39399287	0.072114706	2.1994149902682414e-7	0.00009049995394334577	-629.89	-608.22	43.333	4.61795e-11	0.625173	0.292872	0.0011285	1156	863	293	-0.18098295835171474	7.772490321119943e-9	-0.20992881059646606	-1.3880788131240605
chr1_208897387_C_T	SNP	chr1:208897145-208897645	CC	Micro-PVM	Micro-PVM	241	0.24709302	76	85	0.30224654	0.0902542	0.001066310578955986	0.0905918615545128	-965.41	-958.99	12.838	0.000339681	0.374718	0.586971	0.00109198	1509	513	996	0.11035428293346394	0.011875222502955123	-0.20969388633966446	-0.9278470425448
chr2_6557195_C_T	SNP	chr2:6556963-6557463	CC	OPC	OPC	231	0.46910113	125	167	-0.41487896	0.061694305	4.638196732068204e-10	3.7942482353407033e-7	-485.38	-476.91	16.939	0.0000386102	0.61265	0.312484	0.00109864	865	612	253	-0.16222839069799622	0.0019650952735327234	-0.2094191312789917	-0.2684215545791163
chr20_16552648_C_T	SNP	chr20:16552392-16552892	CC	L23_IT	L2/3 IT	255	0.10060975	33	33	-0.33941478	0.06554418	9.128832685591341e-7	0.0003114153503488222	-178.69	-159.12	39.141	3.94305e-10	0.684226	0.180467	0.00120356	351	288	63	-0.29129355736660295	5.7944292452535114e-8	-0.20939703285694122	-0.8057783412762485
chr10_132785502_T_C	SNP	chr10:132785262-132785762	CC	L23_IT	L2/3 IT	239	0.09756097	30	32	-0.26869982	0.05703965	6.695727283015326e-6	0.0017029495534606367	-150.97	-136.14	29.662	5.14271e-8	0.681242	0.195796	0.00119672	298	231	67	-0.2767531167406657	5.279465830647449e-6	-0.2093557044863701	-1.0806589123656152
chr16_80896929_G_T	SNP	chr16:80896719-80897219	CC	L23_IT	L2/3 IT	209	0.7439024	69	84	-0.23752475	0.028747989	2.189149750137101e-13	3.548311974882382e-10	-221.87	-189.18	65.372	6.66134e-16	0.692398	0.18308	0.00123279	424	337	87	-0.29087995357964447	2.0739432644682768e-13	-0.20933758467435837	-1.0231619781014774
chr8_1802817_C_T	SNP	chr8:1802522-1803022	CC	Astro	Astro	294	0.03846154	13	14	-0.5817253	0.09967506	3.6361309600620766e-8	0.000018646784195211653	-54.61	-37.26	34.685	3.87573e-9	0.760587	0.0535603	0.00122088	241	233	8	-0.43421301034837306	4.858321261419645e-7	-0.20931686088442802	-1.7488841502908967
chr10_70525696_A_G	SNP	chr10:70525504-70526004	CC	L23_IT	L2/3 IT	191	0.48780486	119	160	-0.6299358	0.038910367	5.78293991073267e-32	2.753266430164578e-27	-1069.74	-885.79	367.891	0.0	0.732105	0.124122	0.00120021	2717	2416	301	-0.35503610607934577	0.0	-0.20904764533042908	-0.6227437668800875
chr2_37374103_G_T	SNP	chr2:37373752-37374252	CC	L23_IT	L2/3 IT	350	0.039634146	13	13	-0.334999	0.09114954	0.0003565332860579995	0.04156106373564531	-23.17	-19.26	7.82	0.00516607	0.709463	0.156071	0.0011896	53	45	8	-0.3196824157109946	0.08754108342581446	-0.2089422643184662	-0.37414448464890604
chr12_77025435_T_C	SNP	chr12:77025174-77025674	CC	Astro	Astro	260	0.32417583	101	118	-0.64341575	0.038128942	2.3278083825442236e-35	2.3089022677217005e-30	-505.16	-446.08	118.155	0.0	0.722509	0.137896	0.0011943	1650	1503	147	-0.3397312893346738	0.0	-0.20885955542325974	-1.1011022608383039
chr2_233329601_T_C	SNP	chr2:233329326-233329826	CC	L5_IT_B	L5 IT B	274	0.39051095	83	107	-0.40608776	0.05879972	6.055689922954278e-10	4.838537351430174e-7	-95.98	-72.44	47.083	6.80334e-12	0.741065	0.117496	0.0011984	280	255	25	-0.3631477553720702	1.288622077738171e-9	-0.20883765816688538	-1.2664902814105423
chr11_50267073_C_T	SNP	chr11:50266952-50267452	CC	L6_IT	L6 IT	120	0.41269845	81	104	-0.23628184	0.07032401	0.0011854056396178743	0.09733186576314201	-38.52	-26.86	23.318	1.37316e-6	0.71578	0.151442	0.00118884	83	69	14	-0.32537112757748304	0.00010480637756367963	-0.20874708890914917	-0.7264465744440823
chr10_75936030_A_G	SNP	chr10:75935820-75936320	CC	Micro-PVM	Micro-PVM	209	0.74127907	76	89	-0.5356585	0.058688585	1.2938593730673133e-15	3.228555569615423e-12	-256.92	-226.04	61.773	3.88578e-15	0.714695	0.133328	0.00119926	618	539	79	-0.34277784918569426	1.1142346732030623e-12	-0.2087293267250061	-1.5257207625610147
chr9_106773270_G_A	SNP	chr9:106773086-106773586	CC	OPC	OPC	183	0.3258427	92	116	-0.2874618	0.065753624	0.00002452583324901331	0.005032422684698858	-108.19	-93.94	28.502	9.35849e-8	0.682683	0.18596	0.00119915	274	232	42	-0.2859189563491561	9.1302267457637e-6	-0.2086784988641739	-1.1861653646186272
chr6_170446895_T_C	SNP	chr6:170446646-170447146	CC	L6_IT	L6 IT	248	0.920635	19	20	-0.4503567	0.085732624	1.1588186998481836e-6	0.00038302925166726836	-36.38	-18.74	35.284	2.8499e-9	0.759852	0.0683509	0.00125808	87	78	9	-0.4174708274989136	3.650476882888915e-7	-0.20849043130874634	-0.5601411011309413
chr12_131548849_A_G	SNP	chr12:131548702-131549202	CC	L23_IT	L2/3 IT	146	0.27439022	79	90	-0.14940578	0.033747286	0.000021178785146145527	0.004459686296204049	-930.35	-924.24	12.224	0.0004717	0.578571	0.410481	0.00103126	1456	887	569	-0.0849753096904915	0.015377825681322259	-0.20829090476036072	-0.2605049839680913
chr10_85783375_T_C	SNP	chr10:85783117-85783617	CC	L6_IT	L6 IT	257	0.45634922	86	115	-0.40175346	0.058987565	1.489474512013245e-9	1.0829152968268827e-6	-31.39	-15.16	32.476	1.20693e-8	0.750528	0.0746104	0.00122103	96	87	9	-0.40957832043691095	1.3914843596964968e-6	-0.20825887471437454	-1.188217224877421
chr2_9187252_A_G	SNP	chr2:9187073-9187573	CC	L6_CT	L6 CT	178	0.5778688	82	103	-0.38007766	0.08247701	0.000015586413118348205	0.003461010817650006	-60.92	-55.88	10.068	0.00150853	0.66087	0.234599	0.00115459	108	77	31	-0.2380154980239405	0.037000033846562454	-0.20815351605415344	-0.35888396016490337
chr2_29905171_A_G	SNP	chr2:29904911-29905411	CC	Micro-PVM	Micro-PVM	259	0.7209302	76	96	-0.8185637	0.04160437	1.6166371097437063e-40	5.971681325694395e-35	-82.8	-17.96	129.679	0.0	0.784176	0.0120013	0.00121721	535	531	4	-0.48492634743542673	0.0	-0.20808361284434795	-1.6021749968416106
chr9_110758673_C_A	SNP	chr9:110758415-110758915	CC	L23_IT	L2/3 IT	257	0.3414634	94	112	-0.21474588	0.03362077	3.337796289669929e-9	2.230809944415432e-6	-300.52	-283.62	33.802	6.10316e-9	0.648442	0.250412	0.0011555	522	396	126	-0.22140970613692545	7.401567198089006e-7	-0.20794326066970825	-1.3285932841823551
chr3_7561013_C_T	SNP	chr3:7560775-7561275	CC	L23_IT	L2/3 IT	237	0.29878047	83	98	-0.27596757	0.04421168	6.75582529317135e-9	4.196597227882561e-6	-181.49	-145.9	71.188	0.0	0.705783	0.161579	0.00118819	421	359	62	-0.31371215248074047	0.0	-0.20791804045438766	-0.9432942590393982
chr17_46688795_T_C	SNP	chr17:46688560-46689060	CC	OPC	OPC	234	0.21348315	65	76	-0.32447055	0.07766747	0.00005276843265679443	0.009410352628850366	-110.88	-72.46	76.848	0.0	0.754292	0.106741	0.00123749	336	312	24	-0.37603146453155684	0.0	-0.2078903540968895	-1.6199796233525166
chr4_5990907_G_C	SNP	chr4:5990595-5991095	CC	L6_CT	L6 CT	311	0.60655737	74	96	-0.40533033	0.07576167	8.54670839869006e-7	0.0002947199988152363	-36.37	-20.06	32.616	1.123e-8	0.759298	0.0796103	0.00124894	113	105	8	-0.40510250047591617	1.301739447702729e-6	-0.20782125741243362	-1.2419147908827388
chr17_3590304_G_A	SNP	chr17:3590073-3590573	CC	Micro-PVM	Micro-PVM	230	0.61918604	106	131	-0.42520082	0.06835073	6.484358425877188e-9	4.047918940314067e-6	-93.3	-37.61	111.365	0.0	0.759695	0.0514724	0.00122542	257	242	15	-0.4365452802960277	0.0	-0.20779159851372242	-2.638540703472679
chr1_209501449_G_A	SNP	chr1:209501168-209501668	CC	Oligo	Oligo	280	0.27653632	85	99	-0.21495238	0.05883617	0.00036931767501513133	0.042667254305639286	-610.06	-596.04	28.049	1.18269e-7	0.652308	0.258147	0.00116741	1101	811	290	-0.21646374614890357	0.000011317847047962767	-0.2077147662639618	-2.0372042191730104
chr8_107798175_A_T	SNP	chr8:107797958-107798458	CC	Micro-PVM	Micro-PVM	216	0.44476745	120	153	-0.24414565	0.05878518	0.00005947842443538387	0.010369275153501088	-158.43	-138.62	39.612	3.09789e-10	0.718008	0.143271	0.00119327	417	357	60	-0.3336532064522646	4.6269592985081284e-8	-0.20763446018099785	-1.3662507602832912
chr18_48481833_T_C	SNP	chr18:48481499-48481999	CC	OPC	OPC	333	0.073033705	25	26	-0.61388355	0.1270997	3.675028695816261e-6	0.001023022480581399	-66.03	-35.21	61.638	4.10783e-15	0.759699	0.0568233	0.00122756	257	246	11	-0.43040814684424417	1.1752014096709753e-12	-0.20755919814109802	-0.46868593950973686
chr2_217880814_G_A	SNP	chr2:217880507-217881007	CC	L5_IT_B	L5 IT B	306	0.5729927	96	117	-0.24073586	0.059212357	0.00010015773269175014	0.015683185367919544	-55.39	-50.16	10.449	0.00122708	0.632377	0.280855	0.00114234	104	71	33	-0.19246040436603185	0.03179326358812617	-0.207368865609169	-1.1935189408916407
chr12_51188313_T_C	SNP	chr12:51188111-51188611	CC	L23_IT	L2/3 IT	201	0.23780487	66	78	-0.23224542	0.04027593	6.425624738981167e-8	0.00003074691431696615	-313.27	-301.8	22.935	1.67616e-6	0.636605	0.26473	0.00116231	584	445	139	-0.20629122357392088	0.00012541810955310617	-0.20731087028980255	-1.4395032912025516
chr12_117727171_A_G	SNP	chr12:117726808-117727308	CC	L6_IT	L6 IT	362	0.7261905	62	69	-0.45384035	0.066992946	1.750180532127531e-9	1.2514806028583698e-6	-57.23	-46.3	21.854	2.94243e-6	0.687381	0.171172	0.00121129	110	87	23	-0.3006273345966993	0.0002073298239817403	-0.20727654546499252	-1.3547631299721858
chr7_13330091_G_A	SNP	chr7:13329872-13330372	CC	L6_IT	L6 IT	218	0.28968257	67	73	-0.27580512	0.079193	0.0007988839679585035	0.07439234287940741	-41.38	-34.72	13.314	0.000263402	0.674397	0.223606	0.00114434	97	75	22	-0.2509963775176698	0.009686461000861662	-0.20718321204185486	-1.1248043831441523
chr7_46192868_G_C	SNP	chr7:46192615-46193115	CC	L5_IT_A	L5 IT A	252	0.68613136	72	86	-0.25348827	0.06915134	0.00041034395663720155	0.046089784332897024	-92.83	-88.28	9.097	0.00256051	0.623761	0.295647	0.0011249	172	119	53	-0.17843764683361468	0.05415724252043565	-0.2068733274936676	-0.7652237175735578
chr1_39927085_G_A	SNP	chr1:39926745-39927245	CC	Oligo	Oligo	339	0.31284916	92	112	-0.20933568	0.05195696	0.00009305102339421278	0.014802331290309643	-1253.14	-1194.86	116.554	0.0	0.673444	0.214634	0.00117274	2359	1837	522	-0.2583162740209757	0.0	-0.20683756470680237	-0.325925280523465
chr21_17132285_G_A	SNP	chr21:17132179-17132679	CC	L6_IT	L6 IT	105	0.5634921	86	110	-0.27514434	0.052233882	1.09247547195845e-6	0.0003639869220780341	-47.75	-41.53	12.436	0.000421184	0.663146	0.231699	0.0011549	94	66	28	-0.24107359375087306	0.014074482012471573	-0.20665732398629189	-1.3682077723694999
chr15_23695001_T_C	SNP	chr15:23694866-23695366	CC	OPC	OPC	134	0.5224719	128	170	-0.20372324	0.050274834	0.0000855110993864891	0.013833819203333571	-136.4	-130.44	11.917	0.000556155	0.614506	0.311042	0.00109758	236	148	88	-0.16393747271886494	0.017469132180646902	-0.2063249796628952	-0.8267516068051282
chr9_99938896_G_A	SNP	chr9:99938574-99939074	CC	Micro-PVM	Micro-PVM	321	0.35755813	100	123	-0.28308243	0.05935484	4.9505591040864435e-6	0.0013176255983343157	-145.7	-131.79	27.817	1.33376e-7	0.674258	0.19945	0.0011886	327	275	52	-0.27172007123661457	0.000012629601785446574	-0.20631668716669083	-1.7336472109562642
chr10_5934221_C_G	SNP	chr10:5933957-5934457	CC	Micro-PVM	Micro-PVM	263	0.125	41	43	-0.4697702	0.1038019	0.000013589909445141841	0.0030855181027605277	-42.44	-33.73	17.409	0.0000301368	0.732958	0.122955	0.00120049	98	80	18	-0.3563463809990034	0.0015891955935040834	-0.20619669184088707	-1.3809724414078408
chr10_89877385_C_T	SNP	chr10:89877010-89877510	CC	Astro	Astro	374	0.12637363	44	46	0.41460773	0.10380646	0.00010516211279907781	0.01630237067441979	-1400.34	-1358.12	84.446	0.0	0.227159	0.669278	0.00115447	2289	741	1548	0.2465979204338955	0.0	-0.20610946416854858	-0.25164100887418345
chr10_65831433_C_A	SNP	chr10:65831110-65831610	CC	L6b	L6b	322	0.15591398	25	29	-0.42663717	0.123334885	0.0011311629920665795	0.09432939613605551	-49.28	-44.02	10.504	0.00119117	0.679363	0.200136	0.00118585	83	62	21	-0.2724431750348778	0.031103430678149125	-0.2060597836971283	-0.3799129681492025
chr10_26473690_G_A	SNP	chr10:26473323-26473823	CC	L6_IT	L6 IT	366	0.64682543	76	89	-0.30213782	0.056574736	8.113063685128208e-7	0.00028188979373092	-62.43	-43.62	37.635	8.53218e-10	0.715689	0.145315	0.00119486	130	109	21	-0.33122610347919407	1.1893186115695511e-7	-0.2059522569179535	-0.8137897361301007
chr5_55796271_T_C	SNP	chr5:55796149-55796649	CC	Pvalb	Pvalb	121	0.7090909	78	96	-0.37729335	0.061660066	1.1985070564134991e-8	6.985933161554806e-6	-23.79	-15.11	17.366	0.0000308253	0.744334	0.103573	0.00120976	65	58	7	-0.377848631984404	0.0016204845022142393	-0.20558711886405945	-1.1040630486320673
chr9_108103084_G_A	SNP	chr9:108102856-108103356	CC	L23_IT	L2/3 IT	227	0.61280483	102	127	-0.27656528	0.038477007	6.08570468456842e-11	6.031251449831375e-8	-190.46	-165.29	50.329	1.30007e-12	0.691054	0.159959	0.0012207	412	341	71	-0.31203694890677347	2.726772733657046e-10	-0.20546135306358337	-1.7209545097118544
chr10_53790002_A_G	SNP	chr10:53789817-53790317	CC	L23_IT	L2/3 IT	184	0.23780487	68	78	-0.19681635	0.030816512	3.3472555088549706e-9	2.236434331155676e-6	-48.21	-30.72	34.988	3.3181e-9	0.744354	0.100664	0.00121255	106	94	12	-0.3808735435221498	4.205856761553389e-7	-0.20545823127031326	-1.2382947261614359
chr4_6699774_T_C	SNP	chr4:6699569-6700069	CC	Astro	Astro	204	0.64285713	106	130	-0.42318225	0.04324013	1.676463725155977e-17	5.728470666529113e-14	-2806.22	-2767.48	77.47	0.0	0.627103	0.28981	0.00113035	5164	3924	1240	-0.18392857337610002	0.0	-0.20526103675365448	-1.1367267680549364
chr11_86971678_A_G	SNP	chr11:86971476-86971976	CC	Micro-PVM	Micro-PVM	201	0.18604651	59	64	-0.29434684	0.080735475	0.0003863064006125736	0.04410953104852705	-93.58	-87.28	12.61	0.000383633	0.647942	0.261298	0.00116483	214	160	54	-0.21261933042980957	0.013081353365117966	-0.20523390173912048	-0.8158436496702148
chr18_7040745_T_C	SNP	chr18:7040502-7041002	CC	L5_IT_B	L5 IT B	242	0.6970803	72	83	-0.3317699	0.06746998	3.766368547825799e-6	0.0010443779647177868	-53.98	-38.4	31.175	2.35838e-8	0.739248	0.129019	0.00122923	135	115	20	-0.3514063070461045	2.581135325601259e-6	-0.20495446026325226	-0.795163703591381
chr22_27271176_T_C	SNP	chr22:27271008-27271508	CC	L6_IT	L6 IT	167	0.7539683	58	62	-0.40383145	0.07963677	2.4140775619921256e-6	0.0007162323282027158	-161.1	-144.46	33.272	8.01362e-9	0.673658	0.214113	0.00117332	329	268	61	-0.25881956044971055	9.525223672989136e-7	-0.2048507034778595	-0.7373210393043715
chr9_100391148_C_G	SNP	chr9:100390881-100391381	CC	Oligo	Oligo	266	0.2905028	87	104	-0.25498623	0.074127354	0.0007747572301320156	0.0728325916195197	-2683.44	-2653.67	59.53	1.19904e-14	0.634336	0.277447	0.00114498	4473	2929	1544	-0.19570939576631718	3.24904687409506e-12	-0.20474955439567566	-0.6046815989318656
chr10_102467818_G_A	SNP	chr10:102467548-102468048	CC	L6b	L6b	269	0.6827957	49	59	-0.378877	0.10702445	0.0008877223525461665	0.07999136920326591	-74.56	-66.47	16.189	0.000057319	0.698264	0.165625	0.00124821	167	134	33	-0.3082797674238241	0.0027467530032074367	-0.20463229715824127	-0.6380346746315397
chr5_73022802_T_C	SNP	chr5:73022503-73023003	CC	Oligo	Oligo	298	0.7821229	71	78	-0.26564488	0.07798211	0.0008672915667683493	0.07872633672706211	-6686.25	-6654.16	64.186	1.11022e-15	0.612118	0.312687	0.0010992	11329	8195	3134	-0.16188872248744335	3.376484666973284e-13	-0.204394843429327	-1.2751643485724684
chr2_107044206_C_G	SNP	chr2:107043924-107044424	CC	Oligo	Oligo	281	0.016759776	6	6	-0.89060557	0.19146337	7.762766631787515e-6	0.0019305559700421452	-114.38	-104.36	20.042	7.57774e-6	0.730333	0.126055	0.00120045	571	545	26	-0.35280620466424095	0.00047907161375518607	-0.2043187990784645	-2.741558705542777
chr18_10868194_T_C	SNP	chr18:10867885-10868385	CC	L5_IT_B	L5 IT B	308	0.2919708	67	80	-0.31834242	0.07513797	0.000053323155246591343	0.009494735506018459	-420.26	-413.6	13.312	0.000263718	0.603272	0.322544	0.00109468	729	521	208	-0.15161111927207999	0.009695751790394933	-0.20426782965660095	-0.4312593726550444
chr3_87003569_T_G	SNP	chr3:87003329-87003829	CC	L23_IT	L2/3 IT	239	0.625	101	123	-0.23906532	0.033838924	1.1397105435837164e-10	1.0669320126420649e-7	-174.19	-115.54	117.288	0.0	0.759441	0.0777453	0.00125064	599	561	38	-0.40713500686764703	0.0	-0.20404795184731483	-1.5355494210888723
chr4_38173934_C_A	SNP	chr4:38173689-38174189	CC	Oligo	Oligo	244	0.32960892	100	118	-0.19110312	0.048281204	0.00012157258382602521	0.01825793218127534	-11033.54	-11028.41	10.264	0.00135687	0.568108	0.421629	0.0010525	16339	9595	6744	-0.0739989512365406	0.03423618272048917	-0.2038995772600174	-0.5933218410112525
chr11_68255568_G_A	SNP	chr11:68255319-68255819	CC	Micro-PVM	Micro-PVM	248	0.45639536	121	157	-0.28976974	0.06286894	9.652705627149615e-6	0.0023206275875583457	-72.83	-41.14	63.365	1.66533e-15	0.767735	0.0592012	0.00125666	258	249	9	-0.42840898729551324	4.975453329722494e-13	-0.20376509055495262	-2.416378489139364
chr12_128517853_G_C	SNP	chr12:128517639-128518139	CC	Astro	Astro	213	0.08516484	29	31	-0.36731353	0.07749757	5.264008256782175e-6	0.001388836791906694	-340.15	-320.3	39.708	2.9488e-10	0.684976	0.178224	0.00120488	740	611	129	-0.293531047265987	4.4199338248167014e-8	-0.2037511244416237	-0.8697676978841911
chr3_62715017_G_A	SNP	chr3:62714856-62715356	CC	L23_IT	L2/3 IT	160	0.8292683	53	56	-0.2139661	0.040903162	7.24527107220779e-7	0.00025601465029184044	-148.54	-127.95	41.198	1.37583e-10	0.693454	0.180818	0.00123481	275	218	57	-0.2931787818893891	2.1642434831231004e-8	-0.20357882231473923	-0.8912243802498592
chr3_156652451_A_G	SNP	chr3:156652184-156652684	CC	L23_IT	L2/3 IT	266	0.16158536	48	53	-0.26116234	0.047938406	2.757975713978544e-7	0.00011032607309175448	-221.37	-186.75	69.242	1.11022e-16	0.751221	0.120907	0.0011885	575	513	62	-0.36136553349966977	3.695886119046583e-14	-0.20351528376340866	-0.8868925623310977
chr9_1746512_G_A	SNP	chr9:1746141-1746641	CC	L6_CT	L6 CT	370	0.54918027	87	110	-0.32556716	0.06655295	5.258287377817107e-6	0.0013876775910941718	-59.18	-41.69	34.987	3.31877e-9	0.715297	0.14473	0.00119589	122	105	17	-0.3317145857048674	4.206544018302076e-7	-0.2035001516342163	-0.5316035544826487
chr5_135778346_G_A	SNP	chr5:135778073-135778573	CC	L23_IT	L2/3 IT	272	0.4329268	113	142	-0.38523057	0.039002158	3.370232280345684e-17	1.1064322811226046e-13	-217.0	-126.85	180.293	0.0	0.753552	0.0475406	0.00123538	770	737	33	-0.4406553000239922	0.0	-0.20346412807703018	-1.029761052983873
chr15_97812071_G_A	SNP	chr15:97811750-97812250	CC	L5_IT_A	L5 IT A	320	0.74452555	64	70	-0.28054023	0.08065148	0.0007691502563668287	0.07246254007513576	-57.12	-51.62	10.996	0.000912892	0.665386	0.230228	0.00115253	98	73	25	-0.24293836407202213	0.02549643688001043	-0.2034454047679901	-0.5069734257015571
chr20_20476644_T_C	SNP	chr20:20476380-20476880	CC	L23_IT	L2/3 IT	263	0.5914634	106	134	-0.35416082	0.029569507	3.1556740760860405e-22	2.3822746239937473e-18	-281.15	-160.3	241.688	0.0	0.75043	0.0656559	0.00122946	800	744	56	-0.41954780740605857	0.0	-0.2032591849565506	-1.2036926661434604
chr10_85783375_T_C	SNP	chr10:85783117-85783617	CC	L5_IT_A	L5 IT A	257	0.43430656	89	119	-0.44233814	0.059616685	5.4216444116589663e-11	5.446192299765919e-8	-27.84	-9.41	36.857	1.27149e-9	0.765077	0.048977	0.00126351	79	76	3	-0.4398356865760748	1.725978835856301e-7	-0.2030874714255333	-1.1716599907605343
chr2_9745920_G_T	SNP	chr2:9745663-9746163	CC	L5_IT_A	L5 IT A	256	0.25547445	63	70	-0.29061067	0.076896176	0.00027750721392755197	0.03447170109860839	-61.39	-54.27	14.246	0.000160404	0.673184	0.215714	0.0011718	144	115	29	-0.2573242374265664	0.006466872166469081	-0.20302873104810715	-0.753316006098226
chr16_16093990_G_A	SNP	chr16:16093682-16094182	CC	L23_IT	L2/3 IT	307	0.5518292	119	147	-0.33645	0.04862789	2.38647968901241e-10	2.080117834738211e-7	-692.03	-626.98	130.084	0.0	0.683166	0.20303	0.00121649	1394	1141	253	-0.2708971830159468	0.0	-0.20301248133182526	-0.5870370030531834
chr7_32017719_T_C	SNP	chr7:32017290-32017790	CC	L6_CT	L6 CT	428	0.34836063	74	85	-0.56876385	0.081445865	8.474097848055715e-10	6.533065332289432e-7	-30.39	-22.81	15.146	0.0000995342	0.709579	0.155945	0.00118961	63	53	10	-0.31982590892915735	0.004362446425160691	-0.2028985545039177	-1.0087669886922013
chr2_237400273_T_C	SNP	chr2:237400023-237400523	CC	L5_IT_A	L5 IT A	249	0.5291971	94	129	-0.24933158	0.0742813	0.0011442376275019553	0.09508198046206895	-226.36	-219.77	13.181	0.000282819	0.595609	0.338649	0.00106446	391	244	147	-0.13752089893798075	0.010257231531713196	-0.20287668704986572	-0.2747845560081265
chr1_75828768_C_G	SNP	chr1:75828641-75829141	CC	L23_IT	L2/3 IT	126	0.8658536	43	44	-0.27469632	0.048834197	1.2328509325855376e-7	0.000054663283607289456	-34.07	-18.22	31.702	1.79778e-8	0.748984	0.0830275	0.00121082	78	72	6	-0.40020871105747935	2.009823517759155e-6	-0.20284823328256607	-0.7718851140850138
chr5_152182580_G_C	SNP	chr5:152182312-152182812	CC	Micro-PVM	Micro-PVM	267	0.44186047	118	152	-0.38298637	0.06385206	1.9104537206845604e-8	0.000010574208341856817	-177.55	-98.58	157.947	0.0	0.767904	0.0534753	0.00121035	687	657	30	-0.4348957296586364	0.0	-0.20274284482002258	-0.41688044342226155
chr21_36513276_C_G	SNP	chr21:36513010-36513510	CC	L5_IT_A	L5 IT A	265	0.53649634	100	127	-0.29300103	0.06812567	0.00004194039401004743	0.007812459446903848	-27.39	-10.25	34.276	4.78285e-9	0.756766	0.0382025	0.00124139	69	65	4	-0.45194463680007446	5.907169913690133e-7	-0.2027023807168007	-1.4188637136926616
chr1_40624309_C_T	SNP	chr1:40624088-40624588	CC	L23_IT	L2/3 IT	220	0.2195122	62	72	-0.24039535	0.04166965	6.345049597566967e-8	0.00003040209924552626	-176.38	-147.16	58.439	2.09832e-14	0.705429	0.162093	0.00118799	366	302	64	-0.3131540179960854	5.526603010149489e-12	-0.2026762254536152	-1.2633582439282696
chr9_98980044_A_C	SNP	chr9:98979711-98980211	CC	L5_IT_B	L5 IT B	332	0.56569344	91	119	-0.3175759	0.062383875	1.854488759080907e-6	0.0005723203094719903	-43.26	-35.81	14.892	0.000113871	0.687294	0.171247	0.00121123	103	87	16	-0.3005371904195606	0.00488042574593204	-0.20252465456724167	-1.2447312317974777
chr11_134481455_C_T	SNP	chr11:134481156-134481656	CC	L4_IT	L4 IT	298	0.33076924	34	43	-0.55264026	0.14166813	0.0008230615967947974	0.07594137496110594	-51.11	-40.04	22.144	2.5291e-6	0.715195	0.147968	0.00119293	116	102	14	-0.3285746724546812	0.00018102294798580813	-0.20239108800888062	-0.7619817751679989
chr13_113204927_C_T	SNP	chr13:113204642-113205142	CC	L23_IT	L2/3 IT	284	0.375	100	123	-0.16502428	0.041647702	0.00012642793395723588	0.018838423386234277	-353.9	-337.28	33.243	8.13453e-9	0.629971	0.285306	0.00116509	628	457	171	-0.1882845302569604	9.658117082652067e-7	-0.2023598998785019	-1.1998674443273964
chr12_56909244_G_A	SNP	chr12:56909053-56909553	CC	L23_IT	L2/3 IT	190	0.18292682	57	60	-0.3323133	0.05096988	1.7439843904709213e-9	1.247799631464828e-6	-524.52	-495.74	57.568	3.26406e-14	0.634567	0.267401	0.00117273	840	582	258	-0.20353604562467847	8.411243135203272e-12	-0.20233136415481567	-0.34208291711529215
chr6_135611368_G_A	SNP	chr6:135611137-135611637	CC	Micro-PVM	Micro-PVM	230	0.031976745	11	11	-0.8381312	0.16751888	1.8210164152830085e-6	0.0005634512292878174	-20.89	-16.13	9.503	0.00205125	0.74421	0.103026	0.00121041	59	54	5	-0.37839751851904313	0.04624399168922019	-0.20229192823171616	-1.6599112898857462
chr2_141843381_G_C	SNP	chr2:141843110-141843610	CC	Micro-PVM	Micro-PVM	270	0.67151165	93	113	-0.17367214	0.0467493	0.0003023452502541023	0.03673617561332308	-38.88	-26.56	24.652	6.86724e-7	0.747428	0.0984139	0.00120687	101	91	10	-0.3836497695373095	0.00005609692548720803	-0.20212349109351635	-2.3080985101246956
chr1_229630467_C_G	SNP	chr1:229630176-229630676	CC	Astro	Astro	290	0.13736264	47	50	-0.24946299	0.0630166	0.00012015221312705248	0.01809484796003872	-940.09	-934.56	11.068	0.000878312	0.587839	0.359664	0.00107336	1487	986	501	-0.12040858973533591	0.024767267803741125	-0.20185910165309906	-0.8776312979597569
chr6_32492710_T_C	SNP	chr6:32492418-32492918	CC	L23_IT	L2/3 IT	291	0.79878044	57	66	-0.34627047	0.037458725	1.084569609065758e-15	2.744028736438681e-12	-275.71	-176.11	199.205	0.0	0.730145	0.12739	0.00119926	520	441	79	-0.35144629665261473	0.0	-0.2016085535287857	-0.9622919190418464
chr1_166114557_T_G	SNP	chr1:166114269-166114769	CC	Pvalb	Pvalb	287	0.26060605	74	86	-0.3976294	0.06903095	6.51760964800253e-8	0.000031123115744904	-26.26	-11.44	29.653	5.16858e-8	0.75026	0.0760147	0.00122042	59	55	4	-0.4080031132503512	5.303177736171028e-6	-0.20149558037519455	-1.0599364874887578
chr18_55408464_T_G	SNP	chr18:55408148-55408648	CC	Oligo	Oligo	315	0.0698324	23	25	-0.37466	0.10560979	0.0005352477281485301	0.055976195895436516	-82.93	-50.6	64.656	8.88178e-16	0.758868	0.0600737	0.00122018	479	462	17	-0.4266447172002598	2.7283823636590965e-13	-0.2013615695759654	-3.1432707261279553
chr4_187534297_A_C	SNP	chr4:187533977-187534477	CC	Pvalb	Pvalb	319	0.12121212	37	40	-0.29252306	0.08611917	0.0009233921404749717	0.0821783102829306	-23.1	-8.04	30.125	4.05131e-8	0.78113	7.13981e-10	0.00122726	60	52	8	-0.49999999908596393	4.242180903007732e-6	-0.20123723149299622	-1.4334468342603781
chr16_71042394_C_G	SNP	chr16:71042246-71042746	CC	L6_CT	L6 CT	147	0.7336065	56	65	-0.4314082	0.07997428	7.145167608881289e-7	0.0002529196201762459	-33.56	-21.69	23.74	1.10259e-6	0.751177	0.1148	0.00119245	88	77	11	-0.36743296877399745	0.00008601014546299263	-0.20094915479421616	-1.1296714528207359
chr16_10699362_T_A	SNP	chr16:10699062-10699562	CC	L6_CT	L6 CT	299	0.2581967	53	63	-0.36808562	0.097275786	0.00030123241228265844	0.03663087624729744	-70.11	-52.1	36.022	1.95113e-9	0.720565	0.139856	0.00119402	143	125	18	-0.33745631498998746	2.568770577504117e-7	-0.20084252953529358	-0.38758764367049237
chr1_44592695_C_T	SNP	chr1:44592565-44593065	CC	L23_IT	L2/3 IT	129	0.024390243	8	8	-0.58635545	0.11904038	2.7171888228537795e-6	0.0007909591943487874	-49.58	-21.15	56.857	4.68514e-14	0.767217	0.0435301	0.0012199	193	187	6	-0.44630865777996614	1.1822980037634862e-11	-0.2005733773112297	-1.3563450588795312
[truncated: 85,289 more rows]
