# Supplementary material for: Modeling cis-regulatory variation in human brain enhancers across a large Parkinson's Disease cohort
Source: bioRxiv. 2026 Apr 16:2026.03.15.711881. Originally published 2026 Mar 18. Preprint. [Version 2] doi: 10.64898/2026.03.15.711881 (PMC13015329; doi:10.64898/2026.03.15.711881)
Supplement: Supplement 7 [file media-7.gz › Supplementary_Table_meQTL_results_filtered.csv]

variant_id	peak_id	start_distance	af	ma_samples	ma_count	slope	slope_se	pval_nominal	meQTL_pval_adj
chr22_20337371_CTCT_C	chr22:20336902_20337402	468	0.2	44	50	-4.6351643	1.0875623	0.000043216668873516566	0.002897148295971765
chr22_22103103_A_AG	chr22:22102929_22103429	173	0.388	74	97	-3.5766761	0.99372315	0.0004816432950734881	0.01778840852336163
chr22_22392262_Cag_C	chr22:22392221_22392721	40	0.17600001	38	44	-3.5082293	0.9653344	0.0004270204432017006	0.01627833358815654
chr22_23597006_TC_T	chr22:23596708_23597208	297	0.024	6	6	-8.599547	2.0805688	0.0000704540398509884	0.004235538390156031
chr22_23827595_T_TCAG	chr22:23827346_23827846	248	0.296	61	74	7.815652	0.93990254	2.84620142479141e-13	2.2578753777472637e-10
chr22_24891863_TGCTTAAGGAGGG_T	chr22:24891556_24892056	306	0.768	48	58	-9.263247	1.6176641	9.182634408207628e-8	0.000018768136780137764
chr22_27611927_C_CTA	chr22:27611517_27612017	409	0.1	23	25	-9.651914	1.6973791	1.0999536879861723e-7	0.000021783080220518367
chr22_28967486_Gt_G	chr22:28967296_28967796	189	0.328	72	82	-4.274758	1.243754	0.0008337177785958887	0.026424681039662327
chr22_36645021_TG_T	chr22:36644739_36645239	281	0.504	91	124	-4.2447934	1.1757636	0.0004638118228553047	0.0172820464897376
chr22_37745474_T_TG	chr22:37745258_37745758	215	0.66400003	68	84	-7.384039	1.0259172	8.258137566426903e-11	4.0197246277465294e-8
chr22_39676397_Tc_T	chr22:39675975_39676475	421	0.42400002	78	106	4.4282413	0.817257	3.6321528415077016e-7	0.00005939411001056701
chr22_42440754_Gga_G	chr22:42440749_42441249	4	0.24400002	51	61	-5.409933	1.0262376	6.900840676047652e-7	0.0001012037621789568
chr22_43301286_CTA_C	chr22:43300834_43301334	451	0.48400003	92	121	10.166535	1.0651579	4.680778898996804e-16	6.224839974426619e-13
chr22_46978824_C_CAT	chr22:46978607_46979107	216	0.45200002	87	113	-2.9223967	1.0092746	0.004574013107637294	0.08407500354536404
chr22_47369102_AGCCTCTGCGGGTTGTG_A	chr22:47368866_47369366	235	0.70000005	65	75	-3.3898985	0.8372048	0.00009649639398958432	0.005378701276690555
chr22_49994754_CT_C	chr22:49994707_49995207	46	0.596	76	101	4.52242	0.774947	5.5815302800500336e-8	0.000012269952576438665
chr22_50581672_Tg_T	chr22:50581431_50581931	240	0.192	43	48	-6.32575	1.2614487	2.0739365004224086e-6	0.00024959024285280357
chr22_50783649_A_AG	chr22:50783521_50784021	127	0.24000001	50	60	5.252581	1.0116237	9.726221806325066e-7	0.000134211688548516
chr22_50783728_A_AG	chr22:50783521_50784021	206	0.136	29	34	4.535119	1.4299808	0.001970233593242167	0.047998846180295075
chr22_5803422_T_G	chr22:5803192_5803692	229	0.17600001	38	44	4.890366	1.5184824	0.00168657388749102	0.043185179931554435
chr22_5803468_T_C	chr22:5803192_5803692	275	0.268	53	67	4.575013	1.2498933	0.0003900880114659875	0.015231326206843834
chr22_5803552_T_C	chr22:5803192_5803692	359	0.44400004	84	111	3.9199455	1.1699419	0.0011088203119989652	0.032252788864083067
chr22_9514013_T_G	chr22:9513835_9514335	177	0.41200003	76	103	-2.0885227	0.605962	0.000807362852936441	0.025833790665484403
chr22_9514280_C_T	chr22:9513835_9514335	444	0.33200002	60	83	-1.8396618	0.5761933	0.0018419568600991302	0.04590048586565262
chr22_18145436_G_C	chr22:18145001_18145501	434	0.36	75	90	8.781408	1.452311	2.1143641638507103e-8	5.309157825959198e-6
chr22_18543533_A_G	chr22:18543269_18543769	263	0.432	86	108	-7.149865	1.487828	4.9633724155776885e-6	0.0005091016575795561
chr22_18768520_A_C	chr22:18768359_18768859	160	0.34800002	74	87	4.2146	1.4513474	0.004462010652872261	0.08275274666875497
chr22_18768583_T_C	chr22:18768359_18768859	223	0.35200003	74	88	4.1461215	1.4369904	0.004714647660711316	0.08578072920764804
chr22_19411251_C_T	chr22:19411111_19411611	139	0.104	26	26	-6.691273	1.3639637	3.276004912993068e-6	0.0003632118418859981
chr22_20006414_T_A	chr22:20006134_20006634	279	0.116000004	28	29	5.9576874	1.4973564	0.00012505928225036458	0.00654602107544186
chr22_20006430_A_G	chr22:20006134_20006634	295	0.116000004	28	29	5.9576874	1.4973564	0.00012505928225036458	0.00654602107544186
chr22_20314706_T_G	chr22:20314562_20315062	143	0.532	92	117	-4.3316717	0.8675367	2.2717875488285843e-6	0.0002684603902551375
chr22_20314780_G_C	chr22:20314562_20315062	217	0.28800002	61	72	-6.4973083	0.77857274	2.440951165691394e-13	1.95808025333339e-10
chr22_20337069_A_C	chr22:20336902_20337402	166	0.19600001	43	49	-6.0760393	1.055254	7.957754487459844e-8	0.000016580062496225968
chr22_20601966_A_G	chr22:20601759_20602259	206	0.72800004	59	68	-5.766185	1.2615085	0.000012879920298240871	0.0011060524008963699
chr22_20602246_C_A	chr22:20601759_20602259	486	0.72800004	59	68	-5.766185	1.2615085	0.000012879920298240871	0.0011060524008963699
chr22_21000661_T_G	chr22:21000456_21000956	204	0.632	73	92	7.8499947	0.95067483	3.839963124791172e-13	2.989458994055204e-10
chr22_21000762_C_T	chr22:21000456_21000956	305	0.256	53	64	-10.22603	0.8318958	2.5799353245564743e-22	8.034046796212938e-19
chr22_21000816_G_A	chr22:21000456_21000956	359	0.256	53	64	-10.22603	0.8318958	2.5799353245564743e-22	8.034046796212938e-19
chr22_21106280_G_A	chr22:21106162_21106662	117	0.35200003	70	88	3.7444103	0.3694468	2.0928253182806407e-17	3.5289117283312283e-14
chr22_21106404_C_A	chr22:21106162_21106662	241	0.36	72	90	3.7268188	0.37078768	3.258953320912814e-17	5.310667458979925e-14
chr22_21106408_T_C	chr22:21106162_21106662	245	0.36	72	90	3.7268188	0.37078768	3.258953320912814e-17	5.310667458979925e-14
chr22_21106415_C_A	chr22:21106162_21106662	252	0.36	72	90	3.7268188	0.37078768	3.258953320912814e-17	5.310667458979925e-14
chr22_21106435_A_G	chr22:21106162_21106662	272	0.35200003	70	88	3.7444103	0.3694468	2.0928253182806407e-17	3.5289117283312283e-14
chr22_21127543_G_A	chr22:21127302_21127802	240	0.42800003	84	107	-11.3429	1.5712662	7.422781017891144e-11	3.6616926894312294e-8
chr22_21377877_T_C	chr22:21377658_21378158	218	0.52400005	90	119	4.1539974	1.0101082	0.0000761873574155809	0.004503530660867417
chr22_21377889_C_T	chr22:21377658_21378158	230	0.52400005	90	119	4.1539974	1.0101082	0.0000761873574155809	0.004503530660867417
chr22_21377986_A_G	chr22:21377658_21378158	327	0.3	62	75	-3.4107716	1.0885494	0.002220500022089779	0.052107201870093614
chr22_21528814_C_G	chr22:21528527_21529027	286	0.628	74	93	2.8848145	0.64842415	0.00002089715254603582	0.0016220157594289577
chr22_22103099_G_A	chr22:22102929_22103429	169	0.388	74	97	-3.6705005	1.0177195	0.00046967233672673143	0.017450169109636038
chr22_22392224_G_C	chr22:22392221_22392721	2	0.172	37	43	-4.3285527	0.97317165	0.000020986206789773976	0.0016271488131142833
chr22_22614605_T_C	chr22:22614587_22615087	17	0.46400002	92	116	7.4766555	0.80185556	1.4889226343843028e-15	1.817749747938757e-12
chr22_22614633_T_G	chr22:22614587_22615087	45	0.46800002	93	117	7.75991	0.7875483	9.234814505372077e-17	1.3752430901115907e-13
chr22_22614704_C_T	chr22:22614587_22615087	116	0.46800002	93	117	7.75991	0.7875483	9.234814505372077e-17	1.3752430901115907e-13
chr22_22614779_A_G	chr22:22614587_22615087	191	0.47200003	94	118	7.9242516	0.7902651	3.6931717967346273e-17	5.953749190850374e-14
chr22_22614820_G_A	chr22:22614587_22615087	232	0.47200003	94	118	7.9242516	0.7902651	3.6931717967346273e-17	5.953749190850374e-14
chr22_22614831_A_C	chr22:22614587_22615087	243	0.47200003	94	118	7.9242516	0.7902651	3.6931717967346273e-17	5.953749190850374e-14
chr22_22614911_C_T	chr22:22614587_22615087	323	0.46800002	93	117	7.75991	0.7875483	9.234814505372077e-17	1.3752430901115907e-13
chr22_22614939_T_C	chr22:22614587_22615087	351	0.46800002	93	117	7.75991	0.7875483	9.234814505372077e-17	1.3752430901115907e-13
chr22_22615060_T_C	chr22:22614587_22615087	472	0.46800002	93	117	7.75991	0.7875483	9.234814505372077e-17	1.3752430901115907e-13
chr22_22615083_C_G	chr22:22614587_22615087	495	0.46800002	93	117	7.75991	0.7875483	9.234814505372077e-17	1.3752430901115907e-13
chr22_22832312_T_G	chr22:22832182_22832682	129	0.076000005	18	19	7.4152894	1.2908543	8.45692355135634e-8	0.000017458056981423758
chr22_23233031_G_A	chr22:23232779_23233279	251	0.38000003	80	95	17.981125	0.911921	9.668440560198604e-38	1.2984076864666855e-33
chr22_23359229_C_G	chr22:23358881_23359381	347	0.24000001	49	60	8.339656	1.2504836	1.1024889468058667e-9	4.029740437534505e-7
chr22_23359307_C_T	chr22:23358881_23359381	425	0.24000001	49	60	8.339656	1.2504836	1.1024889468058667e-9	4.029740437534505e-7
chr22_23359372_G_C	chr22:23358881_23359381	490	0.24800001	51	62	8.043766	1.2872851	8.213951581585526e-9	2.341195675296693e-6
chr22_23382208_A_G	chr22:23382014_23382514	193	0.72400004	60	69	3.0198004	0.43627045	3.2197151596392045e-10	1.3538519696955808e-7
chr22_23507618_G_A	chr22:23507369_23507869	248	0.776	50	56	-4.15393	1.4489338	0.004976742308314539	0.08887864584300331
chr22_23572902_C_T	chr22:23572653_23573153	248	0.344	72	86	-2.985506	1.0013566	0.003539045870984505	0.07114447137002941
chr22_23597009_G_T	chr22:23596708_23597208	300	0.020000001	5	5	-7.3899736	2.3827662	0.002452136746622914	0.0557433700924811
chr22_23738405_A_G	chr22:23738324_23738824	80	0.64000005	75	90	-5.4975715	0.72476524	1.1838561817591223e-11	6.778155725151699e-9
chr22_23738544_G_A	chr22:23738324_23738824	219	0.63600004	75	91	-5.401615	0.7144633	1.3425172759485826e-11	7.611237992885035e-9
chr22_23738545_C_A	chr22:23738324_23738824	220	0.63600004	75	91	-5.401615	0.7144633	1.3425172759485826e-11	7.611237992885035e-9
chr22_23738609_C_T	chr22:23738324_23738824	284	0.63600004	75	91	-5.401615	0.7144633	1.3425172759485826e-11	7.611237992885035e-9
chr22_23738636_A_G	chr22:23738324_23738824	311	0.54800004	85	113	-4.559027	0.7144528	4.387360561935787e-9	1.3558593791164475e-6
chr22_23738650_A_G	chr22:23738324_23738824	325	0.54800004	85	113	-4.559027	0.7144528	4.387360561935787e-9	1.3558593791164475e-6
chr22_23738677_A_G	chr22:23738324_23738824	352	0.63600004	75	91	-5.401615	0.7144633	1.3425172759485826e-11	7.611237992885035e-9
chr22_23827488_T_C	chr22:23827346_23827846	141	0.296	61	74	8.047428	0.9560275	1.6791221977999e-13	1.3907181662995928e-10
chr22_23975272_A_G	chr22:23975225_23975725	46	0.39600003	79	99	4.130996	0.9782896	0.00005022304025678994	0.0032550425185363966
chr22_23975390_A_G	chr22:23975225_23975725	164	0.42400002	85	106	4.2157054	0.99535346	0.00004784520939957599	0.0031347000751392015
chr22_24211015_G_C	chr22:24210719_24211219	295	0.072000004	17	18	6.006434	1.7183102	0.0006853048001425085	0.022967987780808972
chr22_24270884_G_A	chr22:24270692_24271192	191	0.108	26	27	-7.082834	2.209838	0.0017712830826718156	0.04467596945790955
chr22_24270891_C_T	chr22:24270692_24271192	198	0.108	26	27	-7.082834	2.209838	0.0017712830826718156	0.04467596945790955
chr22_24344023_T_G	chr22:24343598_24344098	424	0.46	93	115	4.4860616	1.4291823	0.002182104463809294	0.0514923794623867
chr22_24350206_C_G	chr22:24349976_24350476	229	0.37600002	79	94	2.6564395	0.8698292	0.00283850696716415	0.06152664549972874
chr22_24387476_T_C	chr22:24387209_24387709	266	0.040000003	10	10	4.4953175	0.431386	4.653353849526916e-18	8.598334616854473e-15
chr22_24391776_A_G	chr22:24391732_24392232	43	0.476	90	119	2.4050815	0.4223755	1.0618294902991039e-7	0.000021159020545124774
chr22_24391851_G_A	chr22:24391732_24392232	118	0.45600003	90	114	2.7281346	0.4448196	1.4123152681671976e-8	3.749768089031823e-6
chr22_24391893_T_C	chr22:24391732_24392232	160	0.224	56	56	2.5661142	0.6550269	0.0001563878393621183	0.007758964235216092
chr22_24391950_T_C	chr22:24391732_24392232	217	0.208	52	52	2.8393133	0.65792793	0.00003516557030906713	0.002459065599697036
chr22_24391999_C_T	chr22:24391732_24392232	266	0.120000005	30	30	2.36671	0.79255736	0.0034891257279194552	0.07047437971159269
chr22_24392033_G_C	chr22:24391732_24392232	300	0.208	52	52	3.043427	0.6362139	5.432073158766386e-6	0.0005473874573949015
chr22_24392097_T_C	chr22:24391732_24392232	364	0.216	54	54	2.712995	0.6638947	0.0000839516662765838	0.004843265327425312
chr22_24392113_C_T	chr22:24391732_24392232	380	0.22000001	55	55	2.64932	0.66997826	0.00013678120472167065	0.0070038365590317534
chr22_24392144_C_G	chr22:24391732_24392232	411	0.19600001	49	49	2.8918214	0.66354215	0.000029811212770345657	0.0021539428241772645
chr22_24392190_G_C	chr22:24391732_24392232	457	0.224	56	56	2.6392188	0.64837563	0.0000891036639800022	0.005069010686524663
chr22_24721176_A_G	chr22:24721030_24721530	145	0.416	77	104	-3.5412111	0.6354054	1.8285483105900784e-7	0.00003345042464463863
chr22_24721209_A_G	chr22:24721030_24721530	178	0.39600003	75	99	-3.7430038	0.64302766	5.973719707213624e-8	0.000012991596558045272
chr22_24721312_G_A	chr22:24721030_24721530	281	0.42000002	78	105	-3.5057619	0.64047605	2.845813395858024e-7	0.00004855115601418386
chr22_24721400_G_A	chr22:24721030_24721530	369	0.41200003	77	103	-3.5702014	0.64213705	1.940215453307416e-7	0.0000351257932150137
chr22_24747197_C_T	chr22:24746917_24747417	279	0.192	41	48	4.6159635	1.4340618	0.0016960338348240777	0.04334127470327241
chr22_24891799_A_G	chr22:24891556_24892056	242	0.56	80	110	-11.154878	1.095448	1.6274061408119486e-17	2.7772001575602896e-14
chr22_25158538_G_A	chr22:25158487_25158987	50	0.356	73	89	4.3853283	0.9681651	0.000015190528381862613	0.001263569354704248
chr22_25158791_G_A	chr22:25158487_25158987	303	0.36	75	90	4.8192596	0.98187053	3.242183614653659e-6	0.0003600370891808022
chr22_25274800_G_A	chr22:25274520_25275020	279	0.33600003	68	84	-3.8625286	1.0168488	0.00023994696245155272	0.010657990283087417
chr22_25299130_G_A	chr22:25299018_25299518	111	0.23600002	53	59	-7.0062437	1.2882113	3.321015389300437e-7	0.00005523711990303369
chr22_25299215_C_T	chr22:25299018_25299518	196	0.22000001	49	55	-6.9944024	1.30103	4.3754736106969594e-7	0.00006941344374241902
chr22_25299227_C_T	chr22:25299018_25299518	208	0.22000001	49	55	-6.9944024	1.30103	4.3754736106969594e-7	0.00006941344374241902
chr22_25526371_A_C	chr22:25526152_25526652	218	0.42000002	84	105	-6.9777737	1.07385	2.5136024428049382e-9	8.344017311385364e-7
chr22_25898788_C_T	chr22:25898544_25899044	243	0.39200002	75	98	5.5778484	1.4046826	0.00012873886114316983	0.006694358468500804
chr22_25899010_T_A	chr22:25898544_25899044	465	0.39200002	75	98	5.5778484	1.4046826	0.00012873886114316983	0.006694358468500804
chr22_27521316_A_G	chr22:27521025_27521525	290	0.37600002	73	94	-2.7312818	0.95305175	0.004992246046332452	0.08905471296957006
chr22_27521326_T_C	chr22:27521025_27521525	300	0.372	72	93	-2.7295415	0.95100456	0.0049290612394864465	0.08833127215753668
chr22_27585711_G_A	chr22:27585432_27585932	278	0.208	47	52	5.1017494	1.0420976	3.416916882680475e-6	0.00037584867633329
chr22_27852466_C_A	chr22:27852269_27852769	196	0.30800003	64	77	3.7552047	1.0890863	0.0008035786355796255	0.025747212058760977
chr22_27899270_A_G	chr22:27899229_27899729	40	0.43600002	86	109	4.519673	1.1953138	0.0002552243564412259	0.011156604445573976
chr22_28128063_A_G	chr22:28127826_28128326	236	0.52400005	87	119	4.2317514	0.99097836	0.000041862202195763496	0.0028249070057794036
chr22_29600491_G_T	chr22:29600433_29600933	57	0.40800002	83	102	3.760061	1.2225497	0.0026560214963265655	0.05886516979774315
chr22_29600750_A_G	chr22:29600433_29600933	316	0.19600001	43	49	4.120807	1.4433049	0.005151366482263014	0.09082073104417958
chr22_29696250_T_C	chr22:29695989_29696489	260	0.58000004	80	105	-5.31057	1.146103	0.000010010180296227438	0.0008991980435398675
chr22_30030881_T_C	chr22:30030629_30031129	251	0.5	93	125	12.896044	1.0975142	4.3331991249164785e-21	1.1743250700899327e-17
chr22_30123560_T_G	chr22:30123261_30123761	298	0.45200002	89	113	-4.6628165	1.035167	0.00001678480405445644	0.0013683354358293316
chr22_30659821_C_G	chr22:30659378_30659878	442	0.56	85	110	3.0638506	0.90755284	0.0010202145279040386	0.0304601383253682
chr22_31038389_A_C	chr22:31037991_31038491	397	0.384	73	96	-2.457005	0.6778664	0.0004414059136965084	0.016669071659045583
chr22_32035710_A_G	chr22:32035280_32035780	429	0.076000005	18	19	7.939489	1.8235205	0.000030304537755811628	0.002181979036468507
chr22_32094965_C_G	chr22:32094913_32095413	51	0.060000002	15	15	-2.1474175	0.60793823	0.0006052941538688299	0.020996643512821794
chr22_32094980_C_A	chr22:32094913_32095413	66	0.072000004	18	18	-2.0108082	0.56667286	0.0005729931928705783	0.020188124607447566
chr22_33041253_A_G	chr22:33040996_33041496	256	0.28800002	60	72	3.7258043	1.043362	0.0005306723000012663	0.019097422586905242
chr22_33041451_T_G	chr22:33040996_33041496	454	0.28800002	60	72	3.7258043	1.043362	0.0005306723000012663	0.019097422586905242
chr22_33244186_A_G	chr22:33244178_33244678	7	0.512	92	122	-3.291115	0.95992464	0.0008575202098993981	0.02696488004738974
chr22_33244223_A_G	chr22:33244178_33244678	44	0.512	92	122	-3.291115	0.95992464	0.0008575202098993981	0.02696488004738974
chr22_33244320_G_A	chr22:33244178_33244678	141	0.49600002	94	124	-3.685847	0.95221764	0.00018522114912129494	0.008797619662534163
chr22_33244486_C_T	chr22:33244178_33244678	307	0.30400002	62	76	-4.1219625	0.9289397	0.00002188024585504729	0.0016828477943922405
chr22_34376761_T_G	chr22:34376449_34376949	311	0.372	75	93	1.660579	0.43526465	0.0002261818756938839	0.010205705666434002
chr22_35617108_A_G	chr22:35617043_35617543	64	0.22800002	53	57	7.0827384	1.4842538	5.700380090465752e-6	0.0005697514202663851
chr22_35617291_A_G	chr22:35617043_35617543	247	0.224	52	56	6.9650807	1.4932992	8.8440911278531e-6	0.0008133381217676029
chr22_35617379_G_A	chr22:35617043_35617543	335	0.224	52	56	6.9650807	1.4932992	8.8440911278531e-6	0.0008133381217676029
chr22_35820483_G_A	chr22:35820242_35820742	240	0.36800003	75	92	-3.7039871	1.142544	0.0015757156764027687	0.04121831490735378
chr22_36059627_A_C	chr22:36059379_36059879	247	0.46400002	92	116	3.1719406	1.1241426	0.005679068334325427	0.09666942627066459
chr22_36106664_C_T	chr22:36106379_36106879	284	0.404	82	101	14.778368	1.066117	8.386663294863344e-26	3.58359740014711e-22
chr22_36645012_A_G	chr22:36644739_36645239	272	0.52000004	90	120	-4.764413	1.2216287	0.00016664852290300218	0.008144983109738251
chr22_36645224_C_T	chr22:36644739_36645239	484	0.52000004	90	120	-4.764413	1.2216287	0.00016664852290300218	0.008144983109738251
chr22_36661997_G_A	chr22:36661834_36662334	162	0.36	71	90	-2.8950706	0.8140331	0.0005575896247359504	0.019793319683524033
chr22_36662001_G_T	chr22:36661834_36662334	166	0.268	57	67	-2.939098	0.9169353	0.0017700928731362903	0.04465718254862743
chr22_36662169_C_G	chr22:36661834_36662334	334	0.36400002	72	91	-2.9854386	0.8120754	0.0003689955684889593	0.01462299279723573
chr22_36662178_T_C	chr22:36661834_36662334	343	0.36400002	72	91	-2.8285477	0.81548613	0.0007503458292069432	0.024503021274203833
chr22_36662307_G_C	chr22:36661834_36662334	472	0.36800003	73	92	-2.9520683	0.8192396	0.0004748153648060903	0.01758892551756602
chr22_36664767_A_G	chr22:36664729_36665229	37	0.37600002	74	94	-6.413406	0.9302566	3.686324780761243e-10	1.526583010516535e-7
chr22_36664856_A_G	chr22:36664729_36665229	126	0.38000003	75	95	-6.2720733	0.93052	7.8054601640807e-10	2.9721730016079704e-7
chr22_36664878_A_T	chr22:36664729_36665229	148	0.38000003	75	95	-6.2720733	0.93052	7.8054601640807e-10	2.9721730016079704e-7
chr22_36664934_A_G	chr22:36664729_36665229	204	0.38000003	75	95	-6.2720733	0.93052	7.8054601640807e-10	2.9721730016079704e-7
chr22_36664961_A_G	chr22:36664729_36665229	231	0.38000003	75	95	-6.2720733	0.93052	7.8054601640807e-10	2.9721730016079704e-7
chr22_36665040_G_A	chr22:36664729_36665229	310	0.38000003	75	95	-6.2720733	0.93052	7.8054601640807e-10	2.9721730016079704e-7
chr22_36680611_C_T	chr22:36680598_36681098	12	0.72800004	58	68	-5.0833154	1.7790445	0.0051181514065701764	0.09048119271864728
chr22_36680846_C_T	chr22:36680598_36681098	247	0.08800001	20	22	-8.301837	2.5900493	0.0017704728612313047	0.04466302339630593
chr22_36680976_G_A	chr22:36680598_36681098	377	0.324	64	81	-8.85979	1.3593341	2.2856824325241613e-9	7.672088701641454e-7
chr22_36721398_C_T	chr22:36721392_36721892	5	0.216	51	54	-5.814411	1.6459504	0.0006047609978926844	0.020981536462907204
chr22_36721543_G_A	chr22:36721392_36721892	150	0.2	48	50	-6.7194357	1.7000471	0.00013770261712678703	0.007041667921795145
chr22_36721665_G_A	chr22:36721392_36721892	272	0.20400001	49	51	-6.2451167	1.7053672	0.00038777373649874773	0.01516434118869542
chr22_36721697_G_T	chr22:36721392_36721892	304	0.216	51	54	-5.814411	1.6459504	0.0006047609978926844	0.020981536462907204
chr22_36933139_C_T	chr22:36932904_36933404	234	0.82000005	39	45	-4.111338	1.1515449	0.0005319058869906952	0.019134033242616637
chr22_36933165_T_C	chr22:36932904_36933404	260	0.82800007	38	43	-3.9103596	1.1969454	0.0014540336927720682	0.038997712568237676
chr22_37009143_G_A	chr22:37008769_37009269	373	0.568	85	108	-5.2560325	0.86183643	1.658940740932173e-8	4.313951492506412e-6
chr22_37009762_C_T	chr22:37009540_37010040	221	0.568	85	108	-8.501935	0.7925104	9.233110396543263e-19	1.881760444972245e-15
chr22_37009968_C_T	chr22:37009540_37010040	427	0.564	85	109	-8.400017	0.7818031	8.462550728561419e-19	1.7341149966102223e-15
chr22_37030329_T_C	chr22:37030115_37030615	213	0.54	92	115	2.8815625	0.81258166	0.0005774213404298617	0.02030561254686093
chr22_37656384_T_G	chr22:37656231_37656731	152	0.52000004	96	120	3.0999227	0.94383895	0.0013746873152529432	0.03750903318426707
chr22_37743973_C_G	chr22:37743839_37744339	133	0.216	49	54	-7.157016	1.2501867	9.247388395262338e-8	0.000018892506806735235
chr22_37744157_C_T	chr22:37743839_37744339	317	0.216	49	54	-7.720016	1.2344759	8.020768913277002e-9	2.29308614934331e-6
chr22_37745483_A_G	chr22:37745258_37745758	224	0.688	66	78	-8.438661	0.96502924	3.0804077117155825e-14	2.9776337490253494e-11
chr22_37745484_T_C	chr22:37745258_37745758	225	0.684	67	79	-8.754775	0.94392604	1.9284987118322402e-15	2.31494645928564e-12
chr22_37975488_T_C	chr22:37975254_37975754	233	0.56	84	110	5.840307	0.85164165	4.407535090348769e-10	1.7926749118178256e-7
chr22_37975489_G_T	chr22:37975254_37975754	234	0.55600005	85	111	5.8470845	0.86112493	6.13089885574279e-10	2.3964134969695297e-7
chr22_37987099_T_C	chr22:37986932_37987432	166	0.22800002	51	57	-3.8777812	1.133574	0.0008796313160157733	0.027459240952656606
chr22_37987169_T_C	chr22:37986932_37987432	236	0.224	50	56	-3.8316014	1.1327882	0.0009986174413250924	0.029995137550731764
chr22_37987238_T_G	chr22:37986932_37987432	305	0.22800002	51	57	-3.739145	1.1398576	0.0013926006085259628	0.03782363532404442
chr22_37987405_G_A	chr22:37986932_37987432	472	0.192	42	48	-3.8673797	1.1984471	0.0016523850453958255	0.042575565212718956
chr22_38036063_A_G	chr22:38035841_38036341	221	0.384	75	96	-3.4508066	0.9698966	0.0005548258910414557	0.019718015574712415
chr22_38036121_C_T	chr22:38035841_38036341	279	0.36	69	90	-3.4528031	0.9547141	0.0004537991222211527	0.017014991275625457
chr22_38036188_G_A	chr22:38035841_38036341	346	0.388	76	97	-3.5515535	0.9673055	0.00037509925147303775	0.014805289599998377
chr22_38036214_A_G	chr22:38035841_38036341	372	0.384	75	96	-3.4508066	0.9698966	0.0005548258910414557	0.019718015574712415
chr22_38036240_G_A	chr22:38035841_38036341	398	0.388	76	97	-3.5515535	0.9673055	0.00037509925147303775	0.014805289599998377
chr22_38036303_G_T	chr22:38035841_38036341	461	0.388	75	97	-3.1562507	0.9657284	0.0014479230315246573	0.03888228830915486
chr22_38358594_T_C	chr22:38358505_38359005	88	0.416	77	104	-3.7034311	1.1066749	0.0011237747834570836	0.03255261303096168
chr22_38378041_C_T	chr22:38377843_38378343	197	0.432	82	108	5.8763413	1.123138	8.190149558693994e-7	0.00011643373619222888
chr22_38529273_G_T	chr22:38529081_38529581	191	0.45200002	85	113	-4.1038013	1.0027733	0.00008210128330032941	0.0047634389289484365
chr22_38636085_T_A	chr22:38635873_38636373	211	0.508	97	123	2.6961734	0.76854044	0.000656751402315129	0.022286611671477385
chr22_38636147_G_A	chr22:38635873_38636373	273	0.508	97	123	2.6961734	0.76854044	0.000656751402315129	0.022286611671477385
chr22_38636312_C_T	chr22:38635873_38636373	438	0.508	97	123	2.6961734	0.76854044	0.000656751402315129	0.022286611671477385
chr22_38636794_C_G	chr22:38636396_38636896	397	0.508	97	123	3.388902	1.1726228	0.004649227123095285	0.08495938944778024
chr22_38723918_G_C	chr22:38723692_38724192	225	0.592	77	102	2.794198	0.7502516	0.0003119176791069504	0.01291039968896383
chr22_38723944_T_C	chr22:38723692_38724192	251	0.596	75	101	2.9851809	0.72755504	0.00007891656641101096	0.0046273947490106365
chr22_39532580_G_A	chr22:39532268_39532768	311	0.528	91	118	-9.3910055	1.1134895	1.5435343956701253e-13	1.2854974944883147e-10
chr22_39558589_C_G	chr22:39558246_39558746	342	0.104	24	26	-5.4757123	1.4695233	0.00030991353450823253	0.012849724568980854
chr22_39676078_A_C	chr22:39675975_39676475	102	0.44000003	82	110	4.730092	0.83317995	1.1465900416996757e-7	0.000022559335730360872
chr22_39676192_C_T	chr22:39675975_39676475	216	0.42800003	81	107	4.721782	0.8430869	1.6173948714420552e-7	0.000030158967240690206
chr22_39676241_C_G	chr22:39675975_39676475	265	0.432	82	108	4.8984814	0.843747	6.404739878004486e-8	0.000013781515857150579
chr22_39676372_T_C	chr22:39675975_39676475	396	0.256	48	64	4.1203313	0.8852447	9.200847945998427e-6	0.0008395842130501117
chr22_39676421_G_A	chr22:39675975_39676475	445	0.432	82	108	4.8984814	0.843747	6.404739878004486e-8	0.000013781515857150579
chr22_39677766_T_C	chr22:39677486_39677986	279	0.42800003	79	107	7.002031	1.2510821	1.6452072758346428e-7	0.00003058755538542676
chr22_39677858_C_A	chr22:39677486_39677986	371	0.41200003	77	103	7.762384	1.2336177	6.682088569444719e-9	1.9541971355360352e-6
chr22_40902741_T_C	chr22:40902474_40902974	266	0.08800001	21	22	-8.915531	1.9540106	0.000013308441897799987	0.001135847536758463
chr22_40902755_T_A	chr22:40902474_40902974	280	0.48400003	87	121	3.6084194	1.0497088	0.0008321567327072917	0.026391888064750228
chr22_42438181_T_G	chr22:42438033_42438533	147	0.252	52	63	-4.0155883	1.1468694	0.0006720455719380952	0.02265024684729657
chr22_42440044_C_T	chr22:42439988_42440488	55	0.24800001	52	62	-3.1404366	1.0758632	0.004266929766638775	0.0803413700831808
chr22_42554168_G_C	chr22:42553950_42554450	217	0.66	70	85	-0.46893352	0.16280448	0.004783676450085406	0.08660921790073016
chr22_42554187_C_G	chr22:42553950_42554450	236	0.66	70	85	-0.46893352	0.16280448	0.004783676450085406	0.08660921790073016
chr22_42569673_G_A	chr22:42569572_42570072	100	0.024	5	6	-2.3146563	0.6031423	0.00020864867496123537	0.00961887914325215
chr22_42648692_G_A	chr22:42648393_42648893	298	0.08400001	19	21	-5.5617433	1.2182331	0.000013163707138940198	0.0011252295871316915
chr22_42694290_G_A	chr22:42694035_42694535	254	0.028	7	7	15.329939	4.4621296	0.0008376508353715637	0.026510303554445645
chr22_43280059_A_G	chr22:43279892_43280392	166	0.52000004	92	120	5.09178	1.0355461	3.125798494354999e-6	0.0003498898380725187
chr22_43280208_A_G	chr22:43279892_43280392	315	0.572	85	107	3.9825356	1.0511259	0.00024836842819096576	0.01093130711600844
chr22_43444260_A_G	chr22:43444155_43444655	104	0.60400003	79	99	-4.6910877	1.1382078	0.00007364718863072102	0.004383526132126105
chr22_43444447_G_A	chr22:43444155_43444655	291	0.6	80	100	-4.613275	1.1368055	0.00009331173323810008	0.00524511815528668
chr22_43474029_C_T	chr22:43473894_43474394	134	0.60800004	79	98	-6.1752687	1.0753843	8.537775990671035e-8	0.00001760322047800471
chr22_43474091_G_C	chr22:43473894_43474394	196	0.60800004	79	98	-6.1752687	1.0753843	8.537775990671035e-8	0.00001760322047800471
chr22_43717413_G_C	chr22:43717224_43717724	188	0.264	58	66	3.7245562	1.3232794	0.005795724219032833	0.09790392589436334
chr22_43722173_A_C	chr22:43722002_43722502	170	0.536	85	116	5.7285447	0.74757576	8.001392811650694e-12	4.75119735827258e-9
chr22_43729013_T_C	chr22:43728721_43729221	291	0.072000004	17	18	-8.685464	1.6291128	5.319425841163362e-7	0.00008166657074341163
chr22_43949692_T_C	chr22:43949415_43949915	276	0.45200002	88	113	-17.013977	1.3388351	3.0112469571203947e-23	1.0247000884043859e-19
chr22_44400760_G_A	chr22:44400569_44401069	190	0.48400003	85	121	4.1483655	0.90547955	0.000012347701885036618	0.0010679090068114075
chr22_44400801_G_A	chr22:44400569_44401069	231	0.504	89	124	4.408162	0.9271659	6.123807124881531e-6	0.0006036657860292675
chr22_44541227_G_C	chr22:44541015_44541515	211	0.076000005	19	19	7.245752	2.2384675	0.0016008453392677153	0.041666967708270386
chr22_44599862_C_T	chr22:44599853_44600353	8	0.66400003	71	84	-5.000617	1.2179629	0.00007812553759965033	0.004591572653411521
chr22_44600010_C_T	chr22:44599853_44600353	156	0.67200005	70	82	-5.3343763	1.233597	0.000034001438421480234	0.0023945575928790244
chr22_44600021_C_G	chr22:44599853_44600353	167	0.684	66	79	-4.674883	1.2425426	0.0002728098522045124	0.011720685519805657
chr22_44600183_G_A	chr22:44599853_44600353	329	0.66	72	85	-4.9430966	1.229395	0.00010716115279005627	0.005824014079688693
chr22_44600196_C_T	chr22:44599853_44600353	342	0.656	72	86	-4.738849	1.2109393	0.00015879363625961808	0.007849325791612459
chr22_44600236_C_T	chr22:44599853_44600353	382	0.66400003	71	84	-4.74168	1.2310807	0.00019844215328939518	0.009266790790537839
chr22_44647279_G_A	chr22:44647223_44647723	55	0.17600001	40	44	-4.5021677	1.5068468	0.0034719019498383585	0.07024912715406502
chr22_44647417_T_A	chr22:44647223_44647723	193	0.61600006	75	96	-3.4774077	1.1254424	0.002541907241230213	0.05710259424131472
chr22_45249614_G_T	chr22:45249270_45249770	343	0.652	76	87	5.4188576	1.2598392	0.00003716242074052448	0.002571798875583533
chr22_45322413_A_G	chr22:45322109_45322609	303	0.16000001	35	40	7.721451	2.2626681	0.0009041743960190467	0.027998323714059716
chr22_45322429_A_G	chr22:45322109_45322609	319	0.16000001	35	40	7.721451	2.2626681	0.0009041743960190467	0.027998323714059716
chr22_45419016_A_G	chr22:45418827_45419327	188	0.2	47	50	-8.367695	1.8199104	0.000011558646732961413	0.0010116496205989525
chr22_45419071_C_T	chr22:45418827_45419327	243	0.18400002	44	46	-8.079785	1.9527038	0.00006927802559812557	0.004178534242682853
chr22_45419107_T_G	chr22:45418827_45419327	279	0.112	27	28	-8.522629	2.3561523	0.00045286606365410614	0.01698972619602009
chr22_45543470_T_C	chr22:45543179_45543679	290	0.892	24	27	4.7246885	1.6062323	0.003990455686909758	0.07693473844237388
chr22_45586519_T_C	chr22:45586297_45586797	221	0.268	56	67	13.152911	0.6711658	1.6319992862158964e-37	2.1160924813856232e-33
chr22_45586617_A_G	chr22:45586297_45586797	319	0.48800004	93	122	3.741728	1.2798462	0.004209161599561017	0.07963848537835025
chr22_45654513_T_G	chr22:45654277_45654777	235	0.156	35	39	-4.5044765	1.0437024	0.000035121460044848724	0.0024574058947338826
chr22_45692740_A_G	chr22:45692607_45693107	132	0.33200002	70	83	5.432004	1.3515322	0.00010780042780644647	0.005848613579255017
chr22_45692743_T_G	chr22:45692607_45693107	135	0.33600003	71	84	5.4727273	1.3613468	0.00010742761924006843	0.0058359236367858105
chr22_45692779_T_C	chr22:45692607_45693107	171	0.34	72	85	5.71444	1.3480909	0.00004720480176804961	0.003101930249119606
chr22_45692807_C_T	chr22:45692607_45693107	199	0.192	45	48	5.900204	1.699803	0.0007439167835776231	0.024349762350939178
chr22_45692939_T_C	chr22:45692607_45693107	331	0.34	72	85	5.71444	1.3480909	0.00004720480176804961	0.003101930249119606
chr22_45692971_C_T	chr22:45692607_45693107	363	0.33600003	71	84	5.9986525	1.328127	0.00001599016171839717	0.0013158211171012762
chr22_45746372_T_G	chr22:45746118_45746618	253	0.592	76	102	3.3374941	0.7510392	0.000021323167253187373	0.0016489397090579735
chr22_45747243_T_C	chr22:45747212_45747712	30	0.82000005	38	45	10.90334	1.450797	1.6838551872937327e-11	9.411605400356303e-9
chr22_45747370_T_C	chr22:45747212_45747712	157	0.82000005	39	45	11.907208	1.4813654	1.1844201509603527e-12	8.312971382068843e-10
chr22_45747451_A_G	chr22:45747212_45747712	238	0.81600004	39	46	11.136259	1.4497817	7.28577136594397e-12	4.378116943954135e-9
chr22_45747486_G_C	chr22:45747212_45747712	273	0.81600004	39	46	11.136259	1.4497817	7.28577136594397e-12	4.378116943954135e-9
chr22_45747506_C_T	chr22:45747212_45747712	293	0.82000005	38	45	10.90334	1.450797	1.6838551872937327e-11	9.411605400356303e-9
chr22_45747695_C_G	chr22:45747212_45747712	482	0.82400006	38	44	10.429472	1.5401765	6.706754757174423e-10	2.603907056195005e-7
chr22_45764893_G_A	chr22:45764764_45765264	128	0.29200003	63	73	5.737325	1.5709332	0.0004012729943577999	0.015542210015284521
chr22_45765130_C_A	chr22:45764764_45765264	365	0.28800002	62	72	5.3994794	1.561533	0.0007777794039812516	0.025148512131392062
chr22_45765162_A_C	chr22:45764764_45765264	397	0.29200003	63	73	5.737325	1.5709332	0.0004012729943577999	0.015542210015284521
chr22_45813751_A_G	chr22:45813668_45814168	82	0.72400004	59	69	-5.5557184	1.270238	0.00002805467364341208	0.002056586072471916
chr22_45814023_A_G	chr22:45813668_45814168	354	0.72400004	59	69	-5.5557184	1.270238	0.00002805467364341208	0.002056586072471916
chr22_45814130_C_T	chr22:45813668_45814168	461	0.72400004	59	69	-5.5557184	1.270238	0.00002805467364341208	0.002056586072471916
chr22_45822222_T_C	chr22:45821944_45822444	277	0.104	22	26	5.8777947	1.4447982	0.0000898575591469757	0.005102442491208778
chr22_45898630_A_C	chr22:45898311_45898811	318	0.56	84	110	-1.3584373	0.31512204	0.000035811081374001836	0.002498049630808688
chr22_45921852_A_G	chr22:45921729_45922229	122	0.284	59	71	4.7186885	1.5232005	0.002479253593614139	0.056151341975677095
chr22_45921971_G_T	chr22:45921729_45922229	241	0.75600004	49	61	15.026143	0.82311994	6.213135713325905e-35	5.952286906059558e-31
chr22_45922207_G_C	chr22:45921729_45922229	477	0.744	52	64	14.294304	0.9118178	1.0680179681004646e-29	6.954073045750457e-26
chr22_46043014_G_A	chr22:46042733_46043233	280	0.54800004	93	113	-6.3220387	1.3684508	0.000010580201996547813	0.000941796395820537
chr22_46604861_T_C	chr22:46604744_46605244	116	0.76000005	54	60	-9.576746	1.1442256	2.1511402626054563e-13	1.7460874004431682e-10
chr22_46604937_T_C	chr22:46604744_46605244	192	0.76000005	54	60	-9.167	1.1709812	3.451901050194446e-12	2.215943680317014e-9
chr22_46604944_T_C	chr22:46604744_46605244	199	0.75600004	54	61	-9.251107	1.1238784	4.387210113799267e-13	3.382235423487383e-10
chr22_46604946_G_A	chr22:46604744_46605244	201	0.60800004	76	98	-6.7984934	1.0100262	8.169496957762948e-10	3.08889542514174e-7
chr22_46726934_C_G	chr22:46726795_46727295	138	0.128	30	32	-4.116507	1.4137427	0.004359299828652166	0.08148310084490556
chr22_46726965_C_A	chr22:46726795_46727295	169	0.132	31	33	-4.106332	1.404291	0.0042022154685436245	0.07955309572334683
chr22_46726977_G_A	chr22:46726795_46727295	181	0.132	31	33	-4.106332	1.404291	0.0042022154685436245	0.07955309572334683
chr22_46727017_G_A	chr22:46726795_46727295	221	0.128	30	32	-4.116507	1.4137427	0.004359299828652166	0.08148310084490556
chr22_46727022_C_G	chr22:46726795_46727295	226	0.128	30	32	-4.116507	1.4137427	0.004359299828652166	0.08148310084490556
chr22_46727118_A_G	chr22:46726795_46727295	322	0.128	30	32	-4.116507	1.4137427	0.004359299828652166	0.08148310084490556
chr22_46727171_A_G	chr22:46726795_46727295	375	0.128	30	32	-4.116507	1.4137427	0.004359299828652166	0.08148310084490556
chr22_46727292_C_T	chr22:46726795_46727295	496	0.128	30	32	-4.191907	1.4169786	0.0037939274800154747	0.0744425439659064
chr22_47075197_C_T	chr22:47074957_47075457	239	0.124000005	28	31	7.6007595	1.4431183	7.043604233172741e-7	0.00010283621157693512
chr22_47237352_G_A	chr22:47237202_47237702	149	0.404	81	101	-3.546121	0.96850145	0.00038856257477547354	0.015187276917740244
chr22_47369174_A_G	chr22:47368866_47369366	307	0.716	63	71	-3.3491054	0.91861993	0.00041023709455644556	0.01579338786769628
chr22_47369248_T_C	chr22:47368866_47369366	381	0.632	75	92	-3.3036041	0.816143	0.00009694210112730378	0.005396345563144405
chr22_47481982_C_T	chr22:47481906_47482406	75	0.28800002	62	72	-4.3321023	0.9650465	0.000017841146680437647	0.0014328126034692814
chr22_47481996_G_A	chr22:47481906_47482406	89	0.34800002	71	87	-2.7509599	0.94727296	0.004459882580218706	0.08272747764444766
chr22_47553689_G_T	chr22:47553641_47554141	47	0.39200002	79	98	-5.6823683	1.2325319	0.0000109939573490753	0.0009711550674423722
chr22_47553761_T_C	chr22:47553641_47554141	119	0.39200002	79	98	-5.6823683	1.2325319	0.0000109939573490753	0.0009711550674423722
chr22_47553928_G_A	chr22:47553641_47554141	286	0.39200002	79	98	-5.6823683	1.2325319	0.0000109939573490753	0.0009711550674423722
chr22_47553945_G_A	chr22:47553641_47554141	303	0.388	78	97	-5.6802955	1.2251096	9.8908106208474e-6	0.000890635073648195
chr22_47554044_A_T	chr22:47553641_47554141	402	0.39200002	79	98	-5.6823683	1.2325319	0.0000109939573490753	0.0009711550674423722
chr22_47554047_A_G	chr22:47553641_47554141	405	0.312	69	78	-5.880456	1.4110388	0.00006193139835222988	0.0038353913296006927
chr22_47554074_C_T	chr22:47553641_47554141	432	0.39200002	79	98	-5.6823683	1.2325319	0.0000109939573490753	0.0009711550674423722
chr22_47659239_C_T	chr22:47659141_47659641	97	0.16000001	37	40	-3.9523413	1.10131	0.0004993146393992688	0.01828347839895532
chr22_47659553_C_T	chr22:47659141_47659641	411	0.164	38	41	-4.0903773	1.0927202	0.0002917955082629287	0.012320285737898418
chr22_48765688_C_T	chr22:48765408_48765908	279	0.512	96	122	-7.8450294	1.3211045	3.488566255608449e-8	8.180704186362785e-6
chr22_48989521_T_G	chr22:48989326_48989826	194	0.324	68	81	-4.760605	1.2732747	0.00029638717807165823	0.012444290124140583
chr22_48989593_T_C	chr22:48989326_48989826	266	0.316	66	79	-4.6762395	1.2895612	0.0004389607177914381	0.0166095559421326
chr22_48989764_G_C	chr22:48989326_48989826	437	0.324	68	81	-4.760605	1.2732747	0.00029638717807165823	0.012444290124140583
chr22_49099884_C_T	chr22:49099799_49100299	84	0.156	34	39	-5.819899	1.3795923	0.00005101530261688101	0.0032930519055754726
chr22_49099891_C_T	chr22:49099799_49100299	91	0.15200001	34	38	-6.320531	1.4197947	0.000020671297885368674	0.0016084536860430743
chr22_49100002_T_C	chr22:49099799_49100299	202	0.15200001	34	38	-6.320531	1.4197947	0.000020671297885368674	0.0016084536860430743
chr22_49100005_T_C	chr22:49099799_49100299	205	0.15200001	34	38	-6.320531	1.4197947	0.000020671297885368674	0.0016084536860430743
chr22_49100153_C_T	chr22:49099799_49100299	353	0.15200001	34	38	-6.320531	1.4197947	0.000020671297885368674	0.0016084536860430743
chr22_49100161_A_C	chr22:49099799_49100299	361	0.15200001	34	38	-6.320531	1.4197947	0.000020671297885368674	0.0016084536860430743
chr22_49162610_A_G	chr22:49162555_49163055	54	0.384	78	96	-6.198011	0.9560186	2.6975139678978832e-9	8.903429874741399e-7
chr22_49162662_A_G	chr22:49162555_49163055	106	0.384	78	96	-6.198011	0.9560186	2.6975139678978832e-9	8.903429874741399e-7
chr22_49162784_C_T	chr22:49162555_49163055	228	0.384	78	96	-6.198011	0.9560186	2.6975139678978832e-9	8.903429874741399e-7
chr22_49162876_G_A	chr22:49162555_49163055	320	0.384	78	96	-6.198011	0.9560186	2.6975139678978832e-9	8.903429874741399e-7
chr22_49162941_T_C	chr22:49162555_49163055	385	0.54	84	115	-4.6775737	0.91736305	1.4504998341770372e-6	0.00018600703330104895
chr22_49162994_G_A	chr22:49162555_49163055	438	0.384	78	96	-6.198011	0.9560186	2.6975139678978832e-9	8.903429874741399e-7
chr22_49163016_T_G	chr22:49162555_49163055	460	0.384	78	96	-6.198011	0.9560186	2.6975139678978832e-9	8.903429874741399e-7
chr22_49194001_A_C	chr22:49193819_49194319	181	0.55200005	88	112	-6.0747137	1.0389695	5.305816400002411e-8	0.000011767036516977333
chr22_49194026_C_T	chr22:49193819_49194319	206	0.54800004	88	113	-5.9668093	1.0346478	7.635536941034643e-8	0.000015977329181264654
chr22_49194029_A_G	chr22:49193819_49194319	209	0.54	89	115	-6.062943	1.0263418	4.02145175985364e-8	9.271320189563492e-6
chr22_49194033_C_G	chr22:49193819_49194319	213	0.54800004	88	113	-5.9668093	1.0346478	7.635536941034643e-8	0.000015977329181264654
chr22_49194074_C_T	chr22:49193819_49194319	254	0.544	89	114	-6.0787063	1.0349915	4.7033873584038454e-8	0.000010613584054155352
chr22_49194180_A_G	chr22:49193819_49194319	360	0.54800004	88	113	-5.9668093	1.0346478	7.635536941034643e-8	0.000015977329181264654
chr22_49298419_G_C	chr22:49298291_49298791	127	0.54	86	115	2.5654635	0.772288	0.0012173879263725563	0.03445733079085201
chr22_49421590_A_G	chr22:49421546_49422046	43	0.568	86	108	5.5029593	0.8918804	1.1881289397744123e-8	3.230383413791643e-6
chr22_49432172_T_C	chr22:49431991_49432491	180	0.328	68	82	-5.117637	0.9686032	6.553135953500818e-7	0.00009698396185926627
chr22_49432214_T_C	chr22:49431991_49432491	222	0.328	68	82	-5.117637	0.9686032	6.553135953500818e-7	0.00009698396185926627
chr22_49432406_C_T	chr22:49431991_49432491	414	0.328	68	82	-5.117637	0.9686032	6.553135953500818e-7	0.00009698396185926627
chr22_49463545_A_G	chr22:49463318_49463818	226	0.264	52	66	-5.838105	0.9061278	3.2692238226076377e-9	1.0491132456690062e-6
chr22_49556727_G_A	chr22:49556615_49557115	111	0.16000001	38	40	9.57312	2.5988555	0.00035974684277240095	0.014343393854261728
chr22_49556790_G_T	chr22:49556615_49557115	174	0.55200005	88	112	-11.452151	1.6207653	1.5848768337074868e-10	7.249972802018732e-8
chr22_49556885_A_G	chr22:49556615_49557115	269	0.40800002	82	102	14.673419	1.3794993	1.4911820271807694e-18	2.9203984512164257e-15
chr22_49702209_G_A	chr22:49702136_49702636	72	0.372	75	93	-2.3203955	0.5307923	0.000028295292594118838	0.0020704640546949584
chr22_49702221_G_A	chr22:49702136_49702636	84	0.37600002	76	94	-2.3455808	0.53062886	0.000023381140945059364	0.001775944185410088
chr22_49702418_A_G	chr22:49702136_49702636	281	0.372	75	93	-2.3203955	0.5307923	0.000028295292594118838	0.0020704640546949584
chr22_49918691_T_A	chr22:49918513_49919013	177	0.476	91	119	5.2930694	1.3006465	0.00008941639574930045	0.0050831487269250245
chr22_49918708_G_A	chr22:49918513_49919013	194	0.148	35	37	12.614617	1.5718552	1.2639360292011971e-12	8.83806827715998e-10
chr22_49937535_C_G	chr22:49937102_49937602	432	0.564	86	109	-4.4426317	0.7051102	6.4266549133576064e-9	1.8897833200415228e-6
chr22_49994878_T_C	chr22:49994707_49995207	170	0.748	55	63	5.457051	1.0112149	3.9992702492026637e-7	0.0000643686077265087
chr22_49995011_G_C	chr22:49994707_49995207	303	0.808	41	48	8.335446	0.9349112	1.2616325188158562e-14	1.3205315300596143e-11
chr22_50438130_T_C	chr22:50437919_50438419	210	0.08400001	20	21	-7.482705	2.163239	0.0007746109647078173	0.02507460288839309
chr22_50438183_C_T	chr22:50437919_50438419	263	0.128	29	32	-5.3571877	1.7641639	0.0029929334744193178	0.06372216885995817
chr22_50438199_C_T	chr22:50437919_50438419	279	0.128	29	32	-5.3571877	1.7641639	0.0029929334744193178	0.06372216885995817
chr22_50438202_T_C	chr22:50437919_50438419	282	0.128	29	32	-5.3571877	1.7641639	0.0029929334744193178	0.06372216885995817
chr22_50438203_G_A	chr22:50437919_50438419	283	0.128	29	32	-5.3571877	1.7641639	0.0029929334744193178	0.06372216885995817
chr22_50703451_G_A	chr22:50703183_50703683	267	0.29200003	62	73	-8.565288	1.245996	4.06504804655401e-10	1.6673525650802383e-7
chr22_50713381_A_G	chr22:50713325_50713825	55	0.624	76	94	2.6897748	0.87243253	0.0025953921012272048	0.057921730131853845
chr22_50754944_C_T	chr22:50754705_50755205	238	0.072000004	17	18	10.377823	1.6840281	1.2309858184198415e-8	3.3330486690977962e-6
chr22_50783064_A_C	chr22:50782940_50783440	123	0.41200003	81	103	5.41778	0.7626567	1.3139193958551968e-10	6.146960399484477e-8
chr22_50783114_A_G	chr22:50782940_50783440	173	0.416	82	104	5.4576573	0.767468	1.2665223392598577e-10	5.949277074228615e-8
chr22_50783189_G_A	chr22:50782940_50783440	248	0.39600003	78	99	5.556386	0.75552213	3.7780525097482224e-11	1.9799706923962247e-8
chr22_50783311_C_T	chr22:50782940_50783440	370	0.38000003	76	95	5.3095174	0.8063748	1.6591937904778083e-9	5.796939613495501e-7
chr22_50783599_G_C	chr22:50783521_50784021	77	0.224	47	56	5.38467	1.1136872	4.395533242607176e-6	0.000460939832164823
chr22_50783604_A_G	chr22:50783521_50784021	82	0.26000002	55	65	4.218087	1.0950891	0.0001983135410447461	0.009262797984467672
chr22_50783635_A_G	chr22:50783521_50784021	113	0.16000001	32	40	5.3547573	1.2875364	0.00006396405137134362	0.003931792309829392
chr22_50783638_G_C	chr22:50783521_50784021	116	0.108	21	27	5.8715267	1.4140278	0.0000655708297602284	0.004007157770629891
chr22_50783642_G_C	chr22:50783521_50784021	120	0.14400001	30	36	5.61062	1.3369049	0.000055433740974706895	0.003515102126341038
chr22_50783643_A_G	chr22:50783521_50784021	121	0.148	30	37	4.2728543	1.284792	0.0012023691597284147	0.034149718072762285
chr22_50783677_G_C	chr22:50783521_50784021	155	0.15200001	35	38	5.762935	1.4545319	0.00013297476112346157	0.006858649270135434
chr22_50783681_G_C	chr22:50783521_50784021	159	0.16800001	36	42	5.5119653	1.2959796	0.00004470703286213355	0.0029734706026378873
chr22_50783682_A_G	chr22:50783521_50784021	160	0.18400002	42	46	5.092192	1.3724502	0.0003276857618357748	0.013404432178642964
chr22_50783709_T_C	chr22:50783521_50784021	187	0.36400002	73	91	7.243047	0.7788199	1.6900552950685403e-15	2.0417578381835023e-12
chr22_50783729_C_G	chr22:50783521_50784021	207	0.18400002	40	46	4.890711	1.326917	0.00035702270048468493	0.0142650314919033
chr22_50783730_C_G	chr22:50783521_50784021	208	0.384	76	96	6.8132873	0.78335243	3.930642405731982e-14	3.708923596905768e-11
chr22_50783774_A_G	chr22:50783521_50784021	252	0.39600003	79	99	7.365155	0.75832754	1.9379940145496623e-16	2.726763017182361e-13
chr22_50783790_T_A	chr22:50783521_50784021	268	0.132	29	33	5.8517895	1.4851065	0.000143963923600539	0.007292921154310745
chr22_50783801_A_G	chr22:50783521_50784021	279	0.36800003	74	92	7.326691	0.7710375	5.843970102977263e-16	7.636692976808567e-13
chr22_50783839_T_C	chr22:50783521_50784021	317	0.37600002	75	94	6.8242507	0.7958035	7.418586937970189e-14	6.586890645326936e-11
chr22_50783840_G_C	chr22:50783521_50784021	318	0.18	38	45	5.6325784	1.2196431	0.00001064999986873055	0.0009468327049627295
chr22_50783854_A_G	chr22:50783521_50784021	332	0.37600002	75	94	7.3404536	0.7599739	2.5682657742135185e-16	3.5374474315693354e-13
chr22_50783864_C_G	chr22:50783521_50784021	342	0.192	42	48	5.938334	1.2915804	0.000011564867059168348	0.001011899629758946
chr22_50783865_A_G	chr22:50783521_50784021	343	0.4	79	100	7.326067	0.7328627	4.344080094384905e-17	6.92881235720362e-14
chr22_50783868_C_T	chr22:50783521_50784021	346	0.23200001	47	58	5.103407	1.0390742	3.1984952178894454e-6	0.00035622450042906064
chr22_50783986_T_C	chr22:50783521_50784021	464	0.132	29	33	6.011824	1.3122994	0.000012360762862455506	0.0010688542239128006
chr22_50783993_G_A	chr22:50783521_50784021	471	0.18400002	40	46	6.8759694	1.1372788	2.1194995175017115e-8	5.321164331966415e-6
chr22_50784007_C_G	chr22:50783521_50784021	485	0.120000005	26	30	5.748584	1.3838427	0.00006514402403794531	0.003986744295037516
chr22_50784021_T_C	chr22:50783521_50784021	499	0.384	74	96	7.028911	0.7291408	2.8355888405789105e-16	3.8737234122352145e-13
chr22_50908574_G_T	chr22:50908452_50908952	121	0.36	75	90	-4.375336	1.060946	0.00007295203126885409	0.004350241006345228
chr22_50908628_C_G	chr22:50908452_50908952	175	0.080000006	18	20	-5.261344	1.7306126	0.002961178531794842	0.06329720937674109
chr22_50929928_C_G	chr22:50929698_50930198	229	0.076000005	17	19	-5.6124706	1.9497395	0.004808708793366469	0.0869452146871434
chr22_50931164_A_C	chr22:50930997_50931497	166	0.34800002	72	87	-7.0438027	1.1580375	1.7882311397981938e-8	4.590635641123922e-6
chr22_50931261_A_G	chr22:50930997_50931497	263	0.34800002	72	87	-7.0438027	1.1580375	1.7882311397981938e-8	4.590635641123922e-6
chr22_50931331_G_A	chr22:50930997_50931497	333	0.34800002	72	87	-7.0438027	1.1580375	1.7882311397981938e-8	4.590635641123922e-6
chr22_50931339_T_C	chr22:50930997_50931497	341	0.076000005	17	19	-11.0210705	1.9373938	1.0888746602422391e-7	0.000021586412708911405
chr22_50931349_T_C	chr22:50930997_50931497	351	0.076000005	17	19	-11.0210705	1.9373938	1.0888746602422391e-7	0.000021586412708911405
chr22_50932090_T_C	chr22:50932011_50932511	78	0.35200003	73	88	-2.3901274	0.84941715	0.005809116442908775	0.09806006201249025
chr22_51116833_C_G	chr22:51116687_51117187	145	0.048	11	12	-10.874849	2.2842577	5.966916004019728e-6	0.0005904755508095038
chr22_51117016_T_C	chr22:51116687_51117187	328	0.048	11	12	-10.874849	2.2842577	5.966916004019728e-6	0.0005904755508095038
chr2_1841742_CT_C	chr2:1841683_1842183	58	0.328	67	82	-3.8837216	1.3422228	0.004601687180017255	0.08438018192286012
chr2_2650119_CGGAGGGAAGG_C	chr2:2649792_2650292	326	0.076000005	17	19	-6.4699802	2.1836116	0.0037415660821942883	0.0737540908518848
chr2_3504457_CT_C	chr2:3504064_3504564	392	0.1	23	25	-4.3525305	1.1236944	0.00018348818208850312	0.008741907058750975
chr2_3505615_A_ACTC	chr2:3505235_3505735	379	0.108	24	27	-16.225657	1.5048383	6.932319952009444e-19	1.430288804847473e-15
chr2_3628116_G_GC	chr2:3627714_3628214	401	0.27600002	58	69	-9.790923	1.435566	5.291834472710993e-10	2.1123604418051982e-7
chr2_3628458_A_AG	chr2:3628434_3628934	23	0.020000001	5	5	-23.071152	4.705784	3.317720386826392e-6	0.0003670567698227408
chr2_3657566_AG_A	chr2:3657089_3657589	476	0.16800001	36	42	-5.994644	1.359077	0.000024273678036445606	0.0018299683877061464
chr2_9351232_A_AC	chr2:9351018_9351518	213	0.628	73	93	-3.9852865	0.97612816	0.00008512990752934686	0.0048953964715483704
chr2_16802002_Ga_G	chr2:16801851_16802351	150	0.164	38	41	-5.961202	1.641287	0.0004302522100023575	0.016367038254220034
chr2_22966558_G_GAGGGCCAGGTGCC	chr2:22966326_22966826	231	0.328	70	82	-8.676966	1.2884332	8.03176412923886e-10	3.0460070554942917e-7
chr2_26853048_G_GA	chr2:26852753_26853253	294	0.44400004	90	111	2.4368908	0.82814914	0.003977333100656963	0.07677919571372302
chr2_26885628_Ttttttttc_T	chr2:26885277_26885777	350	0.30800003	60	77	4.379617	1.1118121	0.00014456677998406038	0.007317791944507822
chr2_26989278_CG_C	chr2:26988785_26989285	492	0.372	72	93	4.128207	0.86760736	6.031575645343807e-6	0.0005959800608397441
chr2_29000647_C_CT	chr2:29000394_29000894	252	0.22800002	50	57	-23.70898	1.5800642	2.82399851801482e-28	1.633667936525707e-24
chr2_37840600_G_GT	chr2:37840408_37840908	191	0.09200001	23	23	-7.4928417	1.6941394	0.000023160061778447465	0.0017621774929228013
chr2_38744511_Cagtt_C	chr2:38744441_38744941	69	0.56	93	110	-6.4575396	1.2563623	1.217774909358499e-6	0.00016068365123129175
chr2_45279522_CA_C	chr2:45279363_45279863	158	0.90800005	19	23	-4.511173	1.4393185	0.0022141027420839463	0.052000264465976616
chr2_56017916_A_AC	chr2:56017518_56018018	397	0.44000003	82	110	-7.4364543	1.3513356	2.498563963425086e-7	0.00004351111586768767
chr2_73785035_G_GC	chr2:73784939_73785439	95	0.016	4	4	-14.404226	4.7295837	0.0029126918831961354	0.06258998858869468
chr2_78861992_AG_A	chr2:78861782_78862282	209	0.136	32	34	-13.375267	1.5176489	2.1542072416903615e-14	2.162959247880567e-11
chr2_85701011_TGCG_T	chr2:85700835_85701335	175	0.66400003	69	84	-4.125408	0.9221826	0.000018967662387410875	0.0015025541396550943
chr2_91938732_C_CA	chr2:91938505_91939005	226	0.61600006	75	96	7.08293	1.5987194	0.000022481474660682948	0.0017206427486509248
chr2_101065740_AG_A	chr2:101065493_101065993	246	0.036000002	9	9	20.431076	1.4249198	7.677359111252936e-27	3.914375713968808e-23
chr2_101316496_CTT_C	chr2:101316323_101316823	172	0.54	91	115	3.7456293	1.0677041	0.0006568801422554302	0.022288207928284284
chr2_121012455_C_CG	chr2:121012269_121012769	185	0.256	52	64	-1.2195942	0.23805088	1.3075048189706276e-6	0.0001703942174636879
chr2_128327372_G_GGGCC	chr2:128327032_128327532	339	0.296	64	74	4.5739408	1.045736	0.000028039939820621195	0.00205588773155108
chr2_129191706_A_AG	chr2:129191491_129191991	214	0.252	51	63	-4.6946754	0.87629247	4.7473993203104836e-7	0.00007438950685157502
chr2_130366172_AG_A	chr2:130365923_130366423	248	0.252	56	63	-32.62613	1.3824456	1.2066951469035756e-44	3.361061623565947e-40
chr2_130686082_A_ACCG	chr2:130685856_130686356	225	0.45600003	84	114	-8.893629	1.5910211	1.6967409093929466e-7	0.000031405910010401176
chr2_142553079_Gttttt_G	chr2:142552693_142553193	385	0.30800003	64	77	-7.5989127	1.3039845	5.797791364192981e-8	0.000012682339764112222
chr2_145785384_CA_C	chr2:145785226_145785726	157	0.156	34	39	5.9122834	1.9566334	0.003133140777737051	0.06571717887327128
chr2_173489780_GAAGGTCCGTTCC_G	chr2:173489687_173490187	92	0.1	23	25	-10.210206	1.9692549	1.0041861637429868e-6	0.00013773320721133814
chr2_178116680_T_TC	chr2:178116531_178117031	148	0.028	5	7	18.241524	4.618031	0.00013893261174946966	0.007091305696885191
chr2_219485404_Ca_C	chr2:219485122_219485622	281	0.096	21	24	-7.1950192	1.0474648	4.171098186033587e-10	1.7080561901003305e-7
chr2_230559034_TGA_T	chr2:230558595_230559095	438	0.45200002	85	113	-4.181393	1.1769247	0.000564543798200364	0.0199699535103479
chr2_233145150_AGCCT_A	chr2:233144901_233145401	248	0.52400005	87	119	-3.6080348	1.1346802	0.0019192024894889035	0.0471581649938804
chr2_233978370_ACAG_A	chr2:233978140_233978640	229	0.21200001	52	53	6.4917707	2.1636174	0.0033418780119673875	0.0685482938524725
chr2_237974539_A_ACT	chr2:237974287_237974787	251	0.22800002	52	57	-8.4699545	0.91359437	1.967599458538705e-15	2.3581185650961326e-12
chr2_239560974_TTGCCA_T	chr2:239560664_239561164	309	0.85600007	35	36	13.247834	1.631976	7.872532279688422e-13	5.719738520163315e-10
chr2_242274665_Gagagaa_G	chr2:242274373_242274873	291	0.45200002	87	113	4.4385014	0.86000377	1.1122119356004552e-6	0.00014934937964195574
chr2_242377793_Ctcttg_C	chr2:242377418_242377918	374	0.312	64	78	2.2349248	0.6442264	0.0007487922456998391	0.0244672813241933
chr2_242416812_C_CT	chr2:242416336_242416836	475	0.60400003	74	99	-2.3153262	0.78253365	0.003789214381997945	0.07438694157904592
chr2_602423_C_A	chr2:602205_602705	217	0.22800002	54	57	5.640479	1.2207406	0.000010550937004287239	0.0009395249917133608
chr2_739278_G_C	chr2:738934_739434	343	0.268	57	67	2.1224668	0.4357407	3.7869621800454106e-6	0.0004088369794383995
chr2_739293_G_A	chr2:738934_739434	358	0.164	37	41	2.4114645	0.5316674	0.000014823735365874383	0.0012390204407622416
chr2_739302_G_T	chr2:738934_739434	367	0.108	25	27	2.53826	0.63401616	0.0001142201625899118	0.006109422029488268
chr2_739320_G_A	chr2:738934_739434	385	0.26000002	56	65	1.7852329	0.45541087	0.00015498609947755596	0.007706450541135219
chr2_739323_G_T	chr2:738934_739434	388	0.268	57	67	2.0102606	0.43573177	0.000010853031557561158	0.0009614732491038952
chr2_739337_A_G	chr2:738934_739434	402	0.27600002	58	69	1.7364248	0.44914475	0.00018840682919429614	0.008909922153608932
chr2_739530_G_C	chr2:739473_739973	56	0.27600002	58	69	0.43332368	0.11480936	0.00026152024191100685	0.011363868220227615
chr2_739545_G_A	chr2:739473_739973	71	0.172	39	43	0.5046583	0.1404261	0.0004908275885105437	0.018045139527972695
chr2_739575_G_T	chr2:739473_739973	101	0.268	58	67	0.45289883	0.11829233	0.0002154986615670211	0.009849535671620715
chr2_739586_T_C	chr2:739473_739973	112	0.264	56	66	0.4267598	0.117125966	0.00041337978541218566	0.015883072291459476
chr2_739589_A_G	chr2:739473_739973	115	0.28	58	70	0.39546734	0.112669066	0.0006527364974277516	0.02218372568038141
chr2_739610_G_C	chr2:739473_739973	136	0.284	61	71	0.39423874	0.11926271	0.0012833901971391203	0.03571625029288082
chr2_739807_T_C	chr2:739473_739973	333	0.296	64	74	0.39021483	0.11977113	0.0014964021874514662	0.039786416484269505
chr2_739858_G_C	chr2:739473_739973	384	0.26000002	54	65	0.35391617	0.11685433	0.003066702793820343	0.06477466581973215
chr2_739860_G_A	chr2:739473_739973	386	0.20400001	43	51	0.5283382	0.121433176	0.00003066918430638731	0.0022034672493280484
chr2_739967_A_G	chr2:739473_739973	493	0.268	59	67	0.46466556	0.11955712	0.00017498490593170868	0.00844404206818313
chr2_1129878_G_A	chr2:1129568_1130068	309	0.4	81	100	-4.601959	1.1298819	0.00008829527252242235	0.005034681381269832
chr2_1169421_G_A	chr2:1168934_1169434	486	0.28800002	59	72	6.7049007	1.1753013	1.0119276243597357e-7	0.00002032891909727177
chr2_1169686_C_T	chr2:1169444_1169944	241	0.268	56	67	5.1161103	1.1413414	0.000018303644293747048	0.0014604135128749043
chr2_1169763_C_T	chr2:1169444_1169944	318	0.27600002	56	69	4.7892127	1.1097008	0.000035134195306717	0.002457785744016499
chr2_1169764_G_T	chr2:1169444_1169944	319	0.284	58	71	4.8846374	1.1094286	0.000025043812187779593	0.0018763659924417762
chr2_1169798_C_T	chr2:1169444_1169944	353	0.29200003	60	73	5.0880513	1.1086988	0.000011967094134267663	0.0010411579562722185
chr2_1169900_A_G	chr2:1169444_1169944	455	0.29200003	60	73	5.0880513	1.1086988	0.000011967094134267663	0.0010411579562722185
chr2_1169941_A_G	chr2:1169444_1169944	496	0.28800002	59	72	4.8950624	1.1134602	0.000025696422805424795	0.001914485327507438
chr2_1410092_T_C	chr2:1409842_1410342	249	0.46800002	89	117	-3.2069387	0.8898037	0.0004737202556806452	0.01755743936931839
chr2_1410106_G_T	chr2:1409842_1410342	263	0.46800002	89	117	-3.2069387	0.8898037	0.0004737202556806452	0.01755743936931839
chr2_1410144_C_A	chr2:1409842_1410342	301	0.46800002	89	117	-3.2069387	0.8898037	0.0004737202556806452	0.01755743936931839
chr2_1671079_C_G	chr2:1670816_1671316	262	0.21200001	47	53	4.66541	1.6594008	0.005848633268594625	0.09850892965764181
chr2_2387800_G_A	chr2:2387597_2388097	202	0.372	79	93	3.043903	1.0758413	0.005553929314320166	0.09529966376127774
chr2_2591802_G_T	chr2:2591609_2592109	192	0.39600003	81	99	-7.9623017	1.0034605	2.0071799847131432e-12	1.3549946655273275e-9
chr2_2632074_T_C	chr2:2632013_2632513	60	0.19600001	45	49	4.1024356	1.0423832	0.00014644353354935238	0.007393631251119843
chr2_2632197_T_C	chr2:2632013_2632513	183	0.18400002	43	46	4.27022	1.0767318	0.0001311122323935442	0.006788903648164291
chr2_2949108_G_A	chr2:2949066_2949566	41	0.124000005	29	31	-5.364799	1.7255002	0.0023942382851287825	0.05483455469423183
chr2_3073444_G_A	chr2:3073159_3073659	284	0.42400002	83	106	2.6755567	0.8305369	0.0016816595275387575	0.04310273578387127
chr2_3073450_T_C	chr2:3073159_3073659	290	0.42400002	83	106	2.6755567	0.8305369	0.0016816595275387575	0.04310273578387127
chr2_3073555_A_G	chr2:3073159_3073659	395	0.67600006	68	81	3.6762388	0.8358326	0.00002549295250540432	0.0019026245701406024
chr2_3076584_G_A	chr2:3076495_3076995	88	0.748	53	63	3.5291018	1.1308868	0.00230996455463811	0.05349323090265461
chr2_3219311_T_G	chr2:3219079_3219579	231	0.112	27	28	8.897733	2.0683014	0.00003705910686559647	0.0025666567117487464
chr2_3219316_T_C	chr2:3219079_3219579	236	0.112	27	28	8.897733	2.0683014	0.00003705910686559647	0.0025666567117487464
chr2_3219323_T_C	chr2:3219079_3219579	243	0.112	27	28	8.897733	2.0683014	0.00003705910686559647	0.0025666567117487464
chr2_3307087_T_C	chr2:3306887_3307387	199	0.66	70	85	-5.010238	1.1646708	0.00003707373695056013	0.002567433524334462
chr2_3307129_A_C	chr2:3306887_3307387	241	0.66	70	85	-5.010238	1.1646708	0.00003707373695056013	0.002567433524334462
chr2_3504635_G_A	chr2:3504623_3505123	11	0.1	23	25	-9.102958	1.3189307	3.5527296223764557e-10	1.473693018974549e-7
chr2_3505321_T_C	chr2:3505235_3505735	85	0.272	55	68	-6.9068575	1.3363469	1.0772693989234794e-6	0.0001455277367656925
chr2_3505605_A_G	chr2:3505235_3505735	369	0.108	24	27	-16.495134	1.5888118	5.7018140774964474e-18	1.0395174216442813e-14
chr2_3627772_C_G	chr2:3627714_3628214	57	0.4	83	100	-10.731599	1.3999181	7.878892427580101e-12	4.6821540086247505e-9
chr2_3628000_A_C	chr2:3627714_3628214	285	0.528	90	118	-9.303534	1.3554757	4.280946505727382e-10	1.7468561329390869e-7
chr2_3628020_T_C	chr2:3627714_3628214	305	0.384	81	96	-10.812026	1.434181	1.4966661243408105e-11	8.434299603953812e-9
chr2_3628596_T_C	chr2:3628434_3628934	161	0.42800003	90	107	-10.17888	1.3222289	6.686709357688294e-12	4.0553975528096595e-9
chr2_3628893_G_A	chr2:3628434_3628934	458	0.42800003	90	107	-10.17888	1.3222289	6.686709357688294e-12	4.0553975528096595e-9
chr2_3631067_T_C	chr2:3630939_3631439	127	0.36	77	90	-4.89109	0.9834244	2.4665175571629328e-6	0.00028738512096079994
chr2_3631129_T_C	chr2:3630939_3631439	189	0.312	67	78	-3.9072552	1.0177706	0.00020762574947779704	0.009585530035576962
chr2_3631146_A_G	chr2:3630939_3631439	206	0.316	68	79	-4.05988	1.0095037	0.00010680400015427144	0.005809221472391332
chr2_3631179_A_T	chr2:3630939_3631439	239	0.316	68	79	-4.05988	1.0095037	0.00010680400015427144	0.005809221472391332
chr2_3633227_G_A	chr2:3633118_3633618	108	0.324	69	81	-5.2930565	1.0866407	3.7855876927793906e-6	0.00040871792767796874
chr2_3633289_T_C	chr2:3633118_3633618	170	0.324	69	81	-5.2930565	1.0866407	3.7855876927793906e-6	0.00040871792767796874
chr2_3633316_C_T	chr2:3633118_3633618	197	0.104	24	26	-4.862344	1.6650501	0.004251151337912481	0.0801516416325344
chr2_3633353_C_T	chr2:3633118_3633618	234	0.324	69	81	-5.2930565	1.0866407	3.7855876927793906e-6	0.00040871792767796874
chr2_3633354_C_T	chr2:3633118_3633618	235	0.324	69	81	-5.2930565	1.0866407	3.7855876927793906e-6	0.00040871792767796874
chr2_3633454_G_A	chr2:3633118_3633618	335	0.324	69	81	-5.2930565	1.0866407	3.7855876927793906e-6	0.00040871792767796874
chr2_3633489_C_T	chr2:3633118_3633618	370	0.18	39	45	-5.630867	1.268634	0.000021772901540000965	0.00167673526115887
chr2_3633843_T_C	chr2:3633837_3634337	5	0.324	69	81	-6.947777	1.3455071	1.0995831247513295e-6	0.00014805256342894786
chr2_3633885_C_T	chr2:3633837_3634337	47	0.324	69	81	-6.947777	1.3455071	1.0995831247513295e-6	0.00014805256342894786
chr2_3633889_A_G	chr2:3633837_3634337	51	0.324	69	81	-6.947777	1.3455071	1.0995831247513295e-6	0.00014805256342894786
chr2_3633996_G_A	chr2:3633837_3634337	158	0.324	69	81	-6.947777	1.3455071	1.0995831247513295e-6	0.00014805256342894786
chr2_3634200_C_T	chr2:3633837_3634337	362	0.324	69	81	-6.947777	1.3455071	1.0995831247513295e-6	0.00014805256342894786
chr2_3655142_A_G	chr2:3655135_3655635	6	0.18800001	41	47	-5.8310604	1.1713974	2.4219382364483352e-6	0.00028307011599795697
chr2_3655304_G_T	chr2:3655135_3655635	168	0.192	42	48	-5.3985496	1.1842736	0.000013531074230508098	0.0011514511635116267
chr2_3655502_G_A	chr2:3655135_3655635	366	0.172	37	43	-4.935522	1.2206892	0.00009860997100399573	0.005468544976311331
chr2_3655611_A_G	chr2:3655135_3655635	475	0.16800001	36	42	-4.779209	1.2325383	0.000180779875358088	0.008652066045370067
chr2_3680125_G_C	chr2:3679637_3680137	487	0.164	41	41	-6.9346805	1.795279	0.0001906845911751757	0.008994731982760625
chr2_5959645_G_A	chr2:5959248_5959748	396	0.58000004	84	105	-4.300373	1.4771285	0.004365427146963653	0.08155278537072701
chr2_6392478_G_C	chr2:6392254_6392754	223	0.36800003	73	92	5.6854153	1.5340455	0.0003324661860022041	0.013541058134238976
chr2_8418238_G_A	chr2:8417754_8418254	483	0.18400002	43	46	-5.5680523	1.7811178	0.00227067624877618	0.05288033848056321
chr2_8450723_A_G	chr2:8450477_8450977	245	0.504	94	124	-3.5632129	0.9960263	0.0005190702757455773	0.0187968300172159
chr2_8604176_T_G	chr2:8604103_8604603	72	0.272	62	68	3.7555206	1.1695179	0.0017376911052673263	0.044079280597650886
chr2_8604222_A_G	chr2:8604103_8604603	118	0.30400002	67	76	3.899351	1.0990953	0.000574288214949917	0.020220917823605106
chr2_8604351_C_T	chr2:8604103_8604603	247	0.264	60	66	3.4105546	1.1754413	0.0044939899105701136	0.08313262297227529
chr2_9084744_T_G	chr2:9084547_9085047	196	0.48400003	94	121	8.471958	1.2947983	2.0241394216537684e-9	6.891081408233431e-7
chr2_9286649_G_A	chr2:9286616_9287116	32	0.73600006	55	66	-5.1574216	1.1895523	0.000032539113653031805	0.0023112928121810624
chr2_9318496_G_A	chr2:9318432_9318932	63	0.60800004	76	98	-3.095111	0.9702482	0.0018581420017919762	0.04619436655439226
chr2_9318541_A_G	chr2:9318432_9318932	108	0.62	75	95	-3.1101112	0.98957896	0.002155230569576933	0.05101991164947497
chr2_9319781_T_A	chr2:9319535_9320035	245	0.62	75	95	-5.6394787	0.9995872	1.3443356395554433e-7	0.000025774332884083983
chr2_9319993_A_G	chr2:9319535_9320035	457	0.628	73	93	-5.566208	0.9949214	1.661183042022516e-7	0.00003084644638201825
chr2_9323117_C_T	chr2:9322890_9323390	226	0.62	75	95	-8.855281	1.0683302	3.2627421769179895e-13	2.5706887532278007e-10
chr2_9324079_G_C	chr2:9323939_9324439	139	0.624	73	94	-5.465643	0.9737326	1.529328065652877e-7	0.000028706363820735968
chr2_9325672_C_T	chr2:9325304_9325804	367	0.62	75	95	-4.513894	0.9576962	7.245599607217016e-6	0.0006939194479987656
chr2_9325977_A_G	chr2:9325903_9326403	73	0.628	73	93	-6.1033564	0.97997	9.047190012432114e-9	2.555926340540753e-6
chr2_9327534_G_A	chr2:9327517_9328017	16	0.624	74	94	-10.717271	1.4306633	1.9027871020114564e-11	1.0510302758413526e-8
chr2_9327705_G_A	chr2:9327517_9328017	187	0.628	73	93	-10.70799	1.4212693	1.5326245724564722e-11	8.624014824870055e-9
chr2_9330297_A_G	chr2:9330169_9330669	127	0.628	73	93	-4.2048383	1.0196275	0.0000729789439295167	0.004351631609852442
chr2_9331024_T_C	chr2:9330961_9331461	62	0.628	73	93	-5.265523	1.076753	3.4956302509146167e-6	0.00038279785377336455
chr2_9331184_T_C	chr2:9330961_9331461	222	0.624	73	94	-5.4301353	1.0497296	1.0569735325048608e-6	0.00014341220596139953
chr2_9335815_A_G	chr2:9335505_9336005	309	0.628	73	93	-6.8951406	1.3773263	2.1496341572359997e-6	0.00025662629105647003
chr2_9351701_G_A	chr2:9351582_9352082	118	0.628	73	93	-4.5121922	0.8525629	6.302209732522024e-7	0.00009379641230704652
chr2_9351789_T_C	chr2:9351582_9352082	206	0.624	73	94	-4.2860003	0.8531495	1.9959685944889932e-6	0.0002415915434784839
chr2_9745698_A_G	chr2:9745663_9746163	34	0.284	61	71	7.527771	1.1725876	3.6502791257084348e-9	1.154158866737502e-6
chr2_9745702_G_A	chr2:9745663_9746163	38	0.30400002	66	76	6.8706875	1.223075	1.498998130015865e-7	0.000028211102542548046
chr2_9745920_G_T	chr2:9745663_9746163	256	0.30400002	66	76	6.8706875	1.223075	1.498998130015865e-7	0.000028211102542548046
chr2_9765756_A_G	chr2:9765575_9766075	180	0.296	64	74	-10.240417	1.0056792	1.630403939087084e-17	2.7772001575602896e-14
chr2_9765913_A_C	chr2:9765575_9766075	337	0.296	64	74	-10.240417	1.0056792	1.630403939087084e-17	2.7772001575602896e-14
chr2_9765973_T_C	chr2:9765575_9766075	397	0.296	64	74	-10.240417	1.0056792	1.630403939087084e-17	2.7772001575602896e-14
chr2_9798785_G_A	chr2:9798724_9799224	60	0.156	37	39	9.859047	1.4208972	2.96570827724197e-10	1.26365749984082e-7
chr2_9798984_T_G	chr2:9798724_9799224	259	0.156	37	39	9.859047	1.4208972	2.96570827724197e-10	1.26365749984082e-7
chr2_9799116_A_G	chr2:9798724_9799224	391	0.156	37	39	9.859047	1.4208972	2.96570827724197e-10	1.26365749984082e-7
chr2_9799197_C_G	chr2:9798724_9799224	472	0.156	37	39	9.859047	1.4208972	2.96570827724197e-10	1.26365749984082e-7
chr2_10034943_C_T	chr2:10034656_10035156	286	0.124000005	28	31	11.906877	1.7220706	3.34152404367895e-10	1.3960943146558047e-7
chr2_10059238_G_T	chr2:10058970_10059470	267	0.34800002	72	87	-3.629076	1.1441066	0.0019670166336805497	0.04794610216974109
chr2_10265197_T_C	chr2:10265173_10265673	23	0.156	36	39	4.546637	1.4190015	0.0017770623851622147	0.0447856881528308
chr2_10265427_G_C	chr2:10265173_10265673	253	0.156	36	39	4.546637	1.4190015	0.0017770623851622147	0.0447856881528308
chr2_10438010_G_A	chr2:10437847_10438347	162	0.22800002	53	57	-5.2461667	1.3422564	0.0001616409762204028	0.007958838729282764
chr2_10438060_C_T	chr2:10437847_10438347	212	0.272	58	68	-5.6901503	1.1098864	1.2878896043499629e-6	0.00016829684825789038
chr2_10462243_A_G	chr2:10462038_10462538	204	0.264	57	66	-6.420996	0.7809249	4.597983339572759e-13	3.5284501884105267e-10
chr2_10829114_A_G	chr2:10828738_10829238	375	0.24000001	51	60	4.080403	1.2963939	0.0021241538989609705	0.050530255862854
chr2_10874275_G_A	chr2:10873984_10874484	290	0.448	96	112	-10.590335	1.2408254	9.146750348287625e-14	7.975361822814227e-11
chr2_10874356_C_G	chr2:10873984_10874484	371	0.716	62	71	-6.755703	1.329498	1.5629977110695935e-6	0.00019818605422793967
chr2_10874438_G_T	chr2:10873984_10874484	453	0.712	62	72	-6.5518985	1.3011372	1.8989529395866722e-6	0.0002320218140610203
chr2_10874796_T_G	chr2:10874501_10875001	294	0.34	81	85	-8.3366785	1.5072069	2.204545666395833e-7	0.00003906947417446262
chr2_10910872_A_T	chr2:10910534_10911034	337	0.79600006	44	51	-3.7428756	1.0651088	0.0006437877077407504	0.021959679741126076
chr2_10933585_C_T	chr2:10933460_10933960	124	0.23600002	51	59	-5.8164797	1.4230376	0.00008367483742058103	0.00483125341714288
chr2_11129482_T_C	chr2:11129213_11129713	268	0.58000004	85	105	-4.7632475	1.0604874	0.000017661536617787677	0.0014222383543584928
chr2_11130946_G_C	chr2:11130698_11131198	247	0.28800002	60	72	8.008731	1.6622299	4.714057311759464e-6	0.0004880881884404719
chr2_11886098_A_C	chr2:11885847_11886347	250	0.192	45	48	4.385212	1.4611647	0.0033342814965040034	0.0684555314131996
chr2_12168630_C_A	chr2:12168143_12168643	486	0.36	76	90	2.6030803	0.9111169	0.005122767323766696	0.09051574751323342
chr2_15072478_C_T	chr2:15072237_15072737	240	0.21200001	49	53	-4.99671	1.3741839	0.000424199348214502	0.016197291576671893
chr2_15072566_G_A	chr2:15072237_15072737	328	0.21200001	49	53	-4.99671	1.3741839	0.000424199348214502	0.016197291576671893
chr2_15072647_A_G	chr2:15072237_15072737	409	0.21200001	49	53	-4.99671	1.3741839	0.000424199348214502	0.016197291576671893
chr2_15700524_G_A	chr2:15700179_15700679	344	0.42400002	83	106	-3.081445	0.8349617	0.000351149488860596	0.014097022102769934
chr2_16062839_A_G	chr2:16062562_16063062	276	0.036000002	9	9	12.578603	4.4787974	0.00590005447587132	0.09905002998443393
chr2_16365623_G_A	chr2:16365230_16365730	392	0.61600006	77	96	-4.390204	1.202361	0.0004024668448831247	0.015579183314105401
chr2_16801345_G_T	chr2:16801272_16801772	72	0.164	38	41	-6.001509	1.4828038	0.00009709298529473404	0.005403544730260318
chr2_16801570_T_G	chr2:16801272_16801772	297	0.172	40	43	-5.8166556	1.49807	0.00017739758372338534	0.008529817528601125
chr2_16801734_G_A	chr2:16801272_16801772	461	0.172	40	43	-5.8166556	1.49807	0.00017739758372338534	0.008529817528601125
chr2_16801989_G_C	chr2:16801851_16802351	137	0.172	40	43	-6.42334	1.6200141	0.0001315539339940415	0.006804512891274181
chr2_16802092_T_C	chr2:16801851_16802351	240	0.16800001	39	42	-6.873287	1.6111084	0.00004252453696981565	0.0028607460735657103
chr2_16802132_G_A	chr2:16801851_16802351	280	0.172	40	43	-6.42334	1.6200141	0.0001315539339940415	0.006804512891274181
chr2_16802239_A_T	chr2:16801851_16802351	387	0.16800001	39	42	-6.873287	1.6111084	0.00004252453696981565	0.0028607460735657103
chr2_16802252_C_G	chr2:16801851_16802351	400	0.172	40	43	-6.42334	1.6200141	0.0001315539339940415	0.006804512891274181
chr2_19122391_T_C	chr2:19122183_19122683	207	0.120000005	30	30	-5.9502883	1.5455863	0.00019971659150476903	0.009310405692103955
chr2_19197228_A_G	chr2:19196926_19197426	301	0.208	45	52	-6.8069043	1.6245915	0.00005688408933246206	0.003589618728244411
chr2_19197310_A_G	chr2:19196926_19197426	383	0.15200001	35	38	-9.048819	1.824589	2.6176285658713863e-6	0.0003020667852637126
chr2_19321465_A_G	chr2:19321306_19321806	158	0.256	58	64	5.0854564	1.2813411	0.00012970520649907045	0.006729485519915863
chr2_19321685_A_G	chr2:19321306_19321806	378	0.264	60	66	4.5380874	1.3027883	0.0007139572947430168	0.023637013748780463
chr2_20140420_G_C	chr2:20140242_20140742	177	0.23200001	51	58	-6.0243206	0.8913372	7.139706103449034e-10	2.745327336866847e-7
chr2_20553648_T_C	chr2:20553301_20553801	346	0.23200001	49	58	-5.4826913	0.99938315	2.6938102436158143e-7	0.000046384914414185866
chr2_22966540_T_C	chr2:22966326_22966826	213	0.33600003	72	84	-8.646692	1.3252807	2.21362526142645e-9	7.455178604921325e-7
chr2_22966815_C_G	chr2:22966326_22966826	488	0.324	70	81	-8.378794	1.3649966	1.3784005588399424e-8	3.6713883175904616e-6
chr2_23539160_A_G	chr2:23539007_23539507	152	0.432	85	108	-4.451185	0.91409063	3.8093224774810323e-6	0.0004110444513856472
chr2_23986443_T_C	chr2:23986169_23986669	273	0.72	58	70	3.9935136	1.0857216	0.00036655577690808806	0.014553530931198126
chr2_24948739_T_A	chr2:24948506_24949006	232	0.48400003	92	121	8.8932905	1.0495236	1.2562955572720987e-13	1.060368439705478e-10
chr2_24948789_T_C	chr2:24948506_24949006	282	0.48400003	92	121	8.8932905	1.0495236	1.2562955572720987e-13	1.060368439705478e-10
chr2_24965859_T_C	chr2:24965516_24966016	342	0.416	79	104	4.3700466	1.051506	0.00006467510921626655	0.003966439401453924
chr2_25160643_C_T	chr2:25160376_25160876	266	0.216	51	54	4.1374264	1.3002036	0.0019049883738818895	0.04692901374179319
chr2_26028614_T_G	chr2:26028348_26028848	265	0.132	32	33	-6.0899596	1.9211682	0.001979742648392169	0.04815756153548324
chr2_26885584_G_A	chr2:26885277_26885777	306	0.416	86	104	5.0659556	1.1875529	0.00004257479578342251	0.0028637120152564363
chr2_27045760_G_A	chr2:27045522_27046022	237	0.41200003	81	103	2.4419951	0.81546605	0.0034013259406610514	0.06935290958958217
chr2_28687761_A_G	chr2:28687665_28688165	95	0.38000003	72	95	4.1211123	1.0092545	0.00008494768927078945	0.004886550279746993
chr2_28688034_A_G	chr2:28687665_28688165	368	0.37600002	71	94	4.290363	0.9995689	0.000038476277058141914	0.002640213056790779
chr2_29000163_G_C	chr2:28999851_29000351	311	0.224	48	56	6.295524	1.2760602	2.9166670769504073e-6	0.000330913337640645
chr2_29000717_G_A	chr2:29000394_29000894	322	0.508	91	123	-9.433209	2.0132067	8.107406704764453e-6	0.0007595289268727714
chr2_29000834_G_A	chr2:29000394_29000894	439	0.23600002	51	59	-24.64356	1.4137111	2.6632357557459424e-33	2.2759861448391428e-29
chr2_29054544_G_A	chr2:29054317_29054817	226	0.4	85	100	4.0528035	1.1076826	0.0003921387428250945	0.015287983233302879
chr2_29106662_A_G	chr2:29106558_29107058	103	0.47200003	86	118	-6.316339	1.096792	7.920677113791707e-8	0.000016510853355461885
chr2_29106783_C_T	chr2:29106558_29107058	224	0.47200003	86	118	-6.316339	1.096792	7.920677113791707e-8	0.000016510853355461885
chr2_29106954_C_T	chr2:29106558_29107058	395	0.24000001	51	60	3.9892988	1.4223778	0.005965387057073291	0.09972164664768145
chr2_29325311_C_G	chr2:29325105_29325605	205	0.128	31	32	6.8007107	1.6256411	0.0000583066156760197	0.0036569852944281626
chr2_29325517_C_T	chr2:29325105_29325605	411	0.128	31	32	6.8007107	1.6256411	0.0000583066156760197	0.0036569852944281626
chr2_29480591_A_C	chr2:29480572_29481072	18	0.39200002	81	98	-4.4799724	1.0367256	0.00003439488839643863	0.0024166333493084407
chr2_29480987_T_C	chr2:29480572_29481072	414	0.404	83	101	-4.2825146	1.0404121	0.00007512550856379477	0.004453540346590092
chr2_29905171_A_G	chr2:29904911_29905411	259	0.72400004	55	69	3.8151278	0.8036542	6.30762160797989e-6	0.0006191076320712634
chr2_30118207_T_G	chr2:30118144_30118644	62	0.388	78	97	-4.239898	1.4098438	0.003272404130378146	0.06760864876641727
chr2_30118444_C_G	chr2:30118144_30118644	299	0.388	78	97	-4.239898	1.4098438	0.003272404130378146	0.06760864876641727
chr2_30247562_G_T	chr2:30247316_30247816	245	0.24400002	55	61	-4.4314	0.9656891	0.000011984512928523746	0.0010424322295056424
chr2_31232481_C_A	chr2:31232287_31232787	193	0.18400002	40	46	-4.617786	1.4116268	0.0014340577527798988	0.038621726635648675
chr2_31232662_G_A	chr2:31232287_31232787	374	0.18400002	40	46	-4.617786	1.4116268	0.0014340577527798988	0.038621726635648675
chr2_31301176_C_T	chr2:31301150_31301650	25	0.624	77	94	-7.277136	1.3526871	4.304791909932529e-7	0.00006850166361238656
chr2_31301291_T_G	chr2:31301150_31301650	140	0.628	76	93	-7.089131	1.3459758	7.043337058929467e-7	0.00010283621157693512
chr2_31301324_G_T	chr2:31301150_31301650	173	0.27600002	58	69	-4.511417	1.4951437	0.0031742242586866934	0.06630116700787175
chr2_31301406_A_C	chr2:31301150_31301650	255	0.624	77	94	-7.277136	1.3526871	4.304791909932529e-7	0.00006850166361238656
chr2_31301524_C_T	chr2:31301150_31301650	373	0.48400003	92	121	-6.314006	1.3447187	7.79253250847004e-6	0.0007354577358979978
chr2_31301627_C_T	chr2:31301150_31301650	476	0.624	77	94	-7.277136	1.3526871	4.304791909932529e-7	0.00006850166361238656
chr2_33628181_T_C	chr2:33627999_33628499	181	0.84000003	36	40	-5.1633453	1.3933313	0.0003329352260137962	0.013553188598954926
chr2_34737925_G_A	chr2:34737664_34738164	260	0.24800001	51	62	-4.472312	1.0044883	0.000020621946941338644	0.0016063587802170117
chr2_36349561_C_T	chr2:36349347_36349847	213	0.572	81	107	5.3024616	0.8005466	1.3741161947030396e-9	4.882563030536538e-7
chr2_36388023_C_T	chr2:36387767_36388267	255	0.27600002	59	69	-4.492607	1.1920533	0.0002666580205540329	0.011522871706927718
chr2_36388114_A_G	chr2:36387767_36388267	346	0.42400002	84	106	-3.1350756	1.1151838	0.005852683543328922	0.09856059318089264
chr2_36589588_T_C	chr2:36589166_36589666	421	0.30800003	65	77	-4.4865255	1.2915664	0.0007374679909647864	0.02420757470719237
chr2_36589654_G_A	chr2:36589166_36589666	487	0.30800003	65	77	-4.4865255	1.2915664	0.0007374679909647864	0.02420757470719237
chr2_36776298_A_G	chr2:36776049_36776549	248	0.64400005	77	89	-4.391714	1.1032565	0.00012419989718269076	0.006509646532875374
chr2_37012325_C_T	chr2:37012276_37012776	48	0.21200001	47	53	10.89716	1.0206066	1.2057432131584144e-18	2.4084216288268087e-15
chr2_37840450_C_G	chr2:37840408_37840908	41	0.096	24	24	-6.9136596	1.6606975	0.00006296019160552643	0.003884532549024335
chr2_37840461_G_A	chr2:37840408_37840908	52	0.096	24	24	-6.9136596	1.6606975	0.00006296019160552643	0.003884532549024335
chr2_37840466_A_C	chr2:37840408_37840908	57	0.09200001	23	23	-7.818884	1.6690512	8.141585197940443e-6	0.0007619715210023924
chr2_37840599_A_G	chr2:37840408_37840908	190	0.096	24	24	-6.9136596	1.6606975	0.00006296019160552643	0.003884532549024335
chr2_37840641_G_C	chr2:37840408_37840908	232	0.096	24	24	-6.9136596	1.6606975	0.00006296019160552643	0.003884532549024335
chr2_37840707_C_T	chr2:37840408_37840908	298	0.096	24	24	-6.9136596	1.6606975	0.00006296019160552643	0.003884532549024335
chr2_37840726_T_C	chr2:37840408_37840908	317	0.096	24	24	-6.9136596	1.6606975	0.00006296019160552643	0.003884532549024335
chr2_37840805_T_C	chr2:37840408_37840908	396	0.096	24	24	-6.9136596	1.6606975	0.00006296019160552643	0.003884532549024335
chr2_37840809_C_T	chr2:37840408_37840908	400	0.096	24	24	-6.9136596	1.6606975	0.00006296019160552643	0.003884532549024335
chr2_40158947_G_A	chr2:40158787_40159287	159	0.264	56	66	-10.320783	1.3656876	1.3641857298386084e-11	7.728258597551914e-9
chr2_40159496_C_A	chr2:40159357_40159857	138	0.268	57	67	-4.70418	1.6092862	0.004214545032654153	0.07970324494215802
chr2_40159613_C_G	chr2:40159357_40159857	255	0.268	57	67	-4.70418	1.6092862	0.004214545032654153	0.07970324494215802
chr2_41927661_G_T	chr2:41927548_41928048	112	0.39600003	74	99	-7.187372	1.0040687	1.0034597974713369e-10	4.80359590369024e-8
chr2_41927686_C_T	chr2:41927548_41928048	137	0.39600003	74	99	-7.187372	1.0040687	1.0034597974713369e-10	4.80359590369024e-8
chr2_41927689_G_A	chr2:41927548_41928048	140	0.60400003	77	99	-7.6957297	1.0642692	6.991163837688818e-11	3.4726920911406947e-8
chr2_41927784_A_G	chr2:41927548_41928048	235	0.656	71	86	-8.091585	1.0929961	2.9597166633674625e-11	1.5887467513696335e-8
chr2_41927786_G_A	chr2:41927548_41928048	237	0.656	71	86	-8.091585	1.0929961	2.9597166633674625e-11	1.5887467513696335e-8
chr2_41927908_G_C	chr2:41927548_41928048	359	0.39600003	74	99	-7.187372	1.0040687	1.0034597974713369e-10	4.80359590369024e-8
chr2_41976566_A_G	chr2:41976384_41976884	181	0.56	82	110	3.256005	1.0940634	0.0035970703478518627	0.07191683040301897
chr2_42065663_G_A	chr2:42065409_42065909	253	0.23200001	49	58	3.2666333	0.9641939	0.000980721645209135	0.029610761531556666
chr2_42065746_C_T	chr2:42065409_42065909	336	0.23200001	49	58	3.2666333	0.9641939	0.000980721645209135	0.029610761531556666
chr2_42095024_G_C	chr2:42094778_42095278	245	0.39200002	78	98	9.251176	0.720208	1.4871387842108456e-23	5.2651029257892056e-20
chr2_42776087_C_T	chr2:42775777_42776277	309	0.62	77	95	3.3978696	0.80011904	0.00004581934268359745	0.003029418078139758
chr2_42776169_G_C	chr2:42775777_42776277	391	0.66800004	70	83	3.5169883	0.83491874	0.00005223244690196111	0.003355920210635757
chr2_42776225_G_A	chr2:42775777_42776277	447	0.62	77	95	3.3978696	0.80011904	0.00004581934268359745	0.003029418078139758
chr2_42797840_G_A	chr2:42797544_42798044	295	0.284	60	71	6.6865907	0.9851221	6.205312304263213e-10	2.4242398344078024e-7
chr2_42798037_C_T	chr2:42797544_42798044	492	0.28800002	60	72	6.900113	0.9398223	4.020365992333054e-11	2.0952793499460342e-8
chr2_42798346_C_G	chr2:42798268_42798768	77	0.28800002	60	72	9.4726305	1.2119384	3.676304765863228e-12	2.340024769389826e-9
chr2_42976018_T_A	chr2:42975770_42976270	247	0.39200002	81	98	-2.03666	0.7024406	0.004522063967541686	0.08344968567058202
chr2_43032511_G_T	chr2:43032319_43032819	191	0.42800003	81	107	4.406451	1.004255	0.00002656193004102833	0.0019669847426365093
chr2_43032538_C_T	chr2:43032319_43032819	218	0.45200002	83	113	4.9906034	0.94121987	6.039943795152808e-7	0.00009060132545204156
chr2_43032608_G_A	chr2:43032319_43032819	288	0.44000003	82	110	4.802536	0.96411633	2.387381916615927e-6	0.0002795071002907436
chr2_43306178_G_T	chr2:43306168_43306668	9	0.20400001	47	51	-14.3761215	1.3192254	3.784827474521399e-19	8.202746421963967e-16
chr2_43306273_C_A	chr2:43306168_43306668	104	0.14	33	35	-13.712223	1.7167325	1.5344805759689985e-12	1.057740949398216e-9
chr2_43306593_A_G	chr2:43306168_43306668	424	0.20400001	46	51	-13.588465	1.3370142	1.804815158144346e-17	3.060425267139456e-14
chr2_44049714_C_T	chr2:44049496_44049996	217	0.024	6	6	26.85918	1.2905936	9.15405753587789e-40	1.4965749764030903e-35
chr2_44976429_C_T	chr2:44976215_44976715	213	0.45600003	91	114	-3.0212996	0.738325	0.00008220921475694858	0.004768229561426799
chr2_44976442_C_T	chr2:44976215_44976715	226	0.45600003	91	114	-3.0212996	0.738325	0.00008220921475694858	0.004768229561426799
chr2_45279586_A_G	chr2:45279363_45279863	222	0.90800005	19	23	-4.3157005	1.4692898	0.004040855827627357	0.07757632397764685
chr2_45832069_A_G	chr2:45831832_45832332	236	0.45200002	87	113	-3.5088143	1.133284	0.0024925752619441802	0.05635593105200018
chr2_46382397_C_T	chr2:46382232_46382732	164	0.5	89	125	-3.4085767	0.9570223	0.0005478056093712134	0.01954467182146589
chr2_46382478_G_T	chr2:46382232_46382732	245	0.504	89	124	-3.5120635	0.95766664	0.0003807270693572236	0.014965930636985387
chr2_47044989_A_C	chr2:47044853_47045353	135	0.124000005	28	31	6.8337636	1.1878239	8.129806093982326e-8	0.000016870760939119068
chr2_47045163_A_G	chr2:47044853_47045353	309	0.064	15	16	6.804265	1.7864285	0.00023127110588766784	0.010375220958695714
chr2_47091234_C_A	chr2:47090901_47091401	332	0.42000002	80	105	-3.289534	0.8833591	0.0003124175163330474	0.012925397124778103
chr2_47254697_A_G	chr2:47254336_47254836	360	0.81200004	43	47	4.7357416	1.6108857	0.004010001240994348	0.07718100384616262
chr2_50532496_G_A	chr2:50532360_50532860	135	0.684	69	79	8.05692	1.0968322	3.9468025555350566e-11	2.060510402132767e-8
chr2_50532571_T_G	chr2:50532360_50532860	210	0.69600004	66	76	7.887031	1.0844904	5.683860645844546e-11	2.874584809470659e-8
chr2_52796966_T_C	chr2:52796659_52797159	306	0.528	88	118	11.7478895	1.1256272	4.274799760964397e-18	7.937859843543081e-15
chr2_52797032_C_T	chr2:52796659_52797159	372	0.52400005	88	119	11.475523	1.1392795	2.9096373027309284e-17	4.798623609775604e-14
chr2_53436880_C_T	chr2:53436691_53437191	188	0.344	68	86	6.6242023	1.5449219	0.000039146665913898785	0.002675688411006319
chr2_53437032_T_C	chr2:53436691_53437191	340	0.5	90	125	4.6451654	1.5172937	0.0027738803402053446	0.06059135792547191
chr2_54396773_C_T	chr2:54396572_54397072	200	0.356	67	89	-2.9727387	0.86126935	0.0007941268464381686	0.025545588295908618
chr2_54396948_T_C	chr2:54396572_54397072	375	0.356	67	89	-2.9727387	0.86126935	0.0007941268464381686	0.025545588295908618
chr2_55226018_G_T	chr2:55225930_55226430	87	0.036000002	9	9	-6.9673405	2.466913	0.0056353450389586696	0.09621310773276293
chr2_55226174_C_T	chr2:55225930_55226430	243	0.036000002	9	9	-6.9673405	2.466913	0.0056353450389586696	0.09621310773276293
chr2_55692166_A_C	chr2:55691944_55692444	221	0.056	14	14	-5.6513214	1.9407703	0.004357791706589594	0.08146883308222731
chr2_56711539_A_C	chr2:56711298_56711798	240	0.532	93	117	7.3900685	1.0543028	2.093649088426185e-10	9.300142595435874e-8
chr2_60609732_C_T	chr2:60609560_60610060	171	0.628	77	93	-4.2850304	1.471817	0.004364367832506844	0.08154362674066473
chr2_64001685_G_A	chr2:64001460_64001960	224	0.17600001	42	44	12.199272	1.9529719	8.296068136944137e-9	2.3637052358067357e-6
chr2_68339538_G_A	chr2:68339325_68339825	212	0.448	88	112	-4.141327	1.0740688	0.00019554247922023456	0.009170450246908463
chr2_68372556_G_A	chr2:68372508_68373008	47	0.24800001	53	62	4.8653936	0.7563056	3.4258548633585996e-9	1.0926166959307853e-6
chr2_68372760_C_A	chr2:68372508_68373008	251	0.24000001	51	60	5.1629834	0.7415627	2.639964711886846e-10	1.1439740603984553e-7
chr2_68379373_C_G	chr2:68379171_68379671	201	0.024	6	6	10.839679	3.4745805	0.0023167441679861718	0.0536147349506816
chr2_68429905_T_C	chr2:68429760_68430260	144	0.48400003	87	121	3.171564	1.0377204	0.0028185353656660197	0.06125830275711145
chr2_68666011_A_G	chr2:68665842_68666342	168	0.41200003	84	103	-8.27516	0.933529	1.6493774220642164e-14	1.696857379783091e-11
chr2_68735064_G_T	chr2:68735013_68735513	50	0.69600004	67	76	2.6325986	0.7758625	0.0009641057301481797	0.029295499530003738
chr2_68735415_A_G	chr2:68735013_68735513	401	0.69600004	67	76	2.6325986	0.7758625	0.0009641057301481797	0.029295499530003738
chr2_69980607_G_A	chr2:69980296_69980796	310	0.3	67	75	-6.5364656	1.016584	3.4797366785820986e-9	1.1076874543792243e-6
chr2_70481825_T_C	chr2:70481740_70482240	84	0.46400002	89	116	-3.8306282	1.0073129	0.00023630885102879156	0.010540309725271722
chr2_70481826_C_T	chr2:70481740_70482240	85	0.30400002	61	76	-3.4464495	0.9998655	0.0008065826201666996	0.025819810727366672
chr2_70482166_C_T	chr2:70481740_70482240	425	0.46400002	90	116	-3.895383	1.0204847	0.00022450261200572248	0.010146676152565856
chr2_70482181_A_G	chr2:70481740_70482240	440	0.5	92	125	-2.8814216	0.98129034	0.004051845682561003	0.07769210837689564
chr2_70607329_T_G	chr2:70607092_70607592	236	0.44400004	86	111	-3.5355623	0.95330155	0.0003294556474934482	0.013456561527256581
chr2_70619561_C_T	chr2:70619466_70619966	94	0.14	32	35	-3.4104133	1.210951	0.00576776210463616	0.09758721028734134
chr2_74128634_A_C	chr2:74128517_74129017	116	0.216	46	54	-1.880624	0.5051429	0.00031344851224462906	0.01295878395283184
chr2_74128902_G_T	chr2:74128517_74129017	384	0.388	76	97	-2.1170967	0.40222085	7.147672517784762e-7	0.00010413322517032944
chr2_74128920_G_C	chr2:74128517_74129017	402	0.42000002	82	105	-1.9897734	0.41573775	5.377124765266344e-6	0.000543196862092175
chr2_74128992_T_G	chr2:74128517_74129017	474	0.39200002	77	98	-2.1656141	0.40255755	4.3071348298207785e-7	0.00006852724315267459
chr2_79053933_C_T	chr2:79053815_79054315	117	0.132	29	33	13.614498	1.6019787	1.1042910174940487e-13	9.431849286419953e-11
chr2_79054008_A_C	chr2:79053815_79054315	192	0.128	28	32	13.848704	1.619996	8.519977453716587e-14	7.494022695000448e-11
chr2_79054009_G_A	chr2:79053815_79054315	193	0.136	30	34	13.768823	1.5776931	3.3700786205655206e-14	3.220386322802993e-11
chr2_79054097_T_C	chr2:79053815_79054315	281	0.132	29	33	13.7125	1.6046845	8.667491162046629e-14	7.601546420966802e-11
chr2_79054181_T_C	chr2:79053815_79054315	365	0.132	29	33	13.7125	1.6046845	8.667491162046629e-14	7.601546420966802e-11
chr2_79054206_T_C	chr2:79053815_79054315	390	0.2	44	50	11.568458	1.4867117	4.389202988224106e-12	2.7507244857275176e-9
chr2_82257395_A_G	chr2:82257370_82257870	24	0.296	64	74	-3.2324767	0.736099	0.000026193161044735403	0.0019446550581535067
chr2_84303267_T_C	chr2:84302947_84303447	319	0.09200001	23	23	-11.110541	2.4921987	0.000020155991650667634	0.0015776192964221906
chr2_85166031_C_T	chr2:85165854_85166354	176	0.080000006	19	20	6.871253	2.1990068	0.0022809512858107356	0.05303775057076488
chr2_85278357_A_C	chr2:85278046_85278546	310	0.23200001	51	58	8.428969	1.4397334	5.122886271950778e-8	0.000011418585538282984
chr2_85278463_A_C	chr2:85278046_85278546	416	0.23200001	51	58	8.428969	1.4397334	5.122886271950778e-8	0.000011418585538282984
chr2_85470778_A_G	chr2:85470616_85471116	161	0.164	36	41	-5.0862427	1.545462	0.0013452497066538515	0.03691070907880924
chr2_85470828_T_C	chr2:85470616_85471116	211	0.16800001	36	42	-4.3987455	1.5121573	0.004396419813014317	0.08196625484604105
chr2_85532952_A_G	chr2:85532904_85533404	47	0.4	79	100	3.388225	1.1333675	0.003453979554684926	0.07001930443409707
chr2_85700320_C_T	chr2:85700274_85700774	45	0.66400003	69	84	-4.1660576	0.8912872	8.493444668182677e-6	0.0007873399118725217
chr2_85700463_G_A	chr2:85700274_85700774	188	0.66800004	68	83	-4.02625	0.89732116	0.000017985965909678157	0.0014421045642744378
chr2_85700601_A_G	chr2:85700274_85700774	326	0.66400003	68	84	-4.1450815	0.8775036	6.943656233851123e-6	0.0006710695964883506
chr2_85700614_G_T	chr2:85700274_85700774	339	0.66400003	69	84	-4.1660576	0.8912872	8.493444668182677e-6	0.0007873399118725217
chr2_85700690_G_C	chr2:85700274_85700774	415	0.652	70	87	-4.1210074	0.86447555	5.815184353650089e-6	0.0005783040988030815
chr2_85701079_G_T	chr2:85700835_85701335	243	0.66400003	69	84	-4.3889103	0.86411184	1.5783243500634284e-6	0.00019955891405060817
chr2_85701127_C_A	chr2:85700835_85701335	291	0.66	69	85	-4.3315983	0.85094213	1.5044953248255917e-6	0.00019190047109359098
chr2_85701155_C_G	chr2:85700835_85701335	319	0.66	69	85	-4.3315983	0.85094213	1.5044953248255917e-6	0.00019190047109359098
chr2_85701242_A_G	chr2:85700835_85701335	406	0.66400003	69	84	-4.3889103	0.86411184	1.5783243500634284e-6	0.00019955891405060817
chr2_85701282_T_C	chr2:85700835_85701335	446	0.66400003	68	84	-4.300871	0.85249734	1.8239952050558168e-6	0.00022441273226925015
chr2_85820110_A_C	chr2:85819907_85820407	202	0.268	58	67	-7.2165227	0.8476003	1.0190263995459312e-13	8.743316264617464e-11
chr2_85820344_T_C	chr2:85819907_85820407	436	0.34	73	85	-6.264624	0.8605636	5.485993743512877e-11	2.7801234453185007e-8
chr2_85854652_G_C	chr2:85854208_85854708	443	0.384	77	96	3.0096395	1.0247809	0.00404578511025358	0.07762281194814648
chr2_85909674_C_T	chr2:85909608_85910108	65	0.404	81	101	2.3106556	0.7754622	0.003557742826023225	0.07139151725998223
chr2_85909905_C_T	chr2:85909608_85910108	296	0.404	81	101	2.3106556	0.7754622	0.003557742826023225	0.07139151725998223
chr2_86223197_C_T	chr2:86223122_86223622	74	0.08400001	20	21	11.640481	1.0887139	1.1152909854340473e-18	2.236658076156739e-15
chr2_86223374_G_A	chr2:86223122_86223622	251	0.08400001	20	21	11.640481	1.0887139	1.1152909854340473e-18	2.236658076156739e-15
chr2_86223386_C_T	chr2:86223122_86223622	263	0.056	14	14	11.911707	1.6132679	3.2640039860493185e-11	1.7415192264494415e-8
chr2_88180812_T_A	chr2:88180696_88181196	115	0.23200001	51	58	10.397934	0.91880673	4.1849897787704406e-20	9.912731553372782e-17
chr2_88181478_C_G	chr2:88181329_88181829	148	0.23200001	51	58	2.1535666	0.18140231	2.298543155123277e-21	6.343498311957338e-18
chr2_88181571_C_G	chr2:88181329_88181829	241	0.23200001	51	58	2.1535666	0.18140231	2.298543155123277e-21	6.343498311957338e-18
chr2_88182322_G_A	chr2:88181899_88182399	422	0.104	24	26	7.69348	0.9459494	7.273634750310743e-13	5.331467932288443e-10
chr2_88614223_T_C	chr2:88613974_88614474	248	0.69200003	66	77	5.0633883	1.2186728	0.00006495621174106722	0.003977552118019497
chr2_88838120_A_G	chr2:88837776_88838276	343	0.42800003	86	107	-3.7216866	1.0359088	0.0004926599099602439	0.018095049081091587
chr2_95830001_A_T	chr2:95829775_95830275	225	0.73600006	55	66	7.010632	1.1714611	2.8177485621286845e-8	6.806064178284702e-6
chr2_96725423_G_A	chr2:96725118_96725618	304	0.27600002	56	69	-3.8058376	0.9385265	0.00009435205937802132	0.005289165949150259
chr2_97087549_C_T	chr2:97087319_97087819	229	0.268	58	67	-7.117055	0.9243452	6.643132028928393e-12	4.032220290905081e-9
chr2_97410642_G_A	chr2:97410385_97410885	256	0.056	13	14	6.3401628	2.0756412	0.0028334799791971377	0.06144792276360402
chr2_98077814_G_C	chr2:98077543_98078043	270	0.73200005	55	67	-6.714882	1.3930318	4.670051008273779e-6	0.0004846586863196354
chr2_98232871_G_A	chr2:98232616_98233116	254	0.224	46	56	11.554662	1.0682102	5.781279431853369e-19	1.2027028292584517e-15
chr2_98598654_T_A	chr2:98598400_98598900	253	0.132	30	33	7.5349183	1.5302162	3.0345878338259756e-6	0.0003416889561781686
chr2_98835379_A_G	chr2:98835140_98835640	238	0.532	90	117	-6.700256	0.94957334	1.6636146933356893e-10	7.5723208283055e-8
chr2_98919326_A_G	chr2:98919210_98919710	115	0.14	33	35	-4.370028	1.01961	0.0000394106105401039	0.0026893173736125754
chr2_100721923_C_T	chr2:100721701_100722201	221	0.18	41	45	13.868317	0.6049294	1.6850586853450853e-43	3.960114340321794e-39
chr2_102075951_T_C	chr2:102075845_102076345	105	0.73200005	57	67	3.7431834	1.2513584	0.0034354890663474097	0.06980346105214669
chr2_102076229_T_C	chr2:102075845_102076345	383	0.28800002	61	72	4.5535054	1.2192091	0.000300659111854782	0.012567173213461862
chr2_102076283_A_G	chr2:102075845_102076345	437	0.128	32	32	9.083859	1.7113677	5.892337096957967e-7	0.00008870565243534301
chr2_102076306_G_A	chr2:102075845_102076345	460	0.72800004	57	68	3.5575714	1.2370628	0.004847820406403275	0.08742747453610239
chr2_102433090_A_G	chr2:102432913_102433413	176	0.268	59	67	-6.598919	1.4055809	7.811936226611762e-6	0.0007367584594519424
chr2_106249157_C_T	chr2:106248953_106249453	203	0.16000001	33	40	-5.9354978	1.2084261	3.1949647087551805e-6	0.000355884002735151
chr2_106412326_G_T	chr2:106412306_106412806	19	0.18800001	41	47	3.9622223	1.2391622	0.0018146740753977302	0.04543627456913682
chr2_106723081_A_G	chr2:106722906_106723406	174	0.344	67	86	-3.292578	0.99282503	0.0012394487262618696	0.03487391517636099
chr2_106723242_T_C	chr2:106722906_106723406	335	0.35200003	69	88	-3.1645894	0.9969594	0.00195301766956746	0.04770383147469945
chr2_106730948_A_G	chr2:106730630_106731130	317	0.35200003	69	88	-3.6315897	0.6889048	6.903186237673726e-7	0.00010121842245542721
chr2_106730973_C_G	chr2:106730630_106731130	342	0.35200003	69	88	-3.6315897	0.6889048	6.903186237673726e-7	0.00010121842245542721
chr2_106745153_T_G	chr2:106744960_106745460	192	0.108	27	27	8.177061	1.9350933	0.00004965275029718148	0.0032266438217003423
chr2_106922924_C_T	chr2:106922627_106923127	296	0.20400001	46	51	4.796108	1.0472673	0.000012435162260811086	0.0010739910114392365
chr2_107044206_C_G	chr2:107043924_107044424	281	0.020000001	5	5	18.041122	0.68165284	2.853044869029522e-49	1.38426607899327e-44
chr2_107044266_C_T	chr2:107043924_107044424	341	0.020000001	5	5	18.041122	0.68165284	2.853044869029522e-49	1.38426607899327e-44
chr2_108130801_G_A	chr2:108130779_108131279	21	0.108	27	27	12.541789	1.5263927	4.734287995847614e-13	3.6238047300368726e-10
chr2_108131049_C_A	chr2:108130779_108131279	269	0.104	26	26	13.150312	1.478388	1.4057167155512916e-14	1.463196423409467e-11
chr2_109447973_C_T	chr2:109447725_109448225	247	0.21200001	47	53	7.55416	1.325998	1.0485680728219155e-7	0.000020930810330171515
chr2_109518971_A_G	chr2:109518795_109519295	175	0.112	28	28	12.097281	1.7262568	2.1104752381382638e-10	9.363823772951118e-8
chr2_109519019_T_C	chr2:109518795_109519295	223	0.112	28	28	12.097281	1.7262568	2.1104752381382638e-10	9.363823772951118e-8
chr2_109649204_G_A	chr2:109649007_109649507	196	0.85600007	31	36	3.5830572	1.2400215	0.004656185205710623	0.08504004688738077
chr2_109655233_G_A	chr2:109655013_109655513	219	0.056	13	14	-9.495889	2.7656376	0.0008433531738605236	0.026643611541077937
chr2_109703964_T_C	chr2:109703701_109704201	262	0.37600002	72	94	4.538776	0.91686344	2.7188534384551407e-6	0.00031195281049906467
chr2_109726086_A_C	chr2:109725772_109726272	313	0.24400002	55	61	4.2852316	1.4757125	0.00446311411451039	0.08276709665817163
chr2_109891607_A_G	chr2:109891111_109891611	495	0.51600003	93	121	-3.0797126	1.0614152	0.004493915884283141	0.0831322760245476
chr2_109955696_A_G	chr2:109955579_109956079	116	0.768	53	58	-7.3362703	1.2616831	6.146116270347492e-8	0.00001328412867066077
chr2_109955917_G_A	chr2:109955579_109956079	337	0.768	53	58	-7.3362703	1.2616831	6.146116270347492e-8	0.00001328412867066077
chr2_109956222_T_C	chr2:109956176_109956676	45	0.768	53	58	-9.527942	1.2738634	2.016629412918986e-11	1.109025253074832e-8
chr2_109956395_A_G	chr2:109956176_109956676	218	0.768	53	58	-9.527942	1.2738634	2.016629412918986e-11	1.109025253074832e-8
chr2_109956527_A_G	chr2:109956176_109956676	350	0.768	53	58	-9.527942	1.2738634	2.016629412918986e-11	1.109025253074832e-8
chr2_109956645_C_T	chr2:109956176_109956676	468	0.768	53	58	-9.527942	1.2738634	2.016629412918986e-11	1.109025253074832e-8
chr2_112136407_T_C	chr2:112136226_112136726	180	0.628	74	93	7.87802	0.9514015	3.4081976337606785e-13	2.6740857309194385e-10
chr2_112136659_T_C	chr2:112136226_112136726	432	0.628	74	93	7.87802	0.9514015	3.4081976337606785e-13	2.6740857309194385e-10
chr2_112927735_G_A	chr2:112927665_112928165	69	0.38000003	78	95	-2.5887568	0.7101931	0.0004111700550475463	0.015820396598097867
chr2_112927980_C_T	chr2:112927665_112928165	314	0.37600002	77	94	-2.5747442	0.703726	0.00039225013451196696	0.015289948059336712
chr2_113591882_C_T	chr2:113591480_113591980	401	0.19600001	44	49	4.0590096	1.2128825	0.0011232906344879016	0.03254470311022788
chr2_113591923_T_G	chr2:113591480_113591980	442	0.19600001	44	49	4.0590096	1.2128825	0.0011232906344879016	0.03254470311022788
chr2_113662331_A_C	chr2:113661835_113662335	495	0.384	82	96	10.540778	1.6501815	4.253816456739497e-9	1.3191970678662852e-6
chr2_116334879_T_G	chr2:116334862_116335362	16	0.43600002	87	109	-3.1017432	0.91164386	0.0009351430966730264	0.028674963603240414
chr2_116335031_G_A	chr2:116334862_116335362	168	0.43600002	88	109	-3.062802	0.9314418	0.0013576642033394295	0.037168916425513066
chr2_116335275_G_A	chr2:116334862_116335362	412	0.432	87	108	-3.094262	0.9239097	0.0011140963553812621	0.0323524658497001
chr2_117061227_C_A	chr2:117060985_117061485	241	0.58000004	83	105	4.1504683	1.0553213	0.00014790998108419164	0.007446672194443431
chr2_119722777_T_C	chr2:119722621_119723121	155	0.26000002	57	65	-5.7849135	1.5157841	0.0002250964922734666	0.010168737484045025
chr2_119722884_G_T	chr2:119722621_119723121	262	0.384	78	96	11.350083	0.9131376	1.2668643993511904e-22	4.080241984930481e-19
chr2_119722954_C_G	chr2:119722621_119723121	332	0.38000003	77	95	11.395168	0.90697145	6.330656827571401e-23	2.1019541512482467e-19
chr2_119722965_G_A	chr2:119722621_119723121	343	0.20400001	47	51	-5.0231113	1.7153007	0.004148974141580191	0.07890696678010654
chr2_119724516_A_G	chr2:119724383_119724883	132	0.37600002	76	94	-24.639074	0.92537874	1.618453868095686e-49	8.693906445173456e-45
chr2_119724529_T_A	chr2:119724383_119724883	145	0.64400005	70	89	-15.814347	1.9008414	2.7841771519309775e-13	2.212172147775624e-10
chr2_119724611_A_G	chr2:119724383_119724883	227	0.384	78	96	-24.433397	0.9965724	3.6340305366546456e-46	1.0931788907509479e-41
chr2_119724708_G_A	chr2:119724383_119724883	324	0.38000003	77	95	-24.708824	0.9290609	1.8034679351030556e-49	9.353692664266947e-45
chr2_119744395_C_A	chr2:119744347_119744847	47	0.36400002	74	91	3.6739242	0.9497349	0.00018685341263156976	0.00885567185503426
chr2_119789478_G_A	chr2:119789276_119789776	201	0.68	66	80	-4.2129593	1.1034949	0.00022398708622030182	0.010127332428447931
chr2_120432560_T_C	chr2:120432308_120432808	251	0.316	65	79	-7.2446623	0.84445727	7.274594053952083e-14	6.466675574605539e-11
chr2_120906931_G_A	chr2:120906702_120907202	228	0.24400002	55	61	-4.768458	1.2998438	0.00037917823437700623	0.014921162519783732
chr2_121012701_C_T	chr2:121012269_121012769	431	0.256	53	64	-1.332608	0.2367431	1.424454116962343e-7	0.000027021080778981243
chr2_121573332_G_A	chr2:121573207_121573707	124	0.776	51	56	5.7736344	1.6854461	0.0008659111581005802	0.027144744688263216
chr2_121573424_T_C	chr2:121573207_121573707	216	0.776	51	56	5.7736344	1.6854461	0.0008659111581005802	0.027144744688263216
chr2_121573476_G_A	chr2:121573207_121573707	268	0.776	51	56	5.7736344	1.6854461	0.0008659111581005802	0.027144744688263216
chr2_121573495_A_C	chr2:121573207_121573707	287	0.776	51	56	5.7736344	1.6854461	0.0008659111581005802	0.027144744688263216
chr2_122390508_T_G	chr2:122390407_122390907	100	0.23200001	48	58	-5.2670655	1.1150359	6.944985498019081e-6	0.0006711549381761455
chr2_122390703_G_C	chr2:122390407_122390907	295	0.23200001	47	58	-5.206308	1.0897148	5.5671041182191955e-6	0.0005587111072766956
chr2_122390807_G_A	chr2:122390407_122390907	399	0.23600002	48	59	-5.154499	1.0889041	6.667520210042116e-6	0.0006485077471961591
chr2_125063385_A_C	chr2:125062953_125063453	431	0.42400002	84	106	7.240861	1.583543	0.000012792317708919867	0.0011002256389260321
chr2_125432256_A_G	chr2:125431849_125432349	406	0.528	86	118	6.235673	1.2884357	4.310325062750931e-6	0.00045412577629117375
chr2_125910108_C_T	chr2:125909850_125910350	257	0.132	32	33	8.257325	1.3989336	4.1101240733889696e-8	9.44534771130225e-6
chr2_125910205_G_A	chr2:125909850_125910350	354	0.128	31	32	8.031125	1.4087939	1.030969687424407e-7	0.00002063429239227447
chr2_127405906_A_G	chr2:127405898_127406398	7	0.040000003	10	10	3.8535266	1.3091627	0.00396629680601134	0.07662810843351966
chr2_127406000_C_G	chr2:127405898_127406398	101	0.27600002	59	69	2.7689316	0.5032812	2.5128126325838416e-7	0.00004370358812780411
chr2_127406181_G_A	chr2:127405898_127406398	282	0.048	12	12	3.877604	1.1866126	0.0014500958129829895	0.038919162951523575
chr2_127545532_C_T	chr2:127545507_127546007	24	0.17600001	40	44	-7.340933	1.2159691	2.2086879484991464e-8	5.513786923993838e-6
chr2_127545866_G_A	chr2:127545507_127546007	358	0.18	41	45	-7.1887946	1.2171404	4.040609829871275e-8	9.3083545360266e-6
chr2_127545882_A_T	chr2:127545507_127546007	374	0.33200002	73	83	-4.5083766	1.132252	0.00012370148840110316	0.006489403121037343
chr2_127611430_G_A	chr2:127611185_127611685	244	0.216	49	54	7.071964	1.242963	1.0839966416108868e-7	0.000021512391775880092
chr2_127685326_C_A	chr2:127685051_127685551	274	0.344	73	86	4.68835	1.6298773	0.004838081464441564	0.08729789456825528
chr2_128131076_C_T	chr2:128130858_128131358	217	0.26000002	59	65	14.16761	2.012789	1.8116182411705954e-10	8.177760005670217e-8
chr2_128729244_C_G	chr2:128728983_128729483	260	0.18800001	43	47	-9.456759	1.3194922	9.609754599096653e-11	4.622288889010838e-8
chr2_128735259_T_C	chr2:128734869_128735369	389	0.46400002	90	116	4.082178	1.0490508	0.00017200632157449812	0.008333375041611276
chr2_130078065_C_T	chr2:130078006_130078506	58	0.54800004	83	113	-2.6061628	0.8148138	0.0018090756429372835	0.04533724357237061
chr2_130078079_C_T	chr2:130078006_130078506	72	0.54800004	83	113	-2.6061628	0.8148138	0.0018090756429372835	0.04533724357237061
chr2_130078221_C_A	chr2:130078006_130078506	214	0.54800004	83	113	-2.6061628	0.8148138	0.0018090756429372835	0.04533724357237061
chr2_130078231_A_G	chr2:130078006_130078506	224	0.54800004	83	113	-2.6061628	0.8148138	0.0018090756429372835	0.04533724357237061
chr2_130365992_A_C	chr2:130365923_130366423	68	0.23600002	52	59	-31.799519	1.6351482	3.1302135284332383e-37	3.827731987908159e-33
chr2_130366143_C_A	chr2:130365923_130366423	219	0.252	56	63	-33.263916	1.2814419	1.774579366239198e-48	7.213837785538514e-44
chr2_130366201_T_G	chr2:130365923_130366423	277	0.23200001	52	58	-32.466423	1.7202508	3.9151976162136576e-36	4.267241972304591e-32
chr2_130722445_G_C	chr2:130722417_130722917	27	0.47200003	89	118	8.750279	1.0957727	1.5495324978484166e-12	1.0676271811996489e-9
chr2_130722717_G_A	chr2:130722417_130722917	299	0.48000002	90	120	8.563247	1.1051837	5.189524874736603e-12	3.2029100167185383e-9
chr2_131254786_A_G	chr2:131254515_131255015	270	0.39200002	76	98	4.8654866	1.2872577	0.00025652247950688913	0.011198788787960377
chr2_131950293_T_G	chr2:131950018_131950518	274	0.148	34	37	3.5363293	1.1837114	0.003475200926146132	0.0702790058514747
chr2_132081626_G_A	chr2:132081383_132081883	242	0.324	66	81	-3.9419231	1.3003824	0.0030419050601125028	0.06442653641031214
chr2_132473183_G_C	chr2:132473004_132473504	178	0.40800002	79	102	-2.6879232	0.5177196	9.742023835144658e-7	0.00013439275118873144
chr2_132473312_G_A	chr2:132473004_132473504	307	0.23200001	52	58	3.8766756	0.56126183	3.461662429115555e-10	1.4406856658435803e-7
chr2_132473434_A_C	chr2:132473004_132473504	429	0.40800002	79	102	-2.6879232	0.5177196	9.742023835144658e-7	0.00013439275118873144
chr2_133089468_G_A	chr2:133089431_133089931	36	0.372	75	93	12.304485	1.6206009	1.1414256471886129e-11	6.5727501377386366e-9
chr2_133089654_G_C	chr2:133089431_133089931	222	0.528	92	118	18.564873	0.97609496	2.047804300771512e-36	2.3512013584200157e-32
chr2_134660300_A_C	chr2:134660159_134660659	140	0.712	62	72	-4.6962504	1.3009759	0.0004645358300422172	0.017301452022208754
chr2_134660484_T_C	chr2:134660159_134660659	324	0.688	65	78	-3.824993	1.2329834	0.0024460638880833834	0.055656936132577696
chr2_134728891_T_G	chr2:134728877_134729377	13	0.72	62	70	4.7209754	1.0817193	0.000029104536356690274	0.002112964594608885
chr2_136514488_C_G	chr2:136514020_136514520	467	0.296	59	74	3.7975426	1.2703159	0.0034547398926725774	0.0700271674488946
chr2_137141043_C_A	chr2:137140704_137141204	338	0.344	71	86	-3.4243379	1.0377088	0.0013074276054137243	0.03617719074482232
chr2_138398402_T_G	chr2:138398258_138398758	143	0.24000001	53	60	7.5708733	1.2547425	2.2427464327843634e-8	5.580287032424983e-6
chr2_138398436_G_C	chr2:138398258_138398758	177	0.22800002	50	57	7.2456527	1.29472	1.6486817573316426e-7	0.00003064836422763467
chr2_138398452_A_G	chr2:138398258_138398758	193	0.24000001	53	60	7.5708733	1.2547425	2.2427464327843634e-8	5.580287032424983e-6
chr2_138398513_A_G	chr2:138398258_138398758	254	0.24800001	55	62	7.5039434	1.2714295	4.12168794165075e-8	9.464691800619406e-6
chr2_139168019_A_G	chr2:139167904_139168404	114	0.16000001	35	40	3.6454659	1.1918257	0.0027974684390249245	0.06093779855432804
chr2_139911669_C_T	chr2:139911418_139911918	250	0.27600002	55	69	4.834618	1.0714908	0.000016283564540455758	0.0013339078184955034
chr2_141339557_C_T	chr2:141339306_141339806	250	0.356	76	89	-4.1834927	1.1672913	0.0005076468215485617	0.0185007505811754
chr2_141339761_T_A	chr2:141339306_141339806	454	0.36400002	77	91	-3.819414	1.1694759	0.0014588535157684318	0.03908238011395835
chr2_141965109_A_G	chr2:141965042_141965542	66	0.32000002	63	80	4.0775075	1.0032989	0.00009125430519499378	0.0051608827613924295
chr2_141965184_A_G	chr2:141965042_141965542	141	0.316	62	79	4.1546106	0.99534845	0.000060413775952466566	0.0037602944182595333
chr2_141965328_G_A	chr2:141965042_141965542	285	0.32000002	63	80	4.0775075	1.0032989	0.00009125430519499378	0.0051608827613924295
chr2_141965339_T_C	chr2:141965042_141965542	296	0.324	64	81	4.228489	0.9975718	0.000047228512896135694	0.0031030816463348395
chr2_141965380_T_A	chr2:141965042_141965542	337	0.32000002	63	80	4.0775075	1.0032989	0.00009125430519499378	0.0051608827613924295
chr2_142552891_A_G	chr2:142552693_142553193	197	0.312	66	78	-7.998051	1.2786884	7.975251552772033e-9	2.2826763476693958e-6
chr2_142553086_G_C	chr2:142552693_142553193	392	0.296	61	74	-7.09852	1.2715636	1.7536381639878248e-7	0.00003227634130592011
chr2_142553148_C_T	chr2:142552693_142553193	454	0.208	45	52	-8.933112	1.4654716	1.6816554341285524e-8	4.369242348068194e-6
chr2_145785555_T_G	chr2:145785226_145785726	328	0.16000001	35	40	6.6494617	1.9498581	0.0009111279756313529	0.028153809523285788
chr2_146213568_A_C	chr2:146213068_146213568	499	0.568	83	108	3.5043979	1.1378103	0.0026205523722703894	0.05831364858857085
chr2_150587196_G_A	chr2:150586901_150587401	294	0.328	70	82	4.0397296	1.3505112	0.003435867389418763	0.06980687642577182
chr2_152730773_A_T	chr2:152730730_152731230	42	0.18800001	41	47	-3.5540323	1.1932267	0.003570728592214438	0.07155281692201396
chr2_152730976_C_T	chr2:152730730_152731230	245	0.18800001	41	47	-3.5540323	1.1932267	0.003570728592214438	0.07155281692201396
chr2_153739710_G_T	chr2:153739640_153740140	69	0.46800002	92	117	6.526809	0.7970457	5.464017559140925e-13	4.1050710861428756e-10
chr2_153739838_G_T	chr2:153739640_153740140	197	0.46800002	92	117	6.526809	0.7970457	5.464017559140925e-13	4.1050710861428756e-10
chr2_153739865_G_A	chr2:153739640_153740140	224	0.47200003	93	118	6.5860786	0.81625175	1.0120856620413173e-12	7.194063681838737e-10
chr2_153739908_G_C	chr2:153739640_153740140	267	0.46800002	92	117	6.526809	0.7970457	5.464017559140925e-13	4.1050710861428756e-10
chr2_156536542_C_A	chr2:156536050_156536550	491	0.34800002	68	87	2.5738044	0.8552066	0.0032504566962161655	0.06730683274894321
chr2_158495766_G_A	chr2:158495608_158496108	157	0.26000002	54	65	2.589813	0.8709647	0.0036249830706557595	0.07226218622744013
chr2_158495835_C_G	chr2:158495608_158496108	226	0.22800002	49	57	2.86749	0.94047064	0.002882204607871062	0.06214995412080448
chr2_158495840_T_C	chr2:158495608_158496108	231	0.264	55	66	2.4947217	0.8654245	0.004751257226885573	0.08622509707306639
chr2_158495871_T_C	chr2:158495608_158496108	262	0.24800001	52	62	2.6836007	0.89191	0.003257825975564749	0.06741694879878762
chr2_158495999_A_C	chr2:158495608_158496108	390	0.26000002	54	65	2.6227374	0.86679935	0.0030941514015083113	0.06516473395534719
chr2_159330638_T_G	chr2:159330537_159331037	100	0.28800002	63	72	4.29455	1.0757074	0.00011900949390054652	0.006304610934167985
chr2_159330860_T_C	chr2:159330537_159331037	322	0.42000002	81	105	4.7379036	0.8937624	6.07143115882898e-7	0.00009097384544688628
chr2_159661319_G_A	chr2:159661092_159661592	226	0.264	58	66	5.2053604	0.9221126	1.3249568314967894e-7	0.000025444956854681818
chr2_159891264_T_C	chr2:159890994_159891494	269	0.568	81	108	-2.8412447	0.94725966	0.0033519015997671257	0.06868594372734792
chr2_159891295_T_C	chr2:159890994_159891494	300	0.57600003	81	106	-2.9238837	0.9641276	0.003029712031927924	0.06425022842797805
chr2_160362079_A_G	chr2:160361801_160362301	277	0.4	79	100	4.9699297	0.8035218	1.1068315751995109e-8	3.0415819248624933e-6
chr2_160362168_C_A	chr2:160361801_160362301	366	0.18	41	45	5.4585867	1.0608156	1.1879968275812788e-6	0.00015747328777733456
chr2_160362713_T_C	chr2:160362302_160362802	410	0.39600003	78	99	2.1619146	0.2942523	3.9169443982826575e-11	2.0477654613261623e-8
chr2_167067991_T_C	chr2:167067903_167068403	87	0.076000005	17	19	-10.198094	2.0072908	1.568774292659715e-6	0.00019865991457512487
chr2_167068144_C_A	chr2:167067903_167068403	240	0.080000006	18	20	-9.213584	2.0036104	0.000011529434557511455	0.001009562851829142
chr2_168039984_C_T	chr2:168039870_168040370	113	0.21200001	43	53	6.086604	1.1409073	5.239337849468874e-7	0.0000806263015004731
chr2_168813672_A_G	chr2:168813489_168813989	182	0.108	27	27	-5.0977144	1.5382092	0.0012487997622349575	0.035059958920015837
chr2_169708777_C_T	chr2:169708571_169709071	205	0.572	86	107	2.5941815	0.8655224	0.0033742268268505955	0.06898459039935849
chr2_171369625_C_T	chr2:171369449_171369949	175	0.49600002	94	124	7.848685	1.312269	2.8639100997012573e-8	6.905365639979585e-6
chr2_171546477_C_T	chr2:171546249_171546749	227	0.91200006	20	22	6.842813	1.8501008	0.00034135707331580024	0.013801892338044859
chr2_172029674_A_T	chr2:172029530_172030030	143	0.78000003	49	55	-5.93217	1.5457371	0.00020857440966602273	0.009616339684790774
chr2_173229769_A_G	chr2:173229564_173230064	204	0.148	35	37	7.0246234	1.589503	0.000023472611903778462	0.001781812200863356
chr2_174134505_C_T	chr2:174134244_174134744	260	0.67200005	70	82	4.1052756	1.3040344	0.0021199521012942517	0.050453176098154494
chr2_174134537_A_G	chr2:174134244_174134744	292	0.67200005	70	82	4.1052756	1.3040344	0.0021199521012942517	0.050453176098154494
chr2_174535516_A_G	chr2:174535253_174535753	262	0.27600002	57	69	-2.9439437	0.9685838	0.0029678087672537685	0.06339240538377147
chr2_178104842_G_T	chr2:178104782_178105282	59	0.23600002	50	59	-8.165849	1.8086263	0.000016097284499090937	0.0013221767285441072
chr2_178105053_T_A	chr2:178104782_178105282	270	0.124000005	28	31	-13.954503	2.176365	3.791243653850948e-9	1.1919833432728319e-6
chr2_178116804_G_C	chr2:178116531_178117031	272	0.22800002	50	57	21.919392	1.1815735	1.643662384002595e-35	1.6817752248332836e-31
chr2_178116836_T_C	chr2:178116531_178117031	304	0.23200001	51	58	21.320044	1.2316223	4.666633465457473e-33	3.9212391410760156e-29
chr2_178116881_T_C	chr2:178116531_178117031	349	0.22800002	50	57	21.919392	1.1815735	1.643662384002595e-35	1.6817752248332836e-31
chr2_178117373_T_C	chr2:178117070_178117570	302	0.224	49	56	10.449472	1.2594274	3.1292421226379303e-13	2.473278648066208e-10
chr2_178197354_T_C	chr2:178197193_178197693	160	0.132	29	33	-3.1498182	1.0854326	0.004488792213111241	0.08306507781311065
chr2_179311307_C_T	chr2:179311125_179311625	181	0.56	84	110	11.954305	1.0995698	4.3300357128911127e-19	9.303922993227918e-16
chr2_179311353_C_G	chr2:179311125_179311625	227	0.43600002	84	109	11.185638	1.2529061	1.1850996652219585e-14	1.2491183006762681e-11
chr2_183759276_C_A	chr2:183758926_183759426	349	0.316	65	79	4.0379434	1.144709	0.0006152432954320757	0.021245197792729015
chr2_189094585_G_A	chr2:189094376_189094876	208	0.056	14	14	-4.789097	1.633121	0.0040989954448576865	0.07825599003178628
chr2_189095020_A_T	chr2:189094984_189095484	35	0.14400001	31	36	-4.7029505	1.4331962	0.001387757343267253	0.03773500974820276
chr2_189095234_T_C	chr2:189094984_189095484	249	0.14400001	31	36	-4.7029505	1.4331962	0.001387757343267253	0.03773500974820276
chr2_189095319_G_C	chr2:189094984_189095484	334	0.028	7	7	-32.664833	1.69521	6.835334196865746e-37	8.159468627640486e-33
chr2_189095404_T_G	chr2:189094984_189095484	419	0.148	32	37	-4.5561395	1.4271255	0.0018434542497015125	0.04592866868670779
chr2_189429253_C_A	chr2:189429067_189429567	185	0.284	58	71	-4.4566145	1.1822627	0.0002659348341510692	0.011501203662054893
chr2_189965651_C_A	chr2:189965443_189965943	207	0.068	16	17	-5.7846084	2.0628448	0.00597365157846306	0.0998065573025137
chr2_191613650_G_A	chr2:191613405_191613905	244	0.448	82	112	-5.434463	1.1296442	4.858033416508511e-6	0.0005004040576155746
chr2_200087807_G_C	chr2:200087744_200088244	62	0.81600004	40	46	4.7856092	1.3626951	0.000648605629113114	0.022073959639557127
chr2_200088022_T_C	chr2:200087744_200088244	277	0.81600004	40	46	4.7856092	1.3626951	0.000648605629113114	0.022073959639557127
chr2_201933325_A_C	chr2:201933229_201933729	95	0.27600002	58	69	-2.050517	0.709225	0.004632937358005168	0.08477707210877124
chr2_202458467_G_A	chr2:202458414_202458914	52	0.416	79	104	-5.5317225	1.2167352	0.000014204632393840976	0.001196314951493516
chr2_202458531_G_A	chr2:202458414_202458914	116	0.40800002	77	102	-5.4848256	1.192123	0.000011418904312246855	0.0010011213735108518
chr2_202458547_C_G	chr2:202458414_202458914	132	0.416	79	104	-5.5317225	1.2167352	0.000014204632393840976	0.001196314951493516
chr2_202458577_G_A	chr2:202458414_202458914	162	0.41200003	78	103	-5.6559625	1.1992582	7.159466526665406e-6	0.0006879921652329455
chr2_202458579_G_A	chr2:202458414_202458914	164	0.41200003	78	103	-5.6559625	1.1992582	7.159466526665406e-6	0.0006879921652329455
chr2_202565291_T_G	chr2:202565220_202565720	70	0.32000002	69	80	5.8148556	1.2091043	4.8891626552449715e-6	0.0005030937334252437
chr2_202565353_T_C	chr2:202565220_202565720	132	0.32000002	69	80	5.8148556	1.2091043	4.8891626552449715e-6	0.0005030937334252437
chr2_203940157_C_T	chr2:203939717_203940217	439	0.356	67	89	-3.1173146	0.82725936	0.0002671813537112353	0.011539987404051783
chr2_206418455_T_C	chr2:206418297_206418797	157	0.264	58	66	9.62493	1.3653502	1.7190943206931328e-10	7.799896532229415e-8
chr2_208155929_T_G	chr2:208155813_208156313	115	0.47200003	86	118	-3.7315598	0.40589312	2.95418866502632e-15	3.447132515457547e-12
chr2_208155988_G_C	chr2:208155813_208156313	174	0.45600003	85	114	-3.6955311	0.42389777	3.535462434112543e-14	3.3570956759309334e-11
chr2_208156081_A_G	chr2:208155813_208156313	267	0.45600003	85	114	-3.6955311	0.42389777	3.535462434112543e-14	3.3570956759309334e-11
chr2_208156166_A_C	chr2:208155813_208156313	352	0.45600003	85	114	-3.6955311	0.42389777	3.535462434112543e-14	3.3570956759309334e-11
chr2_208538793_G_A	chr2:208538323_208538823	469	0.268	58	67	-4.74653	1.2641065	0.00028014095565372695	0.011957095531240716
chr2_208592148_C_T	chr2:208592003_208592503	144	0.448	85	112	15.54819	1.3927853	9.357878110627084e-20	2.155444633369165e-16
chr2_208592260_C_A	chr2:208592003_208592503	256	0.54800004	88	113	19.670523	1.0913273	1.7656362241659985e-34	1.649483680658969e-30
chr2_208592274_A_C	chr2:208592003_208592503	270	0.54800004	88	113	19.670523	1.0913273	1.7656362241659985e-34	1.649483680658969e-30
chr2_208592280_C_T	chr2:208592003_208592503	276	0.54	88	115	19.492756	1.0175133	1.1160995836935906e-36	1.301325394139037e-32
chr2_208592440_G_A	chr2:208592003_208592503	436	0.568	87	108	18.946936	1.3238682	8.767993295776606e-27	4.4106407907262384e-23
chr2_208593102_T_G	chr2:208593028_208593528	73	0.58000004	85	105	3.9677086	0.9978312	0.00012619831604366566	0.006593068686140074
chr2_208623692_T_C	chr2:208623213_208623713	478	0.476	91	119	-8.856296	1.362876	2.5095545296094136e-9	8.332419060092946e-7
chr2_208623703_G_C	chr2:208623213_208623713	489	0.47200003	90	118	-8.595839	1.3569869	5.474370711626345e-9	1.6448110959183426e-6
chr2_208625809_G_A	chr2:208625755_208626255	53	0.39600003	79	99	-1.515313	0.4996923	0.0030313824679758347	0.06427344839894085
chr2_215292862_A_G	chr2:215292657_215293157	204	0.028	7	7	20.835373	1.2035942	4.657462934368433e-33	3.9212391410760156e-29
chr2_216400986_G_C	chr2:216400769_216401269	216	0.34800002	71	87	-2.7166436	0.83243626	0.0014703049780436736	0.0393107425555638
chr2_216401046_C_A	chr2:216400769_216401269	276	0.476	94	119	2.5883458	0.8188209	0.002035680893431293	0.04908524050590753
chr2_216447708_T_A	chr2:216447335_216447835	372	0.09200001	23	23	7.2226696	2.442943	0.0038144343068434675	0.07470944655627997
chr2_217325247_A_G	chr2:217325059_217325559	187	0.45600003	92	114	-7.0287538	1.0341656	5.940091512143627e-10	2.336403891771459e-7
chr2_218295276_G_A	chr2:218295047_218295547	228	0.532	88	117	-4.0204096	0.9259571	0.00003175433932222251	0.0022661442974854984
chr2_218295331_G_A	chr2:218295047_218295547	283	0.532	88	117	-4.0204096	0.9259571	0.00003175433932222251	0.0022661442974854984
chr2_219219791_A_G	chr2:219219670_219220170	120	0.42800003	83	107	-4.6619396	0.91174906	1.3649572827010842e-6	0.00017672200144495254
chr2_219219872_A_T	chr2:219219670_219220170	201	0.42800003	83	107	-4.6619396	0.91174906	1.3649572827010842e-6	0.00017672200144495254
chr2_219219923_G_A	chr2:219219670_219220170	252	0.42400002	82	106	-4.56022	0.9125684	2.233281263680894e-6	0.00026484641510405595
chr2_219219926_C_T	chr2:219219670_219220170	255	0.42000002	81	105	-4.4966803	0.9062466	2.5903134577079167e-6	0.0002992590988055972
chr2_219728468_C_T	chr2:219728152_219728652	315	0.18400002	43	46	5.44824	0.9492117	8.640219080465762e-8	0.000017787616419191658
chr2_222467253_C_G	chr2:222466970_222467470	282	0.836	38	41	-6.7162447	1.9444808	0.0007877222482030355	0.025386801058725324
chr2_224685669_G_C	chr2:224685635_224686135	33	0.112	26	28	-3.2025375	1.0890465	0.003999913429768579	0.07705882687903504
chr2_225647101_C_T	chr2:225646868_225647368	232	0.808	43	48	-4.823116	1.3439739	0.0004994279588958325	0.018285026093898826
chr2_225647143_T_C	chr2:225646868_225647368	274	0.808	43	48	-4.823116	1.3439739	0.0004994279588958325	0.018285026093898826
chr2_225647250_C_G	chr2:225646868_225647368	381	0.34800002	74	87	-6.1284018	1.0513463	5.754453902969757e-8	0.00001259954651911732
chr2_225653707_C_T	chr2:225653547_225654047	159	0.33200002	71	83	-4.787093	1.0718597	0.00001952771189639196	0.0015376869313332598
chr2_225653875_T_C	chr2:225653547_225654047	327	0.34	73	85	-4.9867105	1.0657169	8.32273601041672e-6	0.000775274685580009
chr2_227392227_G_C	chr2:227392189_227392689	37	0.43600002	80	109	-4.188142	0.73567235	1.0677618838045861e-7	0.000021257520857235008
chr2_227392486_C_G	chr2:227392189_227392689	296	0.44400004	81	111	-3.8394687	0.7533828	1.4668411748968022e-6	0.00018770250768979343
chr2_227392618_A_C	chr2:227392189_227392689	428	0.43600002	81	109	-4.072256	0.7619399	5.021697401517552e-7	0.00007777844462834856
chr2_227906283_A_G	chr2:227906175_227906675	107	0.08800001	20	22	7.5255113	2.506419	0.003320972856197055	0.06827634029150212
chr2_227906284_T_C	chr2:227906175_227906675	108	0.08800001	20	22	7.5255113	2.506419	0.003320972856197055	0.06827634029150212
chr2_227906435_G_A	chr2:227906175_227906675	259	0.08800001	20	22	7.5255113	2.506419	0.003320972856197055	0.06827634029150212
chr2_227906459_A_G	chr2:227906175_227906675	283	0.08800001	20	22	7.5255113	2.506419	0.003320972856197055	0.06827634029150212
chr2_227906560_G_T	chr2:227906175_227906675	384	0.08400001	19	21	8.214769	2.5329814	0.00156945227617243	0.041105230832678925
chr2_228263826_T_C	chr2:228263627_228264127	198	0.124000005	30	31	4.233954	1.3060771	0.001576439211709117	0.04123007091381729
chr2_228263992_C_T	chr2:228263627_228264127	364	0.112	27	28	3.8355017	1.3580574	0.005636318815324712	0.09622706525234662
chr2_228346581_G_A	chr2:228346352_228346852	228	0.156	35	39	-8.472172	1.4029096	2.1893429481954134e-8	5.470942145837259e-6
chr2_229504845_G_C	chr2:229504490_229504990	354	0.67600006	68	81	-7.5050273	1.2738543	4.3229106864477945e-8	9.863515538131852e-6
chr2_230558776_G_A	chr2:230558595_230559095	180	0.476	93	119	-4.270635	1.2794002	0.0011552131929827268	0.033199571472263295
chr2_230558841_A_G	chr2:230558595_230559095	245	0.46800002	91	117	-4.4196453	1.2501436	0.0005991374696601502	0.02084557668728329
chr2_230558891_A_T	chr2:230558595_230559095	295	0.256	58	64	-4.6693954	1.4415231	0.0015892062194128643	0.04146519837858338
chr2_231062416_G_T	chr2:231062146_231062646	269	0.264	58	66	-3.1337295	1.034877	0.0030721071595294705	0.06485413155019921
chr2_231168565_C_G	chr2:231168218_231168718	346	0.34	71	85	-5.660412	1.2662109	0.000019206748038916514	0.0015184547085866902
chr2_231385497_T_A	chr2:231385255_231385755	241	0.708	61	73	6.3173466	0.64468837	1.228163317498229e-16	1.7882509695669325e-13
chr2_231385549_A_G	chr2:231385255_231385755	293	0.90800005	23	23	5.978022	1.424549	0.00005549526097000063	0.003517621690392531
chr2_231413828_G_C	chr2:231413552_231414052	275	0.23600002	50	59	8.548312	1.3448915	4.940687706664961e-9	1.506430004047613e-6
chr2_231417345_C_A	chr2:231417177_231417677	167	0.684	64	79	-4.916862	0.8461405	6.251856643047196e-8	0.000013495020164773658
chr2_231417629_G_A	chr2:231417177_231417677	451	0.70400006	61	74	-5.1532907	0.8747913	4.3370235142173186e-8	9.88971550849768e-6
chr2_231669845_T_C	chr2:231669548_231670048	296	0.33600003	69	84	-3.001678	0.9317784	0.0016818084300347926	0.043102978756748705
chr2_231674671_G_C	chr2:231674490_231674990	180	0.22800002	47	57	-6.3156147	1.2170612	9.85240361491014e-7	0.00013564656659017553
chr2_231674927_T_A	chr2:231674490_231674990	436	0.23200001	48	58	-6.3795033	1.2101097	6.894253569543133e-7	0.00010114327209650688
chr2_232157283_C_A	chr2:232157058_232157558	224	0.36	73	90	4.804305	1.1880518	0.0000983815571357978	0.005459036874110515
chr2_232935253_G_A	chr2:232935114_232935614	138	0.17600001	42	44	8.831205	2.3250933	0.00024021383726006946	0.010667009229994652
chr2_232935277_C_T	chr2:232935114_232935614	162	0.72800004	59	68	7.650562	1.8882586	0.0000955759456077149	0.005339664279226115
chr2_232935360_G_A	chr2:232935114_232935614	245	0.372	77	93	13.187125	1.5872188	2.9518017957699537e-13	2.3391800610076115e-10
chr2_233145126_A_G	chr2:233144901_233145401	224	0.47200003	86	118	-3.4601636	1.1228417	0.002607131683103429	0.058107851708735454
chr2_233638506_G_T	chr2:233638343_233638843	162	0.476	89	119	-3.7789094	0.9215576	0.00007964730913263615	0.004658619584058727
chr2_233638566_A_G	chr2:233638343_233638843	222	0.48000002	89	120	-3.8791406	0.9130463	0.00004549368875353133	0.0030119913875580563
chr2_233638589_C_A	chr2:233638343_233638843	245	0.47200003	88	118	-3.5694826	0.9182709	0.00017459260136643443	0.008427274073965369
chr2_233638654_T_C	chr2:233638343_233638843	310	0.476	89	119	-3.7789094	0.9215576	0.00007964730913263615	0.004658619584058727
chr2_233638666_T_G	chr2:233638343_233638843	322	0.48000002	89	120	-3.8791406	0.9130463	0.00004549368875353133	0.0030119913875580563
chr2_233638750_G_C	chr2:233638343_233638843	406	0.476	89	119	-3.7789094	0.9215576	0.00007964730913263615	0.004658619584058727
chr2_233640792_G_A	chr2:233640688_233641188	103	0.44400004	83	111	-5.419051	0.9513313	1.0517942545945818e-7	0.000020992423211466907
chr2_233640906_G_A	chr2:233640688_233641188	217	0.448	84	112	-5.3412247	0.9652318	2.1810422066466417e-7	0.00003872594792145344
chr2_233640980_C_T	chr2:233640688_233641188	291	0.44000003	82	110	-5.217757	0.95477605	2.9585396136512775e-7	0.000050150997558191094
chr2_233875863_A_G	chr2:233875638_233876138	224	0.416	87	104	-2.817555	0.8862685	0.0019232021163596736	0.04722866670563865
chr2_233949359_G_A	chr2:233949213_233949713	145	0.54	92	115	-4.521186	1.4265621	0.001983718847896141	0.048234403748209045
chr2_233949383_C_T	chr2:233949213_233949713	169	0.24800001	53	62	-5.1294074	1.491308	0.000826654629543421	0.026266571658831048
chr2_233952639_T_C	chr2:233952436_233952936	202	0.216	53	54	4.056948	1.2439779	0.001480800285982781	0.03949937004881794
chr2_233978291_A_G	chr2:233978140_233978640	150	0.21200001	52	53	7.2127113	2.087996	0.0007867597236021938	0.025362301976808464
chr2_233978458_C_T	chr2:233978140_233978640	317	0.208	51	52	7.1529484	2.1002748	0.0009248208355289819	0.028455324262078474
chr2_234200275_G_A	chr2:234199977_234200477	297	0.52000004	92	120	-2.2732162	0.6244344	0.00041792079670561696	0.016016225939148587
chr2_234427870_G_A	chr2:234427850_234428350	19	0.76000005	53	60	3.1810396	1.0691867	0.0036065164748440956	0.0720405713110887
chr2_234428120_C_A	chr2:234427850_234428350	269	0.75600004	53	61	2.9973416	1.047423	0.005054009159339803	0.08974174698881739
chr2_234654496_C_T	chr2:234654377_234654877	118	0.18800001	42	47	-11.402718	1.396996	6.259448918956034e-13	4.6400933892148375e-10
chr2_234654632_G_A	chr2:234654377_234654877	254	0.18400002	41	46	-11.269199	1.4139049	1.6749223785112477e-12	1.1440632609470791e-9
chr2_235516131_G_C	chr2:235515860_235516360	270	0.19600001	44	49	-5.087978	1.1704319	0.00003112028772317	0.002229518394541447
chr2_235681537_A_C	chr2:235681225_235681725	311	0.14	31	35	6.255042	1.9764233	0.002011737281069353	0.04869760811353471
chr2_235721939_T_C	chr2:235721886_235722386	52	0.836	33	41	-4.388146	0.99016905	0.00002236379363958415	0.0017131178467118702
chr2_236057770_C_T	chr2:236057498_236057998	271	0.356	77	89	-2.748378	0.8315402	0.0012853357234056458	0.03575017501007762
chr2_236333746_C_G	chr2:236333560_236334060	185	0.512	93	122	-4.1094785	1.4350959	0.005025606142007828	0.08944754682698458
chr2_236711774_C_T	chr2:236711359_236711859	414	0.748	56	63	-4.574089	0.92380637	2.7072365474476787e-6	0.0003107621605513538
chr2_237389925_A_G	chr2:237389924_237390424	0	0.49600002	91	124	-9.909779	1.1450897	4.926511890446201e-14	4.545949425308997e-11
chr2_237389951_A_G	chr2:237389924_237390424	26	0.49600002	91	124	-9.909779	1.1450897	4.926511890446201e-14	4.545949425308997e-11
chr2_237390064_A_G	chr2:237389924_237390424	139	0.49600002	91	124	-9.909779	1.1450897	4.926511890446201e-14	4.545949425308997e-11
chr2_237390244_T_C	chr2:237389924_237390424	319	0.49600002	91	124	-9.909779	1.1450897	4.926511890446201e-14	4.545949425308997e-11
chr2_237806285_C_T	chr2:237806164_237806664	120	0.34800002	70	87	-3.4472523	1.0466647	0.0013345267583940803	0.03669883927097392
chr2_237806382_G_A	chr2:237806164_237806664	217	0.35200003	74	88	4.2224545	1.1425774	0.0003450334713350702	0.013913883151012935
chr2_237929150_T_C	chr2:237928975_237929475	174	0.064	15	16	-5.2243757	1.597752	0.0014406326635297668	0.03874017241924535
chr2_237929390_A_G	chr2:237928975_237929475	414	0.068	16	17	-4.967756	1.5641392	0.0019420279183845733	0.04754039587987662
chr2_237929444_G_A	chr2:237928975_237929475	468	0.056	13	14	-7.547456	1.6370106	0.000010985565187956885	0.0009708698984248967
chr2_237971028_T_G	chr2:237970729_237971229	298	0.22800002	52	57	5.20816	1.4979883	0.0007299386676934814	0.02402018358099236
chr2_237971189_G_A	chr2:237970729_237971229	459	0.23200001	53	58	5.059677	1.4781458	0.0008733969938995787	0.027313377224019497
chr2_238017902_G_C	chr2:238017408_238017908	493	0.028	7	7	-7.900701	2.6487305	0.0035245106161937833	0.0709679413901843
chr2_238370404_T_G	chr2:238370001_238370501	402	0.172	41	43	-5.383128	1.2604834	0.00004179648334476811	0.0028213039268143022
chr2_238388817_C_T	chr2:238388582_238389082	234	0.15200001	37	38	-4.1029654	1.1202462	0.0003870730114683506	0.01514623803338846
chr2_238388818_A_G	chr2:238388582_238389082	235	0.23200001	52	58	-4.7602224	0.8449414	1.393640913792961e-7	0.000026563880211167147
chr2_238588411_C_A	chr2:238588289_238588789	121	0.39600003	80	99	-3.2288477	0.80265826	0.00010639675183096405	0.005794404550453595
chr2_238616963_C_T	chr2:238616892_238617392	70	0.48400003	95	121	-4.4365487	0.9098184	3.7035186327196193e-6	0.0004015289069568746
chr2_238633389_G_C	chr2:238633328_238633828	60	0.024	6	6	10.474672	3.460096	0.003079982444897155	0.06495454957397058
chr2_238650296_C_T	chr2:238650003_238650503	292	0.384	79	96	3.7918315	0.9964407	0.00023416564183279467	0.010471391810962414
chr2_238715904_T_C	chr2:238715514_238716014	389	0.46400002	88	116	-3.292993	0.85238934	0.0001903289950145381	0.00898133829439156
chr2_238721504_T_C	chr2:238721174_238721674	329	0.284	64	71	3.650893	0.6299963	6.719307383803637e-8	0.000014359784264955493
chr2_238721535_C_A	chr2:238721174_238721674	360	0.284	64	71	3.650893	0.6299963	6.719307383803637e-8	0.000014359784264955493
chr2_238786691_C_G	chr2:238786381_238786881	309	0.72	59	70	-5.4469767	1.0999157	2.697875678588157e-6	0.00030985316416500816
chr2_239345526_A_G	chr2:239345473_239345973	52	0.22800002	53	57	8.188928	1.5462215	6.204664965242531e-7	0.00009254610976707434
chr2_239492182_G_A	chr2:239491975_239492475	206	0.22800002	49	57	3.2652366	0.7674574	0.000044452767126890996	0.0029604066724293544
chr2_239492183_C_A	chr2:239491975_239492475	207	0.224	48	56	3.2544446	0.77018136	0.00004967383501752623	0.0032277927945811966
chr2_239560784_A_G	chr2:239560664_239561164	119	0.864	33	34	11.811822	1.757006	8.505607640697538e-10	3.2022942112305877e-7
chr2_239584874_C_T	chr2:239584648_239585148	225	0.5	94	125	-5.38156	1.254005	0.00003858240793776403	0.0026453598771700665
chr2_239673893_A_T	chr2:239673858_239674358	34	0.268	59	67	-4.9927907	1.1577333	0.00003557291618906636	0.0024832788090201462
chr2_239690872_G_C	chr2:239690549_239691049	322	0.264	56	66	-4.405579	1.2995589	0.0009739087599875096	0.029476658238747826
chr2_239691799_G_T	chr2:239691701_239692201	97	0.42000002	78	105	-3.9238086	1.0991576	0.0005327197200726467	0.01915231553889442
chr2_239692002_T_C	chr2:239691701_239692201	300	0.148	35	37	-7.759179	1.7259079	0.0000173739627911651	0.0014053960524207999
chr2_239719024_C_T	chr2:239718750_239719250	273	0.384	75	96	5.9458995	1.033474	8.124870204076265e-8	0.000016865171854496622
chr2_239848862_G_A	chr2:239848729_239849229	132	0.20400001	47	51	3.7326581	1.3190893	0.005547472663743834	0.09522907096542768
chr2_240043471_G_A	chr2:240043323_240043823	147	0.28	57	70	-6.5809913	1.1074834	3.423957026997932e-8	8.048016610265997e-6
chr2_240043587_A_G	chr2:240043323_240043823	263	0.22800002	48	57	-6.3928976	1.2215053	8.135502690634457e-7	0.00011574437854659116
chr2_240179486_C_T	chr2:240179128_240179628	357	0.4	83	100	-4.220301	1.0663184	0.0001350485353919977	0.006934000525828095
chr2_240256522_G_T	chr2:240256306_240256806	215	0.52400005	92	119	-3.8109572	1.1833174	0.0016865260383719478	0.043185179931554435
chr2_240272122_G_C	chr2:240271862_240272362	259	0.21200001	46	53	-3.375954	1.1760207	0.00492194608719938	0.08825739392598195
chr2_240460966_C_T	chr2:240460813_240461313	152	0.39200002	79	98	3.095892	1.0726511	0.004701818053798753	0.08562637202396828
chr2_240492723_C_T	chr2:240492405_240492905	317	0.012	3	3	-17.720505	5.1864824	0.0008918910421454145	0.027735956393573596
chr2_240687072_G_A	chr2:240687069_240687569	2	0.66800004	67	83	-5.9271164	0.9181238	3.0759236377531148e-9	9.942947948879285e-7
chr2_240687208_C_T	chr2:240687069_240687569	138	0.90000004	22	25	-4.489674	1.5937405	0.005755112205388501	0.09747405772821316
chr2_240692000_G_C	chr2:240691865_240692365	134	0.67200005	67	82	-4.834762	1.0499097	0.000011234870120906074	0.0009881994655364405
chr2_240692057_G_A	chr2:240691865_240692365	191	0.67200005	67	82	-4.834762	1.0499097	0.000011234870120906074	0.0009881994655364405
chr2_240746657_C_T	chr2:240746462_240746962	194	0.264	60	66	-2.978287	1.0316488	0.0046919326161291705	0.08550811405245616
chr2_240786076_T_C	chr2:240785600_240786100	475	0.90400004	24	24	4.7081027	1.4407233	0.0014497154041465026	0.03891103614263707
chr2_240786777_A_G	chr2:240786320_240786820	456	0.86	32	35	4.2800035	1.2371894	0.000773502265889974	0.02504658620222578
chr2_240814016_G_A	chr2:240813517_240814017	498	0.448	89	112	-5.050428	0.98978233	1.4282226283569673e-6	0.00018361993847293935
chr2_240847552_C_G	chr2:240847305_240847805	246	0.216	50	54	-6.669064	0.88714874	1.6669963232789385e-11	9.334720148530623e-9
chr2_240847558_G_A	chr2:240847305_240847805	252	0.216	50	54	-6.669064	0.88714874	1.6669963232789385e-11	9.334720148530623e-9
chr2_240847739_C_T	chr2:240847305_240847805	433	0.328	73	82	-4.7683506	0.8669033	2.527551865837565e-7	0.000043904092570506516
chr2_240847743_C_T	chr2:240847305_240847805	437	0.33200002	74	83	-4.841453	0.8582878	1.350272771902322e-7	0.000025868378198948874
chr2_240865875_A_G	chr2:240865631_240866131	243	0.73600006	55	66	6.065108	1.3630091	0.0000208289311620184	0.001617661141207014
chr2_240927807_C_T	chr2:240927625_240928125	181	0.568	87	108	-2.8339703	0.82713604	0.0008640088182701352	0.027106012711692103
chr2_241392701_C_T	chr2:241392681_241393181	19	0.448	88	112	-5.228551	1.1645988	0.000017801365365644838	0.0014308119717496542
chr2_241392882_C_T	chr2:241392681_241393181	200	0.18800001	44	47	-11.302006	1.2742627	1.6064013916802743e-14	1.6571782192090653e-11
chr2_241397880_C_A	chr2:241397869_241398369	10	0.268	61	67	6.6832213	1.5715868	0.000044809132923174384	0.0029786628598355105
chr2_241397931_G_A	chr2:241397869_241398369	61	0.268	61	67	6.6832213	1.5715868	0.000044809132923174384	0.0029786628598355105
chr2_241397940_C_T	chr2:241397869_241398369	70	0.268	61	67	6.6832213	1.5715868	0.000044809132923174384	0.0029786628598355105
chr2_241397949_C_G	chr2:241397869_241398369	79	0.22000001	50	55	6.1080284	1.6418356	0.0003164462227162302	0.013056518717846157
chr2_241398201_C_T	chr2:241397869_241398369	331	0.104	22	26	-6.797035	2.1492515	0.002026439725656463	0.04893275350492156
chr2_241433342_G_A	chr2:241433173_241433673	168	0.34800002	76	87	-7.8329277	0.7769799	2.780303935350035e-17	4.6207914087346885e-14
chr2_242060918_C_A	chr2:242060598_242061098	319	0.46400002	89	116	-3.4072456	1.1639838	0.004163665311097702	0.07907809560203675
chr2_242060929_T_G	chr2:242060598_242061098	330	0.46400002	89	116	-3.4228456	1.1633564	0.003981603349888142	0.07683106068457465
chr2_242061030_C_T	chr2:242060598_242061098	431	0.46400002	89	116	-3.2857876	1.1626792	0.005607052197480708	0.09590023249940036
chr2_242097161_G_A	chr2:242096922_242097422	238	0.14400001	33	36	-5.581921	1.242209	0.00001752357631355669	0.0014138486108331845
chr2_242097359_G_A	chr2:242096922_242097422	436	0.14400001	33	36	-5.581921	1.242209	0.00001752357631355669	0.0014138486108331845
chr2_242274050_G_A	chr2:242273789_242274289	260	0.46	89	115	6.6131024	1.1908364	1.997726267912006e-7	0.00003598810237235768
chr2_242274069_A_G	chr2:242273789_242274289	279	0.46	89	115	6.6131024	1.1908364	1.997726267912006e-7	0.00003598810237235768
chr2_242274073_C_T	chr2:242273789_242274289	283	0.09200001	23	23	8.939612	2.1876774	0.00008399406149767983	0.004845406818616931
chr2_242274675_G_T	chr2:242274373_242274873	301	0.448	86	112	4.2405624	0.872392	3.949061734785822e-6	0.00042329877910683207
chr2_242377469_T_A	chr2:242377418_242377918	50	0.32000002	66	80	2.3050854	0.63476914	0.000431224251755177	0.016394478538128435
chr2_242377548_C_T	chr2:242377418_242377918	129	0.30400002	63	76	2.2768095	0.6507463	0.0006779149963118223	0.022792946353921168
chr2_242377640_C_T	chr2:242377418_242377918	221	0.30400002	63	76	2.2768095	0.6507463	0.0006779149963118223	0.022792946353921168
chr2_242377711_G_T	chr2:242377418_242377918	292	0.3	62	75	2.1962285	0.6506512	0.001021946940859612	0.030501191734433688
chr2_242377727_A_G	chr2:242377418_242377918	308	0.32000002	66	80	2.3050854	0.63476914	0.000431224251755177	0.016394478538128435
chr2_242395744_G_C	chr2:242395727_242396227	16	0.30800003	65	77	-9.010616	1.3611747	1.3996445056033743e-9	4.963889898266816e-7
chr2_242396008_G_A	chr2:242395727_242396227	280	0.572	78	107	-10.499629	0.8986576	6.133963355117141e-21	1.6387226300079433e-17
chr2_242556963_T_C	chr2:242556718_242557218	244	0.104	24	26	-19.297241	3.2169476	2.6398881457306443e-8	6.437449418870658e-6
chr2_242556967_G_A	chr2:242556718_242557218	248	0.116000004	27	29	-18.815744	3.1084714	2.0510313328954963e-8	5.172581343677826e-6
chr2_242556981_T_C	chr2:242556718_242557218	262	0.104	24	26	-18.913382	3.2525532	6.138717773561562e-8	0.000013277479811856652
chr2_242556997_C_G	chr2:242556718_242557218	278	0.096	22	24	-20.698366	3.219631	3.4969026286872757e-9	1.1124454922106027e-6
chr2_242557035_G_C	chr2:242556718_242557218	316	0.09200001	21	23	-20.744345	3.2831285	5.906305841056626e-9	1.7542638086989526e-6
chr2_242557043_G_A	chr2:242556718_242557218	324	0.116000004	28	29	-22.299603	3.075007	6.300778043685349e-11	3.162132814352527e-8
chr2_242557061_A_G	chr2:242556718_242557218	342	0.128	28	32	-19.810764	2.6620328	2.435781112046131e-11	1.3240420201275812e-8
chr2_242557077_C_T	chr2:242556718_242557218	358	0.104	25	26	-21.616917	3.1710336	5.376623527336209e-10	2.141658944580776e-7
chr2_242557111_G_C	chr2:242556718_242557218	392	0.09200001	21	23	-20.744345	3.2831285	5.906305841056626e-9	1.7542638086989526e-6
chr2_242557115_C_T	chr2:242556718_242557218	396	0.108	25	27	-20.318161	3.2450705	7.739968085952456e-9	2.2263487547385515e-6
chr8_1181912_T_TG	chr8:1181683_1182183	228	0.72800004	56	68	3.972412	1.005069	0.00013776405771200376	0.007043851871632623
chr8_1829764_AAAAT_A	chr8:1829477_1829977	286	0.256	55	64	9.655575	1.1285574	8.213118944763442e-14	7.249552359831845e-11
chr8_3145368_AC_A	chr8:3144973_3145473	394	0.624	74	94	-5.1886215	1.089137	5.889261500196804e-6	0.0005842752611727337
chr8_5369652_A_ACT	chr8:5369287_5369787	364	0.52400005	86	119	-9.467126	1.5501022	1.5924093294737605e-8	4.156752132472875e-6
chr8_13239952_Ga_G	chr8:13239674_13240174	277	0.112	24	28	-7.585055	1.205413	6.678274118570674e-9	1.9534614169398074e-6
chr8_22900870_TGa_T	chr8:22900374_22900874	495	0.572	81	107	-3.3521066	1.0696439	0.0022167954620282725	0.05204562655001649
chr8_29925627_T_TA	chr8:29925622_29926122	4	0.648	68	88	-4.6237545	0.8365192	2.2424964642175692e-7	0.00003963929412244855
chr8_33978851_CAA_C	chr8:33978375_33978875	475	0.39200002	77	98	3.6456282	1.2371926	0.003928644272746873	0.076170708074904
chr8_57701595_AG_A	chr8:57701398_57701898	196	0.15200001	34	38	-22.527227	2.0712006	4.2263704468900582e-19	9.107198595961432e-16
chr8_58269567_A_AG	chr8:58269314_58269814	252	0.128	29	32	-6.5496035	1.4856935	0.00002450013156574886	0.001842883821074262
chr8_73357940_G_GT	chr8:73357934_73358434	5	0.56	84	110	5.332935	1.2686378	0.000053989990903131806	0.003444125432925944
chr8_111950841_Caa_C	chr8:111950640_111951140	200	0.060000002	13	15	-15.322565	1.2542226	3.8198613022034203e-22	1.1653955185772684e-18
chr8_129146630_C_CAGGCAGTT	chr8:129146566_129147066	63	0.404	82	101	5.5950356	1.3712435	0.00008592274934310816	0.004930383197332451
chr8_144475532_AG_A	chr8:144475241_144475741	290	0.28	61	70	-10.43661	1.0757298	2.0477978819810363e-16	2.8651759303417015e-13
chr8_144727922_A_AC	chr8:144727501_144728001	420	0.57600003	83	106	-4.4949327	0.7264298	1.0938219200077865e-8	3.010434101329975e-6
chr8_3480_C_T	chr8:3367_3867	112	0.592	76	102	-3.6740997	0.82087296	0.000018794731548945322	0.0014921558509647388
chr8_3545_A_G	chr8:3367_3867	177	0.69600004	63	76	-4.371116	0.92502433	6.896031718965666e-6	0.0006674103831189879
chr8_480272_C_G	chr8:480049_480549	222	0.28800002	58	72	2.854563	0.58868533	4.147061948384787e-6	0.0004406285545138656
chr8_480438_C_G	chr8:480049_480549	388	0.78800005	45	53	3.1183593	0.6660941	8.24366251752554e-6	0.0007698483410738183
chr8_481617_A_C	chr8:481226_481726	390	0.47200003	90	118	3.4579523	1.0300676	0.0010855973350283163	0.0317987059777873
chr8_749193_C_T	chr8:748937_749437	255	0.46800002	93	117	5.652724	1.387478	0.00008791986173383018	0.005017531757398786
chr8_749256_T_G	chr8:748937_749437	318	0.48400003	94	121	5.62659	1.3513685	0.00006283722298059695	0.0038807829253508317
chr8_773832_G_A	chr8:773590_774090	241	0.104	25	26	5.0671067	1.6013198	0.0020148876848254597	0.04874641078202326
chr8_857769_T_C	chr8:857637_858137	131	0.36	75	90	8.7685375	1.3033829	8.30882359591372e-10	3.135269755916579e-7
chr8_857874_A_C	chr8:857637_858137	236	0.33200002	71	83	11.854063	1.2486336	6.118867365076566e-16	7.975132356731848e-13
chr8_1162599_T_G	chr8:1162263_1162763	335	0.79200006	45	52	-15.365527	2.1586838	1.2248689332554674e-10	5.768028222744154e-8
chr8_1162726_A_G	chr8:1162263_1162763	462	0.768	49	58	-14.775999	2.0341403	5.93177691854328e-11	2.987911124683217e-8
chr8_1162727_T_C	chr8:1162263_1162763	463	0.772	48	57	-14.37055	2.0655255	2.7051892245060607e-10	1.1648546349643352e-7
chr8_1165075_C_G	chr8:1164828_1165328	246	0.316	63	79	-8.452199	1.0202585	3.339801855111721e-13	2.6259013136683576e-10
chr8_1181809_T_A	chr8:1181683_1182183	125	0.72800004	57	68	4.042058	1.0165719	0.00012627562925744644	0.0065959807290282965
chr8_1181887_T_C	chr8:1181683_1182183	203	0.72400004	56	69	3.716393	0.9805984	0.00024740350472362687	0.010900669297411637
chr8_1192431_G_A	chr8:1192393_1192893	37	0.33200002	67	83	-10.030236	2.0329728	2.9140527115539658e-6	0.0003306416631495442
chr8_1192437_G_A	chr8:1192393_1192893	43	0.33200002	67	83	-10.030236	2.0329728	2.9140527115539658e-6	0.0003306416631495442
chr8_1192454_A_G	chr8:1192393_1192893	60	0.34	68	85	-9.992396	1.9993185	2.226000666146146e-6	0.00026417046220144323
chr8_1192489_G_A	chr8:1192393_1192893	95	0.34	68	85	-9.992396	1.9993185	2.226000666146146e-6	0.00026417046220144323
chr8_1235650_C_T	chr8:1235647_1236147	2	0.52000004	90	120	6.4293156	1.4136435	0.000014109669378146167	0.001190517007533847
chr8_1235757_A_G	chr8:1235647_1236147	109	0.52000004	90	120	6.4293156	1.4136435	0.000014109669378146167	0.001190517007533847
chr8_1235882_A_C	chr8:1235647_1236147	234	0.52400005	90	119	6.391542	1.4293598	0.00001911164691251526	0.001511810274432388
chr8_1235910_G_C	chr8:1235647_1236147	262	0.61200005	76	97	5.8577394	1.4786639	0.00013324103153151525	0.006868863797371492
chr8_1235927_T_C	chr8:1235647_1236147	279	0.52000004	90	120	6.4293156	1.4136435	0.000014109669378146167	0.001190517007533847
chr8_1237592_C_G	chr8:1237536_1238036	55	0.52000004	90	120	3.0538905	1.0711905	0.0052148483623160906	0.09153971423099211
chr8_1242085_C_T	chr8:1242050_1242550	34	0.148	35	37	7.7823353	2.2289536	0.0006947605157452088	0.023199084563652165
chr8_1242132_A_T	chr8:1242050_1242550	81	0.512	90	122	-8.207791	1.313203	8.153065321946387e-9	2.3256042874691925e-6
chr8_1242276_A_G	chr8:1242050_1242550	225	0.21200001	43	53	-5.8432794	1.757933	0.001209304825012415	0.03428067730325907
chr8_1300257_G_A	chr8:1299791_1300291	465	0.33200002	67	83	-3.4276738	1.2086583	0.0054481298248985534	0.09414810536004506
chr8_1633542_C_T	chr8:1633224_1633724	317	0.572	86	107	4.569215	1.2849739	0.000558676040603656	0.01981982239902639
chr8_1639106_C_T	chr8:1639003_1639503	102	0.33200002	69	83	-4.806683	1.255919	0.00021659356252318011	0.00988367094705125
chr8_1639299_T_C	chr8:1639003_1639503	295	0.33600003	70	84	-4.971224	1.2583312	0.00013863710980164043	0.007079105646832909
chr8_1639374_A_G	chr8:1639003_1639503	370	0.33600003	70	84	-4.971224	1.2583312	0.00013863710980164043	0.007079105646832909
chr8_1639398_A_G	chr8:1639003_1639503	394	0.34	71	85	-5.288056	1.2491297	0.0000482106718271886	0.0031528760618230703
chr8_1639407_A_G	chr8:1639003_1639503	403	0.34	71	85	-5.288056	1.2491297	0.0000482106718271886	0.0031528760618230703
chr8_1692253_C_A	chr8:1692107_1692607	145	0.052	12	13	-9.348493	2.0561044	0.000014185564421503076	0.001195585264431408
chr8_1692390_C_G	chr8:1692107_1692607	282	0.052	12	13	-9.348493	2.0561044	0.000014185564421503076	0.001195585264431408
chr8_1730292_A_G	chr8:1729989_1730489	302	0.39600003	79	99	-3.9036868	1.0881152	0.0005013655938987317	0.018341610416519136
chr8_1789402_T_C	chr8:1788909_1789409	492	0.536	92	116	3.6496599	0.91812646	0.00012676222721249076	0.006616178172672607
chr8_1802817_C_T	chr8:1802522_1803022	294	0.036000002	8	9	40.45556	0.88097554	3.8044722334699646e-73	5.722253423750905e-67
chr8_1953815_C_G	chr8:1953472_1953972	342	0.136	32	34	-6.6844745	1.3833345	4.447601598933045e-6	0.0004651676029853841
chr8_2013605_A_G	chr8:2013479_2013979	125	0.120000005	30	30	-5.208026	1.7678303	0.003936823888777293	0.07626048599509934
chr8_2013764_A_G	chr8:2013479_2013979	284	0.120000005	30	30	-5.208026	1.7678303	0.003936823888777293	0.07626048599509934
chr8_2014077_T_C	chr8:2014052_2014552	24	0.120000005	30	30	-9.180177	1.8002928	1.4484329335169797e-6	0.000185789501726234
chr8_2014191_G_T	chr8:2014052_2014552	138	0.120000005	30	30	-9.180177	1.8002928	1.4484329335169797e-6	0.000185789501726234
chr8_2014356_G_A	chr8:2014052_2014552	303	0.120000005	30	30	-9.180177	1.8002928	1.4484329335169797e-6	0.000185789501726234
chr8_2014384_A_G	chr8:2014052_2014552	331	0.16000001	38	40	-5.8244243	1.6233735	0.0005008767504857431	0.01832818480272235
chr8_2304778_T_C	chr8:2304762_2305262	15	0.43600002	89	109	9.527419	1.2233713	4.244394756399787e-12	2.681198963281953e-9
chr8_2481781_G_C	chr8:2481461_2481961	319	0.268	56	67	5.5870566	1.9130857	0.004248576547147862	0.08011696413739157
chr8_2481829_C_T	chr8:2481461_2481961	367	0.344	72	86	6.661284	1.7705886	0.00027296998702330176	0.011726225570557504
chr8_2643835_C_G	chr8:2643791_2644291	43	0.388	77	97	-7.69887	1.1663847	1.5346939008791737e-9	5.404616273935268e-7
chr8_2643932_C_T	chr8:2643791_2644291	140	0.388	77	97	-7.69887	1.1663847	1.5346939008791737e-9	5.404616273935268e-7
chr8_2644130_A_G	chr8:2643791_2644291	338	0.388	77	97	-7.69887	1.1663847	1.5346939008791737e-9	5.404616273935268e-7
chr8_3050786_C_A	chr8:3050577_3051077	208	0.09200001	22	23	-7.0852194	1.5844194	0.000019096836812149486	0.0015109565961829916
chr8_3082498_C_T	chr8:3082256_3082756	241	0.108	27	27	7.784071	2.148336	0.0004434096903101188	0.016729620154516126
chr8_3112736_G_A	chr8:3112702_3113202	33	0.268	60	67	11.497113	1.6438215	2.2574240198367855e-10	9.930856578824894e-8
chr8_3112751_T_G	chr8:3112702_3113202	48	0.268	60	67	11.497113	1.6438215	2.2574240198367855e-10	9.930856578824894e-8
chr8_3112851_C_T	chr8:3112702_3113202	148	0.268	60	67	11.497113	1.6438215	2.2574240198367855e-10	9.930856578824894e-8
chr8_3112916_C_T	chr8:3112702_3113202	213	0.52000004	87	120	-6.164892	1.5376832	0.00011182689001238417	0.006013476115523208
chr8_3112962_G_A	chr8:3112702_3113202	259	0.268	60	67	11.497113	1.6438215	2.2574240198367855e-10	9.930856578824894e-8
chr8_3113011_C_T	chr8:3112702_3113202	308	0.268	60	67	11.497113	1.6438215	2.2574240198367855e-10	9.930856578824894e-8
chr8_3113109_G_A	chr8:3112702_3113202	406	0.268	60	67	11.497113	1.6438215	2.2574240198367855e-10	9.930856578824894e-8
chr8_3141237_C_G	chr8:3141124_3141624	112	0.124000005	30	31	-4.3498907	1.4164985	0.002694874453043795	0.059438243829582633
chr8_3141275_C_G	chr8:3141124_3141624	150	0.124000005	30	31	-4.3498907	1.4164985	0.002694874453043795	0.059438243829582633
chr8_3144977_G_A	chr8:3144973_3145473	3	0.628	74	93	-5.958268	1.0434797	9.885844359976895e-8	0.000019950570374373014
chr8_3145138_C_T	chr8:3144973_3145473	164	0.628	74	93	-5.958268	1.0434797	9.885844359976895e-8	0.000019950570374373014
chr8_3145322_T_C	chr8:3144973_3145473	348	0.628	74	93	-5.958268	1.0434797	9.885844359976895e-8	0.000019950570374373014
chr8_3145374_C_T	chr8:3144973_3145473	400	0.628	74	93	-5.958268	1.0434797	9.885844359976895e-8	0.000019950570374373014
chr8_3145396_C_T	chr8:3144973_3145473	422	0.628	74	93	-5.958268	1.0434797	9.885844359976895e-8	0.000019950570374373014
chr8_3145454_G_C	chr8:3144973_3145473	480	0.628	74	93	-5.958268	1.0434797	9.885844359976895e-8	0.000019950570374373014
chr8_3267447_C_T	chr8:3267233_3267733	213	0.21200001	44	53	-7.7775087	1.3596872	9.44557692823726e-8	0.000019214173680936796
chr8_3267524_A_G	chr8:3267233_3267733	290	0.192	41	48	-7.8590636	1.4611832	4.3275358467529706e-7	0.00006875447429596798
chr8_3267575_A_G	chr8:3267233_3267733	341	0.192	41	48	-7.8590636	1.4611832	4.3275358467529706e-7	0.00006875447429596798
chr8_3267576_A_T	chr8:3267233_3267733	342	0.192	41	48	-7.8590636	1.4611832	4.3275358467529706e-7	0.00006875447429596798
chr8_3267625_C_G	chr8:3267233_3267733	391	0.09200001	23	23	-10.132403	2.359631	0.000038203200126454566	0.00262567913999095
chr8_3267689_T_G	chr8:3267233_3267733	455	0.08800001	19	22	-8.915572	1.9909413	0.000018630218286794215	0.0014813623653050943
chr8_3267716_G_T	chr8:3267233_3267733	482	0.09200001	23	23	-10.132403	2.359631	0.000038203200126454566	0.00262567913999095
chr8_3401668_G_C	chr8:3401246_3401746	421	0.37600002	76	94	-2.2751389	0.80868113	0.005816687491577585	0.09814950717248594
chr8_3415664_G_A	chr8:3415620_3416120	43	0.132	31	33	7.875902	2.2561858	0.0006963298195038236	0.023240101689798894
chr8_3415800_C_T	chr8:3415620_3416120	179	0.14400001	34	36	6.646415	2.2374291	0.0036572046024932166	0.07267760965219407
chr8_3415809_C_T	chr8:3415620_3416120	188	0.66	69	85	-9.101578	1.5192745	2.7378750082684993e-8	6.656966488339047e-6
chr8_3480876_C_A	chr8:3480553_3481053	322	0.2	44	50	-3.947687	1.3365592	0.003848027681480948	0.07512479638804746
chr8_4833032_C_G	chr8:4832952_4833452	79	0.296	63	74	-4.490759	1.1053988	0.00009177565156695959	0.005179032398678121
chr8_4833277_T_C	chr8:4832952_4833452	324	0.20400001	47	51	-4.4643674	1.2694262	0.0006378098921222103	0.02180848622050701
chr8_5358143_A_C	chr8:5357887_5358387	255	0.38000003	74	95	-4.9548645	0.8062814	1.3339921812083318e-8	3.5739917418327664e-6
chr8_5358346_G_A	chr8:5357887_5358387	458	0.372	74	93	-5.3328986	0.80452526	1.3408673621391105e-9	4.783633366343374e-7
chr8_5369514_C_T	chr8:5369287_5369787	226	0.52000004	86	120	-9.166188	1.4939564	1.3966500073691332e-8	3.7134200512353014e-6
chr8_5369685_C_T	chr8:5369287_5369787	397	0.36800003	73	92	-11.091568	1.5599607	1.273386459108297e-10	5.975921203539351e-8
chr8_5369688_C_T	chr8:5369287_5369787	400	0.36800003	73	92	-11.091568	1.5599607	1.273386459108297e-10	5.975921203539351e-8
chr8_5765070_C_A	chr8:5765032_5765532	37	0.21200001	49	53	6.090139	1.1917429	1.3819809783918784e-6	0.00017860613867206796
chr8_5765078_A_G	chr8:5765032_5765532	45	0.21200001	49	53	6.090139	1.1917429	1.3819809783918784e-6	0.00017860613867206796
chr8_5765431_A_G	chr8:5765032_5765532	398	0.208	48	52	6.141452	1.1913617	1.1414063931894336e-6	0.000152615643728929
chr8_5765510_C_T	chr8:5765032_5765532	477	0.208	48	52	6.197146	1.1991408	1.079459245598099e-6	0.0001457450214429679
chr8_5812365_G_A	chr8:5812100_5812600	264	0.36	75	90	-9.721532	0.9125294	1.3662850782902e-18	2.696863855991068e-15
chr8_5812420_C_T	chr8:5812100_5812600	319	0.61600006	76	96	-5.9313693	1.0559355	1.501566956074878e-7	0.00002824519555646372
chr8_5812429_G_C	chr8:5812100_5812600	328	0.61600006	76	96	-5.9313693	1.0559355	1.501566956074878e-7	0.00002824519555646372
chr8_5967497_A_T	chr8:5967339_5967839	157	0.572	83	107	-3.74212	0.931371	0.00010831244104949002	0.005868560021915103
chr8_6130273_G_C	chr8:6130172_6130672	100	0.072000004	17	18	-5.49564	1.6503508	0.001185788344053835	0.03381798835475888
chr8_6130362_A_G	chr8:6130172_6130672	189	0.068	16	17	-6.430211	1.6857123	0.00022663888795828883	0.010222953319347153
chr8_6130368_A_G	chr8:6130172_6130672	195	0.068	16	17	-6.430211	1.6857123	0.00022663888795828883	0.010222953319347153
chr8_6130430_C_G	chr8:6130172_6130672	257	0.068	16	17	-6.430211	1.6857123	0.00022663888795828883	0.010222953319347153
chr8_6130652_A_T	chr8:6130172_6130672	479	0.072000004	17	18	-5.49564	1.6503508	0.001185788344053835	0.03381798835475888
chr8_6846448_A_C	chr8:6846246_6846746	201	0.67200005	67	82	-0.2663911	0.094380304	0.005664657646577023	0.09652243954423818
chr8_6846458_T_G	chr8:6846246_6846746	211	0.68	66	80	-0.27254978	0.095277414	0.005069474839301682	0.08991007373447825
chr8_6847148_G_C	chr8:6846853_6847353	294	0.628	73	93	-0.80865645	0.17622985	0.000011994167823023911	0.0010430307530215508
chr8_6847183_G_T	chr8:6846853_6847353	329	0.66800004	68	83	-0.98706365	0.17524776	1.402433407094362e-7	0.000026684129709587984
chr8_6847188_T_G	chr8:6846853_6847353	334	0.66800004	68	83	-0.98706365	0.17524776	1.402433407094362e-7	0.000026684129709587984
chr8_6847190_G_T	chr8:6846853_6847353	336	0.66800004	68	83	-0.98706365	0.17524776	1.402433407094362e-7	0.000026684129709587984
chr8_6847196_C_G	chr8:6846853_6847353	342	0.66800004	68	83	-0.98706365	0.17524776	1.402433407094362e-7	0.000026684129709587984
chr8_6847215_G_A	chr8:6846853_6847353	361	0.67600006	67	81	-1.0491362	0.17583692	3.0618953188775294e-8	7.314729800808811e-6
chr8_6847339_C_T	chr8:6846853_6847353	485	0.67200005	66	82	-0.97584456	0.1706952	9.582825766767507e-8	0.000019448649407953408
chr8_12912789_C_T	chr8:12912714_12913214	74	0.372	75	93	-4.58364	1.4201481	0.0016492989871087136	0.04252334689102111
chr8_12912941_A_G	chr8:12912714_12913214	226	0.38000003	77	95	-4.1919823	1.4347703	0.004232600097142895	0.07991481507796626
chr8_12912978_G_A	chr8:12912714_12913214	263	0.36800003	74	92	-4.4205503	1.4255158	0.0024552401080665514	0.05578724202642739
chr8_12913172_G_A	chr8:12912714_12913214	457	0.68	69	80	-7.301726	1.4606689	2.2167244371776087e-6	0.0002631526591804831
chr8_12924755_T_C	chr8:12924627_12925127	127	0.69200003	68	77	1.5918349	0.4436938	0.0005011583819204005	0.018337598064251632
chr8_12924823_C_T	chr8:12924627_12925127	195	0.388	79	97	1.3102057	0.40576163	0.0016418271025168776	0.04238742785348531
chr8_12925023_T_C	chr8:12924627_12925127	395	0.404	81	101	1.3610678	0.3978321	0.0008785633777826141	0.027437292401385757
chr8_12925077_A_G	chr8:12924627_12925127	449	0.4	82	100	1.4438695	0.40407598	0.0005265151898350318	0.01899417470122595
chr8_12925651_G_C	chr8:12925391_12925891	259	0.684	69	79	-0.75399345	0.18768808	0.00010854996553823173	0.005879099905172188
chr8_13239820_G_A	chr8:13239674_13240174	145	0.116000004	25	29	-6.640553	1.2899454	1.1764361942586469e-6	0.0001562714130246146
chr8_13240022_C_G	chr8:13239674_13240174	347	0.120000005	25	30	-6.3548155	1.2304193	1.0945454354859301e-6	0.00014754350832391923
chr8_13921685_T_A	chr8:13921535_13922035	149	0.652	68	87	14.362626	1.0521791	2.442140219659576e-25	1.0063531272402446e-21
chr8_13921729_T_G	chr8:13921535_13922035	193	0.66400003	66	84	14.70869	1.0186986	4.656050373937068e-27	2.448636427529199e-23
chr8_13921834_T_C	chr8:13921535_13922035	298	0.66400003	66	84	14.70869	1.0186986	4.656050373937068e-27	2.448636427529199e-23
chr8_13921920_A_C	chr8:13921535_13922035	384	0.656	68	86	14.688206	1.0367773	1.8075669279513463e-26	8.770116485143963e-23
chr8_13921935_T_A	chr8:13921535_13922035	399	0.656	68	86	14.688206	1.0367773	1.8075669279513463e-26	8.770116485143963e-23
chr8_14300548_G_A	chr8:14300371_14300871	176	0.48400003	90	121	4.538869	0.9530523	5.9260809200585996e-6	0.0005872536135674831
chr8_14300564_G_C	chr8:14300371_14300871	192	0.48400003	90	121	4.538869	0.9530523	5.9260809200585996e-6	0.0005872536135674831
chr8_14300675_G_A	chr8:14300371_14300871	303	0.48400003	90	121	4.538869	0.9530523	5.9260809200585996e-6	0.0005872536135674831
chr8_14300754_A_G	chr8:14300371_14300871	382	0.48800004	91	122	4.5288982	0.9609388	7.2541850439677224e-6	0.0006942995969482173
chr8_14300761_G_A	chr8:14300371_14300871	389	0.48800004	91	122	4.5288982	0.9609388	7.2541850439677224e-6	0.0006942995969482173
chr8_17943288_G_A	chr8:17943137_17943637	150	0.324	74	81	-3.6332607	0.9377731	0.00018286822128504306	0.008721486871919818
chr8_19119578_T_C	chr8:19119532_19120032	45	0.35200003	71	88	3.4240377	0.944329	0.00043946196651279	0.016617409961427416
chr8_19183402_T_C	chr8:19183230_19183730	171	0.64400005	70	89	-3.2916782	1.1204984	0.00403578063133583	0.07750737632363017
chr8_19216836_T_C	chr8:19216554_19217054	281	0.20400001	48	51	-5.1151886	1.1499424	0.000020958889352075933	0.0016257850464160126
chr8_19900757_C_G	chr8:19900460_19900960	296	0.49600002	94	124	-3.2974215	0.9536766	0.0007783467813542754	0.025160122436708073
chr8_20688359_G_A	chr8:20688229_20688729	129	0.356	73	89	6.7047963	1.71847	0.0001657107126755193	0.008111799875846877
chr8_20688512_A_G	chr8:20688229_20688729	282	0.356	73	89	6.7047963	1.71847	0.0001657107126755193	0.008111799875846877
chr8_20688567_G_C	chr8:20688229_20688729	337	0.356	73	89	6.7047963	1.71847	0.0001657107126755193	0.008111799875846877
chr8_20688692_A_G	chr8:20688229_20688729	462	0.44000003	87	110	5.384044	1.7478371	0.002616876702307452	0.05825557008117232
chr8_21412898_A_C	chr8:21412715_21413215	182	0.32000002	70	80	3.994498	1.1951183	0.0011389383567659013	0.032863223229316806
chr8_21991250_C_T	chr8:21990899_21991399	350	0.532	88	117	9.658601	0.97050613	5.487532817918122e-17	8.50899101646515e-14
chr8_22116081_T_C	chr8:22116005_22116505	75	0.272	57	68	4.900959	1.0301481	6.0469890108679585e-6	0.0005970715888794292
chr8_22116264_T_C	chr8:22116005_22116505	258	0.264	56	66	5.0278044	1.0471742	5.051401154935964e-6	0.0005160457622443126
chr8_22549279_T_C	chr8:22548965_22549465	313	0.44000003	88	110	-8.650379	1.0238358	1.427259962212023e-13	1.1952793583093723e-10
chr8_22900558_C_T	chr8:22900374_22900874	183	0.592	81	102	-3.2763917	1.1397935	0.004865999550071133	0.08761560321866893
chr8_22900571_C_T	chr8:22900374_22900874	196	0.58400005	81	104	-3.1658518	1.1260443	0.005849007755885446	0.09851303083378554
chr8_23289505_T_G	chr8:23289242_23289742	262	0.16000001	36	40	-5.027441	1.6343925	0.0026524134193710684	0.058801666867437326
chr8_23359273_T_A	chr8:23359047_23359547	225	0.18800001	41	47	4.129266	1.1509682	0.0005012316552050019	0.01833983300534387
chr8_23359328_G_C	chr8:23359047_23359547	280	0.78400004	49	54	7.796586	0.96452	9.386211696312353e-13	6.719500050194985e-10
chr8_23359342_A_G	chr8:23359047_23359547	294	0.78400004	49	54	7.796586	0.96452	9.386211696312353e-13	6.719500050194985e-10
chr8_23359378_G_A	chr8:23359047_23359547	330	0.18400002	40	46	4.133853	1.1670195	0.0005852253347719727	0.02049761853796515
chr8_23359404_G_C	chr8:23359047_23359547	356	0.78400004	49	54	7.796586	0.96452	9.386211696312353e-13	6.719500050194985e-10
chr8_23524996_T_G	chr8:23524872_23525372	123	0.124000005	28	31	-8.178488	1.2892263	5.2404343084089845e-9	1.5868862245213683e-6
chr8_23575739_A_C	chr8:23575607_23576107	131	0.36400002	75	91	6.30199	1.2573627	2.096838955899962e-6	0.0002517823820711919
chr8_23798866_A_T	chr8:23798605_23799105	260	0.42800003	87	107	5.556185	1.110439	2.173206664698453e-6	0.00025880361991129357
chr8_25635166_A_C	chr8:25635011_25635511	154	0.28800002	62	72	-10.853252	1.0390798	4.0917119671184685e-18	7.626129722150371e-15
chr8_25635236_T_G	chr8:25635011_25635511	224	0.28800002	62	72	-10.853252	1.0390798	4.0917119671184685e-18	7.626129722150371e-15
chr8_25807842_T_C	chr8:25807491_25807991	350	0.33600003	68	84	4.2314777	1.0632898	0.00012469022501435337	0.00652920281927791
chr8_25807928_T_C	chr8:25807491_25807991	436	0.296	61	74	4.336859	1.101463	0.0001455222880701286	0.007357739551373116
chr8_26738990_C_T	chr8:26738790_26739290	199	0.36	74	90	3.9646103	1.2621719	0.0021671378967124937	0.05122278259628676
chr8_26739012_G_C	chr8:26738790_26739290	221	0.17600001	40	44	6.13836	1.4984877	0.00008090766979022287	0.004712622440488252
chr8_27522365_A_G	chr8:27522152_27522652	212	0.4	78	100	4.561583	1.496789	0.002894729101792628	0.06233423313192743
chr8_27914452_G_A	chr8:27914316_27914816	135	0.34	69	85	8.468313	1.2420745	5.353463601494802e-10	2.1344547829981886e-7
chr8_27914515_C_G	chr8:27914316_27914816	198	0.34	69	85	8.468313	1.2420745	5.353463601494802e-10	2.1344547829981886e-7
chr8_28176020_C_T	chr8:28176000_28176500	19	0.74	54	65	-2.6289172	0.875873	0.003331187792221692	0.06841527850961365
chr8_28176199_C_T	chr8:28176000_28176500	198	0.73600006	54	66	-2.7276566	0.852638	0.0018056255519462196	0.0452771850542593
chr8_28481237_G_A	chr8:28481123_28481623	113	0.16000001	36	40	-4.964803	0.9949913	2.303340167927541e-6	0.00027146385361365486
chr8_28911841_T_C	chr8:28911807_28912307	33	0.712	61	72	-16.571817	1.2795719	8.632174188130402e-24	3.1361189241372715e-20
chr8_28912055_T_C	chr8:28911807_28912307	247	0.712	62	72	-16.63016	1.3285931	8.064223531512873e-23	2.654110659654064e-19
chr8_29808229_C_T	chr8:29807752_29808252	476	0.28	65	70	3.3115966	1.0609343	0.002304601504817274	0.05340480367059267
chr8_29925755_A_G	chr8:29925622_29926122	132	0.64400005	68	89	-4.9924564	0.8577642	5.989905658493631e-8	0.000013005142323515452
chr8_29925824_G_A	chr8:29925622_29926122	201	0.648	68	88	-5.1324124	0.86217767	3.261380294493879e-8	7.721385867502158e-6
chr8_29925829_T_C	chr8:29925622_29926122	206	0.688	61	78	-5.0365868	0.8864617	1.1234630625564478e-7	0.00002216983815151243
chr8_29926003_A_G	chr8:29925622_29926122	380	0.69200003	61	77	-5.1910844	0.89186305	5.984943468460818e-8	0.000013005142323515452
chr8_30858708_C_T	chr8:30858336_30858836	371	0.43600002	87	109	6.7271447	1.2068149	1.8192202703007602e-7	0.0000333338250415216
chr8_30858781_C_T	chr8:30858336_30858836	444	0.43600002	87	109	6.7271447	1.2068149	1.8192202703007602e-7	0.0000333338250415216
chr8_31475943_G_A	chr8:31475691_31476191	251	0.90000004	23	25	4.742793	1.6293943	0.004372365698214445	0.08164387181340052
chr8_31493551_C_A	chr8:31493410_31493910	140	0.5	95	125	2.211776	0.7334686	0.0031924038917611106	0.06652788361542643
chr8_33978618_A_C	chr8:33978375_33978875	242	0.388	76	97	3.4987743	1.2120279	0.0046948183603669445	0.08554412114759925
chr8_35575025_T_C	chr8:35574762_35575262	262	0.16800001	38	42	12.059491	1.6090903	1.8697601972232186e-11	1.0354492400591612e-8
chr8_35662522_A_G	chr8:35662026_35662526	495	0.112	27	28	-5.6056967	1.6183761	0.0007624039364425001	0.0247875380906155
chr8_35843789_T_C	chr8:35843554_35844054	234	0.36800003	73	92	4.1672235	1.1088988	0.0002770558272056141	0.011861768549667907
chr8_37279280_A_T	chr8:37279090_37279590	189	0.70000005	61	75	-8.876461	1.3774092	3.247446099953398e-9	1.0432375511948967e-6
chr8_39228220_T_C	chr8:39228089_39228589	130	0.156	36	39	-5.014039	1.5547197	0.0016626757750722654	0.04277589853112813
chr8_39228242_A_G	chr8:39228089_39228589	152	0.596	80	101	-5.731478	1.0482697	2.92394657114746e-7	0.00004963172443754541
chr8_39228287_T_G	chr8:39228089_39228589	197	0.86800003	29	33	-7.725431	1.45022	5.420972667469077e-7	0.00008290400707191555
chr8_39228382_G_A	chr8:39228089_39228589	292	0.37600002	77	94	-9.202189	0.8170354	5.551266338726735e-20	1.3046221847422096e-16
chr8_39228575_G_A	chr8:39228089_39228589	485	0.37600002	77	94	-8.640408	0.8556433	2.5436200503707958e-17	4.2509147856466767e-14
chr8_39390363_C_T	chr8:39390128_39390628	234	0.36	74	90	-3.1461942	0.9896144	0.0019226502926109235	0.04721742816576036
chr8_41524566_C_T	chr8:41524258_41524758	307	0.572	83	107	-6.0373344	1.1846797	1.4676614657211637e-6	0.00018777552427106856
chr8_41524741_C_T	chr8:41524258_41524758	482	0.572	83	107	-6.0373344	1.1846797	1.4676614657211637e-6	0.00018777552427106856
chr8_41785956_C_T	chr8:41785750_41786250	205	0.84400004	38	39	-9.180306	2.3938596	0.00021069377882081066	0.009684663621156341
chr8_41925203_G_C	chr8:41925012_41925512	190	0.048	12	12	-12.039703	2.285806	7.035686604863374e-7	0.00010277049356863681
chr8_41925322_G_C	chr8:41925012_41925512	309	0.048	12	12	-12.039703	2.285806	7.035686604863374e-7	0.00010277049356863681
chr8_42009863_T_C	chr8:42009859_42010359	3	0.748	53	63	-6.7591968	1.8400561	0.0003727953979902461	0.014731999417914608
chr8_42010105_A_T	chr8:42009859_42010359	245	0.316	65	79	-15.309887	1.0138822	1.7696089823362507e-28	1.0478913763016544e-24
chr8_42059500_C_G	chr8:42059447_42059947	52	0.18800001	43	47	-3.4003723	0.8812099	0.00019343275137570233	0.009096407368861763
chr8_42184038_C_A	chr8:42183721_42184221	316	0.3	64	75	4.2583117	0.8509938	2.170139952810979e-6	0.00025856124216283696
chr8_46497387_C_T	chr8:46497011_46497511	375	0.22000001	48	55	-6.2115993	1.0587015	4.8346319376537016e-8	0.000010866261525071436
chr8_46497436_C_T	chr8:46497011_46497511	424	0.24800001	54	62	-6.0432153	1.0536848	8.815667882513228e-8	0.000018099266506603594
chr8_46617745_A_G	chr8:46617458_46617958	286	0.272	56	68	-5.7416334	0.9888849	6.388963859393104e-8	0.00001375150414341605
chr8_46650217_G_A	chr8:46650122_46650622	94	0.224	49	56	-3.8964915	1.2273291	0.00194974540571394	0.04764711718169001
chr8_46650564_G_A	chr8:46650122_46650622	441	0.22800002	50	57	-4.3707275	1.2054051	0.0004393925658729618	0.016617409961427416
chr8_48114788_A_G	chr8:48114493_48114993	294	0.052	11	13	3.2412288	0.20259543	2.267017587217241e-30	1.6237092450891576e-26
chr8_49639408_G_A	chr8:49639182_49639682	225	0.492	89	123	-9.680354	1.1035882	2.673105462342886e-14	2.624399805765967e-11
chr8_50767825_G_A	chr8:50767662_50768162	162	0.32000002	64	80	-7.401816	1.1070764	1.01655977760723e-9	3.750290237091362e-7
chr8_52199881_A_G	chr8:52199630_52200130	250	0.108	25	27	-6.538374	2.0333183	0.0017133054135170412	0.04362772252180054
chr8_53395498_A_C	chr8:53395251_53395751	246	0.18400002	42	46	-7.4458036	1.0411425	1.0372372150939716e-10	4.951107502068649e-8
chr8_53993046_T_G	chr8:53992989_53993489	56	0.66400003	74	84	5.9794793	1.012992	4.106252625629356e-8	9.439335299820199e-6
chr8_53993121_T_C	chr8:53992989_53993489	131	0.66400003	74	84	5.9794793	1.012992	4.106252625629356e-8	9.439335299820199e-6
chr8_53993133_C_T	chr8:53992989_53993489	143	0.66400003	74	84	5.9794793	1.012992	4.106252625629356e-8	9.439335299820199e-6
chr8_53993375_T_C	chr8:53992989_53993489	385	0.66400003	74	84	5.9794793	1.012992	4.106252625629356e-8	9.439335299820199e-6
chr8_54070556_A_G	chr8:54070411_54070911	144	0.69600004	64	76	-4.2703795	0.6732266	5.254473418161487e-9	1.5908172112779466e-6
chr8_54658752_T_C	chr8:54658505_54659005	246	0.504	92	124	3.9500637	0.9766492	0.00009814302088672034	0.005448877624060523
chr8_54658879_T_C	chr8:54658505_54659005	373	0.504	92	124	3.9500637	0.9766492	0.00009814302088672034	0.005448877624060523
chr8_54658905_C_G	chr8:54658505_54659005	399	0.5	93	125	3.9106061	0.98755753	0.0001340387120431646	0.006898400350458691
chr8_55871507_C_T	chr8:55871240_55871740	266	0.384	74	96	2.8546777	0.9648261	0.003789301760991087	0.07438768603307369
chr8_56411877_G_A	chr8:56411611_56412111	265	0.68	65	80	-7.150534	1.1405929	7.456922789446516e-9	2.1552369659276424e-6
chr8_57267051_A_G	chr8:57266964_57267464	86	0.64000005	71	90	3.7067518	1.2426505	0.0035232937042445453	0.07095213664496614
chr8_57267241_G_T	chr8:57266964_57267464	276	0.34	68	85	4.8394084	1.2424593	0.0001697086762319997	0.008251913619729205
chr8_57700983_G_T	chr8:57700796_57701296	186	0.164	37	41	-7.1548567	1.0560178	6.586782283500042e-10	2.563282540145005e-7
chr8_57701151_A_G	chr8:57700796_57701296	354	0.164	37	41	-7.1548567	1.0560178	6.586782283500042e-10	2.563282540145005e-7
chr8_57701183_T_C	chr8:57700796_57701296	386	0.164	37	41	-7.1548567	1.0560178	6.586782283500042e-10	2.563282540145005e-7
chr8_57701265_T_C	chr8:57700796_57701296	468	0.164	37	41	-7.1548567	1.0560178	6.586782283500042e-10	2.563282540145005e-7
chr8_57701271_T_C	chr8:57700796_57701296	474	0.164	37	41	-7.1548567	1.0560178	6.586782283500042e-10	2.563282540145005e-7
chr8_57701494_A_G	chr8:57701398_57701898	95	0.164	37	41	-23.014013	1.9706899	6.3137638875724736e-21	1.680786525770501e-17
chr8_57701676_A_G	chr8:57701398_57701898	277	0.164	37	41	-23.014013	1.9706899	6.3137638875724736e-21	1.680786525770501e-17
chr8_57702326_A_G	chr8:57701999_57702499	326	0.164	37	41	-17.37976	1.6328975	1.4392187683769109e-18	2.82968470647445e-15
chr8_57702492_A_C	chr8:57701999_57702499	492	0.164	37	41	-17.37976	1.6328975	1.4392187683769109e-18	2.82968470647445e-15
chr8_58926243_A_T	chr8:58925902_58926402	340	0.568	78	108	2.769792	0.88078314	0.002142925890613819	0.05084546435787062
chr8_58926334_A_G	chr8:58925902_58926402	431	0.388	73	97	3.0388632	0.916584	0.0012432803953207339	0.034949363373759604
chr8_58926365_A_G	chr8:58925902_58926402	462	0.568	78	108	2.769792	0.88078314	0.002142925890613819	0.05084546435787062
chr8_58956164_G_T	chr8:58955904_58956404	259	0.67200005	64	82	26.484285	0.81857497	1.0379427966482287e-57	1.419232026581316e-52
chr8_60975442_T_C	chr8:60975401_60975901	40	0.30800003	62	77	-4.8543773	1.0970422	0.000022963961666969856	0.0017496465856758029
chr8_60975564_T_C	chr8:60975401_60975901	162	0.29200003	59	73	-5.061677	1.1041608	0.00001221071831033976	0.0010575211873395341
chr8_60975609_A_C	chr8:60975401_60975901	207	0.18800001	41	47	-7.0629683	1.2275928	8.117599680150817e-8	0.000016854732237050418
chr8_60975870_T_C	chr8:60975401_60975901	468	0.29200003	59	73	-5.1147957	1.0952535	8.640673937864932e-6	0.0007980544489105012
chr8_61588995_T_G	chr8:61588883_61589383	111	0.148	34	37	-9.634501	1.306814	3.450129781696534e-11	1.8291476569731454e-8
chr8_61589123_C_G	chr8:61588883_61589383	239	0.55200005	91	112	-5.9929957	1.0320754	6.372304282771951e-8	0.000013717609359463764
chr8_62241694_T_C	chr8:62241587_62242087	106	0.324	69	81	-2.810537	0.840325	0.0011306447156785423	0.03268901973470464
chr8_65077984_G_A	chr8:65077666_65078166	317	0.32000002	64	80	-2.4591124	0.7862556	0.0022603033242228833	0.0527250791154176
chr8_65412500_C_G	chr8:65412414_65412914	85	0.356	71	89	4.3217416	0.9212078	7.921063930136642e-6	0.0007450882653172921
chr8_65412662_G_T	chr8:65412414_65412914	247	0.29200003	62	73	4.8107824	1.010416	5.956919510471323e-6	0.0005898821014435954
chr8_65412685_A_G	chr8:65412414_65412914	270	0.35200003	70	88	4.299375	0.92309266	9.085320100637647e-6	0.00083156470327315
chr8_66910984_T_C	chr8:66910795_66911295	188	0.192	42	48	7.814627	0.99894154	3.5511456456314623e-12	2.26794340855432e-9
chr8_68391460_C_T	chr8:68391166_68391666	293	0.564	80	109	4.202109	0.9050365	9.635897117825238e-6	0.0008716906540424839
chr8_70522709_T_C	chr8:70522471_70522971	237	0.42800003	86	107	13.116666	1.4499074	6.37177418099218e-15	7.046835544699856e-12
chr8_72504338_C_T	chr8:72503935_72504435	402	0.24400002	54	61	-5.5600085	1.3042156	0.00004302982632180197	0.002887763669152857
chr8_73358220_G_A	chr8:73357934_73358434	285	0.528	86	118	6.1375723	1.0909718	1.4446442351754305e-7	0.000027342005399623413
chr8_73358382_A_T	chr8:73357934_73358434	447	0.528	86	118	6.1375723	1.0909718	1.4446442351754305e-7	0.000027342005399623413
chr8_74604375_C_T	chr8:74604336_74604836	38	0.60800004	78	98	-4.4614935	1.2752875	0.0006787030736056524	0.022811550108237308
chr8_74606186_G_C	chr8:74605940_74606440	245	0.192	42	48	-4.747539	1.0418545	0.000013624196704850388	0.0011574764756558744
chr8_74606250_T_C	chr8:74605940_74606440	309	0.18800001	41	47	-4.4294567	1.0675652	0.00006637202162722946	0.004045600118382763
chr8_80332408_C_T	chr8:80332111_80332611	296	0.328	69	82	-8.257795	1.5180309	3.3053788153837185e-7	0.00005505009413038684
chr8_80332517_C_T	chr8:80332111_80332611	405	0.324	68	81	-8.4404745	1.5097597	1.6912823187583069e-7	0.00003133186424057035
chr8_80567916_A_G	chr8:80567883_80568383	32	0.448	90	112	-4.52256	1.1302695	0.00011512886409537186	0.006144479195293147
chr8_80567945_G_A	chr8:80567883_80568383	61	0.448	90	112	-4.3875766	1.13389	0.00018609938390795895	0.008827445770746045
chr8_80568122_G_A	chr8:80567883_80568383	238	0.448	90	112	-4.6556807	1.1376027	0.00008207514874332544	0.004762473753819428
chr8_80568310_G_A	chr8:80567883_80568383	426	0.44400004	89	111	-3.9050431	1.1451801	0.0009118722617189505	0.02816639221751775
chr8_80584212_T_C	chr8:80584116_80584616	95	0.504	97	124	2.7659419	0.9586491	0.004715091950030087	0.08578362433173206
chr8_81042239_A_T	chr8:81041777_81042277	461	0.16000001	36	40	-13.246224	1.3727778	2.701389789715978e-16	3.7072286161083456e-13
chr8_85015257_T_C	chr8:85014988_85015488	268	0.19600001	44	49	5.228857	1.0665512	3.319630540564421e-6	0.00036724108717529994
chr8_85712755_G_A	chr8:85712481_85712981	273	0.09200001	23	23	3.7857516	1.3499812	0.005971755858326966	0.09979151166482506
chr8_90948557_G_A	chr8:90948396_90948896	160	0.592	82	102	3.5664127	1.1860487	0.0032762155400641946	0.0676613701519037
chr8_95012013_T_C	chr8:95011915_95012415	97	0.596	79	101	4.122294	0.9740254	0.00004842612747885013	0.0031644897412848668
chr8_95012037_T_C	chr8:95011915_95012415	121	0.592	79	102	4.062939	0.9660234	0.000053546648809920244	0.003421560763044225
chr8_95159862_A_G	chr8:95159819_95160319	42	0.18400002	45	46	-4.7941747	1.5697192	0.0028369202422397284	0.06150058401391425
chr8_95160135_T_C	chr8:95159819_95160319	315	0.18400002	45	46	-4.7941747	1.5697192	0.0028369202422397284	0.06150058401391425
chr8_95185762_C_T	chr8:95185551_95186051	210	0.14400001	33	36	-14.949089	1.3511742	1.5787300257021081e-19	3.55470917580566e-16
chr8_95202785_T_C	chr8:95202417_95202917	367	0.256	58	64	-4.8622565	1.568219	0.0024592191974487747	0.05585318483675255
chr8_96092954_T_A	chr8:96092807_96093307	146	0.284	60	71	-3.0717247	1.0086606	0.0029145520289479095	0.06261944551912901
chr8_96215755_T_G	chr8:96215559_96216059	195	0.64000005	76	90	-7.088025	1.0920613	2.6042592242475804e-9	8.624019902161264e-7
chr8_96215822_C_T	chr8:96215559_96216059	262	0.64000005	76	90	-7.088025	1.0920613	2.6042592242475804e-9	8.624019902161264e-7
chr8_96216004_C_T	chr8:96215559_96216059	444	0.64000005	76	90	-7.088025	1.0920613	2.6042592242475804e-9	8.624019902161264e-7
chr8_96219228_C_A	chr8:96218984_96219484	243	0.624	78	94	3.3891819	0.79650486	0.00004437599239545356	0.0029569957867317106
chr8_97444000_T_C	chr8:97443982_97444482	17	0.55200005	83	112	-7.2282286	1.0189059	1.378605640893156e-10	6.417646066197534e-8
chr8_97444168_A_C	chr8:97443982_97444482	185	0.55200005	83	112	-7.2282286	1.0189059	1.378605640893156e-10	6.417646066197534e-8
chr8_97444228_C_A	chr8:97443982_97444482	245	0.55600005	83	111	-7.2897787	1.0260084	1.3063749895408459e-10	6.115469444502125e-8
chr8_97454401_T_A	chr8:97454181_97454681	219	0.55600005	83	111	-3.4270287	0.9772417	0.0006597174691566543	0.02234896752886226
chr8_97467797_A_G	chr8:97467504_97468004	292	0.116000004	26	29	5.70684	1.6251789	0.0006493856476307464	0.022092762348058567
chr8_98584962_T_C	chr8:98584704_98585204	257	0.55200005	86	112	-7.402612	1.0257348	7.499526010792664e-11	3.692285459728018e-8
chr8_98585171_A_C	chr8:98584704_98585204	466	0.224	49	56	5.943627	1.3067138	0.00001408245891877096	0.0011889547743642176
chr8_98585509_C_T	chr8:98585250_98585750	258	0.544	87	114	-10.129287	1.1230692	7.347611012606227e-15	8.054984590019569e-12
chr8_98585515_T_C	chr8:98585250_98585750	264	0.492	92	123	-10.821619	1.0280886	2.6723480498509772e-18	5.100813818411366e-15
chr8_98585656_C_T	chr8:98585250_98585750	405	0.54	88	115	-9.89729	1.1422522	4.6633614249325616e-14	4.32701828018576e-11
chr8_99083718_G_A	chr8:99083713_99084213	4	0.43600002	83	109	-4.943427	1.031115	5.200275507610362e-6	0.0005284549413647482
chr8_99083932_C_T	chr8:99083713_99084213	218	0.44000003	83	110	-4.8678403	1.018867	5.56664980710089e-6	0.0005587111072766956
chr8_99083995_C_T	chr8:99083713_99084213	281	0.43600002	82	109	-4.9252768	1.0093324	3.6509843755330197e-6	0.00039717882868927794
chr8_101583739_A_T	chr8:101583490_101583990	248	0.156	35	39	4.9307823	1.5261835	0.0016324858490020626	0.04221901821253054
chr8_101787084_T_G	chr8:101786701_101787201	382	0.504	89	124	-3.3226688	0.60051805	2.1870141250467163e-7	0.0000388228175060193
chr8_101788172_G_A	chr8:101788093_101788593	78	0.34800002	73	87	-4.3779	1.0589732	0.00007023408393470679	0.004225524094760695
chr8_101788570_A_C	chr8:101788093_101788593	476	0.46800002	86	117	-4.780859	0.88158935	3.559612552500076e-7	0.0000584685312399217
chr8_101790494_A_C	chr8:101790483_101790983	10	0.492	88	123	-3.1262584	1.0970075	0.0052320287428024755	0.09171926460269705
chr8_102349908_T_C	chr8:102349551_102350051	356	0.324	66	81	-3.45555	0.8694506	0.00012709292208450276	0.0066296369553919985
chr8_104046853_G_A	chr8:104046623_104047123	229	0.432	83	108	3.8477216	0.9457237	0.00008975687756740138	0.005098004271107082
chr8_104048024_G_C	chr8:104047907_104048407	116	0.416	81	104	4.9375377	1.2356548	0.00011745049912231251	0.006240264630431401
chr8_104253038_C_T	chr8:104252789_104253289	248	0.63600004	77	91	9.077555	0.81374997	9.767664931312715e-20	2.2429630650196054e-16
chr8_104253099_C_T	chr8:104252789_104253289	309	0.892	27	27	5.8308973	1.8038272	0.0016235441225252551	0.042062698907458805
chr8_104253194_T_G	chr8:104252789_104253289	404	0.892	27	27	5.8308973	1.8038272	0.0016235441225252551	0.042062698907458805
chr8_104253238_A_G	chr8:104252789_104253289	448	0.256	54	64	-6.9240355	1.0065167	3.9676697701524987e-10	1.6309692686279289e-7
chr8_105480527_T_C	chr8:105480147_105480647	379	0.256	52	64	-3.853542	0.9913704	0.00017465057184342205	0.008429801681589284
chr8_106540330_G_C	chr8:106540070_106540570	259	0.14400001	33	36	-5.8135257	1.6735724	0.0007374346786232573	0.02420757470719237
chr8_107209107_T_C	chr8:107208924_107209424	182	0.272	59	68	2.658148	0.8759166	0.0030109782110738755	0.06398013920633563
chr8_107209153_G_A	chr8:107208924_107209424	228	0.272	59	68	2.658148	0.8759166	0.0030109782110738755	0.06398013920633563
chr8_107548068_A_G	chr8:107547608_107548108	459	0.136	32	34	-5.5597596	1.5982553	0.0007253646572703798	0.02391046978665271
chr8_107635948_C_A	chr8:107635624_107636124	323	0.744	53	64	-3.0499687	1.0271034	0.003669033453559859	0.07284210725778063
chr8_111950833_A_C	chr8:111950640_111951140	192	0.060000002	13	15	-15.68262	1.2882979	4.791399281654377e-22	1.4471238112342182e-18
chr8_111950888_A_C	chr8:111950640_111951140	247	0.060000002	13	15	-15.68262	1.2882979	4.791399281654377e-22	1.4471238112342182e-18
chr8_111951015_G_A	chr8:111950640_111951140	374	0.060000002	13	15	-15.68262	1.2882979	4.791399281654377e-22	1.4471238112342182e-18
chr8_111951033_T_C	chr8:111950640_111951140	392	0.060000002	13	15	-15.68262	1.2882979	4.791399281654377e-22	1.4471238112342182e-18
chr8_113844434_G_A	chr8:113844188_113844688	245	0.216	48	54	-3.9763842	1.1731061	0.0009753134433944983	0.0295090782069009
chr8_117751394_G_A	chr8:117751115_117751615	278	0.32000002	63	80	8.576243	1.2543339	4.869715949112394e-10	1.955278052065313e-7
chr8_119287688_C_T	chr8:119287684_119288184	3	0.316	64	79	8.170016	1.3356572	1.5238550787589767e-8	4.002810146682281e-6
chr8_119287869_T_C	chr8:119287684_119288184	184	0.30800003	61	77	7.3374896	1.3214877	2.0055704511760925e-7	0.0000360831392060723
chr8_119287885_C_A	chr8:119287684_119288184	200	0.312	63	78	8.071197	1.3282095	1.8370412610722882e-8	4.703895202930157e-6
chr8_119288156_T_C	chr8:119287684_119288184	471	0.32000002	65	80	8.445835	1.3329703	5.433086143160412e-9	1.636122158948489e-6
chr8_120624257_T_A	chr8:120624119_120624619	137	0.4	72	100	-3.6515265	0.8004704	0.000013359465780892451	0.0011394264501570401
chr8_120624379_T_A	chr8:120624119_120624619	259	0.42000002	77	105	-3.9335663	0.8004944	3.166247640706349e-6	0.00035339186323237235
chr8_121130067_T_C	chr8:121129981_121130481	85	0.1	21	25	-3.5712926	1.2620376	0.0055465125566987435	0.09521911001055536
chr8_121130094_T_C	chr8:121129981_121130481	112	0.1	21	25	-3.5712926	1.2620376	0.0055465125566987435	0.09521911001055536
chr8_121130274_G_A	chr8:121129981_121130481	292	0.284	58	71	-2.5601788	0.9112231	0.005880811350898994	0.09885775365558687
chr8_121996734_A_G	chr8:121996555_121997055	178	0.356	74	89	4.562071	1.2040468	0.00024826298891238337	0.010927654617695444
chr8_121996752_A_G	chr8:121996555_121997055	196	0.34800002	72	87	4.327835	1.2137034	0.0005400857229332138	0.01935436673139326
chr8_124580581_T_C	chr8:124580555_124581055	25	0.66400003	69	84	-3.7823715	1.321128	0.005034016837796218	0.08954744009146301
chr8_124580769_T_C	chr8:124580555_124581055	213	0.66400003	69	84	-3.7823715	1.321128	0.005034016837796218	0.08954744009146301
chr8_124580802_G_A	chr8:124580555_124581055	246	0.66400003	69	84	-3.7823715	1.321128	0.005034016837796218	0.08954744009146301
chr8_124580915_C_T	chr8:124580555_124581055	359	0.66	69	85	-3.724309	1.3018981	0.005068217903332964	0.08989744905167585
chr8_125752835_G_A	chr8:125752611_125753111	223	0.61600006	78	96	3.099161	0.866827	0.0005228731457678474	0.01889651247044813
chr8_127716727_C_G	chr8:127716446_127716946	280	0.512	93	122	4.694897	0.9666161	4.011823883498858e-6	0.00042929198474930726
chr8_128822618_A_C	chr8:128822345_128822845	272	0.36800003	74	92	5.019277	1.6966705	0.00379428932586129	0.07444478808997397
chr8_129121174_G_A	chr8:129120879_129121379	294	0.388	77	97	-5.678871	1.216776	8.73997099535742e-6	0.0008057906101828589
chr8_129146707_G_A	chr8:129146566_129147066	140	0.404	82	101	5.122391	1.3520206	0.00024848779971224806	0.010934670003452204
chr8_129146943_G_A	chr8:129146566_129147066	376	0.404	82	101	5.122391	1.3520206	0.00024848779971224806	0.010934670003452204
chr8_129192061_T_C	chr8:129191893_129192393	167	0.69200003	62	77	4.661989	1.1626971	0.00011165165417795965	0.006007071466801782
chr8_129192183_T_C	chr8:129191893_129192393	289	0.67600006	64	81	4.1880903	1.1540545	0.0004347423617099286	0.01649695738463657
chr8_130804740_A_G	chr8:130804714_130805214	25	0.66800004	67	83	4.0635633	1.0962528	0.00033174800261627903	0.013517565096734336
chr8_130804811_C_A	chr8:130804714_130805214	96	0.120000005	25	30	-5.1226525	1.5309654	0.0011253237491738732	0.03257787886825011
chr8_131206483_A_T	chr8:131206189_131206689	293	0.26000002	56	65	-4.211524	1.1150664	0.0002590861777964243	0.01128581461429849
chr8_131296710_T_C	chr8:131296504_131297004	205	0.23200001	50	58	7.1958084	1.0822392	1.2152511431964499e-9	4.3812134011643707e-7
chr8_131537123_A_C	chr8:131537114_131537614	8	0.356	71	89	-4.255135	0.8449498	1.8953791727237487e-6	0.00023177343726710347
chr8_131537248_C_T	chr8:131537114_131537614	133	0.356	71	89	-4.255135	0.8449498	1.8953791727237487e-6	0.00023177343726710347
chr8_131537349_C_T	chr8:131537114_131537614	234	0.38000003	74	95	-3.6541755	0.85059494	0.00003791572671447101	0.002610478519228318
chr8_131537436_G_A	chr8:131537114_131537614	321	0.356	71	89	-4.255135	0.8449498	1.8953791727237487e-6	0.00023177343726710347
chr8_131537535_C_T	chr8:131537114_131537614	420	0.356	71	89	-4.255135	0.8449498	1.8953791727237487e-6	0.00023177343726710347
chr8_134061327_G_A	chr8:134061182_134061682	144	0.67200005	67	82	6.441265	1.2631693	1.4483058308800775e-6	0.000185789501726234
chr8_134061403_T_C	chr8:134061182_134061682	220	0.73600006	55	66	7.3857355	1.30926	1.348300183048939e-7	0.000025837169437142905
chr8_134229645_A_G	chr8:134229349_134229849	295	0.684	66	79	3.129808	0.802479	0.00016657360957477845	0.00814317398936816
chr8_134246169_T_C	chr8:134245974_134246474	194	0.216	48	54	-3.5939808	1.1840743	0.003005815838024907	0.06389571938141685
chr8_134404074_A_G	chr8:134403799_134404299	274	0.28	63	70	4.103741	1.0698663	0.0002100816479513667	0.009667162257253238
chr8_134404085_C_T	chr8:134403799_134404299	285	0.284	63	71	4.0253177	1.0493056	0.00020976446619039036	0.009659519953787174
chr8_134961620_C_T	chr8:134961243_134961743	376	0.21200001	47	53	-2.4441528	0.78906345	0.0024818747704738464	0.05619040093962317
chr8_136034163_C_T	chr8:136033703_136034203	459	0.23600002	48	59	-4.6697598	1.0719179	0.000030009451714234523	0.0021649542561146254
chr8_141028742_G_A	chr8:141028653_141029153	88	0.48800004	95	122	-3.2022552	1.0204847	0.002188430253381993	0.05158904310213009
chr8_141080293_C_T	chr8:141080094_141080594	198	0.748	53	63	-7.226764	1.1710894	1.1830680893124021e-8	3.2201160879144656e-6
chr8_141100984_C_T	chr8:141100526_141101026	457	0.15200001	35	38	-3.3854942	1.1587989	0.004234551983773699	0.07993888114297143
chr8_141269447_G_A	chr8:141269395_141269895	51	0.27600002	60	69	-3.453882	1.0382046	0.0011982021687798339	0.03407717423478244
chr8_141269518_G_A	chr8:141269395_141269895	122	0.27600002	60	69	-3.453882	1.0382046	0.0011982021687798339	0.03407717423478244
chr8_141397427_C_A	chr8:141397352_141397852	74	0.22000001	49	55	-4.786928	1.0250564	8.64236480604534e-6	0.0007981125997215885
chr8_141416567_A_G	chr8:141416302_141416802	264	0.404	78	101	4.1471305	1.0640258	0.0001681427722871087	0.008196706741369943
chr8_141416719_C_T	chr8:141416302_141416802	416	0.404	78	101	4.1471305	1.0640258	0.0001681427722871087	0.008196706741369943
chr8_141422271_G_A	chr8:141421830_141422330	440	0.33200002	69	83	-2.981009	1.0420861	0.00506910391126574	0.08990682199309037
chr8_141422281_A_G	chr8:141421830_141422330	450	0.328	68	82	-2.9983885	1.0414546	0.00480213663911963	0.08685353096988838
chr8_141906230_T_C	chr8:141906108_141906608	121	0.58400005	79	104	-3.738168	1.0023428	0.0003063953253503719	0.012749188572355645
chr8_142235330_G_T	chr8:142235118_142235618	211	0.48400003	89	121	-3.4605591	0.8210921	0.00005179514362960181	0.0033330916185886823
chr8_142235561_C_T	chr8:142235118_142235618	442	0.476	86	119	-3.350653	0.7971259	0.00005404184620705248	0.0034467024676326477
chr8_142449114_A_G	chr8:142448833_142449333	280	0.63600004	71	91	-3.553374	1.1016276	0.0016599042781988182	0.0427218884512446
chr8_142449170_T_C	chr8:142448833_142449333	336	0.628	71	93	-3.3853304	1.0834684	0.0022822093566624937	0.05305716095684596
chr8_142462599_G_A	chr8:142462561_142463061	37	0.45200002	83	113	2.6099136	0.8328126	0.0022167832045565327	0.05204562655001649
chr8_142480614_C_T	chr8:142480306_142480806	307	0.120000005	28	30	6.4074936	1.3239129	4.308689980149033e-6	0.0004539853084050745
chr8_142682828_C_T	chr8:142682666_142683166	161	0.532	94	117	7.7846656	0.9528089	6.009933219881299e-13	4.483857349681738e-10
chr8_142683033_T_C	chr8:142682666_142683166	366	0.55600005	91	111	8.149953	0.9481161	6.66495131296273e-14	5.988446810339821e-11
chr8_142813194_C_T	chr8:142813004_142813504	189	0.208	45	52	4.355309	0.9935388	0.000026995497130228074	0.0019926536743209875
chr8_142813223_C_T	chr8:142813004_142813504	218	0.208	45	52	4.355309	0.9935388	0.000026995497130228074	0.0019926536743209875
chr8_142907152_G_A	chr8:142906971_142907471	180	0.48400003	92	121	4.7540445	1.0712408	0.000021827916114246383	0.0016801976989054444
chr8_143168599_A_G	chr8:143168428_143168928	170	0.076000005	19	19	-18.381773	1.7855389	9.028163726965385e-18	1.6108107553305408e-14
chr8_143168629_A_G	chr8:143168428_143168928	200	0.076000005	19	19	-18.381773	1.7855389	9.028163726965385e-18	1.6108107553305408e-14
chr8_143168796_C_G	chr8:143168428_143168928	367	0.076000005	19	19	-18.381773	1.7855389	9.028163726965385e-18	1.6108107553305408e-14
chr8_143242181_A_C	chr8:143242094_143242594	86	0.60400003	84	99	-4.870913	1.1043782	0.000024299575593259832	0.0018317371551026815
chr8_143252437_G_A	chr8:143252322_143252822	114	0.26000002	58	65	-8.626423	1.0066102	7.634136358893895e-14	6.750380728690936e-11
chr8_143252552_C_T	chr8:143252322_143252822	229	0.26000002	58	65	-8.626423	1.0066102	7.634136358893895e-14	6.750380728690936e-11
chr8_143252666_G_A	chr8:143252322_143252822	343	0.26000002	58	65	-8.626423	1.0066102	7.634136358893895e-14	6.750380728690936e-11
chr8_143252798_G_T	chr8:143252322_143252822	475	0.404	80	101	-5.6780176	1.0092791	1.44444317762651e-7	0.000027342005399623413
chr8_143255854_A_G	chr8:143255534_143256034	319	0.148	36	37	-5.350515	1.0161022	7.079586765832815e-7	0.00010324129668677928
chr8_143264358_G_C	chr8:143264353_143264853	4	0.35200003	77	88	-5.4144015	1.6828785	0.001703918442978249	0.04347849478709615
chr8_143264524_C_G	chr8:143264353_143264853	170	0.66400003	67	84	-10.837283	1.0756862	2.8769177800450036e-17	4.749870204299417e-14
chr8_143264657_T_C	chr8:143264353_143264853	303	0.66	66	85	-10.185308	1.0729434	6.143408149215941e-16	8.000185445473254e-13
chr8_143464663_T_C	chr8:143464551_143465051	111	0.34800002	70	87	-2.6731174	0.75838906	0.0006210068758356109	0.021392692681234955
chr8_143759015_G_A	chr8:143758831_143759331	183	0.24800001	51	62	2.184553	0.45345974	4.724601069694513e-6	0.0004890713230910214
chr8_143900494_T_C	chr8:143900411_143900911	82	0.36800003	73	92	-3.3098729	1.0709856	0.0025365780940555076	0.05702444334604921
chr8_143900644_G_A	chr8:143900411_143900911	232	0.372	74	93	-3.6246495	1.0650237	0.0009320933120041905	0.028608754007950935
chr8_143938122_C_A	chr8:143937979_143938479	142	0.42400002	85	106	-3.6531525	0.81229	0.000017261318369864685	0.001398465246520673
chr8_143938162_T_A	chr8:143937979_143938479	182	0.42400002	85	106	-3.6531525	0.81229	0.000017261318369864685	0.001398465246520673
chr8_144421210_A_G	chr8:144420869_144421369	340	0.252	56	63	-6.287338	1.3148829	5.47652490524452e-6	0.0005509440464604113
chr8_144475528_A_C	chr8:144475241_144475741	286	0.284	62	71	-9.91829	1.1374981	3.509568420369407e-14	3.3473003976662906e-11
chr8_144620529_C_G	chr8:144620213_144620713	315	0.29200003	65	73	6.833786	1.2102821	1.316628280609725e-7	0.00002530763148970171
chr8_144651938_G_A	chr8:144651666_144652166	271	0.54800004	90	113	-5.500543	1.3376096	0.00007624727868392991	0.004504566462122391
chr8_144670743_G_T	chr8:144670504_144671004	238	0.21200001	45	53	4.488009	1.0282096	0.00002904214819800349	0.0021116643389027497
chr8_144673291_C_G	chr8:144673143_144673643	147	0.14400001	34	36	6.0375986	1.5115446	0.00011812808163540048	0.006269231551888991
chr8_144727175_C_A	chr8:144726793_144727293	381	0.1	25	25	19.13084	1.7573384	4.0130720053184507e-19	8.659979082053668e-16
chr8_145070789_G_A	chr8:145070748_145071248	40	0.384	78	96	-13.857487	1.0801604	1.6149883986157122e-23	5.64902660586119e-20
chr8_145070904_C_T	chr8:145070748_145071248	155	0.384	78	96	-13.857487	1.0801604	1.6149883986157122e-23	5.64902660586119e-20
chr8_145071332_C_T	chr8:145071265_145071765	66	0.38000003	77	95	-3.6970034	1.0113664	0.0003967364047707732	0.015410881245903651
chr8_145092100_A_G	chr8:145092090_145092590	9	0.34	71	85	-3.738615	1.061334	0.0006255822769846141	0.021514763430812014
chr8_145092453_C_A	chr8:145092090_145092590	362	0.344	72	86	-3.7238588	1.0633683	0.0006706907385270812	0.02261830829928797
chr8_145092554_A_T	chr8:145092090_145092590	463	0.344	72	86	-3.7238588	1.0633683	0.0006706907385270812	0.02261830829928797
chr8_145098004_C_G	chr8:145097704_145098204	299	0.344	72	86	6.308721	1.2391298	1.498768308560282e-6	0.00019133223817256834
chr8_145098060_C_T	chr8:145097704_145098204	355	0.344	72	86	6.3670287	1.2337489	1.1136866616238383e-6	0.00014942855204337245
chr8_145112186_G_A	chr8:145111902_145112402	283	0.036000002	8	9	2.7522392	0.5956496	0.000010549709198122376	0.0009395249917133608
chr8_145270411_C_A	chr8:145270287_145270787	123	0.1	22	25	-11.282353	1.6236502	2.821540087025913e-10	1.209237424481059e-7
chr8_145519577_T_C	chr8:145519571_145520071	5	0.46800002	85	117	-2.316779	0.75431806	0.0026908946986842	0.05938517245891839
chr8_145519899_A_G	chr8:145519571_145520071	327	0.48800004	91	122	-2.220008	0.78018534	0.005298436216446925	0.09247763829550826
chr19_829440_Ggggc_G	chr19:829396_829896	43	0.172	35	43	-6.196367	1.4711648	0.00005233071429158894	0.0033606547430075078
chr19_3526859_C_CG	chr19:3526801_3527301	57	0.164	36	41	-5.9002786	1.336891	0.000024026540396961957	0.001815170244966206
chr19_3697628_TGCTG_T	chr19:3697369_3697869	258	0.16800001	38	42	27.453508	0.8833474	5.434638864965388e-56	5.449442821233553e-51
chr19_4336174_T_TA	chr19:4335998_4336498	175	0.46	86	115	-4.1427364	0.5489536	1.4390580215690604e-11	8.121827480036478e-9
chr19_7161212_Tg_T	chr19:7160925_7161425	286	0.26000002	59	65	-6.5127883	1.4190521	0.000011951527048361376	0.00104016459391631
chr19_13890309_T_TGGAGAA	chr19:13889889_13890389	419	0.42000002	78	105	4.5649467	0.73928094	1.1617969218485239e-8	3.1696761926273515e-6
chr19_18196800_Gttgcagtgagccgagatcgcatca_G	chr19:18196749_18197249	50	0.416	79	104	-3.4625497	1.2037723	0.004839351630107399	0.08731662331212098
chr19_21708024_Ga_G	chr19:21707570_21708070	453	0.18800001	47	47	22.126047	3.2045157	3.503035524362377e-10	1.4558902154451809e-7
chr19_22734844_G_GC	chr19:22734557_22735057	286	0.052	12	13	-7.329131	1.9345528	0.0002486227765526927	0.01093804953475001
chr19_31907053_G_GCAGTCTGGAAC	chr19:31906800_31907300	252	0.46	89	115	6.5610075	1.3219652	2.5773102984082273e-6	0.0002979857281490996
chr19_35118093_TTGTC_T	chr19:35117779_35118279	313	0.24400002	53	61	4.70699	1.28069	0.0003702215481911109	0.014656902704058098
chr19_37539272_GGA_G	chr19:37538819_37539319	452	0.24000001	55	60	-5.4007864	1.182218	0.000013010150109656558	0.0011146900961454226
chr19_39451070_GGACAGGGTCAAAA_G	chr19:39451020_39451520	49	0.504	89	124	-3.7935543	1.0403291	0.0004092526129244991	0.015768806372660062
chr19_42663530_Ag_A	chr19:42663377_42663877	152	0.08800001	20	22	-21.471956	2.5959976	3.574768593605123e-13	2.7974814749641806e-10
chr19_42663774_Cgggga_C	chr19:42663377_42663877	396	0.23200001	53	58	15.489375	1.9479874	1.8437203646197214e-12	1.2514052293950443e-9
chr19_44229468_CccAGCAT_C	chr19:44229423_44229923	44	0.384	80	96	-4.7060523	0.8936601	7.069834066630324e-7	0.00010312907033208939
chr19_47510097_Gaa_G	chr19:47509709_47510209	387	0.528	91	118	-3.2747588	0.79028976	0.00006773024243565878	0.004103774952629724
chr19_49552715_CT_C	chr19:49552449_49552949	265	0.772	50	57	-5.0447183	1.5515354	0.001528242107640371	0.040339187089122444
chr19_51200777_C_CTG	chr19:51200526_51201026	250	0.58400005	78	104	5.7419214	0.9974229	7.998865559931207e-8	0.000016658794938486136
chr19_53321356_G_GT	chr19:53320912_53321412	443	0.656	67	86	4.553825	0.7984159	1.0177101287762382e-7	0.000020420538377141636
chr19_58100204_GAAGT_G	chr19:58100041_58100541	162	0.18800001	44	47	-15.678568	1.4220299	1.930491727048839e-19	4.3080498216171816e-16
chr19_58100541_C_CTTGAAT	chr19:58100041_58100541	499	0.40800002	82	102	-7.877036	1.3735244	8.831961825905173e-8	0.000018130244485981178
chr19_58589812_AG_A	chr19:58589791_58590291	20	0.35200003	75	88	-3.225076	0.9121757	0.0005985765749082709	0.020832077187113843
chr19_59273633_C_CA	chr19:59273384_59273884	248	0.55200005	86	112	-3.9201074	0.9197959	0.00004322394522646026	0.0028971716078380443
chr19_338400_T_C	chr19:338118_338618	281	0.272	55	68	5.3266764	1.2735871	0.00005852400653026378	0.0036666446822209496
chr19_338404_C_T	chr19:338118_338618	285	0.272	55	68	5.3266764	1.2735871	0.00005852400653026378	0.0036666446822209496
chr19_338546_A_C	chr19:338118_338618	427	0.47200003	89	118	9.458798	0.9144153	6.963831755812706e-18	1.2604334356526243e-14
chr19_448102_C_T	chr19:447738_448238	363	0.328	64	82	-2.9454548	0.6040658	3.7073913118336636e-6	0.0004018329155185305
chr19_448224_G_T	chr19:447738_448238	485	0.328	64	82	-2.9454548	0.6040658	3.7073913118336636e-6	0.0004018329155185305
chr19_464566_C_G	chr19:464518_465018	47	0.268	57	67	-4.693836	1.0699298	0.00002663780157700174	0.001971535499593851
chr19_492513_A_G	chr19:492387_492887	125	0.42800003	85	107	-4.458978	1.1657633	0.00021836762601897444	0.00993898472276146
chr19_492577_C_T	chr19:492387_492887	189	0.42400002	85	106	-4.2858453	1.1833602	0.0004457767242271677	0.01679617550629885
chr19_492757_C_G	chr19:492387_492887	369	0.42800003	85	107	-4.458978	1.1657633	0.00021836762601897444	0.00993898472276146
chr19_492805_G_A	chr19:492387_492887	417	0.42800003	85	107	-4.458978	1.1657633	0.00021836762601897444	0.00993898472276146
chr19_492833_G_A	chr19:492387_492887	445	0.42800003	85	107	-4.458978	1.1657633	0.00021836762601897444	0.00993898472276146
chr19_559973_A_T	chr19:559940_560440	32	0.124000005	28	31	-9.673928	1.4556117	1.2332664813967483e-9	4.4334102508081013e-7
chr19_560169_C_T	chr19:559940_560440	228	0.132	30	33	-8.977575	1.4717776	1.6498749122106196e-8	4.2985514588727215e-6
chr19_560252_C_T	chr19:559940_560440	311	0.128	29	32	-9.342423	1.4677835	4.737386673901183e-9	1.452392371137655e-6
chr19_560424_C_T	chr19:559940_560440	483	0.132	30	33	-8.977575	1.4717776	1.6498749122106196e-8	4.2985514588727215e-6
chr19_560427_A_G	chr19:559940_560440	486	0.132	30	33	-8.977575	1.4717776	1.6498749122106196e-8	4.2985514588727215e-6
chr19_826565_A_G	chr19:826137_826637	427	0.264	57	66	-3.1195955	0.91792405	0.000947048729893537	0.02891975913005077
chr19_829420_C_G	chr19:829396_829896	23	0.16000001	33	40	-5.378805	1.6567296	0.0015518903577612503	0.040772355161551956
chr19_829450_G_A	chr19:829396_829896	53	0.224	47	56	-7.482937	1.3788823	3.500298894721975e-7	0.00005767061631467627
chr19_829458_A_C	chr19:829396_829896	61	0.23200001	50	58	-6.6784797	1.4470176	0.000010774094366715938	0.0009562261462002896
chr19_829547_G_A	chr19:829396_829896	150	0.252	55	63	-7.299956	1.4167017	1.1522373482661135e-6	0.00015366767726584374
chr19_829649_A_G	chr19:829396_829896	252	0.256	53	64	8.171024	1.2224349	1.0249212790745362e-9	3.77558106039212e-7
chr19_829815_A_G	chr19:829396_829896	418	0.656	68	86	-7.336735	1.1101974	1.477589353336232e-9	5.215727435114011e-7
chr19_957957_A_G	chr19:957916_958416	40	0.316	67	79	-3.221227	1.0545036	0.002831944705452645	0.06143079385395378
chr19_958195_G_A	chr19:957916_958416	278	0.16800001	37	42	-3.9493816	1.263325	0.0022705058957637326	0.05288033848056321
chr19_958593_G_C	chr19:958499_958999	93	0.312	66	78	-6.5802226	0.714732	2.7582208522184645e-15	3.230997950724191e-12
chr19_958618_T_G	chr19:958499_958999	118	0.32000002	68	80	-6.5354233	0.7244968	7.29606573954824e-15	8.004310965670425e-12
chr19_1053601_G_A	chr19:1053329_1053829	271	0.096	23	24	-4.00754	1.428222	0.005943087371925301	0.09949703601249694
chr19_1493724_C_T	chr19:1493700_1494200	23	0.404	80	101	2.5624678	0.7537543	0.0009436994679510802	0.028851561039856453
chr19_1494518_C_G	chr19:1494232_1494732	285	0.112	27	28	0.47099072	0.16677761	0.005639456298676493	0.09626353455679565
chr19_1512751_T_C	chr19:1512741_1513241	9	0.312	66	78	-11.298666	0.9968238	3.810406202231709e-20	9.068320606154876e-17
chr19_1512818_T_C	chr19:1512741_1513241	76	0.30800003	65	77	-11.534982	0.9830898	4.7312886323869875e-21	1.2753163071563466e-17
chr19_1512947_G_C	chr19:1512741_1513241	205	0.312	66	78	-11.495733	0.99086064	9.411752600947709e-21	2.461927882182441e-17
chr19_2077372_C_G	chr19:2076971_2077471	400	0.052	12	13	-5.3017154	1.7500789	0.0030599790297965736	0.0646896091052414
chr19_2077383_G_A	chr19:2076971_2077471	411	0.08400001	20	21	-4.1488967	1.454376	0.005187964933106722	0.09121466821962168
chr19_2142315_G_A	chr19:2142109_2142609	205	0.108	26	27	3.1773713	0.9822956	0.001612574647243661	0.04187732571694688
chr19_2142369_T_G	chr19:2142109_2142609	259	0.108	26	27	3.1773713	0.9822956	0.001612574647243661	0.04187732571694688
chr19_2544161_C_T	chr19:2543790_2544290	370	0.39200002	81	98	-3.607187	0.88362783	0.00008528957060475823	0.004901530226678451
chr19_2847448_C_T	chr19:2847237_2847737	210	0.32000002	68	80	2.385242	0.71323615	0.0011318666637313436	0.03270937427296523
chr19_2847560_A_T	chr19:2847237_2847737	322	0.32000002	68	80	2.385242	0.71323615	0.0011318666637313436	0.03270937427296523
chr19_2976631_C_T	chr19:2976426_2976926	204	0.156	37	39	7.8569107	1.7438593	0.000016714179674366605	0.0013632429721652497
chr19_3422809_G_A	chr19:3422535_3423035	273	0.112	25	28	4.0798936	1.1140155	0.00038737688103348004	0.015154380950807091
chr19_3524513_G_A	chr19:3524403_3524903	109	0.172	39	43	-4.0412846	1.350345	0.0034201150421532744	0.06959167674470908
chr19_3524636_T_C	chr19:3524403_3524903	232	0.17600001	39	44	-3.9966106	1.3064893	0.0027947057062616435	0.06089172741494163
chr19_3526612_C_T	chr19:3526207_3526707	404	0.164	37	41	-3.846283	1.0865723	0.0005900138163997895	0.020623056978953815
chr19_3955049_C_T	chr19:3954626_3955126	422	0.108	26	27	-4.3446527	1.4543949	0.0034776678102335984	0.07030998677361398
chr19_4002092_C_T	chr19:4001901_4002401	190	0.116000004	28	29	-4.8027835	1.4812334	0.0015729736622665856	0.04117021654167507
chr19_4002142_G_C	chr19:4001901_4002401	240	0.116000004	27	29	-4.567033	1.438726	0.0019522920129864077	0.04769152822992438
chr19_4251619_G_A	chr19:4251393_4251893	225	0.272	60	68	-4.313618	1.1797696	0.0003955429847069795	0.015380436537214187
chr19_4251680_C_T	chr19:4251393_4251893	286	0.272	60	68	-4.313618	1.1797696	0.0003955429847069795	0.015380436537214187
chr19_4251821_G_C	chr19:4251393_4251893	427	0.28	61	70	-4.4701266	1.1505704	0.00017588336989441555	0.008476953711485317
chr19_4336220_T_C	chr19:4335998_4336498	221	0.45600003	86	114	-4.459409	0.5444145	5.395597335454194e-13	4.0638169323454966e-10
chr19_4336417_G_A	chr19:4335998_4336498	418	0.45200002	85	113	-4.473759	0.53715444	2.6582536624605183e-13	2.123336228441631e-10
chr19_5494442_G_A	chr19:5494269_5494769	172	0.18800001	42	47	3.9361868	1.1705533	0.001065660327296737	0.03140923711160745
chr19_5499529_A_C	chr19:5499383_5499883	145	0.30800003	65	77	-7.1394176	1.0485713	5.598223926866088e-10	2.2123516114724925e-7
chr19_5499725_G_A	chr19:5499383_5499883	341	0.296	63	74	-7.4688606	1.0569123	1.5787148045429408e-10	7.223981854291979e-8
chr19_5582023_C_T	chr19:5581648_5582148	374	0.36800003	78	92	5.323061	1.3624057	0.00016244247579305147	0.007988734424721018
chr19_5935118_G_A	chr19:5934851_5935351	266	0.172	38	43	-3.3438663	1.1366132	0.0039846934335833325	0.07686012039120023
chr19_6724720_A_G	chr19:6724543_6725043	176	0.52000004	88	120	4.270422	1.2561167	0.0009434016785214956	0.028848803664471234
chr19_6724728_A_G	chr19:6724543_6725043	184	0.52400005	88	119	4.158417	1.2786174	0.0015241342461982993	0.04027740849369975
chr19_6994814_A_G	chr19:6994567_6995067	246	0.48800004	92	122	-38.073757	1.0064621	1.647703651447123e-64	8.260959980968324e-59
chr19_6994868_T_C	chr19:6994567_6995067	300	0.068	16	17	-24.07792	7.283348	0.001282336370875367	0.035695300970771685
chr19_7160946_A_G	chr19:7160925_7161425	20	0.27600002	62	69	-7.6267443	1.3568454	1.4763985486420775e-7	0.00002785886824028187
chr19_7161001_T_C	chr19:7160925_7161425	75	0.272	61	68	-6.8653674	1.3928248	2.9716917420462838e-6	0.00033611670518329275
chr19_7161073_A_G	chr19:7160925_7161425	147	0.27600002	62	69	-7.6267443	1.3568454	1.4763985486420775e-7	0.00002785886824028187
chr19_7161141_G_A	chr19:7160925_7161425	215	0.268	62	67	-7.382507	1.4311222	1.1241159483263432e-6	0.00015050053797019966
chr19_7161235_C_A	chr19:7160925_7161425	309	0.272	61	68	-7.954507	1.3452576	3.918092802837394e-8	9.062199802319674e-6
chr19_7161321_G_C	chr19:7160925_7161425	395	0.272	61	68	-7.954507	1.3452576	3.918092802837394e-8	9.062199802319674e-6
chr19_7161387_C_T	chr19:7160925_7161425	461	0.27600002	62	69	-7.6267443	1.3568454	1.4763985486420775e-7	0.00002785886824028187
chr19_7161416_G_T	chr19:7160925_7161425	490	0.272	61	68	-7.954507	1.3452576	3.918092802837394e-8	9.062199802319674e-6
chr19_7215023_T_C	chr19:7214832_7215332	190	0.592	75	102	-2.8309636	0.9069831	0.00230531508116386	0.05341516682329583
chr19_7441256_G_C	chr19:7441161_7441661	94	0.252	55	63	-2.9116843	0.95322573	0.0028334555068081748	0.06144792276360402
chr19_7768134_A_T	chr19:7767930_7768430	203	0.34800002	74	87	-9.495336	1.1453584	3.2396827566729685e-13	2.555197419377671e-10
chr19_7956855_T_C	chr19:7956556_7957056	298	0.164	38	41	-6.715897	1.4996214	0.000018606203718504964	0.001479765785012228
chr19_8074043_T_C	chr19:8073928_8074428	114	0.42000002	81	105	4.563454	1.1570059	0.0001419430057378911	0.007209972230869665
chr19_8074049_T_C	chr19:8073928_8074428	120	0.42000002	81	105	4.563454	1.1570059	0.0001419430057378911	0.007209972230869665
chr19_8074195_A_C	chr19:8073928_8074428	266	0.42000002	81	105	4.563454	1.1570059	0.0001419430057378911	0.007209972230869665
chr19_8262579_C_T	chr19:8262332_8262832	246	0.15200001	35	38	5.0471163	0.9363126	4.1081018712059663e-7	0.00006585950235615751
chr19_8263378_C_T	chr19:8263185_8263685	192	0.148	34	37	-4.174466	1.1170063	0.0002981416998333395	0.012496804485777188
chr19_8263416_G_A	chr19:8263185_8263685	230	0.79600006	45	51	2.8199208	1.005006	0.005944630678431151	0.09951019278812956
chr19_8263456_G_A	chr19:8263185_8263685	270	0.148	34	37	-4.174466	1.1170063	0.0002981416998333395	0.012496804485777188
chr19_8263511_C_T	chr19:8263185_8263685	325	0.148	34	37	-4.174466	1.1170063	0.0002981416998333395	0.012496804485777188
chr19_9181391_G_A	chr19:9181265_9181765	125	0.33600003	67	84	4.993344	0.9224301	3.715773610586236e-7	0.00006052461627520261
chr19_9438446_T_C	chr19:9438207_9438707	238	0.448	85	112	5.934736	0.74106246	1.3780565970872882e-12	9.578168368237665e-10
chr19_10237728_G_A	chr19:10237536_10238036	191	0.44400004	81	111	-2.7609267	0.7109525	0.00017697973286577858	0.008516063787794952
chr19_10356305_C_A	chr19:10356066_10356566	238	0.16800001	39	42	0.5324814	0.15991741	0.001186775229701393	0.03383716581314142
chr19_10462004_T_C	chr19:10461728_10462228	275	0.24800001	54	62	5.1518254	1.1642551	0.000022961375276162128	0.0017496267842150863
chr19_10723193_G_T	chr19:10722936_10723436	256	0.1	23	25	9.931338	2.124684	8.491287948641035e-6	0.0007872543503371571
chr19_10723657_T_C	chr19:10723452_10723952	204	0.69200003	64	77	-5.273318	1.420467	0.00032529374670842767	0.013322163326027668
chr19_10766538_G_T	chr19:10766156_10766656	381	0.39200002	80	98	5.4697924	1.178286	9.669693255243132e-6	0.0008739364409028735
chr19_10770705_T_G	chr19:10770367_10770867	337	0.35200003	72	88	-2.946736	0.8790141	0.0011024107028108768	0.03212647918884646
chr19_11018600_C_A	chr19:11018316_11018816	283	0.30800003	65	77	4.382449	1.134599	0.00019080654053005002	0.00899907329088711
chr19_11130537_C_T	chr19:11130204_11130704	332	0.272	62	68	-3.8043907	1.2456286	0.002836635451492351	0.06149706923943216
chr19_11316906_G_A	chr19:11316661_11317161	244	0.104	25	26	-5.500331	1.942473	0.005517078020651049	0.09490354906151931
chr19_11316908_A_G	chr19:11316661_11317161	246	0.104	25	26	-5.500331	1.942473	0.005517078020651049	0.09490354906151931
chr19_12890645_C_G	chr19:12890435_12890935	209	0.592	76	102	-27.744778	0.74782795	1.1803728590983718e-63	3.5507645842996675e-58
chr19_13890621_C_G	chr19:13890490_13890990	130	0.40800002	76	102	4.394798	0.48864254	8.390370053381699e-15	9.138188365033067e-12
chr19_13890645_C_G	chr19:13890490_13890990	154	0.41200003	76	103	4.3124676	0.4838922	1.2863656920987029e-14	1.344548039170236e-11
chr19_13890669_C_G	chr19:13890490_13890990	178	0.40800002	76	102	4.394798	0.48864254	8.390370053381699e-15	9.138188365033067e-12
chr19_13890703_A_G	chr19:13890490_13890990	212	0.032	7	8	10.277051	1.3708967	1.8511507564608247e-11	1.026655581372469e-8
chr19_13948717_C_T	chr19:13948434_13948934	282	0.67200005	65	82	4.3778925	1.2465036	0.0006480207793385269	0.022059346239740863
chr19_14008257_G_T	chr19:14008212_14008712	44	0.27600002	58	69	3.6144612	1.2020621	0.003277069647076123	0.06767550848474622
chr19_14348267_G_A	chr19:14348029_14348529	237	0.09200001	22	23	-7.5468044	1.328947	1.1381941158202695e-7	0.000022414132424029752
chr19_15044651_C_T	chr19:15044396_15044896	254	0.164	37	41	22.51175	1.2231458	3.1664982208235014e-35	3.1128664333108087e-31
chr19_15044745_G_A	chr19:15044396_15044896	348	0.16800001	38	42	22.910795	1.172909	2.1536846442583634e-37	2.7451923066474447e-33
chr19_16031226_A_G	chr19:16031172_16031672	53	0.52000004	89	120	-1.859344	0.4129861	0.000016932911780353943	0.0013778067890263103
chr19_16068668_G_A	chr19:16068372_16068872	295	0.54800004	82	113	4.1402254	1.2186164	0.0009503463970379931	0.028993969795847608
chr19_16174917_T_C	chr19:16174735_16175235	181	0.328	70	82	-2.7241342	0.8481192	0.0017332754492601938	0.04400066393316288
chr19_16208079_C_G	chr19:16207926_16208426	152	0.592	78	102	-2.2212527	0.7557438	0.00401810630092651	0.07727468337367598
chr19_16208379_A_G	chr19:16207926_16208426	452	0.592	78	102	-2.2212527	0.7557438	0.00401810630092651	0.07727468337367598
chr19_16428448_C_T	chr19:16428196_16428696	251	0.67600006	68	81	4.98879	1.2199091	0.0000830186233442746	0.004804615380022186
chr19_16428587_T_A	chr19:16428196_16428696	390	0.652	73	87	4.199548	1.2351171	0.0009420953531679471	0.02881998965495078
chr19_16428649_C_T	chr19:16428196_16428696	452	0.67600006	68	81	4.98879	1.2199091	0.0000830186233442746	0.004804615380022186
chr19_16828844_C_G	chr19:16828791_16829291	52	0.18	42	45	-5.1153493	1.4660732	0.000700212778854522	0.023319020407762434
chr19_17390349_C_T	chr19:17390150_17390650	198	0.328	67	82	-7.1743774	1.1684234	1.3662455203727838e-8	3.6467626615002995e-6
chr19_17390384_C_T	chr19:17390150_17390650	233	0.24800001	55	62	8.933191	1.2057161	2.8733301516925133e-11	1.5462381590477946e-8
chr19_17542471_C_T	chr19:17542356_17542856	114	0.18	42	45	6.533845	1.5693746	0.00006290379928505884	0.0038832660232304725
chr19_17542804_C_G	chr19:17542356_17542856	447	0.18	42	45	6.533845	1.5693746	0.00006290379928505884	0.0038832660232304725
chr19_17616629_C_A	chr19:17616404_17616904	224	0.48800004	87	122	-2.725107	0.9717491	0.005971201550644263	0.09978779213473248
chr19_17616631_C_T	chr19:17616404_17616904	226	0.48800004	87	122	-2.725107	0.9717491	0.005971201550644263	0.09978779213473248
chr19_17616676_G_A	chr19:17616404_17616904	271	0.48800004	87	122	-2.725107	0.9717491	0.005971201550644263	0.09978779213473248
chr19_17873500_T_C	chr19:17873264_17873764	235	0.224	49	56	3.1656575	1.0067525	0.0021447216123245696	0.05087442832126565
chr19_17873595_G_A	chr19:17873264_17873764	330	0.22800002	50	57	3.423462	0.9932663	0.0008072347222507409	0.025832953078202804
chr19_17873616_C_T	chr19:17873264_17873764	351	0.22800002	50	57	3.423462	0.9932663	0.0008072347222507409	0.025832953078202804
chr19_17913606_G_A	chr19:17913533_17914033	72	0.028	7	7	9.909281	1.7464119	1.1625952749801137e-7	0.000022819304146727643
chr19_18183543_T_A	chr19:18183451_18183951	91	0.64000005	72	90	-6.234513	1.0996716	1.1872032055158274e-7	0.000023250725528274465
chr19_18183647_C_A	chr19:18183451_18183951	195	0.64000005	72	90	-6.234513	1.0996716	1.1872032055158274e-7	0.000023250725528274465
chr19_18183712_G_A	chr19:18183451_18183951	260	0.404	76	101	-3.6629887	1.1081065	0.0012834081160115378	0.03571625029288082
chr19_18197646_A_G	chr19:18197402_18197902	243	0.416	78	104	-5.3489914	0.8790535	1.7682747968665104e-8	4.551835300564371e-6
chr19_18478960_T_C	chr19:18478865_18479365	94	0.268	55	67	3.4358623	0.91823906	0.0002933455732190924	0.012368026289196945
chr19_18799144_G_A	chr19:18798980_18799480	163	0.78400004	49	54	3.3545902	1.0990455	0.0028533652384197207	0.06175650715160681
chr19_18802732_G_C	chr19:18802450_18802950	281	0.432	82	108	-3.6200318	1.2086725	0.0033967286836978595	0.06929956809880741
chr19_19306911_T_G	chr19:19306617_19307117	293	0.5	96	125	-1.4841663	0.21601312	4.135779584651345e-10	1.6949777036403005e-7
chr19_19306931_C_A	chr19:19306617_19307117	313	0.45200002	91	113	1.6056185	0.22622392	1.355848984964308e-10	6.319533549423694e-8
chr19_20416070_A_G	chr19:20415809_20416309	260	0.172	41	43	-36.747044	1.9636778	7.961543672887794e-36	8.492798848779512e-32
chr19_20416275_C_G	chr19:20415809_20416309	465	0.16000001	39	40	-36.8167	2.327719	5.435239614426159e-30	3.7500311058274237e-26
chr19_20559603_G_A	chr19:20559590_20560090	12	0.404	76	101	3.3753278	0.9778597	0.0007936702757534021	0.025533085585456153
chr19_21707574_A_G	chr19:21707570_21708070	3	0.8	45	50	23.925636	2.4580557	1.7335446310437287e-16	2.4551791053936324e-13
chr19_21707580_G_A	chr19:21707570_21708070	9	0.21200001	53	53	21.85266	3.0602055	1.0935045420917582e-10	5.1900437762594647e-8
chr19_21707673_C_T	chr19:21707570_21708070	102	0.18800001	47	47	20.051607	3.1774342	6.129553242640891e-9	1.8123403220976542e-6
chr19_21707708_C_G	chr19:21707570_21708070	137	0.216	54	54	23.272968	2.8888214	1.0788731692826068e-12	7.629139772889511e-10
chr19_21707742_T_C	chr19:21707570_21708070	171	0.20400001	51	51	22.874706	2.9734156	6.865206944580771e-12	4.153604848128203e-9
chr19_21707762_G_C	chr19:21707570_21708070	191	0.216	54	54	22.9886	2.9234195	2.8866346293924527e-12	1.884438686277941e-9
chr19_21707826_C_T	chr19:21707570_21708070	255	0.384	88	96	14.796429	3.0196261	3.354385189170046e-6	0.0003701375946155694
chr19_21707859_A_G	chr19:21707570_21708070	288	0.21200001	53	53	22.756573	2.9750428	8.57439940686393e-12	5.0714251302683214e-9
chr19_21707882_T_C	chr19:21707570_21708070	311	0.2	50	50	21.707563	3.1407154	3.384664371363121e-10	1.4113740769797812e-7
chr19_21707898_C_T	chr19:21707570_21708070	327	0.19600001	49	49	21.00649	3.3168359	5.505895066614033e-9	1.6532920118113865e-6
chr19_21707905_A_G	chr19:21707570_21708070	334	0.17600001	44	44	20.029387	3.4740698	7.691227869472329e-8	0.000016082675046966716
chr19_21707915_G_C	chr19:21707570_21708070	344	0.18400002	46	46	20.373789	3.4349346	3.600977860195631e-8	8.416752736332877e-6
chr19_21707924_C_T	chr19:21707570_21708070	353	0.192	48	48	21.273548	3.241259	1.8361673380567346e-9	6.3328447301729e-7
chr19_21707941_T_C	chr19:21707570_21708070	370	0.2	50	50	20.907215	3.1949208	2.0161920674865726e-9	6.865579040112313e-7
chr19_21707949_G_A	chr19:21707570_21708070	378	0.2	50	50	21.899868	3.0874352	1.3846531496557324e-10	6.440168992278572e-8
chr19_21707994_T_A	chr19:21707570_21708070	423	0.192	48	48	21.630095	3.163264	4.855131978362948e-10	1.9503881563566257e-7
chr19_21708023_A_C	chr19:21707570_21708070	452	0.18800001	47	47	21.142427	3.3079212	4.177500369037899e-9	1.2980870277976107e-6
chr19_21708026_A_T	chr19:21707570_21708070	455	0.18	45	45	21.814503	3.331258	1.9727478368581668e-9	6.739597941095146e-7
chr19_21708049_T_C	chr19:21707570_21708070	478	0.192	48	48	21.172312	3.268117	2.7589076271546115e-9	9.087934623039672e-7
chr19_22560922_C_G	chr19:22560786_22561286	135	0.54800004	90	113	-1.3275218	0.45030037	0.003912379733042811	0.07597680606250877
chr19_22560939_T_G	chr19:22560786_22561286	152	0.54800004	90	113	-1.3275218	0.45030037	0.003912379733042811	0.07597680606250877
chr19_22735010_A_G	chr19:22734557_22735057	452	0.056	13	14	-7.0795574	1.938693	0.0004019133291692729	0.0155625633718694
chr19_30827672_A_G	chr19:30827452_30827952	219	0.568	86	108	5.9136753	1.0154936	5.904809018461384e-8	0.000012884579395533888
chr19_30827732_C_A	chr19:30827452_30827952	279	0.61200005	82	97	6.8300276	1.0728633	4.710923858848783e-9	1.4481166203066485e-6
chr19_31257481_G_T	chr19:31257439_31257939	41	0.39200002	72	98	13.650006	1.1265587	6.428603526881339e-22	1.8996409753109716e-18
chr19_31257517_G_T	chr19:31257439_31257939	77	0.39600003	73	99	13.921479	1.1284707	2.0522844331481403e-22	6.484899756126164e-19
chr19_31257731_G_A	chr19:31257439_31257939	291	0.39200002	72	98	13.650006	1.1265587	6.428603526881339e-22	1.8996409753109716e-18
chr19_31257734_C_T	chr19:31257439_31257939	294	0.39200002	72	98	13.650006	1.1265587	6.428603526881339e-22	1.8996409753109716e-18
chr19_31906837_A_T	chr19:31906800_31907300	36	0.45600003	89	114	6.6171694	1.3045044	1.622867319792974e-6	0.00020378460640825975
chr19_31906906_G_A	chr19:31906800_31907300	105	0.45600003	89	114	6.6171694	1.3045044	1.622867319792974e-6	0.00020378460640825975
chr19_31906997_G_C	chr19:31906800_31907300	196	0.45600003	89	114	6.6171694	1.3045044	1.622867319792974e-6	0.00020378460640825975
chr19_31907017_A_G	chr19:31906800_31907300	216	0.45600003	89	114	6.6171694	1.3045044	1.622867319792974e-6	0.00020378460640825975
chr19_31907157_C_T	chr19:31906800_31907300	356	0.45600003	89	114	6.6171694	1.3045044	1.622867319792974e-6	0.00020378460640825975
chr19_31907267_G_A	chr19:31906800_31907300	466	0.45600003	89	114	6.6171694	1.3045044	1.622867319792974e-6	0.00020378460640825975
chr19_32103180_A_C	chr19:32102899_32103399	280	0.63600004	74	91	-8.417193	1.2039559	2.2893807970155659e-10	1.0033291391200334e-7
chr19_32103249_G_A	chr19:32102899_32103399	349	0.632	75	92	-8.3149	1.2217515	5.680340384558325e-10	2.2406819951871998e-7
chr19_32404545_A_G	chr19:32404174_32404674	370	0.6	82	100	5.2476697	0.9301915	1.3462335816673206e-7	0.000025803768969051324
chr19_34985028_T_G	chr19:34984907_34985407	120	0.216	49	54	-10.808588	1.2040963	9.187540007041686e-15	9.913092036607819e-12
chr19_34985205_C_G	chr19:34984907_34985407	297	0.216	49	54	-10.808588	1.2040963	9.187540007041686e-15	9.913092036607819e-12
chr19_35117904_A_G	chr19:35117779_35118279	124	0.24400002	53	61	3.9265203	1.3199564	0.003611523681988772	0.07209654662279363
chr19_35571122_G_T	chr19:35571003_35571503	118	0.16800001	36	42	6.9173913	1.6981003	0.00008808186851449586	0.005024809926984826
chr19_35571332_C_T	chr19:35571003_35571503	328	0.16800001	36	42	6.9173913	1.6981003	0.00008808186851449586	0.005024809926984826
chr19_35799746_A_G	chr19:35799699_35800199	46	0.3	65	75	-3.2419896	1.1116705	0.004300907626785235	0.08076981119902234
chr19_36241943_A_C	chr19:36241700_36242200	242	0.120000005	28	30	-16.436659	1.35851	7.0413547008255995e-22	2.0644840207691956e-18
chr19_37534938_G_A	chr19:37534933_37535433	4	0.22000001	51	55	2.3989708	0.8192654	0.004151658657795615	0.07892779796715171
chr19_37537165_C_T	chr19:37537146_37537646	18	0.316	70	79	-5.5788164	0.8587853	2.534528325201894e-9	8.411625265974439e-7
chr19_37537191_G_C	chr19:37537146_37537646	44	0.24000001	56	60	-7.19254	0.8718003	3.982405715375736e-13	3.0923493458010476e-10
chr19_37537340_T_C	chr19:37537146_37537646	193	0.24800001	58	62	-6.9631457	0.889463	3.451815668737523e-12	2.215943680317014e-9
chr19_37537386_G_A	chr19:37537146_37537646	239	0.24800001	58	62	-6.9631457	0.889463	3.451815668737523e-12	2.215943680317014e-9
chr19_37537464_G_A	chr19:37537146_37537646	317	0.24800001	58	62	-6.9631457	0.889463	3.451815668737523e-12	2.215943680317014e-9
chr19_37537532_T_G	chr19:37537146_37537646	385	0.22000001	51	55	-5.903304	0.95167357	1.0176731279256123e-8	2.8256745510229326e-6
chr19_37538963_C_T	chr19:37538819_37539319	143	0.22000001	51	55	-4.9438024	1.260105	0.00015315101908578376	0.007640715924527669
chr19_37538976_A_G	chr19:37538819_37539319	156	0.24000001	56	60	-4.6656923	1.2839063	0.0004273590855211688	0.016286639914490402
chr19_38273621_G_A	chr19:38273449_38273949	171	0.492	97	123	5.9581904	1.3226147	0.000016755040394161338	0.001366353377049043
chr19_38273938_G_A	chr19:38273449_38273949	488	0.804	42	49	4.401998	1.5377593	0.005039641187726823	0.08960086237834566
chr19_38319908_A_G	chr19:38319829_38320329	78	0.416	85	104	-7.9947705	1.0095714	2.1765347338418674e-12	1.4621239042810535e-9
chr19_38320026_C_T	chr19:38319829_38320329	196	0.404	84	101	10.303796	0.8854233	7.822693659368497e-21	2.056164143153366e-17
chr19_38320052_C_T	chr19:38319829_38320329	222	0.4	83	100	10.331984	0.8674721	1.878896428813334e-21	5.243083142909337e-18
chr19_38320060_G_A	chr19:38319829_38320329	230	0.21200001	47	53	7.336601	1.316248	1.8226640584268686e-7	0.000033375255575639575
chr19_38342994_G_C	chr19:38342934_38343434	59	0.040000003	10	10	8.92854	1.1372997	3.0834765762901168e-12	1.9956170179543444e-9
chr19_39451177_T_C	chr19:39451020_39451520	156	0.768	53	58	-4.7203608	1.3409823	0.0006308647694396479	0.021634173908057507
chr19_39647821_T_A	chr19:39647562_39648062	258	0.41200003	80	103	6.861333	0.69007903	5.763088937180201e-17	8.908716739123967e-14
chr19_39682799_C_T	chr19:39682556_39683056	242	0.60400003	78	99	3.896822	0.73847896	6.746696463489244e-7	0.0000992819850991457
chr19_39682859_T_C	chr19:39682556_39683056	302	0.60400003	79	99	4.003326	0.748832	4.988783435902381e-7	0.00007740416054232173
chr19_40876394_A_T	chr19:40876125_40876625	268	0.84400004	37	39	-6.1841726	2.0736144	0.0035299373438816466	0.07103524307232559
chr19_41115713_G_A	chr19:41115607_41116107	105	0.108	25	27	-8.522013	1.4637367	5.9414224202958554e-8	0.000012949969901312672
chr19_41115752_A_G	chr19:41115607_41116107	144	0.28	59	70	-6.697129	0.983519	5.580682072356792e-10	2.207739551678811e-7
chr19_41309150_T_A	chr19:41309039_41309539	110	0.224	50	56	13.694223	1.3437598	1.5599317539547954e-17	2.6814531566615453e-14
chr19_41309176_A_C	chr19:41309039_41309539	136	0.224	50	56	13.694223	1.3437598	1.5599317539547954e-17	2.6814531566615453e-14
chr19_41309220_G_T	chr19:41309039_41309539	180	0.224	50	56	13.694223	1.3437598	1.5599317539547954e-17	2.6814531566615453e-14
chr19_41309304_C_A	chr19:41309039_41309539	264	0.224	50	56	13.694223	1.3437598	1.5599317539547954e-17	2.6814531566615453e-14
chr19_41309409_A_G	chr19:41309039_41309539	369	0.052	13	13	12.39648	3.3697066	0.0003658039605269723	0.014531288356606092
chr19_41309437_C_T	chr19:41309039_41309539	397	0.224	50	56	13.694223	1.3437598	1.5599317539547954e-17	2.6814531566615453e-14
chr19_41573888_C_A	chr19:41573739_41574239	148	0.42400002	85	106	-3.592998	0.43495995	3.7764230665037805e-13	2.943038893474303e-10
chr19_41573962_A_T	chr19:41573739_41574239	222	0.42000002	84	105	-3.5351272	0.43328708	6.371592048951921e-13	4.71393133228721e-10
chr19_41574007_G_C	chr19:41573739_41574239	267	0.416	83	104	-3.470742	0.4354	1.665358881926498e-12	1.139082755471259e-9
chr19_41574100_T_A	chr19:41573739_41574239	360	0.42000002	84	105	-3.5287683	0.437209	9.995128917608925e-13	7.111416023259572e-10
chr19_41574120_G_C	chr19:41573739_41574239	380	0.416	83	104	-3.4796903	0.43496758	1.4395348642928494e-12	9.982407726578028e-10
chr19_42307087_T_A	chr19:42306882_42307382	204	0.14	35	35	-1.2176226	0.3968563	0.0027174089033625702	0.05975265701524193
chr19_42663534_G_T	chr19:42663377_42663877	156	0.268	61	67	16.770515	1.8774506	1.1555061310431017e-14	1.2196355049937506e-11
chr19_42663687_G_A	chr19:42663377_42663877	309	0.268	61	67	16.770515	1.8774506	1.1555061310431017e-14	1.2196355049937506e-11
chr19_42663813_T_C	chr19:42663377_42663877	435	0.26000002	59	65	16.595331	1.8907154	2.5967325986602763e-14	2.55609237394538e-11
chr19_42702699_A_G	chr19:42702648_42703148	50	0.372	76	93	-3.6802413	0.7353063	2.1599355482589757e-6	0.0002575902964667499
chr19_42702741_G_C	chr19:42702648_42703148	92	0.384	76	96	-3.7150643	0.6989925	5.717022494836525e-7	0.00008667365685080828
chr19_43430593_C_T	chr19:43430435_43430935	157	0.656	67	86	2.691687	0.5275742	1.4316207901390358e-6	0.00018397819444267445
chr19_43430680_A_G	chr19:43430435_43430935	244	0.85200006	33	37	2.6935804	0.7755417	0.0007388259654749106	0.024232582997673172
chr19_43430845_G_C	chr19:43430435_43430935	409	0.66	66	85	2.7056422	0.5264512	1.220239352072031e-6	0.0001609299117076212
chr19_43430930_C_G	chr19:43430435_43430935	494	0.66	66	85	2.7056422	0.5264512	1.220239352072031e-6	0.0001609299117076212
chr19_43696672_T_G	chr19:43696440_43696940	231	0.5	88	125	-3.5788312	0.85481155	0.000057584496768248305	0.0036242378193224335
chr19_43701086_G_C	chr19:43701050_43701550	35	0.416	80	104	-8.530743	0.868621	1.0941997813394972e-16	1.618260149769714e-13
chr19_43701170_T_G	chr19:43701050_43701550	119	0.18	40	45	5.6472483	1.4518846	0.00017307174229757978	0.008372942572704972
chr19_43701224_C_A	chr19:43701050_43701550	173	0.476	85	119	9.5543585	0.67464226	1.8540268770293895e-26	8.909315876561107e-23
chr19_43701290_A_C	chr19:43701050_43701550	239	0.47200003	84	118	9.543507	0.67022014	1.2593553859915473e-26	6.292952840845456e-23
chr19_43701291_G_A	chr19:43701050_43701550	240	0.476	85	119	9.5543585	0.67464226	1.8540268770293895e-26	8.909315876561107e-23
chr19_43701298_C_A	chr19:43701050_43701550	247	0.48000002	86	120	9.611635	0.69043916	6.223847033034744e-26	2.6900003415313496e-22
chr19_43701331_A_G	chr19:43701050_43701550	280	0.48000002	86	120	9.611635	0.69043916	6.223847033034744e-26	2.6900003415313496e-22
chr19_43701348_G_C	chr19:43701050_43701550	297	0.46800002	84	117	9.487797	0.7115003	1.2125760973299917e-24	4.72491899463388e-21
chr19_43701351_C_G	chr19:43701050_43701550	300	0.48000002	86	120	9.611635	0.69043916	6.223847033034744e-26	2.6900003415313496e-22
chr19_43701388_T_G	chr19:43701050_43701550	337	0.48800004	86	122	9.406819	0.7101785	1.91105646080897e-24	7.370239148493128e-21
chr19_43729148_A_T	chr19:43728887_43729387	260	0.37600002	77	94	4.125756	1.1177939	0.000350588184984506	0.01407937363630699
chr19_43729266_G_A	chr19:43728887_43729387	378	0.34800002	73	87	3.4946702	1.2076254	0.004597119558831715	0.0843299204659539
chr19_43729872_G_A	chr19:43729602_43730102	269	0.156	36	39	-19.68357	1.0057524	1.8281483693784117e-37	2.3501644173546134e-33
chr19_44228585_C_A	chr19:44228529_44229029	55	0.384	80	96	-13.226951	1.0612543	1.063952844120581e-22	3.4713157863382827e-19
chr19_44228651_C_G	chr19:44228529_44229029	121	0.384	80	96	-13.226951	1.0612543	1.063952844120581e-22	3.4713157863382827e-19
chr19_44228749_T_G	chr19:44228529_44229029	219	0.384	80	96	-13.226951	1.0612543	1.063952844120581e-22	3.4713157863382827e-19
chr19_45904867_C_T	chr19:45904734_45905234	132	0.124000005	28	31	-7.78273	0.96048796	8.492526895345594e-13	6.13520211715311e-10
chr19_45904936_A_C	chr19:45904734_45905234	201	0.124000005	28	31	-7.78273	0.96048796	8.492526895345594e-13	6.13520211715311e-10
chr19_45905006_G_A	chr19:45904734_45905234	271	0.120000005	27	30	-8.067242	0.9513799	1.218681507866755e-13	1.0315147970969477e-10
chr19_45951972_G_A	chr19:45951804_45952304	167	0.124000005	28	31	6.065279	1.37249	0.00002349143074474358	0.0017829114577353291
chr19_45952039_C_T	chr19:45951804_45952304	234	0.18	40	45	5.057641	1.2167569	0.00006451207465586608	0.003959023555463013
chr19_46031498_A_T	chr19:46031331_46031831	166	0.39200002	74	98	-2.3704023	0.6501092	0.00040972673935402165	0.015780566541743337
chr19_46095303_G_A	chr19:46095095_46095595	207	0.052	12	13	-7.5680723	1.5081207	2.043122458696776e-6	0.0002465328428729562
chr19_46095371_A_G	chr19:46095095_46095595	275	0.052	12	13	-7.5680723	1.5081207	2.043122458696776e-6	0.0002465328428729562
chr19_46447960_G_A	chr19:46447734_46448234	225	0.17600001	41	44	4.117903	1.1187525	0.00036326526303952515	0.01445473371865936
chr19_47509906_C_G	chr19:47509709_47510209	196	0.46800002	92	117	-4.193401	0.7545476	1.9608441905377374e-7	0.000035456579648583114
chr19_47509948_C_T	chr19:47509709_47510209	238	0.49600002	95	124	-4.3331285	0.73924756	4.961276000215873e-8	0.000011111056840471548
chr19_47760605_C_G	chr19:47760358_47760858	246	0.24400002	52	61	6.561282	1.1554384	1.139103662101603e-7	0.000022428457529987586
chr19_47770766_G_C	chr19:47770542_47771042	223	0.504	91	124	7.388721	0.9745386	1.205259968350784e-11	6.888651632617361e-9
chr19_47770851_G_T	chr19:47770542_47771042	308	0.508	90	123	7.3831334	0.9637833	8.093184633547918e-12	4.803806512523502e-9
chr19_47774715_T_C	chr19:47774469_47774969	245	0.544	80	114	4.750862	1.2233979	0.00017703433041925667	0.008517468066193797
chr19_47774722_G_T	chr19:47774469_47774969	252	0.54	80	115	4.4974303	1.2198753	0.00035574815758381185	0.014229226235177249
chr19_47774736_T_C	chr19:47774469_47774969	266	0.544	80	114	4.750862	1.2233979	0.00017703433041925667	0.008517468066193797
chr19_47774810_A_G	chr19:47774469_47774969	340	0.74	51	65	5.345073	1.3643756	0.00015637319540406867	0.007758493616444797
chr19_48110455_A_G	chr19:48110251_48110751	203	0.252	51	63	-3.2982605	1.161864	0.005403342207520939	0.09365490127039813
chr19_48110491_C_T	chr19:48110251_48110751	239	0.252	50	63	-3.2344682	1.1368749	0.005305181382804891	0.09255398247775856
chr19_48472911_A_C	chr19:48472668_48473168	242	0.54	89	115	0.2680776	0.08405473	0.0018622439619136327	0.04626651918894662
chr19_48598403_A_C	chr19:48597926_48598426	476	0.48400003	90	121	1.3159381	0.4300809	0.0027887050942395713	0.06080943343976136
chr19_48657806_A_G	chr19:48657564_48658064	241	0.16000001	35	40	-3.7680852	1.1775435	0.001800627113694389	0.0451870091572452
chr19_48657961_T_C	chr19:48657564_48658064	396	0.16000001	35	40	-3.7680852	1.1775435	0.001800627113694389	0.0451870091572452
chr19_48837185_C_T	chr19:48837122_48837622	62	0.716	58	71	2.8530688	0.70683783	0.00010114210242737484	0.005576072878512591
chr19_48837287_C_T	chr19:48837122_48837622	164	0.70400006	56	74	3.0306628	0.64048594	6.7178240370404544e-6	0.0006527673030929665
chr19_48837289_C_T	chr19:48837122_48837622	166	0.716	56	71	3.203428	0.6649064	4.71798230209294e-6	0.0004884534091978085
chr19_48837291_C_T	chr19:48837122_48837622	168	0.716	57	71	3.3107283	0.6765898	3.45119935709946e-6	0.0003788978566585619
chr19_48837381_T_G	chr19:48837122_48837622	258	0.72400004	57	69	3.163187	0.7043856	0.000017721827276364737	0.0014259429893970113
chr19_48844925_C_G	chr19:48844850_48845350	74	0.39200002	77	98	-3.2004209	1.0461664	0.0027934762649559123	0.06087611452635287
chr19_48845142_T_A	chr19:48844850_48845350	291	0.38000003	75	95	-3.023136	1.0572177	0.005085406320402864	0.09011626629785648
chr19_48845269_G_A	chr19:48844850_48845350	418	0.39200002	78	98	-3.056822	1.068567	0.005068248808262436	0.08989744905167585
chr19_49231628_T_C	chr19:49231348_49231848	279	0.624	73	94	-6.4619503	0.79980993	9.582033756218042e-13	6.846652173042741e-10
chr19_49234151_T_A	chr19:49234036_49234536	114	0.24000001	54	60	-4.9339395	1.2888763	0.00021592055451063723	0.009864022693223373
chr19_49234206_G_C	chr19:49234036_49234536	169	0.34	71	85	7.4198046	1.0872744	5.190301824444196e-10	2.072931574593992e-7
chr19_49253619_T_C	chr19:49253380_49253880	238	0.652	70	87	-7.7304015	0.73684514	3.2088351708705485e-18	6.07854415215869e-15
chr19_49253685_A_C	chr19:49253380_49253880	304	0.432	78	108	-5.002945	0.80593365	9.960967876416739e-9	2.7719060738886485e-6
chr19_49253713_A_G	chr19:49253380_49253880	332	0.652	69	87	-7.293151	0.74735695	1.5196738606981604e-16	2.1831138285024387e-13
chr19_49254119_A_C	chr19:49253925_49254425	193	0.652	70	87	-0.870942	0.15016165	6.570217501044504e-8	0.000014089114924343739
chr19_49254241_G_A	chr19:49253925_49254425	315	0.35200003	70	88	-0.5982652	0.15628463	0.0002159554078756008	0.009865015659660477
chr19_49297863_C_T	chr19:49297599_49298099	263	0.2	44	50	-8.586942	1.0482355	5.378887392912307e-13	4.055292843737293e-10
chr19_49339259_C_T	chr19:49338992_49339492	266	0.124000005	30	31	9.720057	0.522154	1.2330583794809945e-35	1.2790523074207247e-31
chr19_49645952_A_G	chr19:49645663_49646163	288	0.75600004	54	61	11.084878	1.1013935	3.038082763624124e-17	5.0049701551022494e-14
chr19_49793366_A_T	chr19:49793345_49793845	20	0.72800004	56	68	2.5894542	0.8993607	0.004799633668504761	0.08681619003527324
chr19_49793688_C_G	chr19:49793345_49793845	342	0.72800004	56	68	2.5894542	0.8993607	0.004799633668504761	0.08681619003527324
chr19_51184739_C_G	chr19:51184376_51184876	362	0.48000002	91	120	3.5649147	1.0200698	0.0006870873809355383	0.0230151928037221
chr19_51200987_T_C	chr19:51200526_51201026	460	0.67200005	66	82	6.0025377	1.1386343	6.898417287934039e-7	0.00010118795460249226
chr19_51201004_C_T	chr19:51200526_51201026	477	0.66	68	85	6.2521515	1.1184059	1.6941093311678083e-7	0.000031361060030509094
chr19_51327120_G_T	chr19:51326918_51327418	201	0.068	15	17	3.083612	0.32864144	1.0942268872314996e-15	1.3703674786914883e-12
chr19_51562670_G_A	chr19:51562500_51563000	169	0.508	90	123	3.7338915	0.54505354	4.565377221961982e-10	1.8488745191900674e-7
chr19_51833766_T_G	chr19:51833558_51834058	207	0.156	36	39	-8.540276	1.3105457	2.2984628958650304e-9	7.708106718372464e-7
chr19_51833809_C_T	chr19:51833558_51834058	250	0.16000001	37	40	-8.254039	1.3089827	6.27443075336555e-9	1.85226368088451e-6
chr19_51833858_C_G	chr19:51833558_51834058	299	0.156	37	39	-8.352117	1.3610834	1.3910379745983227e-8	3.7024256645933337e-6
chr19_51833987_C_G	chr19:51833558_51834058	428	0.14400001	35	36	-7.747614	1.4961338	1.0321353447615016e-6	0.00014089855891822
chr19_51834017_G_T	chr19:51833558_51834058	458	0.15200001	36	38	-8.678609	1.3645158	4.846026792028583e-9	1.4820540333942773e-6
chr19_52222428_G_A	chr19:52222152_52222652	275	0.23600002	56	59	4.0329423	0.9118231	0.0000231471013677827	0.0017615478196651895
chr19_52385487_A_C	chr19:52385289_52385789	197	0.73200005	54	67	-6.525261	1.4557626	0.000018316336060424557	0.001461271131373242
chr19_52478762_A_G	chr19:52478659_52479159	102	0.076000005	18	19	-5.340292	1.6671948	0.0017824240561492774	0.0448764490946994
chr19_52746282_C_T	chr19:52746277_52746777	4	0.064	16	16	-10.588816	1.8063004	4.9472785466917333e-8	0.000011084660211797085
chr19_52746336_C_A	chr19:52746277_52746777	58	0.064	16	16	-10.588816	1.8063004	4.9472785466917333e-8	0.000011084660211797085
chr19_53321108_T_C	chr19:53320912_53321412	195	0.66400003	66	84	4.363228	0.79557323	2.714095959589372e-7	0.000046691452996396434
chr19_53321179_G_A	chr19:53320912_53321412	266	0.66800004	66	83	4.311718	0.80905247	5.367581834502725e-7	0.00008227990920434025
chr19_53321194_C_G	chr19:53320912_53321412	281	0.66	66	85	4.3695874	0.77543306	1.3859124686534513e-7	0.00002643737622502011
chr19_53321216_G_A	chr19:53320912_53321412	303	0.66400003	67	84	4.3480797	0.8029123	3.6809918834939224e-7	0.00006004911451276399
chr19_53321284_C_T	chr19:53320912_53321412	371	0.136	31	34	3.7127934	1.2120227	0.00275838600083501	0.060381419728906004
chr19_53321334_A_C	chr19:53320912_53321412	421	0.72400004	56	69	4.110521	0.86562216	6.271417407836988e-6	0.0006160767502634644
chr19_53321369_G_A	chr19:53320912_53321412	456	0.512	89	122	3.689966	0.74418986	2.628718301613652e-6	0.0003029978079087188
chr19_54157415_A_G	chr19:54157302_54157802	112	0.84000003	35	40	-3.8280952	1.2139859	0.002085725559459427	0.04988964256015477
chr19_54359767_G_T	chr19:54359721_54360221	45	0.72	59	70	4.933612	1.0058126	3.2849750770581107e-6	0.00036404988386030246
chr19_54359909_G_A	chr19:54359721_54360221	187	0.72	59	70	4.933612	1.0058126	3.2849750770581107e-6	0.00036404988386030246
chr19_54359984_A_G	chr19:54359721_54360221	262	0.72	59	70	4.933612	1.0058126	3.2849750770581107e-6	0.00036404988386030246
chr19_55669461_T_G	chr19:55669429_55669929	31	0.596	80	101	-9.536658	1.2762446	2.0901582216871046e-11	1.1477830299468676e-8
chr19_55669466_C_T	chr19:55669429_55669929	36	0.4	78	100	-7.696077	1.3806319	1.819076606843402e-7	0.0000333338250415216
chr19_55784010_A_G	chr19:55783950_55784450	59	0.73200005	53	67	-9.833261	1.0049165	1.3214842232799204e-16	1.9185578373129366e-13
chr19_55784094_C_T	chr19:55783950_55784450	143	0.73200005	53	67	-9.833261	1.0049165	1.3214842232799204e-16	1.9185578373129366e-13
chr19_55784201_C_G	chr19:55783950_55784450	250	0.73200005	53	67	-9.833261	1.0049165	1.3214842232799204e-16	1.9185578373129366e-13
chr19_55784450_T_C	chr19:55783950_55784450	499	0.74	53	65	-10.340937	1.022531	2.3511955886898386e-17	3.938085042550272e-14
chr19_55833000_C_T	chr19:55832723_55833223	276	0.34800002	76	87	-7.6469274	1.291069	3.742977677613322e-8	8.701329711299399e-6
chr19_56006010_T_C	chr19:56005755_56006255	254	0.46	91	115	-0.68044853	0.22220339	0.002767093443804832	0.060495363545776115
chr19_56195974_A_G	chr19:56195744_56196244	229	0.16800001	37	42	8.225064	2.4520836	0.001095230758483123	0.03198744151544392
chr19_56196852_T_C	chr19:56196727_56197227	124	0.42800003	86	107	3.7576735	1.1469731	0.0014115544907647418	0.03817768692877987
chr19_56211495_T_G	chr19:56211368_56211868	126	0.36	72	90	6.655669	1.410511	7.089586673736629e-6	0.0006824106016737381
chr19_56211541_G_A	chr19:56211368_56211868	172	0.64000005	72	90	9.572415	1.2542347	9.347963333329129e-12	5.479400147378674e-9
chr19_56211546_T_G	chr19:56211368_56211868	177	0.64000005	72	90	9.572415	1.2542347	9.347963333329129e-12	5.479400147378674e-9
chr19_56211563_A_G	chr19:56211368_56211868	194	0.64400005	72	89	9.678927	1.2722057	1.0557910386849482e-11	6.112396151699342e-9
chr19_56211591_T_G	chr19:56211368_56211868	222	0.64400005	72	89	9.678927	1.2722057	1.0557910386849482e-11	6.112396151699342e-9
chr19_56211655_C_G	chr19:56211368_56211868	286	0.148	35	37	9.706679	2.1349773	0.000014196855971638424	0.0011959875944329466
chr19_56269413_G_A	chr19:56269133_56269633	279	0.08800001	21	22	-5.7066913	1.7658434	0.001627723984367187	0.042138327999154984
chr19_56502867_G_A	chr19:56502584_56503084	282	0.312	62	78	-4.257282	1.1336628	0.0002796628161481261	0.011943465927169153
chr19_56502931_C_T	chr19:56502584_56503084	346	0.16800001	35	42	-4.569455	1.3897675	0.0013590243110102361	0.03719366497780381
chr19_57056916_C_T	chr19:57056737_57057237	178	0.34	74	85	1.1906356	0.25836954	0.000011085220857468298	0.0009773800046090663
chr19_57393924_A_G	chr19:57393695_57394195	228	0.32000002	67	80	6.2887917	1.1667428	4.1149003994958224e-7	0.00006594740631087985
chr19_57394114_T_C	chr19:57393695_57394195	418	0.32000002	67	80	6.2887917	1.1667428	4.1149003994958224e-7	0.00006594740631087985
chr19_57539401_G_T	chr19:57539040_57539540	360	0.30800003	67	77	-5.358328	1.4042757	0.00022568032899015654	0.010189639217780648
chr19_57579368_A_T	chr19:57579153_57579653	214	0.120000005	29	30	-2.9788783	0.9537938	0.0022917709876090864	0.05320848719243319
chr19_57882594_A_C	chr19:57882361_57882861	232	0.268	56	67	3.0781562	0.7072706	0.00003051396090917837	0.0021947026304534457
chr19_58415334_A_G	chr19:58415237_58415737	96	0.36400002	77	91	-3.7356145	1.1060804	0.0010155386915083647	0.030357121874920172
chr19_58415735_A_G	chr19:58415237_58415737	497	0.36800003	78	92	-3.6737127	1.1131096	0.0013053015335787498	0.036138306227738094
chr19_58488617_T_C	chr19:58488319_58488819	297	0.712	55	72	-3.4042065	1.1488118	0.003738539508387313	0.07371444030062452
chr19_58866033_C_T	chr19:58865734_58866234	298	0.78400004	45	54	4.431591	0.957562	0.000010238651662860387	0.0009162192185260011
chr19_58866045_A_G	chr19:58865734_58866234	310	0.82400006	41	44	4.629509	1.2183034	0.00023872344129287308	0.010615556584686384
chr19_59196398_A_G	chr19:59196146_59196646	251	0.808	43	48	-8.215526	1.5975903	1.2044069039411235e-6	0.0001592835278748957
chr19_59196578_T_C	chr19:59196146_59196646	431	0.79600006	44	51	-8.524272	1.4744282	7.151335957937398e-8	0.000015143213143221497
chr19_59776067_A_G	chr19:59775742_59776242	324	0.43600002	84	109	2.7817757	0.9633828	0.004683793742882067	0.0854115322990327
chr19_60193171_T_A	chr19:60193138_60193638	32	0.5	96	125	-3.9530344	1.119072	0.0006050350312670144	0.020990075424709462
chr19_60193311_A_G	chr19:60193138_60193638	172	0.508	96	123	-4.1481624	1.145035	0.00044427335406358457	0.016754220540068213
chr19_60327425_C_T	chr19:60327274_60327774	150	0.27600002	57	69	-5.6854687	1.3123391	0.00003295548808344656	0.0023349139502321734
chr19_60414118_A_G	chr19:60413890_60414390	227	0.82000005	39	45	-7.0670085	0.70114803	2.8105196343260324e-17	4.660709189321835e-14
chr19_61107697_G_C	chr19:61107445_61107945	251	0.22800002	48	57	-13.127529	1.479963	1.600324491495246e-14	1.6531769664252185e-11
chr19_61134943_G_C	chr19:61134725_61135225	217	0.30800003	68	77	14.523716	1.1187294	7.353011671597963e-24	2.7040493675029566e-20
chr12_184679_C_CCACA	chr12:184179_184679	499	0.628	75	93	20.127424	0.9832924	3.870388539515263e-39	6.06395543421391e-35
chr12_2900756_Acctgggaggcggaggttgcg_A	chr12:2900414_2900914	341	0.58000004	86	105	-5.558261	1.0860293	1.3373602304601249e-6	0.00017369007854173624
chr12_23849089_Ct_C	chr12:23848917_23849417	171	0.62	76	95	-5.036352	1.1641726	0.000033755537580970114	0.002380273394187108
chr12_78101907_AT_A	chr12:78101649_78102149	257	0.32000002	70	80	-3.2071123	1.041452	0.002624489636345506	0.05836844771805954
chr12_83802538_G_GC	chr12:83802233_83802733	304	0.508	94	123	-6.240405	1.291542	4.454935041414094e-6	0.00046579831411724753
chr12_108748352_A_ATGTG	chr12:108748304_108748804	47	0.30400002	64	76	-3.838433	0.874558	0.00002643607794278813	0.0019594980646883715
chr12_111462065_C_CA	chr12:111461759_111462259	305	0.156	38	39	-4.349296	1.1976944	0.00043120280000152287	0.016394478538128435
chr12_123826244_TG_T	chr12:123825802_123826302	441	0.448	84	112	4.9434614	1.0232178	4.463378395715276e-6	0.0004663960648671534
chr12_123944651_T_TA	chr12:123944589_123945089	61	0.30800003	63	77	-7.0066295	1.124134	8.844821780682196e-9	2.508177340275106e-6
chr12_124661194_AG_A	chr12:124660823_124661323	370	0.528	90	118	-2.5009363	0.4922809	1.5702659073851888e-6	0.00019872233635467892
chr12_128845929_C_CAATA	chr12:128845919_128846419	9	0.60400003	82	99	3.63938	1.075633	0.0009952523929488452	0.029923343675305976
chr12_131317571_A_AAAC	chr12:131317357_131317857	213	0.216	50	54	-5.751412	1.5424323	0.00030708200561352253	0.012765401180012731
chr12_131496893_CACAG_C	chr12:131496729_131497229	163	0.22800002	49	57	-5.3599715	1.055395	1.581412480056912e-6	0.00019977997408692093
chr12_131497175_G_GC	chr12:131496729_131497229	445	0.224	48	56	-5.200408	1.0682477	3.830836561467376e-6	0.00041295116751890055
chr12_132495705_AG_A	chr12:132495517_132496017	187	0.46400002	89	116	4.6816325	0.9199077	1.5116488017179927e-6	0.00019257061129824491
chr12_101783_T_C	chr12:101481_101981	301	0.316	69	79	-3.848164	0.944507	0.0000878684410887968	0.005015243324358076
chr12_101845_G_T	chr12:101481_101981	363	0.312	69	78	-3.828214	0.95935607	0.00011984520461900196	0.006337648341865903
chr12_121342_A_G	chr12:121008_121508	333	0.192	44	48	4.4692054	1.1955439	0.00029706404318711555	0.012466445368743502
chr12_184201_T_C	chr12:184179_184679	21	0.72800004	55	68	17.19894	1.5076636	2.599076667929433e-20	6.398093010080703e-17
chr12_184239_T_C	chr12:184179_184679	59	0.624	75	94	19.283123	1.0175359	2.7748045142220184e-36	3.0915145352430655e-32
chr12_184259_G_A	chr12:184179_184679	79	0.596	80	101	18.376892	1.1623415	5.605673461888577e-30	3.84996117561559e-26
chr12_184513_A_G	chr12:184179_184679	333	0.628	73	93	19.372028	0.9469703	4.082069571781788e-39	6.329673911281426e-35
chr12_184529_A_G	chr12:184179_184679	349	0.628	73	93	19.738335	0.8931595	4.5599755462405876e-42	8.907266726549118e-38
chr12_184648_C_T	chr12:184179_184679	468	0.70000005	62	75	19.02922	1.2908394	1.0346710351723738e-27	5.785257318246375e-24
chr12_550024_A_G	chr12:549850_550350	173	0.34800002	73	87	-3.5010414	0.6917388	1.7029246184105151e-6	0.00021236589649337517
chr12_550035_T_C	chr12:549850_550350	184	0.34	73	85	-3.848144	0.6977513	2.3686311632412266e-7	0.00004150833737218864
chr12_550049_C_T	chr12:549850_550350	198	0.34	73	85	-3.5639482	0.71544737	2.385941094420426e-6	0.0002793819071189133
chr12_550196_T_G	chr12:549850_550350	345	0.35200003	74	88	-3.5573447	0.69069743	1.1642351509852861e-6	0.000154979183229034
chr12_613417_G_A	chr12:613205_613705	211	0.16800001	40	42	-6.9903264	1.9122064	0.0003964894115501997	0.015402902421698316
chr12_626641_C_G	chr12:626327_626827	313	0.46400002	87	116	5.393453	1.1005723	3.3473600245154947e-6	0.00036972276606177663
chr12_627403_G_A	chr12:626991_627491	411	0.344	72	86	4.182647	0.89842427	9.16064650024317e-6	0.0008366474963696219
chr12_662759_A_C	chr12:662751_663251	7	0.16000001	36	40	-8.323501	1.4782856	1.414324050400106e-7	0.00002687644770474515
chr12_1078496_T_C	chr12:1078140_1078640	355	0.2	44	50	4.1943393	1.0728239	0.00016096410344129965	0.00793314943602499
chr12_1473511_T_C	chr12:1473213_1473713	297	0.33200002	70	83	-3.6408896	1.2515138	0.004392927710952015	0.08191832607707861
chr12_1494689_C_A	chr12:1494419_1494919	269	0.54800004	90	113	3.3813941	1.0078192	0.0010922116497760596	0.03192716312560878
chr12_1494783_G_A	chr12:1494419_1494919	363	0.43600002	85	109	3.6520352	0.9764878	0.00029523779734046503	0.012414745663860626
chr12_1494815_A_G	chr12:1494419_1494919	395	0.43600002	85	109	3.6520352	0.9764878	0.00029523779734046503	0.012414745663860626
chr12_1494825_A_G	chr12:1494419_1494919	405	0.43600002	85	109	3.6520352	0.9764878	0.00029523779734046503	0.012414745663860626
chr12_1494896_T_A	chr12:1494419_1494919	476	0.42800003	84	107	3.634494	0.9849612	0.00035180645484117094	0.014112545854483302
chr12_1495793_A_G	chr12:1495655_1496155	137	0.81200004	42	47	4.0942826	1.3778245	0.0036462502040938145	0.07253934752979237
chr12_1496080_T_C	chr12:1495655_1496155	424	0.808	42	48	4.055879	1.3344748	0.002968931587742314	0.06340378299135292
chr12_1554261_C_T	chr12:1553978_1554478	282	0.20400001	44	51	3.7873008	1.3415228	0.005654684355224863	0.0964211365874556
chr12_1665584_G_A	chr12:1665569_1666069	14	0.15200001	37	38	7.2140055	1.3461701	4.7167176910344845e-7	0.00007397269432968963
chr12_1918359_T_C	chr12:1918033_1918533	325	0.148	34	37	-7.5750823	1.1987197	5.882817806586693e-9	1.7500521960913277e-6
chr12_1918361_C_T	chr12:1918033_1918533	327	0.148	34	37	-7.5750823	1.1987197	5.882817806586693e-9	1.7500521960913277e-6
chr12_1918529_G_A	chr12:1918033_1918533	495	0.148	33	37	-7.381416	1.1746851	6.96027119503388e-9	2.024921945967839e-6
chr12_2028135_A_G	chr12:2028124_2028624	10	0.47200003	90	118	-3.541568	0.9700197	0.0004028753381738981	0.015584947307240714
chr12_2028278_A_G	chr12:2028124_2028624	153	0.47200003	90	118	-3.541568	0.9700197	0.0004028753381738981	0.015584947307240714
chr12_2028590_C_T	chr12:2028124_2028624	465	0.41200003	81	103	-3.8850222	0.9666729	0.0001078731511972615	0.005851110626300384
chr12_2028869_C_T	chr12:2028627_2029127	241	0.048	12	12	12.817294	4.0720253	0.002123198820077774	0.05051685681624113
chr12_2900589_T_C	chr12:2900414_2900914	174	0.592	84	102	-5.508476	1.1292295	3.676177775377784e-6	0.0003994284133104724
chr12_2900633_G_A	chr12:2900414_2900914	218	0.592	84	102	-5.508476	1.1292295	3.676177775377784e-6	0.0003994284133104724
chr12_2900731_A_G	chr12:2900414_2900914	316	0.58000004	85	105	-5.568093	1.0956322	1.5584244606594687e-6	0.00019772285224255233
chr12_2900905_G_A	chr12:2900414_2900914	490	0.592	84	102	-5.508476	1.1292295	3.676177775377784e-6	0.0003994284133104724
chr12_2916070_G_A	chr12:2916005_2916505	64	0.592	84	102	-3.4595191	1.1267428	0.002699058609807667	0.05949657028468023
chr12_2916212_C_G	chr12:2916005_2916505	206	0.592	84	102	-3.4595191	1.1267428	0.002699058609807667	0.05949657028468023
chr12_2916289_T_C	chr12:2916005_2916505	283	0.588	84	103	-3.1691923	1.1228993	0.00566792296027407	0.09655729497821706
chr12_3125913_G_T	chr12:3125723_3126223	189	0.416	75	104	-5.3130054	1.5935563	0.0011701571811831074	0.03350371267069548
chr12_3125937_C_G	chr12:3125723_3126223	213	0.716	59	71	-14.695346	1.3709236	9.65800983433696e-19	1.9630374837416948e-15
chr12_3125979_T_A	chr12:3125723_3126223	255	0.55200005	83	112	-11.585615	1.310248	1.8505598881040396e-14	1.8832213936798732e-11
chr12_3126175_A_C	chr12:3125723_3126223	451	0.592	77	102	-11.907349	1.298433	3.330568973273785e-15	3.865325744394657e-12
chr12_3334018_A_G	chr12:3333775_3334275	242	0.156	35	39	3.5019178	1.0502796	0.00116933242075006	0.03348902325671722
chr12_3334026_A_G	chr12:3333775_3334275	250	0.4	78	100	2.8950987	0.78198445	0.0003370504346786598	0.013677547053027308
chr12_3334084_C_T	chr12:3333775_3334275	308	0.34800002	72	87	2.8896172	0.8462809	0.0008983612865159579	0.027872223036357103
chr12_3537286_C_G	chr12:3537134_3537634	151	0.16000001	36	40	-10.46287	1.5243497	4.277644157069404e-10	1.7459822766973925e-7
chr12_4124277_G_A	chr12:4124120_4124620	156	0.312	64	78	-4.178581	0.9040902	0.000010494803437721589	0.0009354125584254172
chr12_4124410_A_G	chr12:4124120_4124620	289	0.316	65	79	-4.366742	0.90112674	4.2020317760747174e-6	0.00044492905075319374
chr12_4603975_G_A	chr12:4603722_4604222	252	0.532	91	117	-5.614867	0.97844946	8.687965310365393e-8	0.000017868332088820865
chr12_4604003_C_T	chr12:4603722_4604222	280	0.492	92	123	-5.4036055	0.9302949	6.321835139126716e-8	0.000013626517235695824
chr12_5455362_G_C	chr12:5455302_5455802	59	0.73200005	59	67	3.597078	1.0969356	0.0013977948846437827	0.03792088108674565
chr12_5455574_C_T	chr12:5455302_5455802	271	0.72800004	59	68	3.4759955	1.0781217	0.0016675663091255467	0.04285919823016365
chr12_5735436_C_G	chr12:5735003_5735503	432	0.45600003	87	114	2.962288	0.6069717	3.6403558280684337e-6	0.00039616132445021617
chr12_6045805_C_G	chr12:6045569_6046069	235	0.060000002	15	15	20.281124	1.5388762	2.684348233496958e-24	1.032606290825449e-20
chr12_6150622_A_G	chr12:6150351_6150851	270	0.632	73	92	-4.479724	0.80087143	1.669075265743265e-7	0.00003097387711475292
chr12_6150644_T_G	chr12:6150351_6150851	292	0.61600006	74	96	-4.42456	0.7982976	2.0965220924825535e-7	0.00003745960475164782
chr12_6150649_T_G	chr12:6150351_6150851	297	0.6	73	100	-4.1025066	0.7387122	1.9953473404272538e-7	0.0000359630548680273
chr12_6150708_G_A	chr12:6150351_6150851	356	0.64400005	73	89	-4.3021235	0.8558161	1.9692589879922905e-6	0.0002390392118645285
chr12_6304053_T_C	chr12:6303656_6304156	396	0.284	58	71	3.2700396	0.892932	0.000387637586841734	0.015160496047232972
chr12_8185534_G_T	chr12:8185076_8185576	457	0.6	79	100	4.14605	0.7365445	1.423584954289027e-7	0.000027011406579497486
chr12_8410747_C_T	chr12:8410534_8411034	212	0.43600002	86	109	0.38285777	0.10383114	0.00035510740156248906	0.014210399382390196
chr12_8410756_G_C	chr12:8410534_8411034	221	0.44000003	87	110	0.38632563	0.10424895	0.00033288495801391124	0.013552242656903822
chr12_8410772_G_T	chr12:8410534_8411034	237	0.404	80	101	0.31469408	0.10491925	0.003352335699016187	0.06869296738767963
chr12_8410872_C_T	chr12:8410534_8411034	337	0.44000003	86	110	0.39099556	0.1022216	0.00021833886780210033	0.00993898472276146
chr12_9098064_A_C	chr12:9097890_9098390	173	0.52000004	90	120	2.8725617	1.003933	0.005058840873803913	0.0897980409692364
chr12_9098176_T_C	chr12:9097890_9098390	285	0.34	75	85	4.354622	1.1871533	0.0003796592967830232	0.014935403909117283
chr12_9266307_G_C	chr12:9266285_9266785	21	0.46800002	92	117	0.64426714	0.0981674	1.8398369710468308e-9	6.340719832255567e-7
chr12_9266309_C_T	chr12:9266285_9266785	23	0.46400002	91	116	0.6357184	0.09749321	2.2541228535926573e-9	7.576300841047521e-7
chr12_9266323_A_G	chr12:9266285_9266785	37	0.476	93	119	0.61902565	0.099656805	9.778474239736343e-9	2.73021462880046e-6
chr12_9266354_A_G	chr12:9266285_9266785	68	0.476	93	119	0.61902565	0.099656805	9.778474239736343e-9	2.73021462880046e-6
chr12_9266380_A_G	chr12:9266285_9266785	94	0.476	93	119	0.61902565	0.099656805	9.778474239736343e-9	2.73021462880046e-6
chr12_9266423_A_G	chr12:9266285_9266785	137	0.47200003	92	118	0.60269284	0.099365234	1.936373106031838e-8	4.919715674930748e-6
chr12_9266437_A_G	chr12:9266285_9266785	151	0.47200003	92	118	0.6273922	0.09780141	3.735315950180977e-9	1.1775804708119692e-6
chr12_9266525_G_T	chr12:9266285_9266785	239	0.47200003	92	118	0.617469	0.09846476	7.392911775172387e-9	2.138379826975372e-6
chr12_9266543_C_G	chr12:9266285_9266785	257	0.47200003	91	118	0.6065965	0.09607982	6.047854944328571e-9	1.793119249319019e-6
chr12_9266613_G_C	chr12:9266285_9266785	327	0.47200003	92	118	0.6316135	0.09760923	2.8610842897591177e-9	9.369294197793668e-7
[truncated: 7,470 more rows]
