# Supplementary material for: Modeling cis-regulatory variation in human brain enhancers across a large Parkinson's Disease cohort
Source: bioRxiv. 2026 Apr 16:2026.03.15.711881. Originally published 2026 Mar 18. Preprint. [Version 2] doi: 10.64898/2026.03.15.711881 (PMC13015329; doi:10.64898/2026.03.15.711881)
Supplement: Supplement 8 [file media-8.gz › Supplementary_Table6_eQTL_results_filtered.csv]

variant_id	gene_id	peak_id	cell_type	brain_region	start_distance_eqtl	end_distance_eqtl	af_eqtl	ma_samples_eqtl	ma_count_eqtl	slope_eqtl	slope_se_eqtl	pval_nominal_eqtl	eQTL_pval_adj	cell_type_formatted
chr11_856667_A_G	LOC124900301	chr11:856525-857025	Astro	CC	27653	23598	0.53910613	124	165	-0.23388122	0.04848075	3.1776498783467424e-6	0.004370405796276332	Astro
chr11_856852_A_G	LOC124900301	chr11:856525-857025	Astro	CC	27838	23783	0.53910613	124	165	-0.23388122	0.04848075	3.1776498783467424e-6	0.004370405796276332	Astro
chr11_857011_T_G	LOC124900301	chr11:856525-857025	Astro	CC	27997	23942	0.54189944	124	164	-0.23341292	0.048816826	3.833164541165694e-6	0.005098801426349637	Astro
chr11_857022_A_G	LOC124900301	chr11:856525-857025	Astro	CC	28008	23953	0.54189944	124	164	-0.23341292	0.048816826	3.833164541165694e-6	0.005098801426349637	Astro
chr11_857145_G_A	LOC124900301	chr11:857101-857601	Astro	CC	28131	24076	0.54189944	124	164	-0.23341292	0.048816826	3.833164541165694e-6	0.005098801426349637	Astro
chr11_18510165_C_T	LDHC	chr11:18510136-18510636	Astro	CC	-280	-40007	0.053072624	18	19	0.86628175	0.1446586	1.2848615966532883e-8	0.0000383809607209459	Astro
chr11_18510299_C_G	LDHC	chr11:18510136-18510636	Astro	CC	-146	-39873	0.1396648	46	50	1.0369152	0.06748483	1.204945765591615e-33	6.796918332847017e-29	Astro
chr11_18510359_G_A	LDHC	chr11:18510136-18510636	Astro	CC	-86	-39813	0.2094972	69	75	0.7869151	0.073169485	8.881857539546674e-21	1.4970902073955005e-16	Astro
chr11_18510419_T_C	LDHC	chr11:18510136-18510636	Astro	CC	-26	-39753	0.25977653	82	93	0.5711582	0.074643746	1.568392113796901e-12	1.0489505704722251e-8	Astro
chr11_18510468_A_C	LDHC	chr11:18510136-18510636	Astro	CC	23	-39704	0.1396648	46	50	1.0369152	0.06748483	1.204945765591615e-33	6.796918332847017e-29	Astro
chr11_35235996_G_A	APIP	chr11:35235837-35236337	Astro	CC	215724	181682	0.43296087	118	155	0.27395868	0.05801858	4.965139099647574e-6	0.006294354887133822	Astro
chr11_47896807_T_C	MTCH2	chr11:47896544-47897044	Astro	CC	132092	89288	0.424581	115	152	0.15037622	0.0316228	4.295017955015275e-6	0.005595864801226653	Astro
chr11_69106510_G_A	SMIM38	chr11:69106286-69106786	Astro	CC	-61395	-68259	0.53910613	131	165	-0.3310822	0.0752826	0.000019533823880942196	0.018681064529924973	Astro
chr11_131534767_A_G	NTM	chr11:131534387-131534887	Astro	CC	128265	-840574	0.71229047	91	103	0.11801504	0.027925689	0.000039266301912059236	0.03181361424992991	Astro
chr11_131534832_G_A	NTM	chr11:131534387-131534887	Astro	CC	128330	-840509	0.71229047	91	103	0.11801504	0.027925689	0.000039266301912059236	0.03181361424992991	Astro
chr1_7941180_T_A	RERE	chr1:7941091-7941591	Astro	CC	55933	-409918	0.7039106	86	106	-0.06339197	0.013916295	0.000010129450087710055	0.01116216761944833	Astro
chr1_15041796_A_T	CELA2B	chr1:15041471-15041971	Astro	CC	120991	105701	0.31284916	97	112	0.2804072	0.06727602	0.00004948514728393625	0.03778408662098199	Astro
chr1_45236690_A_G	TESK2	chr1:45236471-45236971	Astro	CC	21249	-126057	0.25139663	75	90	0.21469902	0.034071907	2.5848612171786703e-9	9.15896686109487e-6	Astro
chr1_65279685_C_G	DNAJC6	chr1:65279467-65279967	Astro	CC	136939	-14163	0.6284916	108	133	-0.37151483	0.04727029	4.73050715895788e-13	3.4185823736388775e-9	Astro
chr1_84837530_G_C	MCOLN2	chr1:84837522-84838022	Astro	CC	71319	-214	0.4860335	136	174	0.59326583	0.07731927	1.389001833778517e-12	9.372864439002997e-9	Astro
chr1_84837600_T_G	MCOLN2	chr1:84837522-84838022	Astro	CC	71389	-144	0.48324022	135	173	0.5977977	0.07646135	6.003219517959903e-13	4.279860224689215e-9	Astro
chr1_84837613_G_T	MCOLN2	chr1:84837522-84838022	Astro	CC	71402	-131	0.48324022	134	173	0.59532684	0.07535327	3.7249627627533943e-13	2.729387848936856e-9	Astro
chr1_84837862_G_C	MCOLN2	chr1:84837522-84838022	Astro	CC	71651	118	0.4804469	136	172	0.5795719	0.079433374	1.1806242469161757e-11	6.847570342796872e-8	Astro
chr1_84837924_C_G	MCOLN2	chr1:84837522-84838022	Astro	CC	71713	180	0.4860335	136	174	0.59326583	0.07731927	1.389001833778517e-12	9.372864439002997e-9	Astro
chr1_85639215_C_G	ZNHIT6	chr1:85639200-85639700	Astro	CC	148983	89937	0.5586592	115	158	0.15874271	0.03622493	0.000020839303899248578	0.01963443186172114	Astro
chr1_85641145_C_T	ZNHIT6	chr1:85640647-85641147	Astro	CC	150913	91867	0.5502793	115	161	0.16751681	0.035313707	4.5178556997053175e-6	0.005829703873031876	Astro
chr1_85655209_T_C	ZNHIT6	chr1:85654771-85655271	Astro	CC	164977	105931	0.5223464	125	171	0.18075779	0.036724288	2.061247165886612e-6	0.003059702881433895	Astro
chr1_85715457_C_A	ZNHIT6	chr1:85715448-85715948	Astro	CC	225225	166179	0.4022346	115	144	0.19619635	0.03947395	1.661366898885234e-6	0.002560379727401079	Astro
chr1_85715719_G_A	ZNHIT6	chr1:85715448-85715948	Astro	CC	225487	166441	0.41061452	117	147	0.19685642	0.039807294	1.8584353425354592e-6	0.0028072933984685123	Astro
chr1_85715888_T_C	ZNHIT6	chr1:85715448-85715948	Astro	CC	225656	166610	0.547486	119	162	0.16572869	0.03682575	0.000012759974216892487	0.013400540997658758	Astro
chr1_85715900_G_T	ZNHIT6	chr1:85715448-85715948	Astro	CC	225668	166622	0.25977653	81	93	0.19275989	0.044935092	0.000030380896939795955	0.026207077053967402	Astro
chr1_85725722_T_C	ZNHIT6	chr1:85725415-85725915	Astro	CC	235490	176444	0.27094972	83	97	0.22087456	0.042460617	5.786939569503543e-7	0.0010548962706079595	Astro
chr1_85725905_T_C	ZNHIT6	chr1:85725415-85725915	Astro	CC	235673	176627	0.25139663	78	90	0.21222264	0.04416728	3.457538728687726e-6	0.004684075589067415	Astro
chr1_108233915_T_G	SLC25A24	chr1:108233734-108234234	Astro	CC	62333	-73	0.22067039	67	79	-0.6465204	0.08021317	1.4660189491108434e-13	1.1411479854858877e-9	Astro
chr1_108233977_A_C	SLC25A24	chr1:108233734-108234234	Astro	CC	62395	-11	0.22067039	67	79	-0.6465204	0.08021317	1.4660189491108434e-13	1.1411479854858877e-9	Astro
chr1_108234065_C_A	SLC25A24	chr1:108233734-108234234	Astro	CC	62483	77	0.22067039	67	79	-0.6465204	0.08021317	1.4660189491108434e-13	1.1411479854858877e-9	Astro
chr1_108234163_C_G	SLC25A24	chr1:108233734-108234234	Astro	CC	62581	175	0.22067039	67	79	-0.6465204	0.08021317	1.4660189491108434e-13	1.1411479854858877e-9	Astro
chr1_108234201_C_G	SLC25A24	chr1:108233734-108234234	Astro	CC	62619	213	0.22067039	67	79	-0.6465204	0.08021317	1.4660189491108434e-13	1.1411479854858877e-9	Astro
chr1_109724896_T_C	TAF13	chr1:109724660-109725160	Astro	CC	627716	616023	0.11731843	42	42	-0.5004594	0.115988806	0.000027452605953048464	0.024258638362396077	Astro
chr1_109724389_A_G	ATXN7L2	chr1:109723947-109724447	Astro	CC	207708	198810	0.13128491	47	47	-0.48716342	0.11792889	0.00005728428087775118	0.042116035319132265	Astro
chr1_109725143_T_C	ATXN7L2	chr1:109724660-109725160	Astro	CC	208462	199564	0.044692736	16	16	-0.7460185	0.17902663	0.00004966785426601601	0.037891343683272946	Astro
chr1_109736351_C_A	GSTM2	chr1:109736150-109736650	Astro	CC	39847	23867	0.4972067	135	178	0.20036545	0.044189144	0.000011065818416869104	0.011971666647066243	Astro
chr1_109722098_T_G	GSTM5	chr1:109722002-109722502	Astro	CC	304	-6212	0.29329607	90	105	0.4792802	0.10959883	0.000021632884207180543	0.020205543576844853	Astro
chr1_109723016_G_C	GSTM5	chr1:109722626-109723126	Astro	CC	1222	-5294	0.5837989	125	149	0.76364696	0.09795464	6.833659040068897e-13	4.833269866148683e-9	Astro
chr1_109736351_C_A	GSTM5	chr1:109736150-109736650	Astro	CC	14557	8041	0.4972067	135	178	0.74031174	0.09052347	7.31599321092792e-14	5.966042154115248e-10	Astro
chr1_109736809_A_G	GSTM5	chr1:109736774-109737274	Astro	CC	15015	8499	0.7150838	83	102	0.7367642	0.09383957	4.957019634626026e-13	3.573673285162371e-9	Astro
chr1_120355309_A_G	NOTCH2NLR	chr1:120355135-120355635	Astro	CC	-381856	-452785	0.25418994	76	91	-0.56272	0.06923534	9.851953505683682e-14	7.903063505347631e-10	Astro
chr1_120355447_A_T	NOTCH2NLR	chr1:120355135-120355635	Astro	CC	-381718	-452647	0.25977653	78	93	-0.57196933	0.06845933	2.5658555095589434e-14	2.2314679283178373e-10	Astro
chr1_120355449_G_T	NOTCH2NLR	chr1:120355135-120355635	Astro	CC	-381716	-452645	0.52513963	125	170	0.33198574	0.06726681	1.9422547434421045e-6	0.002911741909134416	Astro
chr1_120355467_C_A	NOTCH2NLR	chr1:120355135-120355635	Astro	CC	-381698	-452627	0.51955307	126	172	0.34461403	0.066983275	7.527297262169095e-7	0.001317817812882663	Astro
chr1_120355603_G_A	NOTCH2NLR	chr1:120355135-120355635	Astro	CC	-381562	-452491	0.25418994	76	91	-0.5618534	0.06880323	7.854172636465912e-14	6.381360761772063e-10	Astro
chr1_120355604_C_A	NOTCH2NLR	chr1:120355135-120355635	Astro	CC	-381561	-452490	0.25418994	76	91	-0.55300796	0.069269	2.295345863852695e-13	1.7310784352598012e-9	Astro
chr1_120824363_T_C	NOTCH2NLR	chr1:120824309-120824809	Astro	CC	87198	16269	0.3407821	99	122	-0.38328484	0.07046271	1.8980557916545516e-7	0.00040677033124652124	Astro
chr1_120824587_A_G	NOTCH2NLR	chr1:120824309-120824809	Astro	CC	87422	16493	0.3575419	104	128	-0.40066195	0.07007585	4.9508653942674914e-8	0.0001263740912234056	Astro
chr1_120825044_A_G	NOTCH2NLR	chr1:120824972-120825472	Astro	CC	87879	16950	0.32960892	97	118	-0.34213609	0.07264314	5.231871163901509e-6	0.006566472839707563	Astro
chr1_120825191_G_A	NOTCH2NLR	chr1:120824972-120825472	Astro	CC	88026	17097	0.37430167	110	134	-0.37646466	0.072449006	5.938574662459999e-7	0.0010784007736889137	Astro
chr1_120825204_C_A	NOTCH2NLR	chr1:120824972-120825472	Astro	CC	88039	17110	0.349162	105	125	-0.32069585	0.076053336	0.000040758110163833044	0.03271260319839175	Astro
chr1_120825208_A_G	NOTCH2NLR	chr1:120824972-120825472	Astro	CC	88043	17114	0.32402232	98	116	-0.38883442	0.07433285	5.056906888207148e-7	0.0009408541387929245	Astro
chr1_120825350_T_A	NOTCH2NLR	chr1:120824972-120825472	Astro	CC	88185	17256	0.3547486	108	127	-0.35004398	0.077029824	0.000010609359134112444	0.011580247541047282	Astro
chr1_120951588_T_C	NOTCH2NLR	chr1:120951465-120951965	Astro	CC	214423	143494	0.2681564	80	96	-0.57134193	0.067334615	1.1792300120832275e-14	1.0790592933253401e-10	Astro
chr1_120951654_T_C	NOTCH2NLR	chr1:120951465-120951965	Astro	CC	214489	143560	0.2681564	80	96	-0.57134193	0.067334615	1.1792300120832275e-14	1.0790592933253401e-10	Astro
chr1_120951683_G_A	NOTCH2NLR	chr1:120951465-120951965	Astro	CC	214518	143589	0.2681564	80	96	-0.57134193	0.067334615	1.1792300120832275e-14	1.0790592933253401e-10	Astro
chr1_120951842_T_C	NOTCH2NLR	chr1:120951465-120951965	Astro	CC	214677	143748	0.26536313	79	95	-0.5761534	0.06692517	5.608814812851493e-15	5.373370941716051e-11	Astro
chr1_120355309_A_G	NBPF26	chr1:120355135-120355635	Astro	CC	-381856	-496304	0.25418994	76	91	-1.1927533	0.083945446	1.944119274145616e-30	8.569524069719059e-26	Astro
chr1_120355447_A_T	NBPF26	chr1:120355135-120355635	Astro	CC	-381718	-496166	0.25977653	78	93	-1.198202	0.08286699	3.8941236637554044e-31	1.8095902104699567e-26	Astro
chr1_120355449_G_T	NBPF26	chr1:120355135-120355635	Astro	CC	-381716	-496164	0.52513963	125	170	0.8410849	0.08850917	2.3652220344915266e-17	2.9931198031325516e-13	Astro
chr1_120355467_C_A	NBPF26	chr1:120355135-120355635	Astro	CC	-381698	-496146	0.51955307	126	172	0.82237065	0.08974725	1.9264539681592773e-16	2.215427389397692e-12	Astro
chr1_120355603_G_A	NBPF26	chr1:120355135-120355635	Astro	CC	-381562	-496010	0.25418994	76	91	-1.1535738	0.08631891	4.471045624895835e-28	1.5598103980363182e-23	Astro
chr1_120355604_C_A	NBPF26	chr1:120355135-120355635	Astro	CC	-381561	-496009	0.25418994	76	91	-1.1476787	0.08685497	1.1799635544670588e-27	3.921519884877727e-23	Astro
chr1_120824363_T_C	NBPF26	chr1:120824309-120824809	Astro	CC	87198	-27250	0.3407821	99	122	-0.78010416	0.09989791	6.334975139111943e-13	4.502622662856868e-9	Astro
chr1_120824587_A_G	NBPF26	chr1:120824309-120824809	Astro	CC	87422	-27026	0.3575419	104	128	-0.84986955	0.09672753	1.9223389376023573e-15	1.942094228210891e-11	Astro
chr1_120825044_A_G	NBPF26	chr1:120824972-120825472	Astro	CC	87879	-26569	0.32960892	97	118	-0.750966	0.10274263	1.0982849318713253e-11	6.402805275233384e-8	Astro
chr1_120825191_G_A	NBPF26	chr1:120824972-120825472	Astro	CC	88026	-26422	0.37430167	110	134	-0.67473614	0.10722852	2.706454295367443e-9	9.54473164818922e-6	Astro
chr1_120825204_C_A	NBPF26	chr1:120824972-120825472	Astro	CC	88039	-26409	0.349162	105	125	-0.67138	0.11056544	8.402438562715399e-9	0.00002629329145578286	Astro
chr1_120825208_A_G	NBPF26	chr1:120824972-120825472	Astro	CC	88043	-26405	0.32402232	98	116	-0.7715369	0.10690577	1.8412460170865438e-11	1.0291797703886477e-7	Astro
chr1_120825350_T_A	NBPF26	chr1:120824972-120825472	Astro	CC	88185	-26263	0.3547486	108	127	-0.701861	0.11224281	3.3208743565861085e-9	0.000011473403507729994	Astro
chr1_120951588_T_C	NBPF26	chr1:120951465-120951965	Astro	CC	214423	99975	0.2681564	80	96	-1.1897352	0.08138066	1.3974970825537495e-31	6.66528288992677e-27	Astro
chr1_120951654_T_C	NBPF26	chr1:120951465-120951965	Astro	CC	214489	100041	0.2681564	80	96	-1.1897352	0.08138066	1.3974970825537495e-31	6.66528288992677e-27	Astro
chr1_120951683_G_A	NBPF26	chr1:120951465-120951965	Astro	CC	214518	100070	0.2681564	80	96	-1.1897352	0.08138066	1.3974970825537495e-31	6.66528288992677e-27	Astro
chr1_120951842_T_C	NBPF26	chr1:120951465-120951965	Astro	CC	214677	100229	0.26536313	79	95	-1.193052	0.08077562	5.336491467094253e-32	2.6546497616448742e-27	Astro
chr1_147107095_C_G	ACP6	chr1:147106760-147107260	Astro	CC	-30113	-71314	0.22346368	75	80	-0.1871556	0.042927243	0.000022836742222287635	0.021066764676520095	Astro
chr1_151106273_C_T	THEM4	chr1:151106078-151106578	Astro	CC	111890	73258	0.30726257	91	110	-0.22105798	0.046422277	4.1736415420224975e-6	0.005465686705392165	Astro
chr1_152644242_G_C	LELP1	chr1:152643995-152644495	Astro	CC	304269	302580	0.097765364	33	35	0.0047411895	0.0011326871	0.00004611088417338847	0.03587026784841659	Astro
chr1_183330539_C_G	COLGALT2	chr1:183330313-183330813	Astro	CC	41526	-70358	0.3351955	105	120	-0.43301052	0.055607364	7.198809235862597e-13	5.077686281783303e-9	Astro
chr1_201478994_G_A	LGR6	chr1:201478728-201479228	Astro	CC	27626	-102872	0.51675975	132	173	0.4289854	0.09195457	6.3412887688096446e-6	0.00767042101301381	Astro
chr1_201479173_G_A	LGR6	chr1:201478728-201479228	Astro	CC	27805	-102693	0.51396644	132	174	0.42773166	0.09159974	6.222960418596366e-6	0.007555249807655282	Astro
chr1_201479961_A_G	LGR6	chr1:201479639-201480139	Astro	CC	28593	-101905	0.5726257	119	153	0.40503758	0.090553954	0.000014311861881924182	0.014671595428369774	Astro
chr1_230420163_A_G	FAM89A	chr1:230419991-230420491	Astro	CC	20309	-1002	0.32122904	92	115	-0.5015461	0.08602111	2.834171211160314e-8	0.0000773601504692697	Astro
chr1_241558838_G_A	PLD5	chr1:241558680-241559180	Astro	CC	63769	-383696	0.32402232	99	116	1.0069511	0.10009958	7.278921983659041e-19	1.0471180092671596e-14	Astro
chr17_1810039_C_T	RTN4RL1	chr17:1809767-1810267	Astro	CC	-13424	-103230	0.10335195	36	37	0.9742716	0.1380173	4.4275999330831763e-11	2.3118354426056242e-7	Astro
chr17_3419127_A_G	TRPV3	chr17:3418919-3419419	Astro	CC	19713	-27741	0.1368715	47	49	-0.4904404	0.09119625	2.542728615551461e-7	0.0005235287349805682	Astro
chr17_3419133_A_C	TRPV3	chr17:3418919-3419419	Astro	CC	19719	-27735	0.1368715	47	49	-0.4904404	0.09119625	2.542728615551461e-7	0.0005235287349805682	Astro
chr17_3419179_C_T	TRPV3	chr17:3418919-3419419	Astro	CC	19765	-27689	0.1340782	46	48	-0.49144214	0.09184446	2.8886294279010597e-7	0.0005837175322475261	Astro
chr17_3419340_A_G	TRPV3	chr17:3418919-3419419	Astro	CC	19926	-27528	0.1340782	46	48	-0.5483413	0.0905852	9.25102877393564e-9	0.000028653094400260434	Astro
chr17_3419969_C_A	TRPV3	chr17:3419925-3420425	Astro	CC	20555	-26899	0.13128491	45	47	-0.52332926	0.09193381	5.598830797610009e-8	0.00014078913844747226	Astro
chr17_32361587_G_T	RAB11FIP4	chr17:32361153-32361653	Astro	CC	24553	-122384	0.349162	101	125	-0.23871385	0.04920101	2.8140126772797252e-6	0.003954139153938103	Astro
chr17_32361879_T_C	RAB11FIP4	chr17:32361670-32362170	Astro	CC	24845	-122092	0.349162	101	125	-0.23871385	0.04920101	2.8140126772797252e-6	0.003954139153938103	Astro
chr17_32362827_G_A	RAB11FIP4	chr17:32362439-32362939	Astro	CC	25793	-121144	0.349162	101	125	-0.23871385	0.04920101	2.8140126772797252e-6	0.003954139153938103	Astro
chr17_33251025_G_A	RHBDL3	chr17:33250750-33251250	Astro	CC	39422	-19407	0.57821226	120	151	-0.35101277	0.067802	6.489899844758605e-7	0.001162562813360192	Astro
chr17_33253702_G_A	RHBDL3	chr17:33253385-33253885	Astro	CC	42099	-16730	0.57541895	120	152	-0.34928414	0.06757846	6.747568112121919e-7	0.0012013755296765058	Astro
chr17_33253753_T_C	RHBDL3	chr17:33253385-33253885	Astro	CC	42150	-16679	0.57541895	120	152	-0.34928414	0.06757846	6.747568112121919e-7	0.0012013755296765058	Astro
chr17_35086350_A_G	ASIC2	chr17:35086308-35086808	Astro	CC	1127183	-16807	0.23463686	74	84	0.36979562	0.07908353	6.0530189224146355e-6	0.007387365597575418	Astro
chr17_35086458_T_A	ASIC2	chr17:35086308-35086808	Astro	CC	1127291	-16699	0.23743016	75	85	0.36796612	0.07922194	6.9221665109326945e-6	0.008230828562692413	Astro
chr17_35086552_G_A	ASIC2	chr17:35086308-35086808	Astro	CC	1127385	-16605	0.23743016	75	85	0.36796612	0.07922194	6.9221665109326945e-6	0.008230828562692413	Astro
chr17_35086674_G_C	ASIC2	chr17:35086308-35086808	Astro	CC	1127507	-16483	0.23743016	75	85	0.36796612	0.07922194	6.9221665109326945e-6	0.008230828562692413	Astro
chr17_36380413_C_G	SLFN12	chr17:36380344-36380844	Astro	CC	21516	-735	0.08938547	29	32	0.3673026	0.0874261	0.00004334928626559478	0.03425188079752116	Astro
chr17_36381166_T_C	SLFN12	chr17:36380958-36381458	Astro	CC	22269	18	0.10055865	32	36	0.35079712	0.08206904	0.00003232327028146539	0.02747042164267331	Astro
chr17_46758611_G_A	MAPT	chr17:46758528-46759028	Astro	CC	2433	-131342	0.2150838	66	77	0.21681361	0.038525786	7.676759205302236e-8	0.0001855550244815078	Astro
chr17_46758733_G_T	MAPT	chr17:46758528-46759028	Astro	CC	2555	-131220	0.2150838	66	77	0.21681361	0.038525786	7.676759205302236e-8	0.0001855550244815078	Astro
chr17_46758734_A_T	MAPT	chr17:46758528-46759028	Astro	CC	2556	-131219	0.2094972	64	75	0.21367587	0.038694452	1.2788983592068204e-7	0.0002889998493731934	Astro
chr17_46758806_G_C	MAPT	chr17:46758528-46759028	Astro	CC	2628	-131147	0.21787709	66	78	0.21058331	0.037898105	1.0835820924654026e-7	0.000250206286356047	Astro
chr17_47045991_T_C	MAPT	chr17:47045813-47046313	Astro	CC	289813	156038	0.22346368	67	80	0.2099665	0.037294816	7.596651460047385e-8	0.0001838861675947337	Astro
chr17_47081444_G_A	MAPT	chr17:47081258-47081758	Astro	CC	325266	191491	0.2150838	65	77	0.20784281	0.038285412	1.9977683382114498e-7	0.00042507002244161106	Astro
chr17_47123248_G_A	MAPT	chr17:47123247-47123747	Astro	CC	367070	233295	0.23184358	65	83	0.19108602	0.034689546	1.3656232381840684e-7	0.00030596733004455606	Astro
chr17_47123348_G_A	MAPT	chr17:47123247-47123747	Astro	CC	367170	233395	0.22905028	66	82	0.18936646	0.035797678	3.8436686042746157e-7	0.000746187444702029	Astro
chr17_47123389_C_T	MAPT	chr17:47123247-47123747	Astro	CC	367211	233436	0.23743016	65	85	0.17163374	0.03377144	1.0018716865052711e-6	0.0016761431767941797	Astro
chr17_47123620_A_C	MAPT	chr17:47123247-47123747	Astro	CC	367442	233667	0.23184358	64	83	0.17145044	0.034358636	1.520364737505955e-6	0.0023776259253258285	Astro
chr17_47123621_T_C	MAPT	chr17:47123247-47123747	Astro	CC	367443	233668	0.23184358	64	83	0.17545637	0.034132928	7.680516585321789e-7	0.0013401832611281933	Astro
chr17_47123657_G_T	MAPT	chr17:47123247-47123747	Astro	CC	367479	233704	0.22905028	63	82	0.17062296	0.034360714	1.6962345403367658e-6	0.0026052097752983093	Astro
chr17_47133811_G_A	MAPT	chr17:47133734-47134234	Astro	CC	377633	243858	0.1396648	50	50	0.22507237	0.053357214	0.00004051505366866781	0.03256453971333609	Astro
chr17_47133927_T_C	MAPT	chr17:47133734-47134234	Astro	CC	377749	243974	0.16201116	58	58	0.21699455	0.051467378	0.000040850466010390836	0.03276503513854649	Astro
chr17_47142098_G_T	MAPT	chr17:47141771-47142271	Astro	CC	385920	252145	0.18156424	58	65	0.20831431	0.04163771	1.4339979982600498e-6	0.0022639425480867554	Astro
chr17_46758611_G_A	KANSL1	chr17:46758528-46759028	Astro	CC	-132925	-328417	0.2150838	66	77	0.34811714	0.029297188	6.39740120550254e-24	1.4384481873329927e-19	Astro
chr17_46758733_G_T	KANSL1	chr17:46758528-46759028	Astro	CC	-132803	-328295	0.2150838	66	77	0.34811714	0.029297188	6.39740120550254e-24	1.4384481873329927e-19	Astro
chr17_46758734_A_T	KANSL1	chr17:46758528-46759028	Astro	CC	-132802	-328294	0.2094972	64	75	0.33737382	0.030121656	5.137140488634167e-22	9.649127461953177e-18	Astro
chr17_46758806_G_C	KANSL1	chr17:46758528-46759028	Astro	CC	-132730	-328222	0.21787709	66	78	0.33779854	0.029043121	3.2302807970851007e-23	6.820920650165915e-19	Astro
chr17_47045991_T_C	KANSL1	chr17:47045813-47046313	Astro	CC	154455	-41037	0.22346368	67	80	0.331401	0.02876097	6.486071247468961e-23	1.3307502610734529e-18	Astro
chr17_47081444_G_A	KANSL1	chr17:47081258-47081758	Astro	CC	189908	-5584	0.2150838	65	77	0.3320718	0.029783566	7.118033712868669e-22	1.3218781484243321e-17	Astro
chr17_47123248_G_A	KANSL1	chr17:47123247-47123747	Astro	CC	231712	36220	0.23184358	65	83	0.28482446	0.028124385	4.748048013623877e-19	6.9660611357077e-15	Astro
chr17_47123348_G_A	KANSL1	chr17:47123247-47123747	Astro	CC	231812	36320	0.22905028	66	82	0.29680192	0.028557202	8.839932643156844e-20	1.3766064055928252e-15	Astro
chr17_47123389_C_T	KANSL1	chr17:47123247-47123747	Astro	CC	231853	36361	0.23743016	65	85	0.27989265	0.026697794	4.979285294149183e-20	7.903188128359105e-16	Astro
chr17_47123620_A_C	KANSL1	chr17:47123247-47123747	Astro	CC	232084	36592	0.23184358	64	83	0.28088897	0.027295796	1.6935834791915608e-19	2.574555684804087e-15	Astro
chr17_47123621_T_C	KANSL1	chr17:47123247-47123747	Astro	CC	232085	36593	0.23184358	64	83	0.27866462	0.027317919	2.986474516644238e-19	4.447613422559008e-15	Astro
chr17_47123657_G_T	KANSL1	chr17:47123247-47123747	Astro	CC	232121	36629	0.22905028	63	82	0.28931576	0.026730577	5.729930930213317e-21	9.790431924449313e-17	Astro
chr17_47123744_A_T	KANSL1	chr17:47123247-47123747	Astro	CC	232208	36716	0.12290502	44	44	0.3906249	0.046876725	2.922082082010438e-14	2.5236566330954987e-10	Astro
chr17_47133811_G_A	KANSL1	chr17:47133734-47134234	Astro	CC	242275	46783	0.1396648	50	50	0.38074887	0.044283245	5.988416751005972e-15	5.71734203405366e-11	Astro
chr17_47133813_T_C	KANSL1	chr17:47133734-47134234	Astro	CC	242277	46785	0.12849161	46	46	0.37545267	0.046719354	1.684509901413216e-13	1.2956249711570833e-9	Astro
chr17_47133927_T_C	KANSL1	chr17:47133734-47134234	Astro	CC	242391	46899	0.16201116	58	58	0.42869106	0.039089352	2.2902083177983455e-21	4.081084279744346e-17	Astro
chr17_47133991_C_G	KANSL1	chr17:47133734-47134234	Astro	CC	242455	46963	0.14804469	53	53	0.39072862	0.042879403	2.6331484282470146e-16	2.971280759106045e-12	Astro
chr17_47134024_C_G	KANSL1	chr17:47133734-47134234	Astro	CC	242488	46996	0.15642458	56	56	0.41121683	0.040970165	8.386812652922756e-19	1.200797090711555e-14	Astro
chr17_47141996_T_C	KANSL1	chr17:47141771-47142271	Astro	CC	250460	54968	0.19553073	61	70	0.31715247	0.032322686	3.440287120807401e-18	4.6970169650286805e-14	Astro
chr17_47142098_G_T	KANSL1	chr17:47141771-47142271	Astro	CC	250562	55070	0.18156424	58	65	0.34248787	0.03296614	9.076239095106833e-20	1.4122396047700357e-15	Astro
chr17_46758611_G_A	LRRC37A	chr17:46758528-46759028	Astro	CC	-351464	-441179	0.2150838	66	77	1.6944159	0.0894006	2.8579859914602634e-43	3.040771777502651e-38	Astro
chr17_46758733_G_T	LRRC37A	chr17:46758528-46759028	Astro	CC	-351342	-441057	0.2150838	66	77	1.6944159	0.0894006	2.8579859914602634e-43	3.040771777502651e-38	Astro
chr17_46758734_A_T	LRRC37A	chr17:46758528-46759028	Astro	CC	-351341	-441056	0.2094972	64	75	1.6489178	0.094783016	3.6288716668073765e-39	3.18139702316784e-34	Astro
chr17_46758806_G_C	LRRC37A	chr17:46758528-46759028	Astro	CC	-351269	-440984	0.21787709	66	78	1.6532458	0.08892475	2.5043408201689545e-42	2.5066364386066e-37	Astro
chr17_47045991_T_C	LRRC37A	chr17:47045813-47046313	Astro	CC	-64084	-153799	0.22346368	67	80	1.6738756	0.08257092	1.189318227681209e-46	1.4315791181798642e-41	Astro
chr17_47081444_G_A	LRRC37A	chr17:47081258-47081758	Astro	CC	-28631	-118346	0.2150838	65	77	1.7090057	0.08423266	1.076414686515286e-46	1.2966427094713243e-41	Astro
chr17_47123248_G_A	LRRC37A	chr17:47123247-47123747	Astro	CC	13173	-76542	0.23184358	65	83	1.4583137	0.086945295	1.72733122372785e-37	1.3711997618575605e-32	Astro
chr17_47123348_G_A	LRRC37A	chr17:47123247-47123747	Astro	CC	13273	-76442	0.22905028	66	82	1.5106317	0.08764875	9.836144030082694e-39	8.448742025449787e-34	Astro
chr17_47123389_C_T	LRRC37A	chr17:47123247-47123747	Astro	CC	13314	-76401	0.23743016	65	85	1.4168447	0.08225665	1.048735761650264e-38	9.001269969457638e-34	Astro
chr17_47123620_A_C	LRRC37A	chr17:47123247-47123747	Astro	CC	13545	-76170	0.23184358	64	83	1.410351	0.08629116	2.509981015537913e-36	1.8274078631599847e-31	Astro
chr17_47123621_T_C	LRRC37A	chr17:47123247-47123747	Astro	CC	13546	-76169	0.23184358	64	83	1.4172763	0.085008726	3.2327259271561747e-37	2.5258881477067966e-32	Astro
chr17_47123657_G_T	LRRC37A	chr17:47123247-47123747	Astro	CC	13582	-76133	0.22905028	63	82	1.4088582	0.08630816	2.8542386299341505e-36	2.0738669109923156e-31	Astro
chr17_47123744_A_T	LRRC37A	chr17:47123247-47123747	Astro	CC	13669	-76046	0.12290502	44	44	2.0683346	0.15442796	3.6976817614393383e-28	1.3089432086473383e-23	Astro
chr17_47133811_G_A	LRRC37A	chr17:47133734-47134234	Astro	CC	23736	-65979	0.1396648	50	50	2.144501	0.13190188	4.297262005456898e-36	3.0966457266493327e-31	Astro
chr17_47133813_T_C	LRRC37A	chr17:47133734-47134234	Astro	CC	23738	-65977	0.12849161	46	46	2.146323	0.14317144	1.2996697544106922e-32	6.75468937567591e-28	Astro
chr17_47133927_T_C	LRRC37A	chr17:47133734-47134234	Astro	CC	23852	-65863	0.16201116	58	58	2.2366726	0.10861257	1.8455603649407953e-47	2.35083394710818e-42	Astro
chr17_47133991_C_G	LRRC37A	chr17:47133734-47134234	Astro	CC	23916	-65799	0.14804469	53	53	2.1417089	0.12752952	1.515263513491547e-37	1.2055324403223784e-32	Astro
chr17_47134024_C_G	LRRC37A	chr17:47133734-47134234	Astro	CC	23949	-65766	0.15642458	56	56	2.213604	0.11576428	1.0443480920844171e-43	1.1325032058662022e-38	Astro
chr17_47141996_T_C	LRRC37A	chr17:47141771-47142271	Astro	CC	31921	-57794	0.19553073	61	70	1.5836203	0.10571383	1.3942706077381176e-32	7.235277797765136e-28	Astro
chr17_47142098_G_T	LRRC37A	chr17:47141771-47142271	Astro	CC	32023	-57692	0.18156424	58	65	1.6132113	0.11351914	1.916271552431294e-30	8.448857430839559e-26	Astro
chr17_46758611_G_A	ARL17B	chr17:46758528-46759028	Astro	CC	-377584	-465158	0.2150838	66	77	1.792837	0.09777954	1.1753403821847238e-41	1.1317149571864629e-36	Astro
chr17_46758733_G_T	ARL17B	chr17:46758528-46759028	Astro	CC	-377462	-465036	0.2150838	66	77	1.792837	0.09777954	1.1753403821847238e-41	1.1317149571864629e-36	Astro
chr17_46758734_A_T	ARL17B	chr17:46758528-46759028	Astro	CC	-377461	-465035	0.2094972	64	75	1.749338	0.10283034	3.9126087430272955e-38	3.29202616574672e-33	Astro
chr17_46758806_G_C	ARL17B	chr17:46758528-46759028	Astro	CC	-377389	-464963	0.21787709	66	78	1.7563237	0.09640475	2.392472778588454e-41	2.276556562650363e-36	Astro
chr17_47045991_T_C	ARL17B	chr17:47045813-47046313	Astro	CC	-90204	-177778	0.22346368	67	80	1.7818261	0.08931159	7.769560016995728e-46	9.224341298939664e-41	Astro
chr17_47081444_G_A	ARL17B	chr17:47081258-47081758	Astro	CC	-54751	-142325	0.2150838	65	77	1.7980907	0.093618475	6.296997696062971e-44	6.858325803461173e-39	Astro
chr17_47123248_G_A	ARL17B	chr17:47123247-47123747	Astro	CC	-12947	-100521	0.23184358	65	83	1.5375358	0.095179595	8.267494880425454e-36	5.726481733770074e-31	Astro
chr17_47123348_G_A	ARL17B	chr17:47123247-47123747	Astro	CC	-12847	-100421	0.22905028	66	82	1.6005893	0.0952736	1.4588797546652402e-37	1.1614631428184976e-32	Astro
chr17_47123389_C_T	ARL17B	chr17:47123247-47123747	Astro	CC	-12806	-100380	0.23743016	65	85	1.4983964	0.08969704	2.632678177282869e-37	2.0683690484585965e-32	Astro
chr17_47123620_A_C	ARL17B	chr17:47123247-47123747	Astro	CC	-12575	-100149	0.23184358	64	83	1.4919422	0.09387752	4.288819100674523e-35	2.8352562543463804e-30	Astro
chr17_47123621_T_C	ARL17B	chr17:47123247-47123747	Astro	CC	-12574	-100148	0.23184358	64	83	1.5028002	0.09219763	3.3134957181331663e-36	2.4013417986532968e-31	Astro
chr17_47123657_G_T	ARL17B	chr17:47123247-47123747	Astro	CC	-12538	-100112	0.22905028	63	82	1.5086616	0.092103876	2.004600091239964e-36	1.4978739888772455e-31	Astro
chr17_47123744_A_T	ARL17B	chr17:47123247-47123747	Astro	CC	-12451	-100025	0.12290502	44	44	2.1179295	0.17245737	4.884982928323619e-25	1.2337942663001723e-20	Astro
chr17_47133811_G_A	ARL17B	chr17:47133734-47134234	Astro	CC	-2384	-89958	0.1396648	50	50	2.253712	0.14488447	3.6109699077549503e-34	2.1029935362818642e-29	Astro
chr17_47133813_T_C	ARL17B	chr17:47133734-47134234	Astro	CC	-2382	-89956	0.12849161	46	46	2.2172263	0.15993656	1.7923851373255296e-29	7.277104795483145e-25	Astro
chr17_47133927_T_C	ARL17B	chr17:47133734-47134234	Astro	CC	-2268	-89842	0.16201116	58	58	2.3351872	0.122956775	2.2653297756987924e-43	2.4333910608246986e-38	Astro
chr17_47133991_C_G	ARL17B	chr17:47133734-47134234	Astro	CC	-2204	-89778	0.14804469	53	53	2.2211964	0.14315407	4.626007272484204e-34	2.6744168346293205e-29	Astro
chr17_47134024_C_G	ARL17B	chr17:47133734-47134234	Astro	CC	-2171	-89745	0.15642458	56	56	2.293533	0.13194898	3.975046127412696e-39	3.4806610801228894e-34	Astro
chr17_47141996_T_C	ARL17B	chr17:47141771-47142271	Astro	CC	5801	-81773	0.19553073	61	70	1.7023249	0.11225411	4.3011498541818814e-33	2.3280192386721107e-28	Astro
chr17_47142098_G_T	ARL17B	chr17:47141771-47142271	Astro	CC	5903	-81671	0.18156424	58	65	1.7342066	0.120622166	6.5937714745052085e-31	3.008027029684959e-26	Astro
chr17_46758611_G_A	LRRC37A2	chr17:46758528-46759028	Astro	CC	-476165	-1151978	0.2150838	66	77	0.43939418	0.034806255	5.324603040236454e-26	1.4809505967105764e-21	Astro
chr17_46758733_G_T	LRRC37A2	chr17:46758528-46759028	Astro	CC	-476043	-1151856	0.2150838	66	77	0.43939418	0.034806255	5.324603040236454e-26	1.4809505967105764e-21	Astro
chr17_46758734_A_T	LRRC37A2	chr17:46758528-46759028	Astro	CC	-476042	-1151855	0.2094972	64	75	0.43262503	0.03540852	7.326893066803088e-25	1.8278526029401352e-20	Astro
chr17_46758806_G_C	LRRC37A2	chr17:46758528-46759028	Astro	CC	-475970	-1151783	0.21787709	66	78	0.4241859	0.034709822	7.195059706192704e-25	1.7958479251284e-20	Astro
chr17_47045991_T_C	LRRC37A2	chr17:47045813-47046313	Astro	CC	-188785	-864598	0.22346368	67	80	0.42045456	0.034068894	3.3068268811346176e-25	8.529597864449063e-21	Astro
chr17_47081444_G_A	LRRC37A2	chr17:47081258-47081758	Astro	CC	-153332	-829145	0.2150838	65	77	0.4263615	0.034984604	8.949639077644981e-25	2.221241728870611e-20	Astro
chr17_47123248_G_A	LRRC37A2	chr17:47123247-47123747	Astro	CC	-111528	-787341	0.23184358	65	83	0.37489873	0.032650314	8.407853517106388e-23	1.7095587835890247e-18	Astro
chr17_47123348_G_A	LRRC37A2	chr17:47123247-47123747	Astro	CC	-111428	-787241	0.22905028	66	82	0.3844312	0.033496067	8.701194018791962e-23	1.7668017180917643e-18	Astro
chr17_47123389_C_T	LRRC37A2	chr17:47123247-47123747	Astro	CC	-111387	-787200	0.23743016	65	85	0.35900337	0.03153673	1.5842896925998025e-22	3.118407345912878e-18	Astro
chr17_47123620_A_C	LRRC37A2	chr17:47123247-47123747	Astro	CC	-111156	-786969	0.23184358	64	83	0.352757	0.032784928	8.600920953913012e-21	1.4523537531435029e-16	Astro
chr17_47123621_T_C	LRRC37A2	chr17:47123247-47123747	Astro	CC	-111155	-786968	0.23184358	64	83	0.3614874	0.032055996	3.1474150690850196e-22	6.042745185713961e-18	Astro
chr17_47123657_G_T	LRRC37A2	chr17:47123247-47123747	Astro	CC	-111119	-786932	0.22905028	63	82	0.36273533	0.032085285	2.619577892718842e-22	5.0670506475419024e-18	Astro
chr17_47123744_A_T	LRRC37A2	chr17:47123247-47123747	Astro	CC	-111032	-786845	0.12290502	44	44	0.47008762	0.057698604	8.774703661307177e-14	7.080278574450288e-10	Astro
chr17_47133811_G_A	LRRC37A2	chr17:47133734-47134234	Astro	CC	-100965	-776778	0.1396648	50	50	0.48172358	0.053286634	4.093433614421698e-16	4.504698864245422e-12	Astro
chr17_47133813_T_C	LRRC37A2	chr17:47133734-47134234	Astro	CC	-100963	-776776	0.12849161	46	46	0.48741722	0.05568852	2.3570373618959962e-15	2.355718956019404e-11	Astro
chr17_47133927_T_C	LRRC37A2	chr17:47133734-47134234	Astro	CC	-100849	-776662	0.16201116	58	58	0.5166291	0.04829545	1.280707987959262e-20	2.1342574899251364e-16	Astro
chr17_47133991_C_G	LRRC37A2	chr17:47133734-47134234	Astro	CC	-100785	-776598	0.14804469	53	53	0.46795225	0.052967325	1.432267309784982e-15	1.4717848315772348e-11	Astro
chr17_47134024_C_G	LRRC37A2	chr17:47133734-47134234	Astro	CC	-100752	-776565	0.15642458	56	56	0.4948721	0.050576422	4.0844303390851475e-18	5.541769967079568e-14	Astro
chr17_47141996_T_C	LRRC37A2	chr17:47141771-47142271	Astro	CC	-92780	-768593	0.19553073	61	70	0.40394917	0.038532086	4.9884013225897023e-20	7.917213107247004e-16	Astro
chr17_47142098_G_T	LRRC37A2	chr17:47141771-47142271	Astro	CC	-92678	-768491	0.18156424	58	65	0.4348884	0.039264403	1.1405868579815615e-21	2.0873636797477624e-17	Astro
chr17_83612765_A_G	FN3K	chr17:83612661-83613161	Astro	CC	2645	-13089	0.3351955	100	120	-0.3662751	0.04070364	5.280241315129653e-16	5.733994201276881e-12	Astro
chr21_35454772_G_A	TTC3	chr21:35454629-35455129	Astro	CC	-665	-130572	0.5614525	120	157	-0.13866188	0.022512794	5.386055774342912e-9	0.000017684017752510747	Astro
chr21_35454951_C_T	TTC3	chr21:35454629-35455129	Astro	CC	-486	-130393	0.5642458	120	156	-0.14352809	0.022544079	1.839743040372759e-9	6.757583131339984e-6	Astro
chr21_35454977_A_G	TTC3	chr21:35454629-35455129	Astro	CC	-460	-130367	0.5642458	120	156	-0.14352809	0.022544079	1.839743040372759e-9	6.757583131339984e-6	Astro
chr21_35501895_G_T	TTC3	chr21:35501465-35501965	Astro	CC	46458	-83449	0.4972067	135	178	-0.13886508	0.023099184	1.1425231742233103e-8	0.0000345548161678666	Astro
chr21_35591034_T_C	TTC3	chr21:35590851-35591351	Astro	CC	135597	5690	0.4944134	137	177	-0.14259899	0.023960056	1.547636557025049e-8	0.00004527223036126021	Astro
chr21_35591045_T_G	TTC3	chr21:35590851-35591351	Astro	CC	135608	5701	0.4944134	137	177	-0.14259899	0.023960056	1.547636557025049e-8	0.00004527223036126021	Astro
chr21_35591154_T_C	TTC3	chr21:35590851-35591351	Astro	CC	135717	5810	0.4944134	137	177	-0.14259899	0.023960056	1.547636557025049e-8	0.00004527223036126021	Astro
chr3_12002319_G_C	SYN2	chr3:12002023-12002523	Astro	CC	-27	-187947	0.8351955	56	59	-0.4196731	0.07031134	1.4188934839991729e-8	0.00004190884734773492	Astro
chr3_19980064_C_G	EFHB	chr3:19979637-19980137	Astro	CC	96513	28948	0.2122905	68	76	-0.4302775	0.102233484	0.00004207400977602589	0.033498100446556246	Astro
chr3_68028647_T_C	TAFA1	chr3:68028400-68028900	Astro	CC	-8265	-562505	0.2011173	63	72	0.5092915	0.06889163	6.8624152920295545e-12	4.145610264058703e-8	Astro
chr3_68028793_A_G	TAFA1	chr3:68028400-68028900	Astro	CC	-8119	-562359	0.1396648	44	50	0.55800855	0.07749754	2.020514423591179e-11	1.1220210496461277e-7	Astro
chr3_68029157_T_C	TAFA1	chr3:68029026-68029526	Astro	CC	-7755	-561995	0.1368715	43	49	0.56240755	0.07783966	1.758539627432886e-11	9.869764274490421e-8	Astro
chr3_68029470_T_G	TAFA1	chr3:68029026-68029526	Astro	CC	-7442	-561682	0.19553073	62	70	0.5270025	0.07036559	3.963734962597594e-12	2.496707335849613e-8	Astro
chr3_128391721_A_C	LOC112267908	chr3:128391584-128392084	Astro	CC	-91076	-189132	0.15642458	53	56	0.2967309	0.056896687	5.43938544257494e-7	0.0010006244368849398	Astro
chr3_128391792_C_T	LOC112267908	chr3:128391584-128392084	Astro	CC	-91005	-189061	0.15921788	54	57	0.29410255	0.05669435	6.183654598482596e-7	0.0011156507639067826	Astro
chr3_128469419_G_T	LOC112267908	chr3:128469403-128469903	Astro	CC	-13378	-111434	0.086592175	29	31	0.41307336	0.06859912	1.0868572081322357e-8	0.000033063429094134646	Astro
chr3_128469460_C_T	LOC112267908	chr3:128469403-128469903	Astro	CC	-13337	-111393	0.0726257	24	26	0.42200753	0.07305993	3.709234769588218e-8	0.00009800486573543182	Astro
chr3_128469503_A_G	LOC112267908	chr3:128469403-128469903	Astro	CC	-13294	-111350	0.075418994	25	27	0.44361156	0.07186083	5.013517592187995e-9	0.000016582275977513094	Astro
chr3_128469508_A_C	LOC112267908	chr3:128469403-128469903	Astro	CC	-13289	-111345	0.064245805	21	23	0.4248613	0.07650824	1.1016052033976115e-7	0.00025384420391000144	Astro
chr3_128469530_G_C	LOC112267908	chr3:128469403-128469903	Astro	CC	-13267	-111323	0.064245805	21	23	0.40147614	0.07789032	7.202688201713343e-7	0.0012695504387163791	Astro
chr3_128469539_G_T	LOC112267908	chr3:128469403-128469903	Astro	CC	-13258	-111314	0.0698324	23	25	0.42119247	0.07399868	5.614353414238401e-8	0.00014111523432816704	Astro
chr3_128469678_T_C	LOC112267908	chr3:128469403-128469903	Astro	CC	-13119	-111175	0.08100558	27	29	0.42025003	0.07138724	2.1397867855987308e-8	0.000060348525041801525	Astro
chr3_128469681_G_A	LOC112267908	chr3:128469403-128469903	Astro	CC	-13116	-111172	0.08100558	27	29	0.40242594	0.07133219	7.177523481764451e-8	0.0001750038100287788	Astro
chr3_128469704_T_C	LOC112267908	chr3:128469403-128469903	Astro	CC	-13093	-111149	0.07821229	26	28	0.40228853	0.07215993	9.915304794487117e-8	0.0002317384159490154	Astro
chr3_128469705_G_A	LOC112267908	chr3:128469403-128469903	Astro	CC	-13092	-111148	0.0698324	23	25	0.42971548	0.07463465	4.065720357372299e-8	0.00010624045454206005	Astro
chr3_128469797_G_C	LOC112267908	chr3:128469403-128469903	Astro	CC	-13000	-111056	0.0698324	23	25	0.42119247	0.07399868	5.614353414238401e-8	0.00014111523432816704	Astro
chr3_128469891_T_C	LOC112267908	chr3:128469403-128469903	Astro	CC	-12906	-110962	0.0698324	23	25	0.4080418	0.074778825	1.7495483671051258e-7	0.00037927145115154086	Astro
chr3_128492836_A_G	LOC112267908	chr3:128492772-128493272	Astro	CC	10039	-88017	0.18715084	53	67	0.22097741	0.04656081	4.472561740786741e-6	0.005781897008814299	Astro
chr3_135069895_G_C	ACP3	chr3:135069472-135069972	Astro	CC	8047	-42881	0.03631285	13	13	1.2899832	0.18921167	1.6609037429634442e-10	7.711935046500735e-7	Astro
chr3_144028027_C_G	PXYLP1	chr3:144027628-144028128	Astro	CC	48643	-14490	0.6201117	111	136	0.32905906	0.054531418	1.0188604614145011e-8	0.00003120231596342521	Astro
chr3_158468741_G_A	PLCH1	chr3:158468556-158469056	Astro	CC	243847	-50203	0.31843576	96	114	0.21932559	0.050283674	0.00002265667739368501	0.020937795422301318	Astro
chr3_197848178_G_C	ACAP2	chr3:197848099-197848599	Astro	CC	-124449	-292729	0.80726254	63	69	-0.14650787	0.03419154	0.00003097999644509911	0.02659463649193996	Astro
chr3_197848576_A_G	ACAP2	chr3:197848099-197848599	Astro	CC	-124051	-292331	0.8240223	56	63	-0.1913906	0.032550287	2.216629536201448e-8	0.00006227453106999609	Astro
chr3_198054025_C_G	ACAP2	chr3:198053881-198054381	Astro	CC	81398	-86882	0.6452514	91	127	-0.25888094	0.015853219	2.744011709553103e-36	1.9947159655689812e-31	Astro
chr10_16455437_C_G	PTER	chr10:16455077-16455577	Astro	CC	-3	-82030	0.4748603	131	170	-0.45390987	0.072125725	2.695112295967427e-9	9.508386308412565e-6	Astro
chr10_28358198_A_G	MPP7	chr10:28357920-28358420	Astro	CC	276041	-8078	0.1340782	44	48	-0.43436602	0.07547936	4.122658386692996e-8	0.00010754926573967924	Astro
chr10_76415174_C_T	LRMDA	chr10:76414968-76415468	Astro	CC	109499	-1013588	0.273743	84	98	0.4562608	0.0840112	1.9771879319610903e-7	0.0004213109645628107	Astro
chr10_77318687_T_A	LRMDA	chr10:77318199-77318699	Astro	CC	1013012	-110075	0.6424581	107	128	0.7382195	0.06498833	1.8530653768033164e-22	3.621395004895824e-18	Astro
chr10_77319382_G_A	LRMDA	chr10:77319180-77319680	Astro	CC	1013707	-109380	0.66201115	101	121	0.69537514	0.06697198	9.428178603129404e-20	1.465386246636824e-15	Astro
chr10_77424062_A_G	LRMDA	chr10:77423694-77424194	Astro	CC	1118387	-4700	0.52793294	131	169	0.5692958	0.07247408	4.847522133789305e-13	3.4987890662392604e-9	Astro
chr10_77424172_A_G	LRMDA	chr10:77423694-77424194	Astro	CC	1118497	-4590	0.4804469	134	172	0.5646034	0.07352483	1.3407741335079932e-12	9.068929197804074e-9	Astro
chr10_80851542_A_G	SFTPD	chr10:80851256-80851756	Astro	CC	44568	-82	0.5949721	112	145	-0.28140843	0.06879821	0.00006719811338288589	0.04732969957218766	Astro
chr10_81005209_C_G	PLAC9	chr10:81005104-81005604	Astro	CC	4422	-9273	0.45530725	129	163	0.35622355	0.08674971	0.00006311657288077794	0.04521967101818199	Astro
chr10_81005209_C_G	ANXA11	chr10:81005104-81005604	Astro	CC	-14804	-69711	0.45530725	129	163	0.27430505	0.04554124	1.0777137302792812e-8	0.00003281458525294395	Astro
chr10_81005340_A_G	ANXA11	chr10:81005104-81005604	Astro	CC	-14673	-69580	0.57821226	126	151	0.29132494	0.047893044	7.961591527478433e-9	0.000025052531802038543	Astro
chr10_81045872_A_G	ANXA11	chr10:81045507-81046007	Astro	CC	25859	-29048	0.74022347	86	93	0.3805991	0.052292082	1.306090057083739e-11	7.517189995213331e-8	Astro
chr10_89874073_G_A	ACTA2	chr10:89873889-89874389	Astro	CC	55055	-1191	0.53072625	126	168	-0.3591859	0.08226887	0.000022266850453139427	0.020660686179530808	Astro
chr10_89875019_C_T	ACTA2	chr10:89875003-89875503	Astro	CC	56001	-245	0.32681563	95	117	-0.430301	0.08485341	1.0537767990620763e-6	0.0017486469189276642	Astro
chr10_89875450_A_G	ACTA2	chr10:89875003-89875503	Astro	CC	56432	186	0.32960892	96	118	-0.44416854	0.08440531	4.371422479451625e-7	0.0008322403999067808	Astro
chr10_89875626_T_C	ACTA2	chr10:89875600-89876100	Astro	CC	56608	362	0.4888268	130	175	-0.42277405	0.08084491	5.093274360244651e-7	0.0009465779054816208	Astro
chr10_89877148_G_A	ACTA2	chr10:89877010-89877510	Astro	CC	58130	1884	0.4860335	129	174	-0.4201528	0.0805564	5.429891033088258e-7	0.0009991365971549744	Astro
chr10_89877246_C_T	ACTA2	chr10:89877010-89877510	Astro	CC	58228	1982	0.13128491	45	47	0.58585167	0.12597017	6.747465550366207e-6	0.008063504208776827	Astro
chr10_89877257_G_C	ACTA2	chr10:89877010-89877510	Astro	CC	58239	1993	0.32960892	96	118	-0.44028312	0.084756315	5.981984490731023e-7	0.001085244774088264	Astro
chr10_89877356_T_C	ACTA2	chr10:89877010-89877510	Astro	CC	58338	2092	0.13128491	45	47	0.58585167	0.12597017	6.747465550366207e-6	0.008063504208776827	Astro
chr10_89877372_C_T	ACTA2	chr10:89877010-89877510	Astro	CC	58354	2108	0.4888268	130	175	-0.41575837	0.08095786	7.854782308069188e-7	0.0013655840139825276	Astro
chr10_89877385_C_T	ACTA2	chr10:89877010-89877510	Astro	CC	58367	2121	0.12849161	44	46	0.6032538	0.12577714	3.59281810342127e-6	0.00483397270963084	Astro
chr10_89877862_C_T	ACTA2	chr10:89877762-89878262	Astro	CC	58844	2598	0.4916201	131	176	-0.4185008	0.08126214	7.348660167654188e-7	0.0012910573736917617	Astro
chr10_89877872_A_G	ACTA2	chr10:89877762-89878262	Astro	CC	58854	2608	0.4916201	131	176	-0.4185008	0.08126214	7.348660167654188e-7	0.0012910573736917617	Astro
chr10_89879025_G_A	ACTA2	chr10:89878998-89879498	Astro	CC	60007	3761	0.4916201	131	176	-0.4185008	0.08126214	7.348660167654188e-7	0.0012910573736917617	Astro
chr10_89879069_G_T	ACTA2	chr10:89878998-89879498	Astro	CC	60051	3805	0.4944134	131	177	-0.41651917	0.08056261	6.69935480737046e-7	0.0011942372672010685	Astro
chr10_89879172_A_T	ACTA2	chr10:89878998-89879498	Astro	CC	60154	3908	0.4916201	131	176	-0.4185008	0.08126214	7.348660167654188e-7	0.0012910573736917617	Astro
chr10_89874073_G_A	FAS	chr10:89873889-89874389	Astro	CC	26108	-26871	0.53072625	126	168	-0.8457062	0.07752012	3.3063507010308614e-21	5.792207276985484e-17	Astro
chr10_89875019_C_T	FAS	chr10:89875003-89875503	Astro	CC	27054	-25925	0.32681563	95	117	-0.9882806	0.074044615	4.9892717935914e-28	1.7313534718262773e-23	Astro
chr10_89875450_A_G	FAS	chr10:89875003-89875503	Astro	CC	27485	-25494	0.32960892	96	118	-0.98994565	0.073887914	3.5938838618108685e-28	1.272849985447113e-23	Astro
chr10_89875490_C_G	FAS	chr10:89875003-89875503	Astro	CC	27525	-25454	0.6564246	102	123	-0.62656593	0.09666681	1.0043244691915841e-9	3.926659051676243e-6	Astro
chr10_89875626_T_C	FAS	chr10:89875600-89876100	Astro	CC	27661	-25318	0.4888268	130	175	-0.9367747	0.07155568	2.5972758644916326e-27	8.43866048087995e-23	Astro
chr10_89876022_A_T	FAS	chr10:89875600-89876100	Astro	CC	28057	-24922	0.65363127	102	124	-0.6240748	0.09585107	8.607164355841978e-10	3.4153555496036193e-6	Astro
chr10_89877148_G_A	FAS	chr10:89877010-89877510	Astro	CC	29183	-23796	0.4860335	129	174	-0.93512607	0.071111016	1.7780703484003026e-27	5.832895407544421e-23	Astro
chr10_89877246_C_T	FAS	chr10:89877010-89877510	Astro	CC	29281	-23698	0.13128491	45	47	0.7265871	0.14625683	1.679256121389817e-6	0.002583394333970359	Astro
chr10_89877257_G_C	FAS	chr10:89877010-89877510	Astro	CC	29292	-23687	0.32960892	96	118	-0.9997598	0.07344314	8.996239183704774e-29	3.4062397081734624e-24	Astro
chr10_89877356_T_C	FAS	chr10:89877010-89877510	Astro	CC	29391	-23588	0.13128491	45	47	0.7265871	0.14625683	1.679256121389817e-6	0.002583394333970359	Astro
chr10_89877372_C_T	FAS	chr10:89877010-89877510	Astro	CC	29407	-23572	0.4888268	130	175	-0.9341602	0.07159646	3.4502990723471306e-27	1.1082806421775458e-22	Astro
chr10_89877385_C_T	FAS	chr10:89877010-89877510	Astro	CC	29420	-23559	0.12849161	44	46	0.73122793	0.14647625	1.5060664190391034e-6	0.002358934382120276	Astro
chr10_89877862_C_T	FAS	chr10:89877762-89878262	Astro	CC	29897	-23082	0.4916201	131	176	-0.93612677	0.072044335	4.8844556393029945e-27	1.527309952914503e-22	Astro
chr10_89877872_A_G	FAS	chr10:89877762-89878262	Astro	CC	29907	-23072	0.4916201	131	176	-0.93612677	0.072044335	4.8844556393029945e-27	1.527309952914503e-22	Astro
chr10_89879025_G_A	FAS	chr10:89878998-89879498	Astro	CC	31060	-21919	0.4916201	131	176	-0.93612677	0.072044335	4.8844556393029945e-27	1.527309952914503e-22	Astro
chr10_89879069_G_T	FAS	chr10:89878998-89879498	Astro	CC	31104	-21875	0.4944134	131	177	-0.92503273	0.071740456	9.294958915104367e-27	2.837413946834083e-22	Astro
chr10_89879172_A_T	FAS	chr10:89878998-89879498	Astro	CC	31207	-21772	0.4916201	131	176	-0.93612677	0.072044335	4.8844556393029945e-27	1.527309952914503e-22	Astro
chr10_89881906_A_C	FAS	chr10:89881581-89882081	Astro	CC	33941	-19038	0.39385474	109	141	-0.73924965	0.08153722	3.487530969657078e-16	3.871726037815832e-12	Astro
chr10_89886496_G_T	FAS	chr10:89886092-89886592	Astro	CC	38531	-14448	0.5558659	125	159	-0.7678263	0.08674355	1.292169114788785e-15	1.3341115543534572e-11	Astro
chr10_105219484_A_G	ITPRIP	chr10:105219028-105219528	Astro	CC	21630	-7115	0.71229047	82	103	-0.3481702	0.082026795	0.000036449686586135516	0.030089526396150725	Astro
chr10_117057713_T_C	GFRA1	chr10:117057403-117057903	Astro	CC	106697	-110967	0.73463684	83	95	0.531293	0.08954618	1.6971915960960107e-8	0.00004914411395584146	Astro
chr10_117057824_A_G	GFRA1	chr10:117057403-117057903	Astro	CC	106808	-110856	0.5223464	136	171	0.5197194	0.08276724	2.8987329538563657e-9	0.000010150719644322064	Astro
chr10_117058473_T_C	GFRA1	chr10:117058344-117058844	Astro	CC	107457	-110207	0.5614525	127	157	0.57108736	0.08074237	4.1000406873478024e-11	2.1537992779143269e-7	Astro
chr10_117058611_A_G	GFRA1	chr10:117058344-117058844	Astro	CC	107595	-110069	0.5614525	127	157	0.57108736	0.08074237	4.1000406873478024e-11	2.1537992779143269e-7	Astro
chr10_117058661_C_T	GFRA1	chr10:117058344-117058844	Astro	CC	107645	-110019	0.5614525	127	157	0.57108736	0.08074237	4.1000406873478024e-11	2.1537992779143269e-7	Astro
chr20_20823492_A_G	RALGAPA2	chr20:20823262-20823762	Astro	CC	375430	52142	0.44413406	120	159	-0.13947977	0.028759899	2.839039942895435e-6	0.003983559761425959	Astro
chr20_64337883_A_G	TAF4	chr20:64337432-64337932	Astro	CC	574697	481198	0.5642458	124	156	0.13999166	0.033550907	0.0000486085955542048	0.037284627665092517	Astro
chr20_64337930_T_C	TAF4	chr20:64337432-64337932	Astro	CC	574744	481245	0.5670391	123	155	0.13801529	0.033449713	0.000058409925132593406	0.042724403289456925	Astro
chr20_65158190_A_G	CHRNA4	chr20:65157820-65158320	Astro	CC	8817	-9784	0.7905028	68	75	-0.44998997	0.099216014	0.00001101059829085971	0.011923566415924318	Astro
chr2_3628000_A_C	COLEC11	chr2:3627714-3628214	Astro	CC	10143	-39536	0.48324022	132	173	0.3235644	0.07542445	0.000030359548043850158	0.02619349184228901	Astro
chr2_3628020_T_C	COLEC11	chr2:3627714-3628214	Astro	CC	10163	-39516	0.3519553	109	126	0.35442203	0.08252624	0.000029781668926629035	0.02582084845464873	Astro
chr2_3628596_T_C	COLEC11	chr2:3628434-3628934	Astro	CC	10739	-38940	0.39385474	121	141	0.40926996	0.08273376	1.8452222955477423e-6	0.0027909982626795585	Astro
chr2_3628893_G_A	COLEC11	chr2:3628434-3628934	Astro	CC	11036	-38643	0.39106146	121	140	0.41790602	0.0838339	1.5555931950632945e-6	0.0024239221254459173	Astro
chr2_3629507_C_T	COLEC11	chr2:3629180-3629680	Astro	CC	11650	-38029	0.37709495	117	135	0.45488775	0.08204645	1.1497230175069133e-7	0.0002634884957413642	Astro
chr2_3630101_C_G	COLEC11	chr2:3629704-3630204	Astro	CC	12244	-37435	0.30726257	95	110	0.36574817	0.08162989	0.000013860438848839344	0.01430707127950807	Astro
chr2_24887549_A_G	ADCY3	chr2:24887425-24887925	Astro	CC	33630	-67430	0.43575418	122	156	-0.18628426	0.04032366	7.703500001451752e-6	0.008968388216824842	Astro
chr2_24948739_T_A	ADCY3	chr2:24948506-24949006	Astro	CC	94820	-6240	0.46648043	128	167	-0.2139416	0.03940191	1.988734664318132e-7	0.00042343393782244	Astro
chr2_24948789_T_C	ADCY3	chr2:24948506-24949006	Astro	CC	94870	-6190	0.46648043	128	167	-0.2139416	0.03940191	1.988734664318132e-7	0.00042343393782244	Astro
chr2_69029725_G_C	PPP3R1	chr2:69029469-69029969	Astro	CC	840312	766629	0.022346368	8	8	-0.48258543	0.10404889	7.123096348120073e-6	0.008421160879881802	Astro
chr2_79293607_C_T	CTNNA2	chr2:79293258-79293758	Astro	CC	107903	-1355410	0.1340782	46	48	-0.26391274	0.05522741	3.879449708938565e-6	0.005148258090746037	Astro
chr2_88180812_T_A	THNSL2	chr2:88180696-88181196	Astro	CC	-762	-17841	0.24581005	77	88	-0.86931735	0.08909703	4.855747363618858e-18	6.551253846957999e-14	Astro
chr2_88181478_C_G	THNSL2	chr2:88181329-88181829	Astro	CC	-96	-17175	0.24581005	77	88	-0.86931735	0.08909703	4.855747363618858e-18	6.551253846957999e-14	Astro
chr2_88181571_C_G	THNSL2	chr2:88181329-88181829	Astro	CC	-3	-17082	0.24581005	77	88	-0.86931735	0.08909703	4.855747363618858e-18	6.551253846957999e-14	Astro
chr2_88182322_G_A	THNSL2	chr2:88181899-88182399	Astro	CC	748	-16331	0.097765364	33	35	-0.79847896	0.14777973	2.2558055322631612e-7	0.0004720662135985681	Astro
chr2_101742741_T_C	RNF149	chr2:101742428-101742928	Astro	CC	12818	-24657	0.9050279	33	34	-0.29296795	0.05268196	1.0603065261196525e-7	0.0002455550205043744	Astro
chr2_113625820_C_G	PAX8	chr2:113625632-113626132	Astro	CC	-16754	-79653	0.4804469	130	172	0.4640893	0.07978264	3.031815106892391e-8	0.00008214485478912316	Astro
chr2_113662331_A_C	PAX8	chr2:113661835-113662335	Astro	CC	19757	-43142	0.36312848	107	130	-0.5960682	0.078235574	1.8940358815539357e-12	1.2522561145988954e-8	Astro
chr2_131933700_A_C	CCDC74A	chr2:131933365-131933865	Astro	CC	-23667	-34741	0.29608938	86	106	-0.28513375	0.067526035	0.0000398147421025729	0.03214719735271306	Astro
chr2_142577988_G_C	LRP1B	chr2:142577668-142578168	Astro	CC	1900804	1602	0.29608938	89	106	-0.13577005	0.027057627	1.3414904142078273e-6	0.002141592890582866	Astro
chr2_151798287_T_C	TNFAIP6	chr2:151798068-151798568	Astro	CC	-11060	-34799	0.31005585	96	111	0.5393483	0.09441752	5.078130930302416e-8	0.00012921145778667462	Astro
chr2_187023171_C_T	ITGAV	chr2:187022877-187023377	Astro	CC	-55962	-146853	0.6815642	92	114	-0.15914768	0.03060892	5.853656879518343e-7	0.0010653305200383637	Astro
chr2_187023173_A_G	ITGAV	chr2:187022877-187023377	Astro	CC	-55960	-146851	0.68715084	92	112	-0.16956924	0.030611796	1.1773254604092035e-7	0.0002689833627136242	Astro
chr2_242274050_G_A	GAL3ST2	chr2:242273789-242274289	Astro	CC	-5303	-32766	0.46089384	126	165	0.3589711	0.06161612	2.8992643032015125e-8	0.0000789293579574272	Astro
chr2_242274069_A_G	GAL3ST2	chr2:242273789-242274289	Astro	CC	-5284	-32747	0.46089384	126	165	0.3589711	0.06161612	2.8992643032015125e-8	0.0000789293579574272	Astro
chr12_2900589_T_C	TULP3	chr12:2900414-2900914	Astro	CC	3755	-46640	0.6284916	111	133	0.19303738	0.029417982	6.56605025543149e-10	2.679888007690598e-6	Astro
chr12_2900633_G_A	TULP3	chr12:2900414-2900914	Astro	CC	3799	-46596	0.6284916	111	133	0.19303738	0.029417982	6.56605025543149e-10	2.679888007690598e-6	Astro
chr12_2900731_A_G	TULP3	chr12:2900414-2900914	Astro	CC	3897	-46498	0.622905	112	135	0.18967739	0.029303372	1.0522123216994693e-9	4.092152660804174e-6	Astro
chr12_2900905_G_A	TULP3	chr12:2900414-2900914	Astro	CC	4071	-46324	0.6284916	111	133	0.19303738	0.029417982	6.56605025543149e-10	2.679888007690598e-6	Astro
chr12_2901096_G_A	TULP3	chr12:2900948-2901448	Astro	CC	4262	-46133	0.6256983	111	134	0.18667053	0.029240057	1.6785825309565681e-9	6.230541406732274e-6	Astro
chr12_2901164_T_C	TULP3	chr12:2900948-2901448	Astro	CC	4330	-46065	0.6284916	111	133	0.19303738	0.029417982	6.56605025543149e-10	2.679888007690598e-6	Astro
chr12_2901301_A_G	TULP3	chr12:2900948-2901448	Astro	CC	4467	-45928	0.6284916	111	133	0.19303738	0.029417982	6.56605025543149e-10	2.679888007690598e-6	Astro
chr12_2906129_G_C	TULP3	chr12:2906000-2906500	Astro	CC	9295	-41100	0.6256983	110	134	0.17851318	0.029020952	5.613585891292258e-9	0.000018350420168209906	Astro
chr12_2906321_A_G	TULP3	chr12:2906000-2906500	Astro	CC	9487	-40908	0.6284916	110	133	0.18505995	0.02912058	1.954754297119932e-9	7.127533315716709e-6	Astro
chr12_2916070_G_A	TULP3	chr12:2916005-2916505	Astro	CC	19236	-31159	0.6284916	111	133	0.19303738	0.029417982	6.56605025543149e-10	2.679888007690598e-6	Astro
chr12_2916212_C_G	TULP3	chr12:2916005-2916505	Astro	CC	19378	-31017	0.6312849	110	132	0.19162786	0.029412746	8.415591296678853e-10	3.3458409520417665e-6	Astro
chr12_2916261_T_C	TULP3	chr12:2916005-2916505	Astro	CC	19427	-30968	0.622905	111	135	0.18954958	0.029035212	7.84955539321773e-10	3.1405784310240306e-6	Astro
chr12_2916289_T_C	TULP3	chr12:2916005-2916505	Astro	CC	19455	-30940	0.6256983	111	134	0.18983507	0.029173093	8.776650628254225e-10	3.4755412257217275e-6	Astro
chr12_2917968_T_A	TULP3	chr12:2917805-2918305	Astro	CC	21134	-29261	0.6284916	111	133	0.19303738	0.029417982	6.56605025543149e-10	2.679888007690598e-6	Astro
chr12_10963810_T_C	TAS2R46	chr12:10963603-10964103	Astro	CC	27250	26322	0.10055865	34	36	0.2637001	0.06467619	0.00007073081051620729	0.049126193156493816	Astro
chr12_22161424_C_T	ST8SIA1	chr12:22161187-22161687	Astro	CC	90005	-51311	0.7765363	68	80	-0.3176753	0.059279677	2.780298142452001e-7	0.0005649851645077975	Astro
chr12_22161682_A_C	ST8SIA1	chr12:22161187-22161687	Astro	CC	90263	-51053	0.7793296	68	79	-0.32009855	0.060256045	3.4612231567183536e-7	0.0006818514541341767	Astro
chr12_30771443_C_T	TSPAN11	chr12:30771153-30771653	Astro	CC	-29926	-119582	0.17318435	56	62	0.51890045	0.10635966	2.4982555481259165e-6	0.0035853055485110604	Astro
chr12_47518723_G_A	PCED1B	chr12:47518565-47519065	Astro	CC	478326	321287	0.0670391	23	24	-0.45646098	0.10298651	0.000016946504881605368	0.016724944515061277	Astro
chr12_47518921_C_A	PCED1B	chr12:47518565-47519065	Astro	CC	478524	321485	0.064245805	22	23	-0.46591368	0.105417944	0.000017850909578022625	0.01741868159109408	Astro
chr12_47519263_G_C	PCED1B	chr12:47519137-47519637	Astro	CC	478866	321827	0.064245805	22	23	-0.46591368	0.105417944	0.000017850909578022625	0.01741868159109408	Astro
chr12_47519407_T_C	PCED1B	chr12:47519137-47519637	Astro	CC	479010	321971	0.0670391	23	24	-0.45646104	0.10298651	0.00001694647305786381	0.016724944515061277	Astro
chr12_63647133_G_A	DPY19L2	chr12:63646803-63647303	Astro	CC	109862	-120	0.25139663	79	90	-0.5198743	0.07374949	4.6754894051912e-11	2.4288799555982504e-7	Astro
chr12_63647134_C_A	DPY19L2	chr12:63646803-63647303	Astro	CC	109863	-119	0.25139663	79	90	-0.5198743	0.07374949	4.6754894051912e-11	2.4288799555982504e-7	Astro
chr12_63647164_T_C	DPY19L2	chr12:63646803-63647303	Astro	CC	109893	-89	0.25139663	79	90	-0.5198743	0.07374949	4.6754894051912e-11	2.4288799555982504e-7	Astro
chr12_77025435_T_C	E2F7	chr12:77025174-77025674	Astro	CC	26352	-17986	0.33240223	102	119	-0.42421207	0.06948965	7.121732991800116e-9	0.00002268208312631851	Astro
chr12_77026402_C_T	E2F7	chr12:77026131-77026631	Astro	CC	27319	-17019	0.33240223	102	119	-0.4242121	0.06948965	7.1217140986648146e-9	0.000022682044228611253	Astro
chr12_121913239_C_T	CFAP251	chr12:121913030-121913530	Astro	CC	-1652	-86484	0.2681564	82	96	0.28776872	0.06376492	0.000012102657141606188	0.012853965899688648	Astro
chr12_130753821_T_C	RIMBP2	chr12:130753803-130754303	Astro	CC	320414	-925	0.95251393	17	17	-1.1143668	0.1944278	4.6224418312528534e-8	0.0001189370069129928	Astro
chr12_130754058_T_C	RIMBP2	chr12:130753803-130754303	Astro	CC	320651	-688	0.94134074	21	21	-1.2412708	0.16814384	7.279727423835838e-12	4.379547454689573e-8	Astro
chr12_132380835_C_G	GALNT9	chr12:132380478-132380978	Astro	CC	133193	96	0.37709495	104	135	0.36127856	0.07512437	3.3959625338986394e-6	0.004616004383829645	Astro
chr12_132387511_A_C	GALNT9	chr12:132387083-132387583	Astro	CC	139869	6772	0.44972065	121	161	0.45179564	0.07243379	3.601865802711099e-9	0.000012345925535758056	Astro
chr12_132387668_G_A	GALNT9	chr12:132387654-132388154	Astro	CC	140026	6929	0.3407821	102	122	0.46953046	0.081356086	3.799740790071773e-8	0.00010010495044496121	Astro
chr12_132387726_G_A	GALNT9	chr12:132387654-132388154	Astro	CC	140084	6987	0.34357542	103	123	0.482034	0.08131038	1.7390305739419648e-8	0.000050214425938761784	Astro
chr12_132404693_C_T	GALNT9	chr12:132404502-132405002	Astro	CC	157051	23954	0.32122904	96	115	0.38515612	0.08406282	9.053421552743696e-6	0.010206338207989404	Astro
chr16_1525221_G_A	PRR35	chr16:1524818-1525318	Astro	CC	961988	956275	0.10055865	34	36	0.00431903	0.0009941551	0.000024322679255349398	0.0221141413465707	Astro
chr16_1349783_G_A	BAIAP3	chr16:1349541-1350041	Astro	CC	-39	-15833	0.60335195	111	142	0.45993242	0.09454564	2.6587491828302142e-6	0.003774937588351363	Astro
chr16_1349891_T_C	BAIAP3	chr16:1349541-1350041	Astro	CC	69	-15725	0.60614526	111	141	0.49339452	0.094538555	5.346509832646842e-7	0.0009862229509057807	Astro
chr16_1351825_A_C	BAIAP3	chr16:1351508-1352008	Astro	CC	2003	-13791	0.4944134	133	177	0.585675	0.08989608	8.420380563037737e-10	3.347580426502471e-6	Astro
chr16_1351931_C_T	BAIAP3	chr16:1351508-1352008	Astro	CC	2109	-13685	0.064245805	20	23	-0.81575024	0.17898755	0.000010029471343484171	0.011075500885734467	Astro
chr16_4572500_C_A	CDIP1	chr16:4572462-4572962	Astro	CC	32355	4266	0.25977653	78	93	0.30566835	0.04226583	1.6925836691981057e-11	9.545501540814411e-8	Astro
chr16_4826650_A_G	ROGDI	chr16:4826447-4826947	Astro	CC	199	-5537	0.44972065	122	161	0.486124	0.06379579	1.882007928376583e-12	1.2447919735405333e-8	Astro
chr16_4826798_T_C	ROGDI	chr16:4826447-4826947	Astro	CC	347	-5389	0.4804469	128	172	0.42698482	0.066323146	1.264982850071238e-9	4.834028465512989e-6	Astro
chr16_4827005_C_T	ROGDI	chr16:4827000-4827500	Astro	CC	554	-5182	0.44972065	122	161	0.486124	0.06379579	1.882007928376583e-12	1.2447919735405333e-8	Astro
chr16_10699078_A_G	EMP2	chr16:10699062-10699562	Astro	CC	134724	82566	0.37709495	106	135	-0.29476854	0.06990915	0.000040802369829688405	0.03273628716786023	Astro
chr16_10699083_A_G	EMP2	chr16:10699062-10699562	Astro	CC	134729	82571	0.37709495	106	135	-0.29476857	0.06990915	0.00004080229699709952	0.03273628716786023	Astro
chr16_10699248_T_G	EMP2	chr16:10699062-10699562	Astro	CC	134894	82736	0.37709495	106	135	-0.29476857	0.06990915	0.00004080229699709952	0.03273628716786023	Astro
chr16_10699260_A_G	EMP2	chr16:10699062-10699562	Astro	CC	134906	82748	0.37709495	106	135	-0.29476854	0.06990915	0.000040802369829688405	0.03273628716786023	Astro
chr16_10699362_T_A	EMP2	chr16:10699062-10699562	Astro	CC	135008	82850	0.24860334	76	89	-0.47168416	0.07506721	2.8361843675115233e-9	9.953285493483969e-6	Astro
chr16_10701637_G_A	EMP2	chr16:10701612-10702112	Astro	CC	137283	85125	0.24860334	76	89	-0.47168416	0.07506721	2.8361843675115233e-9	9.953285493483969e-6	Astro
chr16_10701776_T_C	EMP2	chr16:10701612-10702112	Astro	CC	137422	85264	0.24860334	76	89	-0.47168416	0.07506721	2.8361843675115233e-9	9.953285493483969e-6	Astro
chr16_10702452_A_G	EMP2	chr16:10702149-10702649	Astro	CC	138098	85940	0.24860334	76	89	-0.47168416	0.07506721	2.8361843675115233e-9	9.953285493483969e-6	Astro
chr16_10702505_A_G	EMP2	chr16:10702149-10702649	Astro	CC	138151	85993	0.24581005	76	88	-0.48068762	0.07575692	2.0576527037216873e-9	7.466135395518965e-6	Astro
chr16_12074997_C_T	NPIPB2	chr16:12074784-12075284	Astro	CC	111685	62241	0.5698324	122	154	0.30764452	0.067106135	8.951005966995942e-6	0.010113414358893045	Astro
chr16_12075474_G_A	NPIPB2	chr16:12075321-12075821	Astro	CC	112162	62718	0.5698324	122	154	0.30764452	0.067106135	8.951005966995942e-6	0.010113414358893045	Astro
chr16_12075647_G_T	NPIPB2	chr16:12075321-12075821	Astro	CC	112335	62891	0.31284916	97	112	0.5042075	0.06727149	3.83903124840551e-12	2.423733270708345e-8	Astro
chr16_12075656_C_T	NPIPB2	chr16:12075321-12075821	Astro	CC	112344	62900	0.5698324	122	154	0.30764452	0.067106135	8.951005966995942e-6	0.010113414358893045	Astro
chr16_12075735_G_A	NPIPB2	chr16:12075321-12075821	Astro	CC	112423	62979	0.5698324	122	154	0.30764452	0.067106135	8.951005966995942e-6	0.010113414358893045	Astro
chr16_12074997_C_T	SNX29	chr16:12074784-12075284	Astro	CC	62149	-536334	0.5698324	122	154	-0.12970239	0.025212556	7.541822857324678e-7	0.001319915758463923	Astro
chr16_12075474_G_A	SNX29	chr16:12075321-12075821	Astro	CC	62626	-535857	0.5698324	122	154	-0.12970239	0.025212556	7.541822857324678e-7	0.001319915758463923	Astro
chr16_12075656_C_T	SNX29	chr16:12075321-12075821	Astro	CC	62808	-535675	0.5698324	122	154	-0.12970239	0.025212556	7.541822857324678e-7	0.001319915758463923	Astro
chr16_12075735_G_A	SNX29	chr16:12075321-12075821	Astro	CC	62887	-535596	0.5698324	122	154	-0.12970239	0.025212556	7.541822857324678e-7	0.001319915758463923	Astro
chr16_19641789_A_C	KNOP1	chr16:19641609-19642109	Astro	CC	9049	-7241	0.13128491	43	47	0.8922496	0.08484834	4.0616551852025416e-20	6.529086507186141e-16	Astro
chr16_19641846_T_C	KNOP1	chr16:19641609-19642109	Astro	CC	9106	-7184	0.13128491	43	47	0.89224964	0.08484833	4.0616125519971395e-20	6.529086507186141e-16	Astro
chr16_25068865_T_C	SLC5A11	chr16:25068714-25069214	Astro	CC	-54062	-122390	0.19553073	63	70	0.540505	0.08501623	1.9272237433966377e-9	7.0491246567394924e-6	Astro
chr16_83841645_C_G	VAT1L	chr16:83841534-83842034	Astro	CC	-3038	-194436	0.053072624	18	19	0.95812833	0.18936752	1.1102116181422138e-6	0.0018275820060715349	Astro
chr16_83841852_A_G	VAT1L	chr16:83841534-83842034	Astro	CC	-2831	-194229	0.053072624	18	19	0.9581285	0.18936752	1.110206828887538e-6	0.0018275772538409736	Astro
chr8_13239820_G_A	TRMT9B	chr8:13239674-13240174	Astro	CC	27867	-56269	0.10055865	32	36	0.4004001	0.09720921	0.00006006501751937862	0.04361472620564563	Astro
chr8_17795323_C_G	SLC7A2	chr8:17795030-17795530	Astro	CC	33999	-42374	0.5726257	113	153	-0.22339724	0.044028386	1.0403255125459206e-6	0.0017299882512988498	Astro
chr8_23359328_G_C	TNFRSF10C	chr8:23359047-23359547	Astro	CC	-18532	-33059	0.80726254	63	69	-0.38878715	0.052768268	7.894991977990411e-12	4.723251354571534e-8	Astro
chr8_23359342_A_G	TNFRSF10C	chr8:23359047-23359547	Astro	CC	-18518	-33045	0.80726254	63	69	-0.38878715	0.052768268	7.894991977990411e-12	4.723251354571534e-8	Astro
chr8_23359404_G_C	TNFRSF10C	chr8:23359047-23359547	Astro	CC	-18456	-32983	0.80726254	63	69	-0.38878715	0.05276827	7.89501810101083e-12	4.723258660938496e-8	Astro
chr8_71159374_C_T	XKR9	chr8:71159163-71159663	Astro	CC	60127	-335446	0.47206703	119	169	-0.19306388	0.040508736	4.099971924633108e-6	0.005386605850000068	Astro
chr8_71159416_G_C	XKR9	chr8:71159163-71159663	Astro	CC	60169	-335404	0.5614525	118	157	-0.20421441	0.04290087	4.205542794432316e-6	0.005500412770570045	Astro
chr8_101787084_T_G	SNX31	chr8:101786701-101787201	Astro	CC	88170	-2548	0.47206703	127	169	0.76906544	0.082904816	9.592602482878721e-17	1.144391117448554e-12	Astro
chr8_101788172_G_A	SNX31	chr8:101788093-101788593	Astro	CC	89258	-1460	0.3351955	101	120	0.52755046	0.10523778	1.3713102514961679e-6	0.0021815976042968534	Astro
chr8_101788570_A_C	SNX31	chr8:101788093-101788593	Astro	CC	89656	-1062	0.44413406	123	159	0.7852468	0.08463053	9.472580312370281e-17	1.1308155137640665e-12	Astro
chr8_101792168_A_T	SNX31	chr8:101791988-101792488	Astro	CC	93254	2536	0.46927372	127	168	0.7937145	0.0823971	1.0538573607416347e-17	1.3844855363521656e-13	Astro
chr8_101793043_T_G	SNX31	chr8:101792790-101793290	Astro	CC	94129	3411	0.46648043	126	167	0.80151665	0.08161565	3.260931908151778e-18	4.459710972137954e-14	Astro
chr8_101793230_A_G	SNX31	chr8:101792790-101793290	Astro	CC	94316	3598	0.46368715	125	166	0.78284276	0.08180843	1.5654794948066222e-17	2.024959906075429e-13	Astro
chr8_133525421_C_T	KCNQ3	chr8:133525086-133525586	Astro	CC	281653	-78752	0.6368715	106	130	0.29748613	0.05972597	1.5843538789502763e-6	0.0024613657185989335	Astro
chr8_133525425_A_G	KCNQ3	chr8:133525086-133525586	Astro	CC	281657	-78748	0.6368715	106	130	0.29748613	0.05972597	1.5843538789502763e-6	0.0024613657185989335	Astro
chr8_145092100_A_G	PLEC	chr8:145092090-145092590	Astro	CC	18667	-42933	0.3407821	104	122	-0.17649253	0.04219278	0.00004662470490786313	0.03616520604018988	Astro
chr8_145092453_C_A	PLEC	chr8:145092090-145092590	Astro	CC	19020	-42580	0.34357542	105	123	-0.1785799	0.04233439	0.00004049899488553353	0.032554460377206995	Astro
chr8_145092554_A_T	PLEC	chr8:145092090-145092590	Astro	CC	19121	-42479	0.34357542	105	123	-0.1785799	0.04233439	0.00004049899488553353	0.032554460377206995	Astro
chr8_145098004_C_G	PLEC	chr8:145097704-145098204	Astro	CC	24571	-37029	0.34357542	105	123	-0.1785799	0.04233439	0.00004049899488553353	0.032554460377206995	Astro
chr13_25937093_C_G	GPR12	chr13:25936792-25937292	Astro	CC	-32066	-37650	0.15363128	48	55	0.25894666	0.057247598	0.00001158962892035193	0.012418389629742524	Astro
chr13_25937229_T_C	GPR12	chr13:25936792-25937292	Astro	CC	-31930	-37514	0.15083799	47	54	0.2623975	0.057155035	8.70626073455687e-6	0.009891444315681265	Astro
chr13_25937241_G_A	GPR12	chr13:25936792-25937292	Astro	CC	-31918	-37502	0.15363128	48	55	0.25894666	0.057247598	0.00001158962892035193	0.012418389629742524	Astro
chr13_37938372_A_G	FREM2	chr13:37937987-37938487	Astro	CC	34582	-165490	0.12290502	40	44	0.7513507	0.14636849	7.934698295155686e-7	0.0013773352841767333	Astro
chr13_37980651_G_A	FREM2	chr13:37980405-37980905	Astro	CC	76861	-123211	0.58659214	115	148	0.9942021	0.06897139	5.183898312315862e-31	2.3940124871102214e-26	Astro
chr13_37984227_A_C	FREM2	chr13:37984142-37984642	Astro	CC	80437	-119635	0.59217876	114	146	1.0031621	0.06954962	4.893683556547062e-31	2.262109263221487e-26	Astro
chr13_48598098_C_T	CAB39L	chr13:48597914-48598414	Astro	CC	68244	-64598	0.43854746	121	157	-0.17569718	0.033262007	3.984253354439778e-7	0.0007694815583528528	Astro
chr13_48598149_C_T	CAB39L	chr13:48597914-48598414	Astro	CC	68295	-64547	0.44413406	123	159	-0.17253828	0.0334032	6.849248589549104e-7	0.0012164310487276183	Astro
chr13_48598266_T_G	CAB39L	chr13:48597914-48598414	Astro	CC	68412	-64430	0.44692737	124	160	-0.17703198	0.033395074	3.64700644303185e-7	0.0007133018917362387	Astro
chr13_48598345_T_C	CAB39L	chr13:48597914-48598414	Astro	CC	68491	-64351	0.43575418	120	156	-0.16799246	0.03343994	1.3062502245620887e-6	0.0020948466336100833	Astro
chr13_52064721_G_A	OLFM4	chr13:52064463-52064963	Astro	CC	-179687	-202960	0.047486033	17	17	0.37929282	0.09230354	0.00006241363152467157	0.04484755693276214	Astro
chr13_98295993_G_A	DOCK9	chr13:98295552-98296052	Astro	CC	292660	-2319	0.12569831	44	45	-0.20311704	0.04646891	0.000021812091108911774	0.020334470078555513	Astro
chr7_5468304_A_G	LOC124902738	chr7:5468044-5468544	Astro	CC	768783	765231	0.07821229	26	28	0.21562348	0.051399715	0.000044444703710872855	0.03489721682787069	Astro
chr7_5468480_G_T	LOC124902738	chr7:5468044-5468544	Astro	CC	768959	765407	0.07821229	26	28	0.21562348	0.051399715	0.000044444703710872855	0.03489721682787069	Astro
chr7_15021769_C_T	DGKB	chr7:15021615-15022115	Astro	CC	744689	-85818	0.65921783	95	122	-0.49479854	0.07522895	6.050934696567136e-10	2.488934775101416e-6	Astro
chr7_21855182_G_C	DNAH11	chr7:21854939-21855439	Astro	CC	175997	-182957	0.14804469	50	53	0.5459643	0.13303003	0.00006368096841799209	0.045519087226983244	Astro
chr7_45740140_C_T	ADCY1	chr7:45739846-45740346	Astro	CC	5290	-144710	0.6312849	108	132	-0.6048539	0.075208314	1.625906413802946e-13	1.2528860150111807e-9	Astro
chr7_45740228_C_T	ADCY1	chr7:45739846-45740346	Astro	CC	5378	-144622	0.60055864	116	143	-0.629143	0.07291732	4.99507205483318e-15	4.812261435541873e-11	Astro
chr7_45745560_A_G	ADCY1	chr7:45745480-45745980	Astro	CC	10710	-139290	0.6117318	113	139	-0.6227993	0.073410206	1.1883731887352825e-14	1.0868939042057897e-10	Astro
chr7_45745663_C_T	ADCY1	chr7:45745480-45745980	Astro	CC	10813	-139187	0.60614526	113	141	-0.6060425	0.07237667	2.2972119057164805e-14	2.012301864121332e-10	Astro
chr7_99203407_T_C	ASNS	chr7:99203254-99203754	Astro	CC	121675	44900	0.24022345	77	86	-0.22172889	0.04793236	7.504113419268279e-6	0.008781842561064396	Astro
chr7_99203439_T_C	ASNS	chr7:99203254-99203754	Astro	CC	121707	44932	0.24022345	77	86	-0.22172889	0.04793236	7.504113419268279e-6	0.008781842561064396	Astro
chr7_99203507_A_T	ASNS	chr7:99203254-99203754	Astro	CC	121775	45000	0.24022345	77	86	-0.22172889	0.04793236	7.504113419268279e-6	0.008781842561064396	Astro
chr7_152583560_G_A	WDR86	chr7:152583464-152583964	Astro	CC	41759	8	0.67597765	92	116	-0.34346133	0.06875581	1.4841876828622858e-6	0.0023296199342032263	Astro
chr7_154737498_G_A	DPP6	chr7:154737434-154737934	Astro	CC	-185187	-1332057	0.0670391	23	24	0.7437852	0.14338654	6.190425792088566e-7	0.001116726021748557	Astro
chr7_154737734_C_T	DPP6	chr7:154737434-154737934	Astro	CC	-184951	-1331821	0.0670391	23	24	0.7437852	0.14338654	6.190425792088566e-7	0.001116726021748557	Astro
chr5_111735513_T_C	CAMK4	chr5:111735235-111735735	Astro	CC	1293	-269673	0.2681564	83	96	-0.433151	0.051585533	1.999323951985399e-14	1.7640304973500462e-10	Astro
chr5_111735529_G_A	CAMK4	chr5:111735235-111735735	Astro	CC	1309	-269657	0.27094972	85	97	-0.44783738	0.051725138	4.172645824007156e-15	4.0556871658206674e-11	Astro
chr5_111735645_A_G	CAMK4	chr5:111735235-111735735	Astro	CC	1425	-269541	0.2681564	84	96	-0.44140512	0.052058365	1.222872291770012e-14	1.1169204632331071e-10	Astro
chr5_111738581_A_T	CAMK4	chr5:111738419-111738919	Astro	CC	4361	-266605	0.2681564	84	96	-0.43710527	0.05241937	2.826423266218334e-14	2.445806110260243e-10	Astro
chr5_113002712_G_A	EPB41L4A	chr5:113002711-113003211	Astro	CC	350456	72335	0.698324	97	108	0.45662013	0.077996045	2.5164898473136568e-8	0.00006965720373391536	Astro
chr5_113002976_T_C	EPB41L4A	chr5:113002711-113003211	Astro	CC	350720	72599	0.698324	97	108	0.45662013	0.077996045	2.5164898473136568e-8	0.00006965720373391536	Astro
chr5_113003028_C_T	EPB41L4A	chr5:113002711-113003211	Astro	CC	350772	72651	0.6955307	98	109	0.51926225	0.07587924	1.445234299852567e-10	6.79404581322723e-7	Astro
chr5_129057274_G_C	FBN2	chr5:129056906-129057406	Astro	CC	280526	211	0.108938545	38	39	0.5535025	0.10624801	5.585446384421678e-7	0.0010234283422662772	Astro
chr5_141236613_A_G	LOC112267855	chr5:141236377-141236877	Astro	CC	136436	116119	0.18994413	65	68	0.43356988	0.08136526	3.2052641079783905e-7	0.0006384283560430953	Astro
chr5_149756544_G_A	ABLIM3	chr5:149756076-149756576	Astro	CC	80143	-38816	0.5446927	127	163	0.7368226	0.06544462	3.533414703940174e-22	6.7196557604525104e-18	Astro
chr5_160694320_A_G	FABP6	chr5:160694152-160694652	Astro	CC	-21620	-72964	0.22905028	76	82	0.5238902	0.09151628	4.783333666382335e-8	0.00012259262600202312	Astro
chr5_160715890_C_T	FABP6	chr5:160715567-160716067	Astro	CC	-50	-51394	0.26256981	81	94	0.5047781	0.07916311	1.7470809445846797e-9	6.4571373845041765e-6	Astro
chr5_161414108_A_C	ATP10B	chr5:161413913-161414413	Astro	CC	322392	-44131	0.2793296	85	100	0.50288874	0.07991466	2.7020203275436253e-9	9.53073778009676e-6	Astro
chr5_171437016_G_A	RANBP17	chr5:171436949-171437449	Astro	CC	34684	-403339	0.72346365	86	99	0.5511854	0.09761846	7.01348793098954e-8	0.00017151578211196437	Astro
chr5_171437152_T_C	RANBP17	chr5:171436949-171437449	Astro	CC	34820	-403203	0.7178771	86	101	0.5258982	0.095676616	1.4453531200156962e-7	0.0003215219133556404	Astro
chr14_19159067_G_T	STXBP6	chr14:19158987-19159487	Astro	CC	151406	-89323	0.29608938	90	106	-0.46607792	0.05906358	3.93335456405538e-13	2.87370463064681e-9	Astro
chr14_67738718_A_G	HEATR4	chr14:67738455-67738955	Astro	CC	52282	-102598	0.37709495	104	135	-0.16013235	0.034781687	8.239899730059767e-6	0.00946467552572842	Astro
chr14_67738872_G_T	HEATR4	chr14:67738455-67738955	Astro	CC	52436	-102444	0.38826814	108	139	-0.1753921	0.034647364	1.097271638112917e-6	0.0018096308365838604	Astro
chr14_85799063_A_G	CCDC88C	chr14:85798788-85799288	Astro	CC	302265	156003	0.670391	95	118	0.36020386	0.069880955	7.197476116870791e-7	0.0012687246150491903	Astro
chr14_86066149_A_G	TC2N	chr14:86065947-86066447	Astro	CC	56948	-30877	0.4944134	123	177	-0.4423217	0.06965601	2.005090768528778e-9	7.293682814200909e-6	Astro
chr14_90261864_G_C	C14orf132	chr14:90261659-90262159	Astro	CC	-8763	-63370	0.03351955	10	12	0.45659432	0.09725741	5.584879382340809e-6	0.00692193456677214	Astro
chr9_4674696_A_G	SLC1A1	chr9:4674469-4674969	Astro	CC	180588	83556	0.32960892	93	118	-0.39326915	0.073625326	3.0180620850314115e-7	0.0006061461852875085	Astro
chr9_4675083_C_A	SLC1A1	chr9:4674990-4675490	Astro	CC	180975	83943	0.33240223	94	119	-0.39044842	0.07386854	3.9196355321759805e-7	0.0007587276471882943	Astro
chr9_4673194_G_A	SPATA6L	chr9:4672746-4673246	Astro	CC	80701	3040	0.17039105	50	61	-0.3509135	0.08046684	0.00002273058242903405	0.020990120714245577	Astro
chr9_4674696_A_G	SPATA6L	chr9:4674469-4674969	Astro	CC	82203	4542	0.32960892	93	118	-0.4380172	0.059977647	1.1371512617794945e-11	6.612722077979874e-8	Astro
chr9_4675083_C_A	SPATA6L	chr9:4674990-4675490	Astro	CC	82590	4929	0.33240223	94	119	-0.4379708	0.060119808	1.258367885885165e-11	7.262332036712708e-8	Astro
chr9_17030631_G_C	BNC2	chr9:17030528-17031028	Astro	CC	609261	148113	0.10335195	36	37	-0.96583486	0.13767253	5.6316815505440457e-11	2.881567711827262e-7	Astro
chr9_17030719_T_C	BNC2	chr9:17030528-17031028	Astro	CC	609349	148201	0.10335195	36	37	-0.96583486	0.13767253	5.6316815505440457e-11	2.881567711827262e-7	Astro
chr9_43676959_C_T	CNTNAP3B	chr9:43676843-43677343	Astro	CC	235988	-3013	0.44413406	116	159	-0.58382326	0.08379026	7.32370804044847e-11	3.6573889733419385e-7	Astro
chr9_43677244_T_C	CNTNAP3B	chr9:43676843-43677343	Astro	CC	236273	-2728	0.44692737	116	160	-0.5868258	0.08358001	5.4583186576944336e-11	2.7996045017076133e-7	Astro
chr9_43677318_G_A	CNTNAP3B	chr9:43676843-43677343	Astro	CC	236347	-2654	0.44134077	115	158	-0.58489	0.083442606	5.819653285369862e-11	2.969977961274861e-7	Astro
chr9_44404237_G_A	LOC112268044	chr9:44403751-44404251	Astro	CC	-42869	-103656	0.15363128	52	55	0.38900813	0.09436462	0.00005925727298803176	0.04317900642633333	Astro
chr9_44404720_A_G	LOC112268044	chr9:44404506-44405006	Astro	CC	-42386	-103173	0.15363128	52	55	0.38900813	0.09436462	0.00005925727298803176	0.04317900642633333	Astro
chr9_44404743_G_C	LOC112268044	chr9:44404506-44405006	Astro	CC	-42363	-103150	0.15363128	52	55	0.38900813	0.09436462	0.00005925727298803176	0.04317900642633333	Astro
chr9_44405264_G_A	LOC112268044	chr9:44405061-44405561	Astro	CC	-41842	-102629	0.15363128	52	55	0.38900813	0.09436462	0.00005925727298803176	0.04317900642633333	Astro
chr9_44405373_A_G	LOC112268044	chr9:44405061-44405561	Astro	CC	-41733	-102520	0.15363128	52	55	0.38900813	0.09436462	0.00005925727298803176	0.04317900642633333	Astro
chr9_44405384_T_G	LOC112268044	chr9:44405061-44405561	Astro	CC	-41722	-102509	0.15363128	52	55	0.38900813	0.09436462	0.00005925727298803176	0.04317900642633333	Astro
chr9_108665711_T_C	CDC14B	chr9:108665631-108666131	Astro	CC	2993	-125907	0.18994413	61	68	-0.16665368	0.028927192	3.9950660023287704e-8	0.00010461979594154772	Astro
chr9_108666066_T_C	CDC14B	chr9:108665631-108666131	Astro	CC	3348	-125552	0.18715084	60	67	-0.16750203	0.028899418	3.362425355690776e-8	0.00008988124985329039	Astro
chr9_146751423_C_T	COL5A1	chr9:146751285-146751785	Astro	CC	-107752	-314527	0.15363128	53	55	0.6699892	0.12333763	1.9659068745665832e-7	0.00041925047727711564	Astro
chr9_146751457_A_T	COL5A1	chr9:146751285-146751785	Astro	CC	-107718	-314493	0.31843576	97	114	0.46252367	0.09401314	2.0819698627152633e-6	0.0030851751693945387	Astro
chr9_146751638_C_A	COL5A1	chr9:146751285-146751785	Astro	CC	-107537	-314312	0.31843576	97	114	0.46252367	0.09401314	2.0819698627152633e-6	0.0030851751693945387	Astro
chr9_149185265_G_A	LCN12	chr9:149184949-149185449	Astro	CC	1706	-5600	0.2905028	86	104	-0.39012253	0.07675743	1.0004049304213816e-6	0.0016740161801742015	Astro
chr9_149203764_G_A	LCN12	chr9:149203496-149203996	Astro	CC	20205	12899	0.30446926	88	109	-0.38770926	0.07413644	5.087938667296369e-7	0.0009457415660527919	Astro
chr9_149203828_C_T	LCN12	chr9:149203496-149203996	Astro	CC	20269	12963	0.30446926	88	109	-0.38770926	0.07413644	5.087938667296369e-7	0.0009457415660527919	Astro
chr9_149203896_C_T	LCN12	chr9:149203496-149203996	Astro	CC	20337	13031	0.30446926	88	109	-0.38770926	0.07413644	5.087938667296369e-7	0.0009457415660527919	Astro
chr4_37638067_T_C	RELL1	chr4:37637896-37638396	Astro	CC	82625	-17508	0.2681564	87	96	-0.23975678	0.05615195	0.00003293302978367551	0.027864764517495897	Astro
chr4_37639042_A_G	RELL1	chr4:37638645-37639145	Astro	CC	83600	-16533	0.29608938	94	106	-0.27249727	0.052636713	6.492411014375372e-7	0.0011629347325877557	Astro
chr4_37639092_A_C	RELL1	chr4:37638645-37639145	Astro	CC	83650	-16483	0.273743	87	98	-0.2688716	0.052709237	9.195327506129399e-7	0.0015593082032826443	Astro
chr4_37771408_C_A	PGM2	chr4:37771094-37771594	Astro	CC	-24339	-60610	0.5642458	120	156	-0.3584091	0.06976269	7.781109350984458e-7	0.0013548241139786526	Astro
chr4_37795016_T_C	PGM2	chr4:37794915-37795415	Astro	CC	-731	-37002	0.5670391	119	155	-0.3109456	0.07155923	0.000024236631695644144	0.022053971293810565	Astro
chr4_60570222_T_A	IGFBP7	chr4:60569984-60570484	Astro	CC	48011	-31550	0.424581	124	152	-0.44684014	0.049215134	3.2222962309888494e-16	3.5907262912632354e-12	Astro
chr4_60573350_G_A	IGFBP7	chr4:60572975-60573475	Astro	CC	51139	-28422	0.29608938	91	106	-0.50876635	0.048676345	6.089352257266635e-20	9.601370069496362e-16	Astro
chr4_60573381_G_A	IGFBP7	chr4:60572975-60573475	Astro	CC	51170	-28391	0.29608938	91	106	-0.49874952	0.04915805	4.2246700628064826e-19	6.219744627331596e-15	Astro
chr4_60573392_C_A	IGFBP7	chr4:60572975-60573475	Astro	CC	51181	-28380	0.29608938	91	106	-0.49938953	0.049341124	4.935776846508831e-19	7.231643298324245e-15	Astro
chr4_60573423_A_G	IGFBP7	chr4:60572975-60573475	Astro	CC	51212	-28349	0.29329607	90	105	-0.50150484	0.049072973	2.6525867656622106e-19	3.967598043597866e-15	Astro
chr4_60573460_C_T	IGFBP7	chr4:60572975-60573475	Astro	CC	51249	-28312	0.4189944	122	150	-0.43516624	0.049255617	1.4312201545577638e-15	1.4707755500383576e-11	Astro
chr4_86052005_C_T	TMEM150C	chr4:86051666-86052166	Astro	CC	239550	160473	0.5949721	116	145	-0.14261948	0.034969177	0.00007040083427929778	0.048962477508517545	Astro
chr4_86052025_C_T	TMEM150C	chr4:86051666-86052166	Astro	CC	239570	160493	0.5949721	116	145	-0.14261948	0.034969177	0.00007040083427929778	0.048962477508517545	Astro
chr4_91190057_C_T	KLHL8	chr4:91189829-91190329	Astro	CC	700891	620492	0.0670391	24	24	-0.5065238	0.105765216	3.7058121296439585e-6	0.004957642329604074	Astro
chr4_91304280_C_T	PKD2	chr4:91303964-91304464	Astro	CC	-29844	-99989	0.5642458	114	156	-0.16455443	0.026445119	3.889510309500756e-9	0.000013224815915445195	Astro
chr4_91314437_A_G	PKD2	chr4:91314290-91314790	Astro	CC	-19687	-89832	0.65083796	101	125	-0.17498839	0.028554088	6.311346912579595e-9	0.00002038164457796223	Astro
chr4_91314546_C_G	PKD2	chr4:91314290-91314790	Astro	CC	-19578	-89723	0.67318434	99	117	-0.17536135	0.03047231	4.1224332501975374e-8	0.00010754487978492376	Astro
chr4_91314684_G_A	PKD2	chr4:91314290-91314790	Astro	CC	-19440	-89585	0.65083796	101	125	-0.17498839	0.028554088	6.311346912579595e-9	0.00002038164457796223	Astro
chr4_91314785_A_G	PKD2	chr4:91314290-91314790	Astro	CC	-19339	-89484	0.65083796	101	125	-0.17498839	0.028554088	6.311346912579595e-9	0.00002038164457796223	Astro
chr4_91315115_C_T	PKD2	chr4:91314848-91315348	Astro	CC	-19009	-89154	0.65083796	101	125	-0.17498839	0.028554088	6.311346912579595e-9	0.00002038164457796223	Astro
chr4_91315257_A_G	PKD2	chr4:91314848-91315348	Astro	CC	-18867	-89012	0.65363127	100	124	-0.17373143	0.028456004	7.100508719720682e-9	0.000022620278040764925	Astro
chr4_93167369_A_G	SNCA	chr4:93167248-93167748	Astro	CC	111990	-2184	0.4916201	138	176	-0.30188334	0.0726616	0.00005217552950047935	0.039309967338535805	Astro
chr4_93167491_C_G	SNCA	chr4:93167248-93167748	Astro	CC	112112	-2062	0.4972067	139	178	-0.31812567	0.072075926	0.00001829336872258442	0.017755216279080183	Astro
chr4_93168486_C_G	SNCA	chr4:93168193-93168693	Astro	CC	113107	-1067	0.4944134	139	177	-0.32714888	0.07237104	0.000011728597612709654	0.012535499229099911	Astro
chr4_93169043_G_A	SNCA	chr4:93168845-93169345	Astro	CC	113664	-510	0.4916201	138	176	-0.32669076	0.07191695	0.000010683622152442099	0.011643916452721191	Astro
chr4_122713845_G_A	USP53	chr4:122713718-122714218	Astro	CC	196172	113225	0.32681563	95	117	-0.14367099	0.034467965	0.00004943880597635679	0.03775685973568202	Astro
chr4_122714106_C_T	USP53	chr4:122713718-122714218	Astro	CC	196433	113486	0.32681563	95	117	-0.14367099	0.034467965	0.00004943880597635679	0.03775685973568202	Astro
chr4_122751828_C_G	USP53	chr4:122751738-122752238	Astro	CC	234155	151208	0.30446926	87	109	-0.15532678	0.033404473	6.771729186442726e-6	0.008086941680038085	Astro
chr4_122751846_T_C	USP53	chr4:122751738-122752238	Astro	CC	234173	151226	0.30446926	87	109	-0.15532678	0.033404473	6.771729186442726e-6	0.008086941680038085	Astro
chr4_122751914_T_G	USP53	chr4:122751738-122752238	Astro	CC	234241	151294	0.30167598	87	108	-0.15675057	0.033770002	7.012821844256386e-6	0.008316704074115869	Astro
chr4_122751961_G_A	USP53	chr4:122751738-122752238	Astro	CC	234288	151341	0.30167598	87	108	-0.15675057	0.033770002	7.012821844256386e-6	0.008316704074115869	Astro
chr4_122752107_A_G	USP53	chr4:122751738-122752238	Astro	CC	234434	151487	0.30446926	88	109	-0.15625164	0.033889797	8.009749672224984e-6	0.009254100862541274	Astro
chr4_144400281_T_C	RNF150	chr4:144400200-144400700	Astro	CC	220639	-132321	0.11452514	39	41	0.29860315	0.06345619	5.326816562572223e-6	0.006662832418515258	Astro
chr4_144400392_T_G	RNF150	chr4:144400200-144400700	Astro	CC	220750	-132210	0.11173184	38	40	0.2954022	0.06377479	7.3114761850263475e-6	0.008601159182272911	Astro
chr22_21879885_T_C	TMEM191C	chr22:21879872-21880372	Astro	CC	1452	-1079	0.16201116	58	58	0.31682804	0.072034605	0.000019500225565171867	0.018656609980259697	Astro
chr22_21879988_A_G	TMEM191C	chr22:21879872-21880372	Astro	CC	1555	-976	0.15921788	57	57	0.33122572	0.0717304	7.772074915767355e-6	0.00903153849351402	Astro
chr22_21880061_G_A	TMEM191C	chr22:21879872-21880372	Astro	CC	1628	-903	0.14804469	53	53	0.32169628	0.073406704	0.000020818502920320633	0.019619402104031906	Astro
chr22_21880290_C_T	TMEM191C	chr22:21879872-21880372	Astro	CC	1857	-674	0.15083799	54	54	0.3204612	0.0741326	0.000026563788951117327	0.023657792931785618	Astro
chr22_24385677_T_C	GSTT2B	chr22:24385418-24385918	Astro	CC	-1854	-5645	0.33798882	96	121	0.30400392	0.0729781	0.00004994323516851992	0.0380442923750649	Astro
chr22_24387068_A_G	GSTT2B	chr22:24386676-24387176	Astro	CC	-463	-4254	0.4217877	118	151	0.3202453	0.07272161	0.00001906766882854846	0.01833211579118536	Astro
chr22_24387476_T_C	GSTT2B	chr22:24387209-24387709	Astro	CC	-55	-3846	0.030726256	11	11	-1.0424165	0.21154243	2.009796279323533e-6	0.0029962985510021438	Astro
chr22_24389268_G_C	GSTT2B	chr22:24388986-24389486	Astro	CC	1737	-2054	0.43296087	118	155	0.29839203	0.07153787	0.00004888113304396413	0.03744106967346593	Astro
chr22_24391776_A_G	GSTT2B	chr22:24391732-24392232	Astro	CC	4245	454	0.45810056	122	164	0.2892166	0.07047064	0.00006367986213215012	0.04551857929962807	Astro
chr22_24391851_G_A	GSTT2B	chr22:24391732-24392232	Astro	CC	4320	529	0.44134077	122	158	0.30806756	0.07314632	0.000041591236791430385	0.033206261821520554	Astro
chr22_24398972_C_G	GSTT2B	chr22:24398546-24399046	Astro	CC	11441	7650	0.46368715	122	166	0.2863673	0.06974954	0.00006328661782274566	0.04531215877100367	Astro
chr22_50783790_T_A	SCO2	chr22:50783521-50784021	Astro	CC	-250344	-253217	0.11731843	37	42	0.42730784	0.10337094	0.0000566689530790306	0.04178321491756532	Astro
chr19_10462004_T_C	ICAM3	chr19:10461728-10462228	Astro	CC	2115	-3747	0.24860334	80	89	-0.3481157	0.07224752	3.2601152374604162e-6	0.00446375388550578	Astro
chr19_10462170_G_A	ICAM3	chr19:10461728-10462228	Astro	CC	2281	-3581	0.2067039	65	74	0.32127872	0.07521404	0.000032702550218412335	0.02771730739954622	Astro
chr19_11291489_C_A	KANK2	chr19:11291338-11291838	Astro	CC	192	-33377	0.6815642	94	114	-0.2421802	0.05617105	0.00002781696333466925	0.02450644014632847	Astro
chr19_11291608_G_A	KANK2	chr19:11291338-11291838	Astro	CC	311	-33258	0.6815642	95	114	-0.24932158	0.05667752	0.000019446088831258524	0.01861549979238708	Astro
chr19_13890621_C_G	MRI1	chr19:13890490-13890990	Astro	CC	-127	-9861	0.4162011	114	149	-0.22575755	0.05199771	0.000024596433759756272	0.02230666587249923	Astro
chr19_13890645_C_G	MRI1	chr19:13890490-13890990	Astro	CC	-103	-9837	0.4189944	114	150	-0.22056343	0.05178313	0.00003434573223779635	0.028766472819344743	Astro
chr19_13890669_C_G	MRI1	chr19:13890490-13890990	Astro	CC	-79	-9813	0.4162011	114	149	-0.22575755	0.05199771	0.000024596433759756272	0.02230666587249923	Astro
chr19_18802732_G_C	CRLF1	chr19:18802450-18802950	Astro	CC	74428	60858	0.43854746	118	157	-0.37324932	0.0909321	0.00006352240056530703	0.045436432438313114	Astro
chr19_41340671_A_G	RYR1	chr19:41340436-41340936	Astro	CC	104794	-50874	0.058659215	20	21	-0.44819185	0.09924092	0.00001193930016996311	0.01271730113977838	Astro
chr19_52360931_T_A	SLC6A16	chr19:52360889-52361389	Astro	CC	73886	23173	0.24301675	77	87	0.32480586	0.07680099	0.00003877381646427789	0.03151535302316026	Astro
chr19_52360933_A_C	SLC6A16	chr19:52360889-52361389	Astro	CC	73888	23175	0.24022345	76	86	0.32246208	0.077042624	0.00004616353078954965	0.035901418105986856	Astro
chr18_12442071_C_T	TUBB6	chr18:12442055-12442555	Astro	CC	-28617	-50771	0.2905028	91	104	-0.50594133	0.09641978	4.688551062143313e-7	0.0008826484095980425	Astro
chr18_60025038_T_A	CCBE1	chr18:60024614-60025114	Astro	CC	392319	124675	0.32122904	89	115	1.1537237	0.1194187	8.83077915779896e-18	1.1678583209527235e-13	Astro
chr18_77399779_C_T	MBP	chr18:77399628-77400128	Astro	CC	190397	35044	0.8910614	38	39	-0.47510156	0.10863968	0.000021619985389366733	0.020195723515679647	Astro
chr18_77399988_G_A	MBP	chr18:77399628-77400128	Astro	CC	190606	35253	0.773743	74	81	-0.3983222	0.07873493	1.1132159613575728e-6	0.0018317705933756003	Astro
chr18_77400048_A_G	MBP	chr18:77399628-77400128	Astro	CC	190666	35313	0.7681564	74	83	-0.38741505	0.07625344	1.0091553871832675e-6	0.0016864957998259124	Astro
chr18_79675551_G_A	HSBP1L1	chr18:79675230-79675730	Astro	CC	-565617	-571792	0.1340782	46	48	-0.4293032	0.08874104	2.9944440130026914e-6	0.004163861880148774	Astro
chr15_26711198_G_T	APBA2	chr15:26711180-26711680	Astro	CC	48218	-184637	0.12849161	42	46	-0.22345676	0.053875063	0.000053632266611216344	0.040124416979882005	Astro
chr15_26711348_A_G	APBA2	chr15:26711180-26711680	Astro	CC	48368	-184487	0.12849161	42	46	-0.22345676	0.053875063	0.000053632266611216344	0.040124416979882005	Astro
chr15_26711413_G_A	APBA2	chr15:26711180-26711680	Astro	CC	48433	-184422	0.10335195	35	37	-0.24811313	0.059884474	0.000054591759121196594	0.04065745377758444	Astro
chr15_32242952_G_C	GOLGA8A	chr15:32242544-32243044	Astro	CC	58147	-547	0.120111726	38	43	0.26605722	0.06068989	0.000020690688002341188	0.019525574188500455	Astro
chr15_32242958_G_C	GOLGA8A	chr15:32242544-32243044	Astro	CC	58153	-541	0.120111726	38	43	0.26605725	0.06068989	0.000020690649580915536	0.019525574188500455	Astro
chr15_32243441_C_T	GOLGA8A	chr15:32243263-32243763	Astro	CC	58636	-58	0.120111726	38	43	0.26605725	0.06068989	0.000020690649580915536	0.019525574188500455	Astro
chr15_32243509_C_G	GOLGA8A	chr15:32243263-32243763	Astro	CC	58704	10	0.120111726	38	43	0.26605725	0.06068989	0.000020690649580915536	0.019525574188500455	Astro
chr15_32243514_G_A	GOLGA8A	chr15:32243263-32243763	Astro	CC	58709	15	0.120111726	38	43	0.26605725	0.06068989	0.000020690649580915536	0.019525574188500455	Astro
chr15_32243567_G_T	GOLGA8A	chr15:32243263-32243763	Astro	CC	58762	68	0.11731843	37	42	0.26729816	0.060772657	0.000019495902475212886	0.01865357766217871	Astro
chr15_32243568_A_G	GOLGA8A	chr15:32243263-32243763	Astro	CC	58763	69	0.120111726	38	43	0.26605725	0.06068989	0.000020690649580915536	0.019525574188500455	Astro
chr15_32243661_A_G	GOLGA8A	chr15:32243263-32243763	Astro	CC	58856	162	0.120111726	38	43	0.26605725	0.06068989	0.000020690649580915536	0.019525574188500455	Astro
chr15_32243755_A_G	GOLGA8A	chr15:32243263-32243763	Astro	CC	58950	256	0.120111726	38	43	0.26605722	0.06068989	0.000020690688002341188	0.019525574188500455	Astro
chr15_43211359_G_A	SLC28A2	chr15:43211344-43211844	Astro	CC	151200	125706	0.22905028	72	82	-0.44601178	0.105561	0.00003940527939549252	0.03189424324221604	Astro
chr15_43211672_G_A	SLC28A2	chr15:43211344-43211844	Astro	CC	151513	126019	0.22625698	71	81	-0.4445703	0.106561385	0.00004871490938632178	0.03734467083375665	Astro
chr15_43211359_G_A	LOC107984732	chr15:43211344-43211844	Astro	CC	82806	81571	0.22905028	72	82	-0.23528537	0.04298615	1.614250396157622e-7	0.0003536071993111195	Astro
chr15_43211672_G_A	LOC107984732	chr15:43211344-43211844	Astro	CC	83119	81884	0.22625698	71	81	-0.23120889	0.04353708	3.488675769634894e-7	0.0006865374104358667	Astro
chr15_96769902_G_C	PGPEP1L	chr15:96769668-96770168	Astro	CC	37275	-2239	0.27094972	82	97	-0.33016652	0.08067361	0.00006660233422459102	0.0470233184921927	Astro
chr15_96769971_T_G	PGPEP1L	chr15:96769668-96770168	Astro	CC	37344	-2170	0.2821229	86	101	-0.36880505	0.08120315	0.000010722124959576234	0.011677764985812859	Astro
chr6_13279628_G_C	GFOD1	chr6:13279161-13279661	Astro	CC	48555	-81472	0.24860334	80	89	0.17817491	0.04255159	0.000045840370036620684	0.03571297743372957	Astro
chr6_25887524_T_A	H1-2	chr6:25887174-25887674	Astro	CC	-36382	-37111	0.25139663	79	90	-0.4449202	0.08607541	6.735591593304176e-7	0.001199602616814069	Astro
chr6_30898725_G_T	PSORS1C1	chr6:30898445-30898945	Astro	CC	-83804	-109061	0.31843576	96	114	0.3461867	0.082199514	0.00004161111499931818	0.03321899351715275	Astro
chr6_30982355_T_C	PSORS1C1	chr6:30982208-30982708	Astro	CC	-174	-25431	0.7011173	90	107	-0.48906758	0.07927754	5.1215118236752866e-9	0.000016899286218942775	Astro
chr6_30982685_A_G	PSORS1C1	chr6:30982208-30982708	Astro	CC	156	-25101	0.57821226	112	151	-0.5038681	0.06583939	1.5576233939879614e-12	1.0422061594487558e-8	Astro
chr6_30982911_G_A	PSORS1C1	chr6:30982755-30983255	Astro	CC	382	-24875	0.57821226	112	151	-0.5038681	0.06583939	1.5576233939879614e-12	1.0422061594487558e-8	Astro
chr6_30983107_G_A	PSORS1C1	chr6:30982755-30983255	Astro	CC	578	-24679	0.57821226	112	151	-0.5038681	0.06583939	1.5576233939879614e-12	1.0422061594487558e-8	Astro
chr6_30983120_A_G	PSORS1C1	chr6:30982755-30983255	Astro	CC	591	-24666	0.57821226	112	151	-0.5038681	0.06583939	1.5576233939879614e-12	1.0422061594487558e-8	Astro
chr6_30983237_A_G	PSORS1C1	chr6:30982755-30983255	Astro	CC	708	-24549	0.57821226	112	151	-0.5038681	0.06583939	1.5576233939879614e-12	1.0422061594487558e-8	Astro
chr6_30984632_A_G	PSORS1C1	chr6:30984628-30985128	Astro	CC	2103	-23154	0.5726257	113	153	-0.49944252	0.06496846	1.2777126733964092e-12	8.673467377289714e-9	Astro
chr6_30984735_A_G	PSORS1C1	chr6:30984628-30985128	Astro	CC	2206	-23051	0.2122905	68	76	0.4992749	0.09183841	1.926176808217315e-7	0.0004119330691990406	Astro
chr6_30984740_T_C	PSORS1C1	chr6:30984628-30985128	Astro	CC	2211	-23046	0.57541895	112	152	-0.49565345	0.065375514	2.3440825446342996e-12	1.5287371974545988e-8	Astro
chr6_31048525_C_T	PSORS1C1	chr6:31048263-31048763	Astro	CC	65996	40739	0.32681563	97	117	0.40089056	0.079097636	1.067320033792002e-6	0.0017677134898028588	Astro
chr6_31054189_T_C	PSORS1C1	chr6:31054049-31054549	Astro	CC	71660	46403	0.27094972	83	97	0.38753	0.08387701	7.687376439410369e-6	0.008953125889226208	Astro
chr6_30982685_A_G	MICA	chr6:30982208-30982708	Astro	CC	-273913	-288516	0.57821226	112	151	0.24036235	0.056310732	0.00003310431916404865	0.027977011202290628	Astro
chr6_30982911_G_A	MICA	chr6:30982755-30983255	Astro	CC	-273687	-288290	0.57821226	112	151	0.24036235	0.056310732	0.00003310431916404865	0.027977011202290628	Astro
chr6_30983107_G_A	MICA	chr6:30982755-30983255	Astro	CC	-273491	-288094	0.57821226	112	151	0.24036235	0.056310732	0.00003310431916404865	0.027977011202290628	Astro
chr6_30983120_A_G	MICA	chr6:30982755-30983255	Astro	CC	-273478	-288081	0.57821226	112	151	0.24036235	0.056310732	0.00003310431916404865	0.027977011202290628	Astro
chr6_30983237_A_G	MICA	chr6:30982755-30983255	Astro	CC	-273361	-287964	0.57821226	112	151	0.24036235	0.056310732	0.00003310431916404865	0.027977011202290628	Astro
chr6_30984632_A_G	MICA	chr6:30984628-30985128	Astro	CC	-271966	-286569	0.5726257	113	153	0.229935	0.055822853	0.00006005088103910702	0.04360676958887282	Astro
chr6_30984740_T_C	MICA	chr6:30984628-30985128	Astro	CC	-271858	-286461	0.57541895	112	152	0.23022948	0.055977475	0.00006151220745425668	0.04437505227595144	Astro
chr6_32305244_T_C	HLA-DRA	chr6:32305175-32305675	Astro	CC	12432	7268	0.12569831	40	45	0.57261395	0.106168784	2.3622566043291793e-7	0.0004911975929912163	Astro
chr6_32305306_C_A	HLA-DRA	chr6:32305175-32305675	Astro	CC	12494	7330	0.12849161	41	46	0.5929662	0.10505747	7.086136662054557e-8	0.0001730707905693092	Astro
chr6_32305337_G_T	HLA-DRA	chr6:32305175-32305675	Astro	CC	12525	7361	0.13128491	42	47	0.5920345	0.10439392	6.213358763659806e-8	0.00015423189497029848	Astro
chr6_32305497_G_T	HLA-DRA	chr6:32305175-32305675	Astro	CC	12685	7521	0.13128491	42	47	0.5920345	0.10439392	6.213358763659806e-8	0.00015423189497029848	Astro
chr6_32305642_C_T	HLA-DRA	chr6:32305175-32305675	Astro	CC	12830	7666	0.12849161	41	46	0.5917094	0.10528803	7.974908047208139e-8	0.00019171619542150068	Astro
chr6_32305675_G_C	HLA-DRA	chr6:32305175-32305675	Astro	CC	12863	7699	0.12569831	40	45	0.5930984	0.105997875	8.982476517626983e-8	0.00021267664882005242	Astro
chr6_32312790_G_C	HLA-DRA	chr6:32312708-32313208	Astro	CC	19978	14814	0.1340782	43	48	0.5858998	0.103646606	6.79363625200167e-8	0.00016683137430311434	Astro
chr6_32312921_G_T	HLA-DRA	chr6:32312708-32313208	Astro	CC	20109	14945	0.13128491	42	47	0.5920345	0.10439392	6.213358763659806e-8	0.00015423189497029848	Astro
chr6_32313027_G_A	HLA-DRA	chr6:32312708-32313208	Astro	CC	20215	15051	0.13128491	42	47	0.5920345	0.10439392	6.213358763659806e-8	0.00015423189497029848	Astro
chr6_32313057_A_G	HLA-DRA	chr6:32312708-32313208	Astro	CC	20245	15081	0.13128491	42	47	0.5920345	0.10439392	6.213358763659806e-8	0.00015423189497029848	Astro
chr6_32313080_T_C	HLA-DRA	chr6:32312708-32313208	Astro	CC	20268	15104	0.1340782	42	48	0.5771176	0.10177969	6.240608740947765e-8	0.00015481708962706187	Astro
chr6_32313085_G_A	HLA-DRA	chr6:32312708-32313208	Astro	CC	20273	15109	0.13128491	42	47	0.5920345	0.10439392	6.213358763659806e-8	0.00015423189497029848	Astro
chr6_32313132_A_C	HLA-DRA	chr6:32312708-32313208	Astro	CC	20320	15156	0.13128491	42	47	0.5920345	0.10439392	6.213358763659806e-8	0.00015423189497029848	Astro
chr6_32313188_C_G	HLA-DRA	chr6:32312708-32313208	Astro	CC	20376	15212	0.13128491	42	47	0.5920345	0.10439392	6.213358763659806e-8	0.00015423189497029848	Astro
chr6_32326765_G_C	HLA-DRA	chr6:32326387-32326887	Astro	CC	33953	28789	0.09497207	31	34	0.84111047	0.116699405	1.9413972755484816e-11	1.0813489906443349e-7	Astro
chr6_32409388_A_G	HLA-DRA	chr6:32409386-32409886	Astro	CC	116576	111412	0.18994413	56	68	0.5657328	0.084343545	3.0129913136161196e-10	1.323619778778982e-6	Astro
chr6_32409413_A_C	HLA-DRA	chr6:32409386-32409886	Astro	CC	116601	111437	0.097765364	32	35	0.9118939	0.11116216	6.305831705124907e-14	5.197486276062275e-10	Astro
chr6_32409465_G_C	HLA-DRA	chr6:32409386-32409886	Astro	CC	116653	111489	0.10335195	31	37	0.765462	0.10422892	9.027301102755992e-12	5.353185759181998e-8	Astro
chr6_32409489_G_A	HLA-DRA	chr6:32409386-32409886	Astro	CC	116677	111513	0.2011173	61	72	0.52023107	0.08740644	1.545053579206012e-8	0.000045205940763215395	Astro
chr6_32409605_G_A	HLA-DRA	chr6:32409386-32409886	Astro	CC	116793	111629	0.097765364	30	35	0.7742789	0.10914133	3.643672157814875e-11	1.931369932103703e-7	Astro
chr6_32409634_A_C	HLA-DRA	chr6:32409386-32409886	Astro	CC	116822	111658	0.0726257	21	26	0.89582014	0.11571884	9.36719072354342e-13	6.500677859408279e-9	Astro
chr6_32409725_G_T	HLA-DRA	chr6:32409386-32409886	Astro	CC	116913	111749	0.22346368	65	80	0.45581847	0.08389928	1.9587352526531568e-7	0.0004178850901687549	Astro
chr6_32409756_G_A	HLA-DRA	chr6:32409386-32409886	Astro	CC	116944	111780	0.22905028	63	82	0.37135592	0.07974465	6.573401765720039e-6	0.007894804513569928	Astro
chr6_32409757_C_G	HLA-DRA	chr6:32409386-32409886	Astro	CC	116945	111781	0.24301675	65	87	0.3408315	0.07773045	0.000020613673254123855	0.01947006418844157	Astro
chr6_32409775_G_A	HLA-DRA	chr6:32409386-32409886	Astro	CC	116963	111799	0.22905028	64	82	0.38955575	0.08078018	3.2027527281815256e-6	0.004399001287844122	Astro
chr6_32409807_T_G	HLA-DRA	chr6:32409386-32409886	Astro	CC	116995	111831	0.22625698	61	81	0.37237176	0.07960025	6.000914128304005e-6	0.007335523332110325	Astro
chr6_32409872_C_A	HLA-DRA	chr6:32409386-32409886	Astro	CC	117060	111896	0.2067039	56	74	0.41337663	0.08133898	1.0021865683843375e-6	0.001676619586270387	Astro
chr6_32409876_G_A	HLA-DRA	chr6:32409386-32409886	Astro	CC	117064	111900	0.08100558	26	29	0.96929103	0.11677803	3.5495485034611246e-14	3.031067905025347e-10	Astro
chr6_32411028_C_T	HLA-DRA	chr6:32411025-32411525	Astro	CC	118216	113052	0.097765364	32	35	0.88590866	0.11379226	7.266259010698291e-13	5.121899878284787e-9	Astro
chr6_32411126_G_A	HLA-DRA	chr6:32411025-32411525	Astro	CC	118314	113150	0.086592175	28	31	0.9587368	0.115063794	2.936106074430732e-14	2.535233240512192e-10	Astro
chr6_32411324_A_G	HLA-DRA	chr6:32411025-32411525	Astro	CC	118512	113348	0.08379888	27	30	0.95384455	0.11699979	8.508016641568516e-14	6.879508850165314e-10	Astro
chr6_32411522_G_A	HLA-DRA	chr6:32411025-32411525	Astro	CC	118710	113546	0.09217877	30	33	0.95615464	0.11219582	9.443163983097655e-15	8.74050042109001e-11	Astro
chr6_32413911_C_T	HLA-DRA	chr6:32413872-32414372	Astro	CC	121099	115935	0.053072624	17	19	1.3044941	0.13801655	3.2468685716888777e-17	4.0570290565274767e-13	Astro
chr6_32414139_A_T	HLA-DRA	chr6:32413872-32414372	Astro	CC	121327	116163	0.09217877	27	33	0.8554966	0.1042846	6.298257587602385e-14	5.192730810863164e-10	Astro
chr6_32414250_G_A	HLA-DRA	chr6:32413872-32414372	Astro	CC	121438	116274	0.0698324	22	25	1.0183582	0.12636083	1.4737773928005313e-13	1.1468716561660255e-9	Astro
chr6_32439091_T_A	HLA-DRA	chr6:32439064-32439564	Astro	CC	146279	141115	0.22905028	67	82	0.47618034	0.08354429	5.4027788908550215e-8	0.00013646028061622324	Astro
chr6_32439105_C_G	HLA-DRA	chr6:32439064-32439564	Astro	CC	146293	141129	0.23184358	67	83	0.48765138	0.08164162	1.3885416479991646e-8	0.000041136895797312935	Astro
chr6_32439132_A_G	HLA-DRA	chr6:32439064-32439564	Astro	CC	146320	141156	0.22905028	67	82	0.49300656	0.08243718	1.3382390453453777e-8	0.00003979781961612411	Astro
chr6_32439138_C_T	HLA-DRA	chr6:32439064-32439564	Astro	CC	146326	141162	0.097765364	32	35	0.9118939	0.11116216	6.305831705124907e-14	5.197486276062275e-10	Astro
chr6_32439148_G_T	HLA-DRA	chr6:32439064-32439564	Astro	CC	146336	141172	0.097765364	32	35	0.9118939	0.11116216	6.305831705124907e-14	5.197486276062275e-10	Astro
chr6_32439182_C_G	HLA-DRA	chr6:32439064-32439564	Astro	CC	146370	141206	0.086592175	28	31	0.8744157	0.12167956	2.1860766821364252e-11	1.2067664384530065e-7	Astro
chr6_32439237_A_C	HLA-DRA	chr6:32439064-32439564	Astro	CC	146425	141261	0.097765364	32	35	0.9118939	0.11116216	6.305831705124907e-14	5.197486276062275e-10	Astro
chr6_32439257_T_G	HLA-DRA	chr6:32439064-32439564	Astro	CC	146445	141281	0.22905028	67	82	0.49300656	0.08243718	1.3382390453453777e-8	0.00003979781961612411	Astro
chr6_32439275_T_C	HLA-DRA	chr6:32439064-32439564	Astro	CC	146463	141299	0.22905028	67	82	0.49300656	0.08243718	1.3382390453453777e-8	0.00003979781961612411	Astro
chr6_32439326_T_C	HLA-DRA	chr6:32439064-32439564	Astro	CC	146514	141350	0.22905028	67	82	0.49300656	0.08243718	1.3382390453453777e-8	0.00003979781961612411	Astro
chr6_32439327_G_A	HLA-DRA	chr6:32439064-32439564	Astro	CC	146515	141351	0.22905028	67	82	0.49300656	0.08243718	1.3382390453453777e-8	0.00003979781961612411	Astro
chr6_32439353_T_C	HLA-DRA	chr6:32439064-32439564	Astro	CC	146541	141377	0.22905028	67	82	0.49300656	0.08243718	1.3382390453453777e-8	0.00003979781961612411	Astro
chr6_32439388_T_C	HLA-DRA	chr6:32439064-32439564	Astro	CC	146576	141412	0.097765364	32	35	0.9118939	0.11116216	6.305831705124907e-14	5.197486276062275e-10	Astro
chr6_32439396_A_G	HLA-DRA	chr6:32439064-32439564	Astro	CC	146584	141420	0.23184358	68	83	0.49700472	0.08254738	1.0907901201752285e-8	0.00003316102057165817	Astro
chr6_32439430_C_T	HLA-DRA	chr6:32439064-32439564	Astro	CC	146618	141454	0.22905028	67	82	0.47618034	0.08354429	5.4027788908550215e-8	0.00013646028061622324	Astro
chr6_32439448_T_C	HLA-DRA	chr6:32439064-32439564	Astro	CC	146636	141472	0.22905028	67	82	0.49300656	0.08243718	1.3382390453453777e-8	0.00003979781961612411	Astro
chr6_32439516_T_C	HLA-DRA	chr6:32439064-32439564	Astro	CC	146704	141540	0.22905028	67	82	0.49300656	0.08243718	1.3382390453453777e-8	0.00003979781961612411	Astro
chr6_32439522_G_A	HLA-DRA	chr6:32439064-32439564	Astro	CC	146710	141546	0.22905028	67	82	0.49300656	0.08243718	1.3382390453453777e-8	0.00003979781961612411	Astro
chr6_32409756_G_A	HLA-DQB2	chr6:32409386-32409886	Astro	CC	-169069	-176505	0.22905028	63	82	0.03720513	0.008994229	0.000056041577819975435	0.041439173135488824	Astro
chr6_32907719_A_G	SMIM40	chr6:32907713-32908213	Astro	CC	-237272	-242922	0.16201116	53	58	0.08269234	0.017849935	7.290196487520885e-6	0.008580808186678262	Astro
chr6_36777674_A_G	PI16	chr6:36777431-36777931	Astro	CC	6272	-10228	0.37150836	107	133	0.41040444	0.09307674	0.000018632341436572463	0.018008065362316365	Astro
chr6_77008136_A_G	MYO6	chr6:77007760-77008260	Astro	CC	82018	-88282	0.51396644	138	174	0.14673457	0.028713964	8.817804035218255e-7	0.0015048166081088994	Astro
chr6_77008505_C_G	MYO6	chr6:77008410-77008910	Astro	CC	82387	-87913	0.51396644	138	174	0.14673457	0.028713964	8.817804035218255e-7	0.0015048166081088994	Astro
chr6_77008710_A_G	MYO6	chr6:77008410-77008910	Astro	CC	82592	-87708	0.51396644	138	174	0.14673457	0.028713964	8.817804035218255e-7	0.0015048166081088994	Astro
chr6_77009135_G_C	MYO6	chr6:77009120-77009620	Astro	CC	83017	-87283	0.51396644	138	174	0.14673457	0.028713964	8.817804035218255e-7	0.0015048166081088994	Astro
chr6_77009312_T_C	MYO6	chr6:77009120-77009620	Astro	CC	83194	-87106	0.51396644	138	174	0.14673457	0.028713964	8.817804035218255e-7	0.0015048166081088994	Astro
chr6_133525623_G_T	TAAR9	chr6:133525206-133525706	Astro	CC	-207609	-208667	0.08100558	28	29	0.0320941	0.0072977534	0.00001953804570853066	0.01868417587013535	Astro
chr6_148819015_A_C	SAMD5	chr6:148818879-148819379	Astro	CC	117030	-331637	0.65083796	101	125	0.38947526	0.08653905	0.000012748004198089276	0.013390649690577816	Astro
chr6_148819021_T_C	SAMD5	chr6:148818879-148819379	Astro	CC	117036	-331631	0.65083796	101	125	0.38947526	0.08653905	0.000012748004198089276	0.013390649690577816	Astro
chr6_148820924_A_G	SAMD5	chr6:148820666-148821166	Astro	CC	118939	-329728	0.52793294	125	169	0.47257355	0.07932949	1.504879865617003e-8	0.000044166878956546175	Astro
chr6_148821093_G_A	SAMD5	chr6:148820666-148821166	Astro	CC	119108	-329559	0.52793294	125	169	0.4725735	0.07932948	1.5048837487836502e-8	0.000044166878956546175	Astro
chr6_171324892_G_A	PHF10	chr6:171324719-171325219	Astro	CC	267075	246470	0.9050279	31	34	0.3728358	0.07762839	3.490211757432822e-6	0.004720241247089201	Astro
chr6_171324907_T_C	PHF10	chr6:171324719-171325219	Astro	CC	267090	246485	0.9050279	31	34	0.37283576	0.07762839	3.490218881210965e-6	0.004720241247089201	Astro
chr6_171324913_T_A	PHF10	chr6:171324719-171325219	Astro	CC	267096	246491	0.9050279	31	34	0.3728358	0.07762839	3.490211757432822e-6	0.004720241247089201	Astro
chr6_171324972_A_G	PHF10	chr6:171324719-171325219	Astro	CC	267155	246550	0.9106145	29	32	0.34599704	0.08015205	0.000027226119443590614	0.024105162310245693	Astro
chr6_171324975_T_C	PHF10	chr6:171324719-171325219	Astro	CC	267158	246553	0.9022346	31	35	0.34359697	0.07513603	9.396151441806582e-6	0.010513882371905538	Astro
chr6_171325045_T_C	PHF10	chr6:171324719-171325219	Astro	CC	267228	246623	0.9050279	31	34	0.3728358	0.07762839	3.490211757432822e-6	0.004720241247089201	Astro
chr6_171325120_C_G	PHF10	chr6:171324719-171325219	Astro	CC	267303	246698	0.9022346	31	35	0.34359697	0.07513603	9.396151441806582e-6	0.010513882371905538	Astro
chr6_171325199_T_C	PHF10	chr6:171324719-171325219	Astro	CC	267382	246777	0.9050279	31	34	0.3728358	0.07762839	3.490211757432822e-6	0.004720241247089201	Astro
chr6_171325219_G_A	PHF10	chr6:171324719-171325219	Astro	CC	267402	246797	0.9022346	31	35	0.34821564	0.07512721	7.216611602186593e-6	0.008510306500460517	Astro
chr2_10874356_C_G	PDIA6	chr2:10873984-10874484	L23_IT	CC	60965	6645	0.70658684	83	98	-0.14670798	0.034963712	0.00004588079579715829	0.03573454631845068	L2/3 IT
chr2_10874438_G_T	PDIA6	chr2:10873984-10874484	L23_IT	CC	61047	6727	0.70359284	83	99	-0.14855278	0.03441112	0.000028294087259031774	0.024827272916002844	L2/3 IT
chr2_11615850_C_T	GREB1	chr2:11615590-11616090	L23_IT	CC	99931	-60087	0.48203593	127	161	0.17849688	0.03369229	4.015214968627705e-7	0.0007746900930226709	L2/3 IT
chr2_29000717_G_A	TOGARAM2	chr2:29000394-29000894	L23_IT	CC	621	-94972	0.48502997	120	162	0.53701097	0.07593399	5.105338351863806e-11	2.6335602059783465e-7	L2/3 IT
chr2_29000834_G_A	TOGARAM2	chr2:29000394-29000894	L23_IT	CC	738	-94855	0.23053893	67	77	1.1982346	0.049804274	7.254806776764002e-54	1.0009250543943787e-48	L2/3 IT
chr2_43153442_T_C	ZFP36L2	chr2:43153199-43153699	L23_IT	CC	-74327	-78530	0.23053893	67	77	0.2101888	0.04945173	0.00003696572124801411	0.03041161513625434	L2/3 IT
chr2_86071382_A_G	IMMT	chr2:86071276-86071776	L23_IT	CC	-74621	-126184	0.41616768	106	139	0.10984448	0.026295686	0.0000494022674523205	0.03773588918816345	L2/3 IT
chr2_86197397_C_T	IMMT	chr2:86197361-86197861	L23_IT	CC	51394	-169	0.41916168	109	140	0.12126896	0.026607743	0.000010516799915220519	0.011498605169708397	L2/3 IT
chr2_86197402_G_T	IMMT	chr2:86197361-86197861	L23_IT	CC	51399	-164	0.46706587	116	156	0.12031831	0.025391763	4.881139654575428e-6	0.006207674888565092	L2/3 IT
chr2_86197641_T_C	IMMT	chr2:86197361-86197861	L23_IT	CC	51638	75	0.46706587	116	156	0.12031831	0.025391763	4.881139654575428e-6	0.006207674888565092	L2/3 IT
chr2_86197774_C_G	IMMT	chr2:86197361-86197861	L23_IT	CC	51771	208	0.41616768	108	139	0.1188657	0.026515553	0.000014360719853357342	0.014708976406771527	L2/3 IT
chr2_86197800_G_T	IMMT	chr2:86197361-86197861	L23_IT	CC	51797	234	0.41616768	108	139	0.1188657	0.026515553	0.000014360719853357342	0.014708976406771527	L2/3 IT
chr2_88181478_C_G	THNSL2	chr2:88181329-88181829	L23_IT	CC	-96	-17175	0.248503	72	83	-0.35506162	0.064702466	1.653314777612316e-7	0.0003610095362992561	L2/3 IT
chr2_88181571_C_G	THNSL2	chr2:88181329-88181829	L23_IT	CC	-3	-17082	0.248503	72	83	-0.35506162	0.064702466	1.653314777612316e-7	0.0003610095362992561	L2/3 IT
chr2_88614223_T_C	EIF2AK3	chr2:88613974-88614474	L23_IT	CC	45475	-25926	0.72754496	81	91	-0.14834598	0.033447884	0.00001748683070199195	0.01714001165743093	L2/3 IT
chr2_97574547_A_G	CIAO1	chr2:97574145-97574645	L23_IT	CC	801713	793766	0.08982036	30	30	-0.31162018	0.07347333	0.0000383340801357322	0.031248573635837044	L2/3 IT
chr2_97574157_G_T	SNRNP200	chr2:97574145-97574645	L23_IT	CC	793210	762003	0.08383234	28	28	-0.30212128	0.07301545	0.000057700121056651614	0.04234294948722127	L2/3 IT
chr2_97574547_A_G	SNRNP200	chr2:97574145-97574645	L23_IT	CC	793600	762393	0.08982036	30	30	-0.29109323	0.07073176	0.00006296037634875944	0.04513780320135664	L2/3 IT
chr2_97574291_T_C	ZAP70	chr2:97574145-97574645	L23_IT	CC	-597500	-640290	0.107784435	36	36	-0.30441043	0.072307356	0.000043416021059634396	0.03429188698039203	L2/3 IT
chr2_97574386_A_G	ZAP70	chr2:97574145-97574645	L23_IT	CC	-597405	-640195	0.10179641	34	34	-0.32172364	0.07519934	0.00003306254637304522	0.027949722179553854	L2/3 IT
chr2_106723081_A_G	NCK2	chr2:106722906-106723406	L23_IT	CC	517413	367499	0.32934132	91	110	0.11710429	0.028237514	0.00005562465573549254	0.0412094454050204	L2/3 IT
chr2_106723242_T_C	NCK2	chr2:106722906-106723406	L23_IT	CC	517574	367660	0.33832335	94	113	0.12107138	0.028228907	0.00003168081080016489	0.0270510692313834	L2/3 IT
chr2_107320468_C_T	ST6GAL2	chr2:107320038-107320538	L23_IT	CC	57440	-28249	0.4011976	105	134	-0.16752402	0.040631987	0.00006114204187122813	0.04417977248109523	L2/3 IT
chr2_113662331_A_C	PAX8	chr2:113661835-113662335	L23_IT	CC	19757	-43142	0.36826348	100	123	-0.4646912	0.05775805	2.208446032441619e-13	1.671265203897909e-9	L2/3 IT
chr2_118386238_G_A	CCDC93	chr2:118386144-118386644	L23_IT	CC	37434	-61117	0.5808383	112	140	-0.13683571	0.025401453	2.653835823353548e-7	0.0005428823623948505	L2/3 IT
chr2_132473183_G_C	LOC124908048	chr2:132473004-132473504	L23_IT	CC	11075	-4143	0.4011976	105	134	0.23967227	0.053084556	0.00001257157574361417	0.013245158345745812	L2/3 IT
chr2_132473434_A_C	LOC124908048	chr2:132473004-132473504	L23_IT	CC	11326	-3892	0.4011976	105	134	0.23967227	0.053084556	0.00001257157574361417	0.013245158345745812	L2/3 IT
chr2_132473748_G_A	LOC124908048	chr2:132473508-132474008	L23_IT	CC	11640	-3578	0.4011976	105	134	0.23967227	0.053084556	0.00001257157574361417	0.013245158345745812	L2/3 IT
chr2_179311307_C_T	CCDC141	chr2:179311125-179311625	L23_IT	CC	13263	-222001	0.56287426	114	146	-0.378546	0.070533596	2.9140034325648407e-7	0.0005880485218829457	L2/3 IT
chr2_179311353_C_G	CCDC141	chr2:179311125-179311625	L23_IT	CC	13309	-221955	0.44011977	115	147	-0.44152114	0.06975474	2.588008556378885e-9	9.168561804070305e-6	L2/3 IT
chr2_189095319_G_C	COL3A1	chr2:189094984-189095484	L23_IT	CC	-367965	-406270	0.035928145	11	12	0.4440619	0.07169294	5.172920054027351e-9	0.000017049261560851644	L2/3 IT
chr2_189202766_A_G	COL3A1	chr2:189202686-189203186	L23_IT	CC	-260518	-298823	0.035928145	11	12	0.44406188	0.07169294	5.17293358800964e-9	0.000017049261560851644	L2/3 IT
chr2_189202935_T_G	COL3A1	chr2:189202686-189203186	L23_IT	CC	-260349	-298654	0.035928145	11	12	0.4440619	0.07169294	5.172920054027351e-9	0.000017049261560851644	L2/3 IT
chr2_207888691_G_A	CREB1	chr2:207888419-207888919	L23_IT	CC	-115268	-191315	0.2964072	83	99	-0.08135598	0.019226734	0.00003987079091779593	0.032180323566088825	L2/3 IT
chr2_231413828_G_C	GPR55	chr2:231413552-231414052	L23_IT	CC	23330	-30788	0.23053893	66	77	-0.3311636	0.07230247	9.565492415733676e-6	0.010665429994538159	L2/3 IT
chr2_242213153_T_C	ING5	chr2:242212850-242213350	L23_IT	CC	22800	-20348	0.491018	118	164	0.114431776	0.021674385	4.3688156637401486e-7	0.0008318467183438961	L2/3 IT
chr2_242213157_A_G	ING5	chr2:242212850-242213350	L23_IT	CC	22804	-20344	0.497006	120	166	0.11368666	0.021849569	6.206410760014569e-7	0.0011192562612854996	L2/3 IT
chr11_584480_T_C	PTDSS2	chr11:584222-584722	L23_IT	CC	90867	47247	0.8473054	47	51	0.15907855	0.031974673	1.734550314713066e-6	0.0026533961268093995	L2/3 IT
chr11_774753_T_C	LOC124900301	chr11:774485-774985	L23_IT	CC	-54261	-58316	0.48203593	119	161	-0.17219397	0.03360962	8.923169947530942e-7	0.0015198727958489412	L2/3 IT
chr11_1304052_G_A	MUC5B	chr11:1303773-1304273	L23_IT	CC	9741	-29296	0.29940122	86	100	0.27297878	0.05066452	2.6409393694747937e-7	0.0005406807533549351	L2/3 IT
chr11_18510165_C_T	LDHC	chr11:18510136-18510636	L23_IT	CC	-280	-40007	0.04491018	15	15	0.64169794	0.12134046	4.1944251244847717e-7	0.0008037301647119053	L2/3 IT
chr11_18510299_C_G	LDHC	chr11:18510136-18510636	L23_IT	CC	-146	-39873	0.11676647	37	39	0.7377729	0.05760314	5.532597967644411e-26	1.537000602219739e-21	L2/3 IT
chr11_18510359_G_A	LDHC	chr11:18510136-18510636	L23_IT	CC	-86	-39813	0.18862276	59	63	0.4367367	0.06177788	5.178188887286039e-11	2.667051507408239e-7	L2/3 IT
chr11_18510419_T_C	LDHC	chr11:18510136-18510636	L23_IT	CC	-26	-39753	0.24251498	73	81	0.33586305	0.058318615	4.4944356904728666e-8	0.00011602176623017403	L2/3 IT
chr11_18510468_A_C	LDHC	chr11:18510136-18510636	L23_IT	CC	23	-39704	0.11676647	37	39	0.7377729	0.05760314	5.532597967644411e-26	1.537000602219739e-21	L2/3 IT
chr11_34994485_T_C	APIP	chr11:34994118-34994618	L23_IT	CC	-25787	-59829	0.5479042	116	151	0.20693998	0.03371245	6.852561811830855e-9	0.000021910435025501464	L2/3 IT
chr11_47585842_T_C	MTCH2	chr11:47585825-47586325	L23_IT	CC	-178873	-221677	0.33532935	92	112	-0.21547337	0.025921363	4.726154321526975e-14	3.973255953327751e-10	L2/3 IT
chr11_73171024_T_C	STARD10	chr11:73170755-73171255	L23_IT	CC	488057	448750	0.26347306	73	88	-0.16922294	0.03963229	0.00003420151955575681	0.028675868632801235	L2/3 IT
chr11_73171138_G_A	STARD10	chr11:73170755-73171255	L23_IT	CC	488171	448864	0.25149703	71	84	-0.17648387	0.04033928	0.00002236678313712684	0.020729539765318536	L2/3 IT
chr11_74943803_A_G	XRRA1	chr11:74943608-74944108	L23_IT	CC	173377	65178	0.67964077	84	107	-0.39342383	0.027119955	1.5157971189384047e-30	6.716652656961351e-26	L2/3 IT
chr11_75743475_C_T	LRRC32	chr11:75743100-75743600	L23_IT	CC	-844529	-857750	0.09281437	28	31	0.050758038	0.012257131	0.000056952036635692336	0.04193531677125276	L2/3 IT
chr11_89661384_T_C	NOX4	chr11:89661041-89661541	L23_IT	CC	417369	152098	0.20658684	54	69	-0.43160015	0.0765946	8.195573334593346e-8	0.00019634842735426943	L2/3 IT
chr11_130944766_C_T	SNX19	chr11:130944588-130945088	L23_IT	CC	42769	-7467	0.18862276	57	63	0.1026779	0.024381513	0.00004318422897139856	0.03415737817975623	L2/3 IT
chr11_130944851_T_C	SNX19	chr11:130944588-130945088	L23_IT	CC	42854	-7382	0.18862276	57	63	0.1026779	0.024381513	0.00004318422897139856	0.03415737817975623	L2/3 IT
chr11_130944913_G_A	SNX19	chr11:130944588-130945088	L23_IT	CC	42916	-7320	0.17664671	54	59	0.105132155	0.025286397	0.000053369899637316876	0.0399789381201772	L2/3 IT
chr11_130944929_G_C	SNX19	chr11:130944588-130945088	L23_IT	CC	42932	-7304	0.17365271	53	58	0.10981386	0.025280233	0.000025381589220806254	0.02284984432457901	L2/3 IT
chr11_130945507_A_G	SNX19	chr11:130945362-130945862	L23_IT	CC	43510	-6726	0.18862276	57	63	0.1026779	0.024381513	0.00004318422897139856	0.03415737817975623	L2/3 IT
chr11_130945535_C_T	SNX19	chr11:130945362-130945862	L23_IT	CC	43538	-6698	0.18562874	56	62	0.10225151	0.024382407	0.000046308732627934764	0.03598420985386003	L2/3 IT
chr11_130945664_C_T	SNX19	chr11:130945362-130945862	L23_IT	CC	43667	-6569	0.18862276	57	63	0.1026779	0.024381513	0.00004318422897139856	0.03415737817975623	L2/3 IT
chr6_28303831_C_T	ZSCAN31	chr6:28303763-28304263	L23_IT	CC	107345	75983	0.61377245	101	129	-0.24104282	0.044285446	2.0409444925420204e-7	0.0004329587970994494	L2/3 IT
chr6_28303964_C_T	ZSCAN31	chr6:28303763-28304263	L23_IT	CC	107478	76116	0.7694611	65	77	-0.26512885	0.050241802	4.4200931513934674e-7	0.0008401916239250435	L2/3 IT
chr6_28304008_A_G	ZSCAN31	chr6:28303763-28304263	L23_IT	CC	107522	76160	0.73053896	74	90	-0.27377972	0.04635254	2.1821486631002726e-8	0.00006141389730398676	L2/3 IT
chr6_28304207_C_T	ZSCAN31	chr6:28303763-28304263	L23_IT	CC	107721	76359	0.7934132	60	69	-0.23942295	0.05416236	0.00001857271315598179	0.01796443536507619	L2/3 IT
chr6_30701779_C_T	VARS2	chr6:30701461-30701961	L23_IT	CC	-77126	-89359	0.38323355	104	128	0.15275884	0.031264074	2.5702600880472503e-6	0.003670652323934922	L2/3 IT
chr6_30721500_C_T	VARS2	chr6:30721173-30721673	L23_IT	CC	-57405	-69638	0.32634732	92	109	0.14018565	0.03282594	0.00003409886074507089	0.028610367753306762	L2/3 IT
chr6_30833424_G_A	CCHCR1	chr6:30833278-30833778	L23_IT	CC	-176702	-192457	0.30538923	85	102	0.20467828	0.044216994	7.789249939510169e-6	0.00904795433859192	L2/3 IT
chr6_31039928_T_C	CCHCR1	chr6:31039816-31040316	L23_IT	CC	29802	14047	0.5209581	122	160	-0.22887413	0.0396424	4.1908020462983656e-8	0.00010908115094709778	L2/3 IT
chr6_31039993_A_G	CCHCR1	chr6:31039816-31040316	L23_IT	CC	29867	14112	0.42814374	111	143	-0.22682938	0.039492283	4.8455301109441725e-8	0.00012400387027049247	L2/3 IT
chr6_31040008_C_T	CCHCR1	chr6:31039816-31040316	L23_IT	CC	29882	14127	0.42814374	111	143	-0.22682938	0.039492283	4.8455301109441725e-8	0.00012400387027049247	L2/3 IT
chr6_31040011_A_C	CCHCR1	chr6:31039816-31040316	L23_IT	CC	29885	14130	0.5718563	113	143	-0.22187164	0.04067467	1.9302250076310745e-7	0.0004126906896740436	L2/3 IT
chr6_31040072_C_A	CCHCR1	chr6:31039816-31040316	L23_IT	CC	29946	14191	0.5688623	114	144	-0.22291787	0.040874947	1.9405319485688745e-7	0.0004145367612321443	L2/3 IT
chr6_31040089_G_C	CCHCR1	chr6:31039816-31040316	L23_IT	CC	29963	14208	0.43413174	113	145	-0.23313993	0.03986234	2.9013598078149167e-8	0.00007898068882554836	L2/3 IT
chr6_31134258_C_T	CCHCR1	chr6:31134138-31134638	L23_IT	CC	124132	108377	0.748503	72	84	-0.20338047	0.04614229	0.000019571854735672684	0.018708788164297375	L2/3 IT
chr6_31763894_G_A	CCHCR1	chr6:31763676-31764176	L23_IT	CC	753768	738013	0.1467066	43	49	0.24814084	0.05560143	0.000015600023978541632	0.015681275722122696	L2/3 IT
chr6_32769357_C_T	C4B	chr6:32769083-32769583	L23_IT	CC	901355	880732	0.11676647	37	39	0.027808597	0.0059332214	6.087611250433292e-6	0.007422369805082181	L2/3 IT
chr6_32451938_C_T	CYP21A2	chr6:32451717-32452217	L23_IT	CC	560315	557090	0.19161677	58	64	0.061381735	0.0149512	0.00006545824535722207	0.04644060902674442	L2/3 IT
chr6_31309036_C_T	TNXB	chr6:31308880-31309380	L23_IT	CC	-585322	-653494	0.20359282	56	68	-0.22558405	0.052585162	0.00003155823177726785	0.026970329872010035	L2/3 IT
chr6_31763894_G_A	HLA-DRB5	chr6:31763676-31764176	L23_IT	CC	-581267	-594429	0.1467066	43	49	0.37092668	0.05261164	5.746531675779254e-11	2.9354143725582406e-7	L2/3 IT
chr6_31763956_G_A	HLA-DRB5	chr6:31763676-31764176	L23_IT	CC	-581205	-594367	0.3173653	86	106	0.20183659	0.04392151	8.97512910094453e-6	0.010135392126965926	L2/3 IT
chr6_32109279_T_C	HLA-DRB5	chr6:32108913-32109413	L23_IT	CC	-235882	-249044	0.248503	70	83	0.22415031	0.045648072	2.3096360430548143e-6	0.0033595294589747076	L2/3 IT
chr6_32109294_G_C	HLA-DRB5	chr6:32108913-32109413	L23_IT	CC	-235867	-249029	0.25748503	73	86	0.23002802	0.04581534	1.415523407688906e-6	0.0022394455316655463	L2/3 IT
chr6_32109339_A_T	HLA-DRB5	chr6:32108913-32109413	L23_IT	CC	-235822	-248984	0.26047906	74	87	0.2389006	0.04544413	4.847654568304361e-7	0.0009082904723457779	L2/3 IT
chr6_32167033_A_T	HLA-DRB5	chr6:32166953-32167453	L23_IT	CC	-178128	-191290	0.25449103	75	85	0.25516888	0.047229577	2.4646619033048e-7	0.0005095221003824968	L2/3 IT
chr6_32167144_A_G	HLA-DRB5	chr6:32166953-32167453	L23_IT	CC	-178017	-191179	0.25449103	75	85	0.25516888	0.047229577	2.4646619033048e-7	0.0005095221003824968	L2/3 IT
chr6_32167199_G_A	HLA-DRB5	chr6:32166953-32167453	L23_IT	CC	-177962	-191124	0.26347306	75	88	0.24408558	0.04532614	2.676619936675801e-7	0.0005468648338831651	L2/3 IT
chr6_32167211_C_T	HLA-DRB5	chr6:32166953-32167453	L23_IT	CC	-177950	-191112	0.26347306	75	88	0.24408558	0.04532614	2.676619936675801e-7	0.0005468648338831651	L2/3 IT
chr6_32167412_T_C	HLA-DRB5	chr6:32166953-32167453	L23_IT	CC	-177749	-190911	0.25149703	74	84	0.2623531	0.046989102	1.0493219072803656e-7	0.0002432988476720613	L2/3 IT
chr6_32358155_T_A	HLA-DRB5	chr6:32358095-32358595	L23_IT	CC	12994	-168	0.5449102	109	152	-0.22648682	0.03674169	6.011245304471252e-9	0.000019511376819098684	L2/3 IT
chr6_32358177_G_C	HLA-DRB5	chr6:32358095-32358595	L23_IT	CC	13016	-146	0.55988026	109	147	-0.24068575	0.037900005	2.3241639473312395e-9	8.31888770639513e-6	L2/3 IT
chr6_32358187_C_G	HLA-DRB5	chr6:32358095-32358595	L23_IT	CC	13026	-136	0.5748503	109	142	-0.24502802	0.039397966	4.547574643308913e-9	0.00001519570002756147	L2/3 IT
chr6_32358202_A_G	HLA-DRB5	chr6:32358095-32358595	L23_IT	CC	13041	-121	0.43413174	106	145	-0.22079942	0.038358394	4.557957142578255e-8	0.0001174748832291488	L2/3 IT
chr6_32358227_A_T	HLA-DRB5	chr6:32358095-32358595	L23_IT	CC	13066	-96	0.5329341	109	156	-0.22285192	0.036583483	8.673866500025187e-9	0.00002705046764556108	L2/3 IT
chr6_32358229_C_T	HLA-DRB5	chr6:32358095-32358595	L23_IT	CC	13068	-94	0.36227545	91	121	-0.18809532	0.040362038	6.821892323407129e-6	0.008135719643335487	L2/3 IT
chr6_32358230_T_A	HLA-DRB5	chr6:32358095-32358595	L23_IT	CC	13069	-93	0.5239521	109	159	-0.22576451	0.035215545	1.7022825731971214e-9	6.310088652165398e-6	L2/3 IT
chr6_32358234_G_A	HLA-DRB5	chr6:32358095-32358595	L23_IT	CC	13073	-89	0.38323355	102	128	-0.18373807	0.04302022	0.000034045021424970695	0.028576040372617583	L2/3 IT
chr6_32358270_G_C	HLA-DRB5	chr6:32358095-32358595	L23_IT	CC	13109	-53	0.45808384	126	153	-0.21622223	0.0473189	0.000010008667940222004	0.01105726585008961	L2/3 IT
chr6_32358292_G_A	HLA-DRB5	chr6:32358095-32358595	L23_IT	CC	13131	-31	0.3173653	95	106	-0.28333044	0.04764893	1.7925493261915572e-8	0.00005159213769011391	L2/3 IT
chr6_32358377_G_C	HLA-DRB5	chr6:32358095-32358595	L23_IT	CC	13216	54	0.4251497	122	142	-0.22122495	0.050426356	0.00002129017761109484	0.01995872610374865	L2/3 IT
chr6_32358402_C_T	HLA-DRB5	chr6:32358095-32358595	L23_IT	CC	13241	79	0.5808383	109	140	-0.2684697	0.03910173	1.551944666108995e-10	7.247899218789148e-7	L2/3 IT
chr6_32358433_C_T	HLA-DRB5	chr6:32358095-32358595	L23_IT	CC	13272	110	0.44011977	122	147	-0.22839415	0.046660636	2.473785993515902e-6	0.0035558004332175695	L2/3 IT
chr6_32358448_C_G	HLA-DRB5	chr6:32358095-32358595	L23_IT	CC	13287	125	0.5748503	109	142	-0.2513337	0.038953084	1.3746318479511431e-9	5.206152164168929e-6	L2/3 IT
chr6_32358489_A_C	HLA-DRB5	chr6:32358095-32358595	L23_IT	CC	13328	166	0.491018	118	164	-0.23435213	0.038021576	6.030716744382293e-9	0.00001956870378864408	L2/3 IT
chr6_32358511_T_A	HLA-DRB5	chr6:32358095-32358595	L23_IT	CC	13350	188	0.43113774	121	144	-0.20509835	0.048162725	0.00003579435479692449	0.029673290684733206	L2/3 IT
chr6_32358526_G_A	HLA-DRB5	chr6:32358095-32358595	L23_IT	CC	13365	203	0.42814374	118	143	-0.22361913	0.045455866	2.2190740209585557e-6	0.003249984377877278	L2/3 IT
chr6_32358532_A_T	HLA-DRB5	chr6:32358095-32358595	L23_IT	CC	13371	209	0.5748503	110	142	-0.26317108	0.039204348	3.507395749667549e-10	1.5189219520171427e-6	L2/3 IT
chr6_32358557_T_C	HLA-DRB5	chr6:32358095-32358595	L23_IT	CC	13396	234	0.4221557	116	141	-0.19811465	0.045786127	0.000027178781717561037	0.024072352306083115	L2/3 IT
chr6_32358563_A_C	HLA-DRB5	chr6:32358095-32358595	L23_IT	CC	13402	240	0.55988026	109	147	-0.22904283	0.03833344	1.5536565521591185e-8	0.00004542830800753859	L2/3 IT
chr6_32358564_G_C	HLA-DRB5	chr6:32358095-32358595	L23_IT	CC	13403	241	0.5508982	110	150	-0.24194194	0.03784553	1.868668112044027e-9	6.854036447222719e-6	L2/3 IT
chr6_32358572_G_T	HLA-DRB5	chr6:32358095-32358595	L23_IT	CC	13411	249	0.2964072	86	99	-0.26718625	0.045883678	3.287973454106843e-8	0.00008827125758222415	L2/3 IT
chr6_32365530_G_A	HLA-DRB5	chr6:32365362-32365862	L23_IT	CC	20369	7207	0.28443116	78	95	-0.23046497	0.04407385	5.512006738010747e-7	0.0010121057537977667	L2/3 IT
chr6_32365566_A_G	HLA-DRB5	chr6:32365362-32365862	L23_IT	CC	20405	7243	0.33832335	87	113	-0.22890869	0.039847028	4.820894509220445e-8	0.00012344207162892756	L2/3 IT
chr6_32365603_C_T	HLA-DRB5	chr6:32365362-32365862	L23_IT	CC	20442	7280	0.35029942	89	117	-0.24326722	0.038914066	3.861975533162428e-9	0.000013144027112348599	L2/3 IT
chr6_32365618_C_T	HLA-DRB5	chr6:32365362-32365862	L23_IT	CC	20457	7295	0.41916168	99	140	-0.200254	0.036492802	1.6541976778050185e-7	0.0003611738756495322	L2/3 IT
chr6_32365619_A_G	HLA-DRB5	chr6:32365362-32365862	L23_IT	CC	20458	7296	0.41616768	102	139	-0.21878546	0.037425682	2.9409729915781026e-8	0.00007993671577229448	L2/3 IT
chr6_32365639_C_T	HLA-DRB5	chr6:32365362-32365862	L23_IT	CC	20478	7316	0.40419164	99	135	-0.23698111	0.036860008	1.5486136245903208e-9	5.7921229977792266e-6	L2/3 IT
chr6_32414335_C_A	HLA-DRB5	chr6:32413872-32414372	L23_IT	CC	69174	56012	0.5928144	100	136	-0.21784791	0.03773194	4.188768479378706e-8	0.00010903515716145459	L2/3 IT
chr6_32414370_C_A	HLA-DRB5	chr6:32413872-32414372	L23_IT	CC	69209	56047	0.56287426	104	146	-0.20906265	0.037340388	9.740944764980257e-8	0.0002282273813283438	L2/3 IT
chr6_32414459_A_G	HLA-DRB5	chr6:32414448-32414948	L23_IT	CC	69298	56136	0.60179645	101	133	-0.20968628	0.03986894	4.795020062534531e-7	0.0008997700473724477	L2/3 IT
chr6_32414633_C_A	HLA-DRB5	chr6:32414448-32414948	L23_IT	CC	69472	56310	0.5329341	114	156	-0.18551977	0.04016206	8.114537898808674e-6	0.009351066362685786	L2/3 IT
chr6_32414645_C_A	HLA-DRB5	chr6:32414448-32414948	L23_IT	CC	69484	56322	0.4730539	112	158	-0.17221326	0.039231833	0.00002107053414121877	0.019801814217211198	L2/3 IT
chr6_32414661_T_C	HLA-DRB5	chr6:32414448-32414948	L23_IT	CC	69500	56338	0.56287426	102	146	-0.18243077	0.03685996	1.9452022674179624e-6	0.0029155396661270355	L2/3 IT
chr6_32414687_G_A	HLA-DRB5	chr6:32414448-32414948	L23_IT	CC	69526	56364	0.37125748	90	124	-0.1610104	0.039239503	0.00006602116680888426	0.04672341963217052	L2/3 IT
chr6_32414748_C_A	HLA-DRB5	chr6:32414448-32414948	L23_IT	CC	69587	56425	0.5718563	107	143	-0.20700935	0.03943245	5.013146378563768e-7	0.000933854456494487	L2/3 IT
chr6_32414751_C_A	HLA-DRB5	chr6:32414448-32414948	L23_IT	CC	69590	56428	0.55688626	108	148	-0.20331296	0.03833705	3.915304555513466e-7	0.0007580064383500466	L2/3 IT
chr6_32414761_A_G	HLA-DRB5	chr6:32414448-32414948	L23_IT	CC	69600	56438	0.12574852	40	42	-0.31733614	0.06676877	4.590013231663231e-6	0.0059046724850145855	L2/3 IT
chr6_32451728_T_C	HLA-DRB5	chr6:32451717-32452217	L23_IT	CC	106567	93405	0.7215569	81	93	-0.28650415	0.04472286	1.744322870235431e-9	6.448129816095435e-6	L2/3 IT
chr6_32451729_T_C	HLA-DRB5	chr6:32451717-32452217	L23_IT	CC	106568	93406	0.51796407	120	161	-0.22443576	0.03948114	6.448741180833655e-8	0.0001593642753909311	L2/3 IT
chr6_32451734_C_A	HLA-DRB5	chr6:32451717-32452217	L23_IT	CC	106573	93411	0.51796407	120	161	-0.22443576	0.03948114	6.448741180833655e-8	0.0001593642753909311	L2/3 IT
chr6_32451823_T_C	HLA-DRB5	chr6:32451717-32452217	L23_IT	CC	106662	93500	0.34730542	92	116	-0.21930507	0.041592237	4.5089647299778105e-7	0.0008537015220005468	L2/3 IT
chr6_32451849_A_T	HLA-DRB5	chr6:32451717-32452217	L23_IT	CC	106688	93526	0.6856288	89	105	-0.2829915	0.04322523	8.395466761490848e-10	3.338363696987005e-6	L2/3 IT
chr6_32451892_A_G	HLA-DRB5	chr6:32451717-32452217	L23_IT	CC	106731	93569	0.3413174	91	114	-0.22934915	0.041720945	1.5798334518517993e-7	0.000347161965760597	L2/3 IT
chr6_32451923_G_A	HLA-DRB5	chr6:32451717-32452217	L23_IT	CC	106762	93600	0.6377246	99	121	-0.26502275	0.041684333	2.2384454571505856e-9	8.03938869998907e-6	L2/3 IT
chr6_32451938_C_T	HLA-DRB5	chr6:32451717-32452217	L23_IT	CC	106777	93615	0.19161677	58	64	0.37134373	0.04831871	1.712685669663921e-12	1.1390875730411175e-8	L2/3 IT
chr6_32451955_A_T	HLA-DRB5	chr6:32451717-32452217	L23_IT	CC	106794	93632	0.34730542	92	116	-0.21930507	0.041592237	4.5089647299778105e-7	0.0008537015220005468	L2/3 IT
chr6_32451967_T_G	HLA-DRB5	chr6:32451717-32452217	L23_IT	CC	106806	93644	0.34730542	92	116	-0.21930507	0.041592237	4.5089647299778105e-7	0.0008537015220005468	L2/3 IT
chr6_32451985_A_G	HLA-DRB5	chr6:32451717-32452217	L23_IT	CC	106824	93662	0.6856288	89	105	-0.2829915	0.04322523	8.395466761490848e-10	3.338363696987005e-6	L2/3 IT
chr6_32452002_T_C	HLA-DRB5	chr6:32451717-32452217	L23_IT	CC	106841	93679	0.34730542	92	116	-0.21930507	0.041592237	4.5089647299778105e-7	0.0008537015220005468	L2/3 IT
chr6_32452010_C_T	HLA-DRB5	chr6:32451717-32452217	L23_IT	CC	106849	93687	0.34730542	92	116	-0.21930507	0.041592237	4.5089647299778105e-7	0.0008537015220005468	L2/3 IT
chr6_32452011_A_G	HLA-DRB5	chr6:32451717-32452217	L23_IT	CC	106850	93688	0.34730542	92	116	-0.21930507	0.041592237	4.5089647299778105e-7	0.0008537015220005468	L2/3 IT
chr6_32452017_A_G	HLA-DRB5	chr6:32451717-32452217	L23_IT	CC	106856	93694	0.43113774	106	144	-0.17566425	0.03952757	0.000016854213534509998	0.016655033841599134	L2/3 IT
chr6_32452030_C_T	HLA-DRB5	chr6:32451717-32452217	L23_IT	CC	106869	93707	0.43113774	106	144	-0.17566425	0.03952757	0.000016854213534509998	0.016655033841599134	L2/3 IT
chr6_32452037_G_A	HLA-DRB5	chr6:32451717-32452217	L23_IT	CC	106876	93714	0.34730542	92	116	-0.21930507	0.041592237	4.5089647299778105e-7	0.0008537015220005468	L2/3 IT
chr6_32452056_G_C	HLA-DRB5	chr6:32451717-32452217	L23_IT	CC	106895	93733	0.7215569	81	93	-0.28650415	0.04472286	1.744322870235431e-9	6.448129816095435e-6	L2/3 IT
chr6_32452057_C_T	HLA-DRB5	chr6:32451717-32452217	L23_IT	CC	106896	93734	0.3413174	90	114	-0.21325196	0.041454773	8.118268965616741e-7	0.0014040387223011248	L2/3 IT
chr6_32452075_A_C	HLA-DRB5	chr6:32451717-32452217	L23_IT	CC	106914	93752	0.56586826	112	145	-0.2281643	0.0402185	6.817238287847325e-8	0.00016734464686763136	L2/3 IT
chr6_32452164_T_G	HLA-DRB5	chr6:32451717-32452217	L23_IT	CC	107003	93841	0.34730542	92	116	-0.21930507	0.041592237	4.5089647299778105e-7	0.0008537015220005468	L2/3 IT
chr6_32452176_T_C	HLA-DRB5	chr6:32451717-32452217	L23_IT	CC	107015	93853	0.34730542	92	116	-0.21930507	0.041592237	4.5089647299778105e-7	0.0008537015220005468	L2/3 IT
chr6_32452186_T_C	HLA-DRB5	chr6:32451717-32452217	L23_IT	CC	107025	93863	0.33832335	89	113	-0.22239591	0.041055113	2.3052123935721264e-7	0.00048097430056436767	L2/3 IT
chr6_32452198_C_T	HLA-DRB5	chr6:32451717-32452217	L23_IT	CC	107037	93875	0.6347306	99	122	-0.26061806	0.04129343	2.84208252220175e-9	9.970697106609015e-6	L2/3 IT
chr6_32452209_A_T	HLA-DRB5	chr6:32451717-32452217	L23_IT	CC	107048	93886	0.48203593	121	161	-0.24731815	0.039884824	4.9957458481687e-9	0.00001653083840782279	L2/3 IT
chr6_32456815_C_G	HLA-DRB5	chr6:32456802-32457302	L23_IT	CC	111654	98492	0.6377246	99	121	-0.26502275	0.041684333	2.2384454571505856e-9	8.03938869998907e-6	L2/3 IT
chr6_32456823_A_G	HLA-DRB5	chr6:32456802-32457302	L23_IT	CC	111662	98500	0.50299406	124	166	-0.20711593	0.041439332	1.5664876639442596e-6	0.0024379208419030044	L2/3 IT
chr6_32456824_T_C	HLA-DRB5	chr6:32456802-32457302	L23_IT	CC	111663	98501	0.50299406	124	166	-0.20711593	0.041439332	1.5664876639442596e-6	0.0024379208419030044	L2/3 IT
chr6_32456829_A_G	HLA-DRB5	chr6:32456802-32457302	L23_IT	CC	111668	98506	0.50299406	124	166	-0.20711593	0.041439332	1.5664876639442596e-6	0.0024379208419030044	L2/3 IT
chr6_32456847_C_T	HLA-DRB5	chr6:32456802-32457302	L23_IT	CC	111686	98524	0.5	124	167	-0.2047238	0.04124549	1.8261811287131589e-6	0.0027675269280358133	L2/3 IT
chr6_32456848_T_C	HLA-DRB5	chr6:32456802-32457302	L23_IT	CC	111687	98525	0.5	124	167	-0.21249421	0.04097901	6.729370215620896e-7	0.0011986577756363424	L2/3 IT
chr6_32456852_T_C	HLA-DRB5	chr6:32456802-32457302	L23_IT	CC	111691	98529	0.5	125	167	-0.2038332	0.041788206	2.665734078884166e-6	0.0037832760673266108	L2/3 IT
chr6_32456898_A_G	HLA-DRB5	chr6:32456802-32457302	L23_IT	CC	111737	98575	0.6377246	99	121	-0.26502275	0.041684333	2.2384454571505856e-9	8.03938869998907e-6	L2/3 IT
chr6_32456951_C_T	HLA-DRB5	chr6:32456802-32457302	L23_IT	CC	111790	98628	0.50299406	124	166	-0.20711593	0.041439332	1.5664876639442596e-6	0.0024379208419030044	L2/3 IT
chr6_32456966_A_G	HLA-DRB5	chr6:32456802-32457302	L23_IT	CC	111805	98643	0.50299406	124	166	-0.20711593	0.041439332	1.5664876639442596e-6	0.0024379208419030044	L2/3 IT
chr6_32456998_A_C	HLA-DRB5	chr6:32456802-32457302	L23_IT	CC	111837	98675	0.50299406	124	166	-0.20711593	0.041439332	1.5664876639442596e-6	0.0024379208419030044	L2/3 IT
chr6_32457002_T_G	HLA-DRB5	chr6:32456802-32457302	L23_IT	CC	111841	98679	0.5	124	167	-0.21249421	0.04097901	6.729370215620896e-7	0.0011986577756363424	L2/3 IT
chr6_32457032_C_G	HLA-DRB5	chr6:32456802-32457302	L23_IT	CC	111871	98709	0.50299406	124	166	-0.20711593	0.041439332	1.5664876639442596e-6	0.0024379208419030044	L2/3 IT
chr6_32457078_T_G	HLA-DRB5	chr6:32456802-32457302	L23_IT	CC	111917	98755	0.50299406	124	166	-0.20711593	0.041439332	1.5664876639442596e-6	0.0024379208419030044	L2/3 IT
chr6_32457093_T_C	HLA-DRB5	chr6:32456802-32457302	L23_IT	CC	111932	98770	0.6377246	99	121	-0.26502275	0.041684333	2.2384454571505856e-9	8.03938869998907e-6	L2/3 IT
chr6_32457126_A_G	HLA-DRB5	chr6:32456802-32457302	L23_IT	CC	111965	98803	0.50299406	124	166	-0.20711593	0.041439332	1.5664876639442596e-6	0.0024379208419030044	L2/3 IT
chr6_32457173_A_G	HLA-DRB5	chr6:32456802-32457302	L23_IT	CC	112012	98850	0.50299406	124	166	-0.20711593	0.041439332	1.5664876639442596e-6	0.0024379208419030044	L2/3 IT
chr6_32457191_A_G	HLA-DRB5	chr6:32456802-32457302	L23_IT	CC	112030	98868	0.50299406	124	166	-0.20711593	0.041439332	1.5664876639442596e-6	0.0024379208419030044	L2/3 IT
chr6_32457226_G_A	HLA-DRB5	chr6:32456802-32457302	L23_IT	CC	112065	98903	0.5	124	167	-0.2047238	0.04124549	1.8261811287131589e-6	0.0027675269280358133	L2/3 IT
chr6_32457232_G_A	HLA-DRB5	chr6:32456802-32457302	L23_IT	CC	112071	98909	0.6347306	99	122	-0.2599165	0.041392583	3.3491064371769998e-9	0.00001156100348179476	L2/3 IT
chr6_32457246_T_C	HLA-DRB5	chr6:32456802-32457302	L23_IT	CC	112085	98923	0.48203593	118	161	-0.21225353	0.039326563	2.5292816627109104e-7	0.0005211394122320243	L2/3 IT
chr6_32457255_A_C	HLA-DRB5	chr6:32456802-32457302	L23_IT	CC	112094	98932	0.46706587	113	156	-0.1741399	0.03977266	0.000022059663228603087	0.020512394897861552	L2/3 IT
chr6_32457257_G_C	HLA-DRB5	chr6:32456802-32457302	L23_IT	CC	112096	98934	0.43413174	102	145	-0.15829882	0.038272332	0.00005807534914134969	0.04254448919352403	L2/3 IT
chr6_32457259_G_A	HLA-DRB5	chr6:32456802-32457302	L23_IT	CC	112098	98936	0.4431138	105	148	-0.17218937	0.038263865	0.000013372881126453832	0.013903913126705905	L2/3 IT
chr6_32457260_A_G	HLA-DRB5	chr6:32456802-32457302	L23_IT	CC	112099	98937	0.45209584	108	151	-0.1827275	0.038388174	4.449104014223959e-6	0.005757661651552304	L2/3 IT
chr6_32457267_A_G	HLA-DRB5	chr6:32456802-32457302	L23_IT	CC	112106	98944	0.497006	124	166	-0.201508	0.04159354	3.0807240079561773e-6	0.004260473801367085	L2/3 IT
chr6_32466072_C_T	HLA-DRB5	chr6:32466070-32466570	L23_IT	CC	120911	107749	0.6766467	92	108	-0.27581996	0.043181278	1.921383545786866e-9	7.029898696993263e-6	L2/3 IT
chr6_32466103_A_G	HLA-DRB5	chr6:32466070-32466570	L23_IT	CC	120942	107780	0.67964077	92	107	-0.28224504	0.043642674	1.2719021984455072e-9	4.857485330795163e-6	L2/3 IT
chr6_32466154_C_T	HLA-DRB5	chr6:32466070-32466570	L23_IT	CC	120993	107831	0.65269464	89	116	-0.24277724	0.03832042	2.511643808786926e-9	8.922902042016977e-6	L2/3 IT
chr6_32466198_G_A	HLA-DRB5	chr6:32466070-32466570	L23_IT	CC	121037	107875	0.70059884	87	100	-0.30768603	0.043403126	4.656017805916558e-11	2.4195234660751697e-7	L2/3 IT
chr6_32466203_C_A	HLA-DRB5	chr6:32466070-32466570	L23_IT	CC	121042	107880	0.66167665	94	113	-0.2907776	0.041618817	8.107075808732739e-11	4.0159329629585863e-7	L2/3 IT
chr6_32466222_C_T	HLA-DRB5	chr6:32466070-32466570	L23_IT	CC	121061	107899	0.70059884	87	100	-0.30768603	0.043403126	4.656017805916558e-11	2.4195234660751697e-7	L2/3 IT
chr6_32466229_T_A	HLA-DRB5	chr6:32466070-32466570	L23_IT	CC	121068	107906	0.67964077	92	107	-0.28224504	0.043642674	1.2719021984455072e-9	4.857485330795163e-6	L2/3 IT
chr6_32466251_G_A	HLA-DRB5	chr6:32466070-32466570	L23_IT	CC	121090	107928	0.67964077	92	107	-0.28224504	0.043642674	1.2719021984455072e-9	4.857485330795163e-6	L2/3 IT
chr6_32466329_G_A	HLA-DRB5	chr6:32466070-32466570	L23_IT	CC	121168	108006	0.67964077	92	107	-0.28224504	0.043642674	1.2719021984455072e-9	4.857485330795163e-6	L2/3 IT
chr6_32466335_T_C	HLA-DRB5	chr6:32466070-32466570	L23_IT	CC	121174	108012	0.67964077	92	107	-0.28224504	0.043642674	1.2719021984455072e-9	4.857485330795163e-6	L2/3 IT
chr6_32466356_A_G	HLA-DRB5	chr6:32466070-32466570	L23_IT	CC	121195	108033	0.67964077	92	107	-0.28224504	0.043642674	1.2719021984455072e-9	4.857485330795163e-6	L2/3 IT
chr6_32466402_G_T	HLA-DRB5	chr6:32466070-32466570	L23_IT	CC	121241	108079	0.70059884	87	100	-0.30768603	0.043403126	4.656017805916558e-11	2.4195234660751697e-7	L2/3 IT
chr6_32466411_C_T	HLA-DRB5	chr6:32466070-32466570	L23_IT	CC	121250	108088	0.67964077	92	107	-0.28224504	0.043642674	1.2719021984455072e-9	4.857485330795163e-6	L2/3 IT
chr6_32466435_A_G	HLA-DRB5	chr6:32466070-32466570	L23_IT	CC	121274	108112	0.70059884	87	100	-0.30768603	0.043403126	4.656017805916558e-11	2.4195234660751697e-7	L2/3 IT
chr6_32466454_A_G	HLA-DRB5	chr6:32466070-32466570	L23_IT	CC	121293	108131	0.70059884	87	100	-0.30768603	0.043403126	4.656017805916558e-11	2.4195234660751697e-7	L2/3 IT
chr6_32466509_T_C	HLA-DRB5	chr6:32466070-32466570	L23_IT	CC	121348	108186	0.67964077	92	107	-0.28224504	0.043642674	1.2719021984455072e-9	4.857485330795163e-6	L2/3 IT
chr6_32466563_T_C	HLA-DRB5	chr6:32466070-32466570	L23_IT	CC	121402	108240	0.70059884	87	100	-0.30768603	0.043403126	4.656017805916558e-11	2.4195234660751697e-7	L2/3 IT
chr6_32488077_T_A	HLA-DRB5	chr6:32488047-32488547	L23_IT	CC	142916	129754	0.28443116	81	95	0.19711159	0.046403743	0.00003735589190680097	0.030651311223164876	L2/3 IT
chr6_32488080_A_T	HLA-DRB5	chr6:32488047-32488547	L23_IT	CC	142919	129757	0.29041916	83	97	0.1931164	0.046714883	0.00005857290634086256	0.042812791462342376	L2/3 IT
chr6_32488112_C_T	HLA-DRB5	chr6:32488047-32488547	L23_IT	CC	142951	129789	0.28143713	80	94	0.19085309	0.04650662	0.00006589018849818923	0.04665840230871914	L2/3 IT
chr6_32488230_C_G	HLA-DRB5	chr6:32488047-32488547	L23_IT	CC	143069	129907	0.28742516	81	96	0.20079513	0.045930933	0.00002267050069139505	0.020947189045300366	L2/3 IT
chr6_32488272_G_A	HLA-DRB5	chr6:32488047-32488547	L23_IT	CC	143111	129949	0.29041916	83	97	0.1931164	0.046714883	0.00005857290634086256	0.042812791462342376	L2/3 IT
chr6_32488300_C_A	HLA-DRB5	chr6:32488047-32488547	L23_IT	CC	143139	129977	0.29041916	83	97	0.1931164	0.046714883	0.00005857290634086256	0.042812791462342376	L2/3 IT
chr6_32488313_T_A	HLA-DRB5	chr6:32488047-32488547	L23_IT	CC	143152	129990	0.29041916	83	97	0.1931164	0.046714883	0.00005857290634086256	0.042812791462342376	L2/3 IT
chr6_32492478_C_A	HLA-DRB5	chr6:32492418-32492918	L23_IT	CC	147317	134155	0.5209581	120	160	0.19858326	0.042469393	6.38049528625083e-6	0.007708401699862962	L2/3 IT
chr6_32492567_A_C	HLA-DRB5	chr6:32492418-32492918	L23_IT	CC	147406	134244	0.51796407	120	161	0.18643503	0.0424265	0.00002067206410608808	0.019512760335058846	L2/3 IT
chr6_32492628_A_G	HLA-DRB5	chr6:32492418-32492918	L23_IT	CC	147467	134305	0.51796407	120	161	0.18461575	0.042545676	0.000025861753703140706	0.02317574291911206	L2/3 IT
chr6_32492670_G_C	HLA-DRB5	chr6:32492418-32492918	L23_IT	CC	147509	134347	0.51796407	120	161	0.18461575	0.042545676	0.000025861753703140706	0.02317574291911206	L2/3 IT
chr6_32492771_A_G	HLA-DRB5	chr6:32492418-32492918	L23_IT	CC	147610	134448	0.51497006	120	162	0.18792506	0.042375457	0.000017513889910368814	0.01716090672098405	L2/3 IT
chr6_32492833_A_C	HLA-DRB5	chr6:32492418-32492918	L23_IT	CC	147672	134510	0.51796407	120	161	0.18461575	0.042545676	0.000025861753703140706	0.02317574291911206	L2/3 IT
chr6_32492848_C_T	HLA-DRB5	chr6:32492418-32492918	L23_IT	CC	147687	134525	0.51796407	120	161	0.18461575	0.042545676	0.000025861753703140706	0.02317574291911206	L2/3 IT
chr6_32492849_C_T	HLA-DRB5	chr6:32492418-32492918	L23_IT	CC	147688	134526	0.51796407	120	161	0.18461575	0.042545676	0.000025861753703140706	0.02317574291911206	L2/3 IT
chr6_32492858_A_G	HLA-DRB5	chr6:32492418-32492918	L23_IT	CC	147697	134535	0.51796407	120	161	0.18461575	0.042545676	0.000025861753703140706	0.02317574291911206	L2/3 IT
chr6_32492906_A_T	HLA-DRB5	chr6:32492418-32492918	L23_IT	CC	147745	134583	0.51796407	120	161	0.18461575	0.042545676	0.000025861753703140706	0.02317574291911206	L2/3 IT
chr6_32492910_G_A	HLA-DRB5	chr6:32492418-32492918	L23_IT	CC	147749	134587	0.51497006	120	162	0.18631107	0.042197205	0.000018974586279440257	0.018263594518025682	L2/3 IT
chr6_32493253_T_C	HLA-DRB5	chr6:32492985-32493485	L23_IT	CC	148092	134930	0.50898206	121	164	0.1851174	0.042191777	0.000021252568215696438	0.01993048972462988	L2/3 IT
chr6_32510746_T_G	HLA-DRB5	chr6:32510691-32511191	L23_IT	CC	165585	152423	0.50598806	122	165	0.19096881	0.04230847	0.00001263396380437323	0.013296374998408897	L2/3 IT
chr6_32510978_A_G	HLA-DRB5	chr6:32510691-32511191	L23_IT	CC	165817	152655	0.50598806	121	165	0.17594537	0.042352304	0.00005407240208308826	0.040363316787039374	L2/3 IT
chr6_32511014_G_A	HLA-DRB5	chr6:32510691-32511191	L23_IT	CC	165853	152691	0.50598806	121	165	0.17907372	0.042197496	0.000037963705555076226	0.031024667663279253	L2/3 IT
chr6_32511692_T_G	HLA-DRB5	chr6:32511398-32511898	L23_IT	CC	166531	153369	0.50898206	121	164	0.1851174	0.042191777	0.000021252568215696438	0.01993048972462988	L2/3 IT
chr6_32523137_A_G	HLA-DRB5	chr6:32523022-32523522	L23_IT	CC	177976	164814	0.41017964	110	137	0.26078805	0.042447016	6.6660498337001224e-9	0.000021385145351755913	L2/3 IT
chr6_32523150_C_A	HLA-DRB5	chr6:32523022-32523522	L23_IT	CC	177989	164827	0.41017964	110	137	0.26078808	0.042447012	6.666015277903866e-9	0.00002138505469893361	L2/3 IT
chr6_32523519_T_A	HLA-DRB5	chr6:32523022-32523522	L23_IT	CC	178358	165196	0.40718564	109	136	0.25434855	0.042263098	1.2527661176123739e-8	0.00003752014989284778	L2/3 IT
chr6_32530551_C_G	HLA-DRB5	chr6:32530535-32531035	L23_IT	CC	185390	172228	0.4221557	114	141	0.24165152	0.04394526	1.5671520477910473e-7	0.00034477311168187034	L2/3 IT
chr6_32530590_A_G	HLA-DRB5	chr6:32530535-32531035	L23_IT	CC	185429	172267	0.43113774	116	144	0.25046024	0.043321922	4.032323777541335e-8	0.00010547232042579554	L2/3 IT
chr6_32530630_G_A	HLA-DRB5	chr6:32530535-32531035	L23_IT	CC	185469	172307	0.42814374	115	143	0.24169815	0.04334871	1.0881257866488538e-7	0.00025112430150111875	L2/3 IT
chr6_32530703_G_T	HLA-DRB5	chr6:32530535-32531035	L23_IT	CC	185542	172380	0.37125748	101	124	0.23188089	0.0442127	5.130957939432444e-7	0.0009525771677278969	L2/3 IT
chr6_32530818_C_T	HLA-DRB5	chr6:32530535-32531035	L23_IT	CC	185657	172495	0.43113774	116	144	0.25046024	0.043321922	4.032323777541335e-8	0.00010547232042579554	L2/3 IT
chr6_32530940_A_T	HLA-DRB5	chr6:32530535-32531035	L23_IT	CC	185779	172617	0.43113774	116	144	0.25046024	0.043321922	4.032323777541335e-8	0.00010547232042579554	L2/3 IT
chr6_32358155_T_A	HLA-DRB1	chr6:32358095-32358595	L23_IT	CC	-50833	-64259	0.5449102	109	152	-0.180758	0.03695734	2.51545956011558e-6	0.003605722218742913	L2/3 IT
chr6_32358177_G_C	HLA-DRB1	chr6:32358095-32358595	L23_IT	CC	-50811	-64237	0.55988026	109	147	-0.19108528	0.038241446	1.5751706909058494e-6	0.00244946277762572	L2/3 IT
chr6_32358187_C_G	HLA-DRB1	chr6:32358095-32358595	L23_IT	CC	-50801	-64227	0.5748503	109	142	-0.18600672	0.039954506	6.960767107215676e-6	0.00826603686049977	L2/3 IT
chr6_32358202_A_G	HLA-DRB1	chr6:32358095-32358595	L23_IT	CC	-50786	-64212	0.43413174	106	145	-0.1857301	0.03810699	2.7111803042092236e-6	0.0038363928279442723	L2/3 IT
chr6_32358227_A_T	HLA-DRB1	chr6:32358095-32358595	L23_IT	CC	-50761	-64187	0.5329341	109	156	-0.17991374	0.03670093	2.394969468296334e-6	0.0034624175325852742	L2/3 IT
chr6_32358230_T_A	HLA-DRB1	chr6:32358095-32358595	L23_IT	CC	-50758	-64184	0.5239521	109	159	-0.17373794	0.035737764	2.863016339452869e-6	0.004011787528826075	L2/3 IT
chr6_32358402_C_T	HLA-DRB1	chr6:32358095-32358595	L23_IT	CC	-50586	-64012	0.5808383	109	140	-0.2021044	0.04009324	1.2938047204141915e-6	0.0020779152447246425	L2/3 IT
chr6_32358448_C_G	HLA-DRB1	chr6:32358095-32358595	L23_IT	CC	-50540	-63966	0.5748503	109	142	-0.201664	0.03928351	8.520249572991506e-7	0.0014620580058938124	L2/3 IT
chr6_32358532_A_T	HLA-DRB1	chr6:32358095-32358595	L23_IT	CC	-50456	-63882	0.5748503	110	142	-0.19726117	0.040129617	2.2573265993223752e-6	0.0032968620154881197	L2/3 IT
chr6_32358563_A_C	HLA-DRB1	chr6:32358095-32358595	L23_IT	CC	-50425	-63851	0.55988026	109	147	-0.207621	0.03764019	1.445766256190731e-7	0.00032160412443905386	L2/3 IT
chr6_32358564_G_C	HLA-DRB1	chr6:32358095-32358595	L23_IT	CC	-50424	-63850	0.5508982	110	150	-0.19849865	0.03799181	5.621479025226098e-7	0.0010291248809417848	L2/3 IT
chr6_32358572_G_T	HLA-DRB1	chr6:32358095-32358595	L23_IT	CC	-50416	-63842	0.2964072	86	99	-0.20731029	0.0461465	0.000013802192487708508	0.014258091617778591	L2/3 IT
chr6_32365530_G_A	HLA-DRB1	chr6:32365362-32365862	L23_IT	CC	-43458	-56884	0.28443116	78	95	-0.19582714	0.043534264	0.000013474401445300411	0.013988190111342669	L2/3 IT
chr6_32365566_A_G	HLA-DRB1	chr6:32365362-32365862	L23_IT	CC	-43422	-56848	0.33832335	87	113	-0.1943587	0.039524097	2.2387708139742174e-6	0.0032744209314731904	L2/3 IT
chr6_32365603_C_T	HLA-DRB1	chr6:32365362-32365862	L23_IT	CC	-43385	-56811	0.35029942	89	117	-0.20882536	0.038687136	2.522265430995065e-7	0.000519851180241826	L2/3 IT
chr6_32365618_C_T	HLA-DRB1	chr6:32365362-32365862	L23_IT	CC	-43370	-56796	0.41916168	99	140	-0.15008818	0.036694817	0.0000694717250054965	0.048494045566115355	L2/3 IT
chr6_32365619_A_G	HLA-DRB1	chr6:32365362-32365862	L23_IT	CC	-43369	-56795	0.41616768	102	139	-0.17673439	0.037440415	5.274864242636455e-6	0.006609573094629473	L2/3 IT
chr6_32365639_C_T	HLA-DRB1	chr6:32365362-32365862	L23_IT	CC	-43349	-56775	0.40419164	99	135	-0.17965095	0.03750209	3.900698917841043e-6	0.0051709782164575495	L2/3 IT
chr6_32414335_C_A	HLA-DRB1	chr6:32413872-32414372	L23_IT	CC	5347	-8079	0.5928144	100	136	-0.18342066	0.037484802	2.4911557437934548e-6	0.0035768217121180624	L2/3 IT
chr6_32414459_A_G	HLA-DRB1	chr6:32414448-32414948	L23_IT	CC	5471	-7955	0.60179645	101	133	-0.20258237	0.03861104	5.082139761525852e-7	0.0009448718757459098	L2/3 IT
chr6_32414661_T_C	HLA-DRB1	chr6:32414448-32414948	L23_IT	CC	5673	-7753	0.56287426	102	146	-0.15270756	0.036397614	0.000045966021862311515	0.03578518157011671	L2/3 IT
chr6_32414687_G_A	HLA-DRB1	chr6:32414448-32414948	L23_IT	CC	5699	-7727	0.37125748	90	124	-0.16752656	0.03766188	0.00001657349871800744	0.016438863540645658	L2/3 IT
chr6_32414748_C_A	HLA-DRB1	chr6:32414448-32414948	L23_IT	CC	5760	-7666	0.5718563	107	143	-0.19802852	0.038255233	7.009114014934516e-7	0.001240415347835659	L2/3 IT
chr6_32414751_C_A	HLA-DRB1	chr6:32414448-32414948	L23_IT	CC	5763	-7663	0.55688626	108	148	-0.17583086	0.037796468	7.06260165303018e-6	0.008363298833895829	L2/3 IT
chr6_32451823_T_C	HLA-DRB1	chr6:32451717-32452217	L23_IT	CC	42835	29409	0.34730542	92	116	-0.20369546	0.040554892	1.4032670287940513e-6	0.0022234790977672847	L2/3 IT
chr6_32451892_A_G	HLA-DRB1	chr6:32451717-32452217	L23_IT	CC	42904	29478	0.3413174	91	114	-0.198996	0.041167	3.229627152525582e-6	0.004429123806568163	L2/3 IT
chr6_32451923_G_A	HLA-DRB1	chr6:32451717-32452217	L23_IT	CC	42935	29509	0.6377246	99	121	-0.17994532	0.04297759	0.00004755163882934448	0.03668864923508913	L2/3 IT
chr6_32451955_A_T	HLA-DRB1	chr6:32451717-32452217	L23_IT	CC	42967	29541	0.34730542	92	116	-0.20369546	0.040554892	1.4032670287940513e-6	0.0022234790977672847	L2/3 IT
chr6_32451967_T_G	HLA-DRB1	chr6:32451717-32452217	L23_IT	CC	42979	29553	0.34730542	92	116	-0.20369546	0.040554892	1.4032670287940513e-6	0.0022234790977672847	L2/3 IT
chr6_32452002_T_C	HLA-DRB1	chr6:32451717-32452217	L23_IT	CC	43014	29588	0.34730542	92	116	-0.20369546	0.040554892	1.4032670287940513e-6	0.0022234790977672847	L2/3 IT
chr6_32452010_C_T	HLA-DRB1	chr6:32451717-32452217	L23_IT	CC	43022	29596	0.34730542	92	116	-0.20369546	0.040554892	1.4032670287940513e-6	0.0022234790977672847	L2/3 IT
chr6_32452011_A_G	HLA-DRB1	chr6:32451717-32452217	L23_IT	CC	43023	29597	0.34730542	92	116	-0.20369546	0.040554892	1.4032670287940513e-6	0.0022234790977672847	L2/3 IT
chr6_32452037_G_A	HLA-DRB1	chr6:32451717-32452217	L23_IT	CC	43049	29623	0.34730542	92	116	-0.20369546	0.040554892	1.4032670287940513e-6	0.0022234790977672847	L2/3 IT
chr6_32452057_C_T	HLA-DRB1	chr6:32451717-32452217	L23_IT	CC	43069	29643	0.3413174	90	114	-0.19990052	0.04034814	1.9017754357047334e-6	0.002861533556196185	L2/3 IT
chr6_32452164_T_G	HLA-DRB1	chr6:32451717-32452217	L23_IT	CC	43176	29750	0.34730542	92	116	-0.20369546	0.040554892	1.4032670287940513e-6	0.0022234790977672847	L2/3 IT
chr6_32452176_T_C	HLA-DRB1	chr6:32451717-32452217	L23_IT	CC	43188	29762	0.34730542	92	116	-0.20369546	0.040554892	1.4032670287940513e-6	0.0022234790977672847	L2/3 IT
chr6_32452186_T_C	HLA-DRB1	chr6:32451717-32452217	L23_IT	CC	43198	29772	0.33832335	89	113	-0.20828912	0.039988603	6.05060684490574e-7	0.0010954215466659654	L2/3 IT
chr6_32452198_C_T	HLA-DRB1	chr6:32451717-32452217	L23_IT	CC	43210	29784	0.6347306	99	122	-0.18270856	0.04237855	0.00002894661740280426	0.02526436062452822	L2/3 IT
chr6_32452209_A_T	HLA-DRB1	chr6:32451717-32452217	L23_IT	CC	43221	29795	0.48203593	121	161	-0.16933936	0.040965296	0.000058621067106134316	0.04283789600495199	L2/3 IT
chr6_32456815_C_G	HLA-DRB1	chr6:32456802-32457302	L23_IT	CC	47827	34401	0.6377246	99	121	-0.17994532	0.04297759	0.00004755163882934448	0.03668864923508913	L2/3 IT
chr6_32456823_A_G	HLA-DRB1	chr6:32456802-32457302	L23_IT	CC	47835	34409	0.50299406	124	166	-0.19274834	0.04036493	4.16736284541102e-6	0.005458788550930999	L2/3 IT
chr6_32456824_T_C	HLA-DRB1	chr6:32456802-32457302	L23_IT	CC	47836	34410	0.50299406	124	166	-0.19274834	0.04036493	4.16736284541102e-6	0.005458788550930999	L2/3 IT
chr6_32456829_A_G	HLA-DRB1	chr6:32456802-32457302	L23_IT	CC	47841	34415	0.50299406	124	166	-0.19274834	0.04036493	4.16736284541102e-6	0.005458788550930999	L2/3 IT
chr6_32456847_C_T	HLA-DRB1	chr6:32456802-32457302	L23_IT	CC	47859	34433	0.5	124	167	-0.19288197	0.040099055	3.5809882433367967e-6	0.0048209980307830575	L2/3 IT
chr6_32456848_T_C	HLA-DRB1	chr6:32456802-32457302	L23_IT	CC	47860	34434	0.5	124	167	-0.19553638	0.040006492	2.5530135653269915e-6	0.003650305595326734	L2/3 IT
chr6_32456852_T_C	HLA-DRB1	chr6:32456802-32457302	L23_IT	CC	47864	34438	0.5	125	167	-0.19014306	0.04067919	6.427031510992143e-6	0.007753979346446925	L2/3 IT
chr6_32456898_A_G	HLA-DRB1	chr6:32456802-32457302	L23_IT	CC	47910	34484	0.6377246	99	121	-0.17994532	0.04297759	0.00004755163882934448	0.03668864923508913	L2/3 IT
chr6_32456951_C_T	HLA-DRB1	chr6:32456802-32457302	L23_IT	CC	47963	34537	0.50299406	124	166	-0.19274834	0.04036493	4.16736284541102e-6	0.005458788550930999	L2/3 IT
chr6_32456966_A_G	HLA-DRB1	chr6:32456802-32457302	L23_IT	CC	47978	34552	0.50299406	124	166	-0.19274834	0.04036493	4.16736284541102e-6	0.005458788550930999	L2/3 IT
chr6_32456998_A_C	HLA-DRB1	chr6:32456802-32457302	L23_IT	CC	48010	34584	0.50299406	124	166	-0.19274834	0.04036493	4.16736284541102e-6	0.005458788550930999	L2/3 IT
chr6_32457002_T_G	HLA-DRB1	chr6:32456802-32457302	L23_IT	CC	48014	34588	0.5	124	167	-0.19553635	0.040006492	2.553023838071157e-6	0.0036503095076165734	L2/3 IT
chr6_32457032_C_G	HLA-DRB1	chr6:32456802-32457302	L23_IT	CC	48044	34618	0.50299406	124	166	-0.19274834	0.04036493	4.16736284541102e-6	0.005458788550930999	L2/3 IT
chr6_32457078_T_G	HLA-DRB1	chr6:32456802-32457302	L23_IT	CC	48090	34664	0.50299406	124	166	-0.19274834	0.04036493	4.16736284541102e-6	0.005458788550930999	L2/3 IT
chr6_32457093_T_C	HLA-DRB1	chr6:32456802-32457302	L23_IT	CC	48105	34679	0.6377246	99	121	-0.17994532	0.04297759	0.00004755163882934448	0.03668864923508913	L2/3 IT
chr6_32457126_A_G	HLA-DRB1	chr6:32456802-32457302	L23_IT	CC	48138	34712	0.50299406	124	166	-0.19274834	0.04036493	4.16736284541102e-6	0.005458788550930999	L2/3 IT
chr6_32457173_A_G	HLA-DRB1	chr6:32456802-32457302	L23_IT	CC	48185	34759	0.50299406	124	166	-0.19274834	0.04036493	4.16736284541102e-6	0.005458788550930999	L2/3 IT
chr6_32457191_A_G	HLA-DRB1	chr6:32456802-32457302	L23_IT	CC	48203	34777	0.50299406	124	166	-0.19274834	0.04036493	4.16736284541102e-6	0.005458788550930999	L2/3 IT
chr6_32457226_G_A	HLA-DRB1	chr6:32456802-32457302	L23_IT	CC	48238	34812	0.5	124	167	-0.19288197	0.040099055	3.5809882433367967e-6	0.0048209980307830575	L2/3 IT
chr6_32457232_G_A	HLA-DRB1	chr6:32456802-32457302	L23_IT	CC	48244	34818	0.6347306	99	122	-0.17903562	0.042544946	0.00004372669443129443	0.03447577652886562	L2/3 IT
chr6_32457246_T_C	HLA-DRB1	chr6:32456802-32457302	L23_IT	CC	48258	34832	0.48203593	118	161	-0.22682886	0.037271183	8.925678619804795e-9	0.0000277499221121338	L2/3 IT
chr6_32457255_A_C	HLA-DRB1	chr6:32456802-32457302	L23_IT	CC	48267	34841	0.46706587	113	156	-0.19556072	0.037660632	6.509770821306328e-7	0.0011655837163945925	L2/3 IT
chr6_32457257_G_C	HLA-DRB1	chr6:32456802-32457302	L23_IT	CC	48269	34843	0.43413174	102	145	-0.19606957	0.035707466	1.627021701227289e-7	0.00035601191063678976	L2/3 IT
chr6_32457259_G_A	HLA-DRB1	chr6:32456802-32457302	L23_IT	CC	48271	34845	0.4431138	105	148	-0.19823985	0.036013093	1.5251407997279315e-7	0.0003368276185134909	L2/3 IT
chr6_32457260_A_G	HLA-DRB1	chr6:32456802-32457302	L23_IT	CC	48272	34846	0.45209584	108	151	-0.19097367	0.03670514	6.213226188987564e-7	0.0011203342120121786	L2/3 IT
chr6_32457267_A_G	HLA-DRB1	chr6:32456802-32457302	L23_IT	CC	48279	34853	0.497006	124	166	-0.19035824	0.040413808	5.510363295738299e-6	0.0068473068092205725	L2/3 IT
chr6_32488881_C_T	HLA-DQA1	chr6:32488880-32489380	L23_IT	CC	22459	8855	0.8173653	55	61	-0.19538093	0.0281246	1.0042990475608076e-10	4.883392434179263e-7	L2/3 IT
chr6_32488898_G_A	HLA-DQA1	chr6:32488880-32489380	L23_IT	CC	22476	8872	0.8173653	55	61	-0.19538093	0.0281246	1.0042990475608076e-10	4.883392434179263e-7	L2/3 IT
chr6_32489019_A_G	HLA-DQA1	chr6:32488880-32489380	L23_IT	CC	22597	8993	0.9161677	27	28	-0.2152805	0.041188598	5.572044659206505e-7	0.0010214468681369498	L2/3 IT
chr6_32489021_A_T	HLA-DQA1	chr6:32488880-32489380	L23_IT	CC	22599	8995	0.8143713	56	62	-0.19277291	0.028129809	1.6633474213755506e-10	7.722288942526047e-7	L2/3 IT
chr6_32489027_T_C	HLA-DQA1	chr6:32488880-32489380	L23_IT	CC	22605	9001	0.8173653	55	61	-0.19538093	0.0281246	1.0042990475608076e-10	4.883392434179263e-7	L2/3 IT
chr6_32489217_C_A	HLA-DQA1	chr6:32488880-32489380	L23_IT	CC	22795	9191	0.8143713	55	62	-0.19806075	0.027158862	1.527341650678175e-11	8.685965450410279e-8	L2/3 IT
chr6_32489235_G_A	HLA-DQA1	chr6:32488880-32489380	L23_IT	CC	22813	9209	0.8173653	55	61	-0.19538093	0.0281246	1.0042990475608076e-10	4.883392434179263e-7	L2/3 IT
chr6_32489329_A_C	HLA-DQA1	chr6:32488880-32489380	L23_IT	CC	22907	9303	0.8143713	56	62	-0.1921405	0.028161718	1.954873219967372e-10	8.939219885527968e-7	L2/3 IT
chr6_32492504_A_G	HLA-DQA1	chr6:32492418-32492918	L23_IT	CC	26082	12478	0.8173653	55	61	-0.19696115	0.027980266	6.099304530619049e-11	3.1005731682054556e-7	L2/3 IT
chr6_32492518_G_C	HLA-DQA1	chr6:32492418-32492918	L23_IT	CC	26096	12492	0.8143713	55	62	-0.18835875	0.027774233	2.4320099907466893e-10	1.0890767312707205e-6	L2/3 IT
chr6_32492541_A_G	HLA-DQA1	chr6:32492418-32492918	L23_IT	CC	26119	12515	0.78742516	63	71	-0.16309464	0.02755498	2.0522924049552873e-8	0.000058178391897838845	L2/3 IT
chr6_32492580_G_T	HLA-DQA1	chr6:32492418-32492918	L23_IT	CC	26158	12554	0.8143713	55	62	-0.18835875	0.027774233	2.4320099907466893e-10	1.0890767312707205e-6	L2/3 IT
chr6_32492598_C_T	HLA-DQA1	chr6:32492418-32492918	L23_IT	CC	26176	12572	0.8143713	55	62	-0.18835875	0.027774233	2.4320099907466893e-10	1.0890767312707205e-6	L2/3 IT
chr6_32492644_C_T	HLA-DQA1	chr6:32492418-32492918	L23_IT	CC	26222	12618	0.8053892	55	65	-0.17129919	0.026534487	1.3498750933844568e-9	5.1204322034157155e-6	L2/3 IT
chr6_32492698_A_C	HLA-DQA1	chr6:32492418-32492918	L23_IT	CC	26276	12672	0.8113773	55	63	-0.1867837	0.02688724	1.0045637759361922e-10	4.884609723508245e-7	L2/3 IT
chr6_32492699_G_A	HLA-DQA1	chr6:32492418-32492918	L23_IT	CC	26277	12673	0.8113773	55	63	-0.1885467	0.02698204	8.055843480243216e-11	3.992628046909801e-7	L2/3 IT
chr6_32492710_T_C	HLA-DQA1	chr6:32492418-32492918	L23_IT	CC	26288	12684	0.8083833	55	64	-0.17989098	0.026806384	3.5457100446351493e-10	1.5341819329410398e-6	L2/3 IT
chr6_32492716_T_C	HLA-DQA1	chr6:32492418-32492918	L23_IT	CC	26294	12690	0.7964072	57	68	-0.16351873	0.025979994	3.1061316798848394e-9	0.000010802210375832188	L2/3 IT
chr6_32492726_A_G	HLA-DQA1	chr6:32492418-32492918	L23_IT	CC	26304	12700	0.8113773	55	63	-0.1885467	0.02698204	8.055843480243216e-11	3.992628046909801e-7	L2/3 IT
chr6_32492738_G_C	HLA-DQA1	chr6:32492418-32492918	L23_IT	CC	26316	12712	0.7994012	57	67	-0.1620709	0.026642878	9.053002308353668e-9	0.00002810021593524259	L2/3 IT
chr6_32492774_G_A	HLA-DQA1	chr6:32492418-32492918	L23_IT	CC	26352	12748	0.8023952	57	66	-0.16949089	0.026828093	2.751793804400872e-9	9.687563779525845e-6	L2/3 IT
chr6_32493129_T_C	HLA-DQA1	chr6:32492985-32493485	L23_IT	CC	26707	13103	0.8143713	55	62	-0.18835875	0.027774233	2.4320099907466893e-10	1.0890767312707205e-6	L2/3 IT
chr6_32493135_A_G	HLA-DQA1	chr6:32492985-32493485	L23_IT	CC	26713	13109	0.8023952	57	66	-0.16949089	0.026828093	2.751793804400872e-9	9.687563779525845e-6	L2/3 IT
chr6_32493201_T_C	HLA-DQA1	chr6:32492985-32493485	L23_IT	CC	26779	13175	0.7934132	56	69	-0.16052027	0.02500986	1.6388250333127097e-9	6.096866062652818e-6	L2/3 IT
chr6_32493212_A_G	HLA-DQA1	chr6:32492985-32493485	L23_IT	CC	26790	13186	0.8113773	55	63	-0.1792212	0.027563216	1.0601807660370355e-9	4.119448286932919e-6	L2/3 IT
chr6_32493291_C_A	HLA-DQA1	chr6:32492985-32493485	L23_IT	CC	26869	13265	0.8143713	55	62	-0.18835875	0.027774233	2.4320099907466893e-10	1.0890767312707205e-6	L2/3 IT
chr6_32493481_C_T	HLA-DQA1	chr6:32492985-32493485	L23_IT	CC	27059	13455	0.7245509	70	92	-0.123568326	0.02244545	1.520726480708536e-7	0.0003359720285834072	L2/3 IT
chr6_32510692_G_A	HLA-DQA1	chr6:32510691-32511191	L23_IT	CC	44270	30666	0.75149703	69	83	-0.13551308	0.025010956	2.2929197665234772e-7	0.00047874043511205187	L2/3 IT
chr6_32510696_G_A	HLA-DQA1	chr6:32510691-32511191	L23_IT	CC	44274	30670	0.75748503	69	81	-0.14498186	0.02557078	6.926354455479204e-8	0.00016964626994619406	L2/3 IT
chr6_32510752_T_C	HLA-DQA1	chr6:32510691-32511191	L23_IT	CC	44330	30726	0.7634731	69	79	-0.15663221	0.025992634	1.2048705614808435e-8	0.00003623584085308715	L2/3 IT
chr6_32510791_T_C	HLA-DQA1	chr6:32510691-32511191	L23_IT	CC	44369	30765	0.75449103	69	82	-0.140732	0.025161859	1.0013350727411482e-7	0.00023356868367742118	L2/3 IT
chr6_32510799_C_T	HLA-DQA1	chr6:32510691-32511191	L23_IT	CC	44377	30773	0.75748503	69	81	-0.14836891	0.025602117	3.76951698558701e-8	0.00009940850360568583	L2/3 IT
chr6_32510806_C_T	HLA-DQA1	chr6:32510691-32511191	L23_IT	CC	44384	30780	0.75748503	69	81	-0.14350627	0.025552923	8.970322862118351e-8	0.00021242503085061655	L2/3 IT
chr6_32510914_G_A	HLA-DQA1	chr6:32510691-32511191	L23_IT	CC	44492	30888	0.7604791	70	80	-0.15915844	0.025991468	7.387411626638433e-9	0.000023432023072174876	L2/3 IT
chr6_32510950_C_T	HLA-DQA1	chr6:32510691-32511191	L23_IT	CC	44528	30924	0.7664671	69	78	-0.15080461	0.026699625	7.686943438262026e-8	0.00018575490716594802	L2/3 IT
chr6_32510961_A_G	HLA-DQA1	chr6:32510691-32511191	L23_IT	CC	44539	30935	0.7634731	69	79	-0.14249451	0.026442753	2.6307665646678534e-7	0.0005388839295354808	L2/3 IT
chr6_32510977_T_C	HLA-DQA1	chr6:32510691-32511191	L23_IT	CC	44555	30951	0.7604791	69	80	-0.15148187	0.025778206	2.5315224015629555e-8	0.00007002233479182214	L2/3 IT
chr6_32511017_A_G	HLA-DQA1	chr6:32510691-32511191	L23_IT	CC	44595	30991	0.75748503	69	81	-0.14350627	0.025552923	8.970322862118351e-8	0.00021242503085061655	L2/3 IT
chr6_32511023_C_A	HLA-DQA1	chr6:32510691-32511191	L23_IT	CC	44601	30997	0.748503	69	84	-0.13493715	0.024791459	2.0413921560135838e-7	0.0004330440231702108	L2/3 IT
chr6_32511026_T_C	HLA-DQA1	chr6:32510691-32511191	L23_IT	CC	44604	31000	0.75149703	69	83	-0.14029905	0.024866678	7.917366413586365e-8	0.000190507025541802	L2/3 IT
chr6_32511046_C_T	HLA-DQA1	chr6:32510691-32511191	L23_IT	CC	44624	31020	0.7634731	69	79	-0.15663221	0.025992634	1.2048705614808435e-8	0.00003623584085308715	L2/3 IT
chr6_32511120_A_C	HLA-DQA1	chr6:32510691-32511191	L23_IT	CC	44698	31094	0.7634731	69	79	-0.14566751	0.026459552	1.520601134104905e-7	0.00033594717751895934	L2/3 IT
chr6_32511125_T_C	HLA-DQA1	chr6:32510691-32511191	L23_IT	CC	44703	31099	0.7604791	69	80	-0.14830899	0.025768481	4.57527604113466e-8	0.00011786614211986098	L2/3 IT
chr6_32511128_A_T	HLA-DQA1	chr6:32510691-32511191	L23_IT	CC	44706	31102	0.7634731	69	79	-0.14249451	0.026442753	2.6307665646678534e-7	0.0005388839295354808	L2/3 IT
chr6_32511165_G_C	HLA-DQA1	chr6:32510691-32511191	L23_IT	CC	44743	31139	0.7634731	69	79	-0.14447865	0.026371738	1.7256624153754967e-7	0.0003747657295972602	L2/3 IT
chr6_32511402_T_G	HLA-DQA1	chr6:32511398-32511898	L23_IT	CC	44980	31376	0.7664671	69	78	-0.15080461	0.026699625	7.686943438262026e-8	0.00018575490716594802	L2/3 IT
chr6_32511480_A_T	HLA-DQA1	chr6:32511398-32511898	L23_IT	CC	45058	31454	0.7664671	69	78	-0.15080461	0.026699625	7.686943438262026e-8	0.00018575490716594802	L2/3 IT
chr6_32511801_C_T	HLA-DQA1	chr6:32511398-32511898	L23_IT	CC	45379	31775	0.7664671	69	78	-0.15080461	0.026699625	7.686943438262026e-8	0.00018575490716594802	L2/3 IT
chr6_32511838_G_A	HLA-DQA1	chr6:32511398-32511898	L23_IT	CC	45416	31812	0.7664671	69	78	-0.15080461	0.026699625	7.686943438262026e-8	0.00018575490716594802	L2/3 IT
chr6_32512361_C_T	HLA-DQA1	chr6:32512092-32512592	L23_IT	CC	45939	32335	0.745509	73	85	-0.13911979	0.025831964	2.6707169324462806e-7	0.0005458440214269416	L2/3 IT
chr6_32512579_C_T	HLA-DQA1	chr6:32512092-32512592	L23_IT	CC	46157	32553	0.65868264	96	114	-0.10620731	0.025714226	0.000059413871490034416	0.04326293312818003	L2/3 IT
chr6_32530552_C_T	HLA-DQA1	chr6:32530535-32531035	L23_IT	CC	64130	50526	0.6407186	98	120	-0.10184993	0.024655191	0.000059256253248494376	0.04317900642633333	L2/3 IT
chr6_32530926_T_C	HLA-DQA1	chr6:32530535-32531035	L23_IT	CC	64504	50900	0.6467066	98	118	-0.10911513	0.024967367	0.000022796850063183025	0.02103734301893113	L2/3 IT
chr6_32530932_C_T	HLA-DQA1	chr6:32530535-32531035	L23_IT	CC	64510	50906	0.6407186	98	120	-0.10402948	0.02445853	0.000036537702914913876	0.03014332138705531	L2/3 IT
chr6_32488062_G_A	HLA-DQB1	chr6:32488047-32488547	L23_IT	CC	5569	-1748	0.28443116	81	95	-0.3166475	0.07480689	0.00003963883483396369	0.03203978601160689	L2/3 IT
chr6_32488077_T_A	HLA-DQB1	chr6:32488047-32488547	L23_IT	CC	5584	-1733	0.28443116	81	95	-0.3138429	0.0744355	0.00004233519727098366	0.033651103248830284	L2/3 IT
chr6_32488080_A_T	HLA-DQB1	chr6:32488047-32488547	L23_IT	CC	5587	-1730	0.29041916	83	97	-0.3149648	0.074728094	0.00004258715896018496	0.03380197273334343	L2/3 IT
chr6_32488104_G_A	HLA-DQB1	chr6:32488047-32488547	L23_IT	CC	5611	-1706	0.41616768	108	139	-0.39830685	0.06457703	5.901702422005863e-9	0.00001919339624285625	L2/3 IT
chr6_32488107_T_A	HLA-DQB1	chr6:32488047-32488547	L23_IT	CC	5614	-1703	0.28143713	80	94	-0.3248784	0.074395485	0.000023114371821485848	0.02126777816095979	L2/3 IT
chr6_32488112_C_T	HLA-DQB1	chr6:32488047-32488547	L23_IT	CC	5619	-1698	0.28143713	80	94	-0.31880146	0.074188456	0.00003064519318525269	0.02637898544411523	L2/3 IT
chr6_32488128_T_C	HLA-DQB1	chr6:32488047-32488547	L23_IT	CC	5635	-1682	0.27844313	79	93	-0.32949278	0.07410799	0.000016714457010723105	0.01654669366766855	L2/3 IT
chr6_32488134_G_C	HLA-DQB1	chr6:32488047-32488547	L23_IT	CC	5641	-1676	0.28443116	81	95	-0.31943527	0.074222974	0.000029849101911731846	0.025863648512827405	L2/3 IT
chr6_32488209_G_A	HLA-DQB1	chr6:32488047-32488547	L23_IT	CC	5716	-1601	0.2934132	84	98	-0.31723207	0.07461904	0.000036822527521086655	0.03032191233958316	L2/3 IT
chr6_32488223_G_A	HLA-DQB1	chr6:32488047-32488547	L23_IT	CC	5730	-1587	0.41916168	109	140	-0.4175984	0.064042516	9.62942871813372e-10	3.779917811918969e-6	L2/3 IT
chr6_32488272_G_A	HLA-DQB1	chr6:32488047-32488547	L23_IT	CC	5779	-1538	0.29041916	83	97	-0.3149648	0.074728094	0.00004258715896018496	0.03380197273334343	L2/3 IT
chr6_32488300_C_A	HLA-DQB1	chr6:32488047-32488547	L23_IT	CC	5807	-1510	0.29041916	83	97	-0.3149648	0.074728094	0.00004258715896018496	0.03380197273334343	L2/3 IT
chr6_32488313_T_A	HLA-DQB1	chr6:32488047-32488547	L23_IT	CC	5820	-1497	0.29041916	83	97	-0.3149648	0.074728094	0.00004258715896018496	0.03380197273334343	L2/3 IT
chr6_32488315_C_A	HLA-DQB1	chr6:32488047-32488547	L23_IT	CC	5822	-1495	0.28742516	82	96	-0.32639113	0.07471844	0.0000229858301479565	0.021174969513323247	L2/3 IT
chr6_32488547_C_T	HLA-DQB1	chr6:32488047-32488547	L23_IT	CC	6054	-1263	0.2934132	84	98	-0.31723207	0.07461904	0.000036822527521086655	0.03032191233958316	L2/3 IT
chr6_32488881_C_T	HLA-DQB1	chr6:32488880-32489380	L23_IT	CC	6388	-929	0.8173653	55	61	-0.7955069	0.0684258	8.65123932753495e-23	1.7569104320941243e-18	L2/3 IT
chr6_32488898_G_A	HLA-DQB1	chr6:32488880-32489380	L23_IT	CC	6405	-912	0.8173653	55	61	-0.7955069	0.0684258	8.65123932753495e-23	1.7569104320941243e-18	L2/3 IT
chr6_32489019_A_G	HLA-DQB1	chr6:32488880-32489380	L23_IT	CC	6526	-791	0.9161677	27	28	-0.7428389	0.11549256	1.5271128859077464e-9	5.718862079429902e-6	L2/3 IT
chr6_32489021_A_T	HLA-DQB1	chr6:32488880-32489380	L23_IT	CC	6528	-789	0.8143713	56	62	-0.79296356	0.06822686	8.834851443290502e-23	1.793029828033471e-18	L2/3 IT
chr6_32489027_T_C	HLA-DQB1	chr6:32488880-32489380	L23_IT	CC	6534	-783	0.8173653	55	61	-0.7955069	0.0684258	8.65123932753495e-23	1.7569104320941243e-18	L2/3 IT
chr6_32489197_C_G	HLA-DQB1	chr6:32488880-32489380	L23_IT	CC	6704	-613	0.3203593	88	107	-0.32526115	0.070205234	7.65668744686633e-6	0.00892410661667868	L2/3 IT
chr6_32489217_C_A	HLA-DQB1	chr6:32488880-32489380	L23_IT	CC	6724	-593	0.8143713	55	62	-0.77915996	0.06675521	6.496659507197746e-23	1.3328743366531585e-18	L2/3 IT
chr6_32489235_G_A	HLA-DQB1	chr6:32488880-32489380	L23_IT	CC	6742	-575	0.8173653	55	61	-0.7955069	0.0684258	8.65123932753495e-23	1.7569104320941243e-18	L2/3 IT
chr6_32489329_A_C	HLA-DQB1	chr6:32488880-32489380	L23_IT	CC	6836	-481	0.8143713	56	62	-0.7892013	0.06852408	1.7001796063057603e-22	3.3380803397921538e-18	L2/3 IT
chr6_32492504_A_G	HLA-DQB1	chr6:32492418-32492918	L23_IT	CC	10011	2694	0.8173653	55	61	-0.7916122	0.06847046	1.291569109444045e-22	2.5740939776193034e-18	L2/3 IT
chr6_32492518_G_C	HLA-DQB1	chr6:32492418-32492918	L23_IT	CC	10025	2708	0.8143713	55	62	-0.79701126	0.06596349	5.045208008509897e-24	1.153791720137539e-19	L2/3 IT
chr6_32492541_A_G	HLA-DQB1	chr6:32492418-32492918	L23_IT	CC	10048	2731	0.78742516	63	71	-0.7013845	0.0685058	4.603359469553429e-19	6.7600624339946985e-15	L2/3 IT
chr6_32492580_G_T	HLA-DQB1	chr6:32492418-32492918	L23_IT	CC	10087	2770	0.8143713	55	62	-0.79701126	0.06596349	5.045208008509897e-24	1.153791720137539e-19	L2/3 IT
chr6_32492598_C_T	HLA-DQB1	chr6:32492418-32492918	L23_IT	CC	10105	2788	0.8143713	55	62	-0.79701126	0.06596349	5.045208008509897e-24	1.153791720137539e-19	L2/3 IT
chr6_32492644_C_T	HLA-DQB1	chr6:32492418-32492918	L23_IT	CC	10151	2834	0.8053892	55	65	-0.7434457	0.06308736	3.227338940249842e-23	6.814793510978905e-19	L2/3 IT
chr6_32492698_A_C	HLA-DQB1	chr6:32492418-32492918	L23_IT	CC	10205	2888	0.8113773	55	63	-0.7431747	0.06670455	1.7526858046969234e-21	3.1677888656138003e-17	L2/3 IT
chr6_32492699_G_A	HLA-DQB1	chr6:32492418-32492918	L23_IT	CC	10206	2889	0.8113773	55	63	-0.7734054	0.065036714	1.6539925757630318e-23	3.566238323057152e-19	L2/3 IT
chr6_32492710_T_C	HLA-DQB1	chr6:32492418-32492918	L23_IT	CC	10217	2900	0.8083833	55	64	-0.7655083	0.06365908	7.215610233299474e-24	1.6156492272536072e-19	L2/3 IT
chr6_32492716_T_C	HLA-DQB1	chr6:32492418-32492918	L23_IT	CC	10223	2906	0.7964072	57	68	-0.6839734	0.064372204	4.261120339607645e-20	6.831529169975738e-16	L2/3 IT
chr6_32492726_A_G	HLA-DQB1	chr6:32492418-32492918	L23_IT	CC	10233	2916	0.8113773	55	63	-0.7734054	0.065036714	1.6539925757630318e-23	3.566238323057152e-19	L2/3 IT
chr6_32492738_G_C	HLA-DQB1	chr6:32492418-32492918	L23_IT	CC	10245	2928	0.7994012	57	67	-0.69994783	0.06533613	2.4798633894185527e-20	4.048697507279918e-16	L2/3 IT
chr6_32492774_G_A	HLA-DQB1	chr6:32492418-32492918	L23_IT	CC	10281	2964	0.8023952	57	66	-0.7044825	0.0666888	6.22760444260702e-20	9.813070422908975e-16	L2/3 IT
chr6_32492792_A_T	HLA-DQB1	chr6:32492418-32492918	L23_IT	CC	10299	2982	0.6407186	96	120	-0.41668797	0.06684066	4.218907624854355e-9	0.000014214948318853128	L2/3 IT
chr6_32492797_A_G	HLA-DQB1	chr6:32492418-32492918	L23_IT	CC	10304	2987	0.6437126	96	119	-0.40884545	0.06755523	1.0579518618084846e-8	0.00003227697923151994	L2/3 IT
chr6_32492917_A_G	HLA-DQB1	chr6:32492418-32492918	L23_IT	CC	10424	3107	0.6437126	96	119	-0.40884545	0.06755523	1.0579518618084846e-8	0.00003227697923151994	L2/3 IT
chr6_32493129_T_C	HLA-DQB1	chr6:32492985-32493485	L23_IT	CC	10636	3319	0.8143713	55	62	-0.79701126	0.06596349	5.045208008509897e-24	1.153791720137539e-19	L2/3 IT
chr6_32493135_A_G	HLA-DQB1	chr6:32492985-32493485	L23_IT	CC	10642	3325	0.8023952	57	66	-0.7044825	0.0666888	6.22760444260702e-20	9.813070422908975e-16	L2/3 IT
chr6_32493201_T_C	HLA-DQB1	chr6:32492985-32493485	L23_IT	CC	10708	3391	0.7934132	56	69	-0.6612914	0.062210593	4.1420991760457045e-20	6.655563968089877e-16	L2/3 IT
chr6_32493212_A_G	HLA-DQB1	chr6:32492985-32493485	L23_IT	CC	10719	3402	0.8113773	55	63	-0.78749526	0.06453462	2.3894969376436355e-24	5.704494759565686e-20	L2/3 IT
chr6_32493291_C_A	HLA-DQB1	chr6:32492985-32493485	L23_IT	CC	10798	3481	0.8143713	55	62	-0.79701126	0.06596349	5.045208008509897e-24	1.153791720137539e-19	L2/3 IT
chr6_32493481_C_T	HLA-DQB1	chr6:32492985-32493485	L23_IT	CC	10988	3671	0.7245509	70	92	-0.49352345	0.05935975	4.684335666837028e-14	3.9395037564131865e-10	L2/3 IT
chr6_32510692_G_A	HLA-DQB1	chr6:32510691-32511191	L23_IT	CC	28199	20882	0.75149703	69	83	-0.55702573	0.06550425	1.5516613269538433e-14	1.3908432228586152e-10	L2/3 IT
chr6_32510696_G_A	HLA-DQB1	chr6:32510691-32511191	L23_IT	CC	28203	20886	0.75748503	69	81	-0.5862984	0.066777	3.055134840855757e-15	3.0155343954808554e-11	L2/3 IT
chr6_32510752_T_C	HLA-DQB1	chr6:32510691-32511191	L23_IT	CC	28259	20942	0.7634731	69	79	-0.6259686	0.067259535	1.3212389077921344e-16	1.5458468647519109e-12	L2/3 IT
chr6_32510791_T_C	HLA-DQB1	chr6:32510691-32511191	L23_IT	CC	28298	20981	0.75449103	69	82	-0.5718471	0.06576836	5.048068136745064e-15	4.8598845298116156e-11	L2/3 IT
chr6_32510799_C_T	HLA-DQB1	chr6:32510691-32511191	L23_IT	CC	28306	20989	0.75748503	69	81	-0.6097083	0.0659151	1.858869285684446e-16	2.1406166496820253e-12	L2/3 IT
chr6_32510806_C_T	HLA-DQB1	chr6:32510691-32511191	L23_IT	CC	28313	20996	0.75748503	69	81	-0.5850752	0.066612415	2.9955723375811326e-15	2.95920413426826e-11	L2/3 IT
chr6_32510914_G_A	HLA-DQB1	chr6:32510691-32511191	L23_IT	CC	28421	21104	0.7604791	70	80	-0.6214026	0.06785827	3.2363144027485746e-16	3.6056964448261483e-12	L2/3 IT
chr6_32510950_C_T	HLA-DQB1	chr6:32510691-32511191	L23_IT	CC	28457	21140	0.7664671	69	78	-0.6277462	0.06874413	3.774650631464043e-16	4.170499571649674e-12	L2/3 IT
chr6_32510961_A_G	HLA-DQB1	chr6:32510691-32511191	L23_IT	CC	28468	21151	0.7634731	69	79	-0.5946809	0.06884212	7.041762804848828e-15	6.6711606266547e-11	L2/3 IT
chr6_32510977_T_C	HLA-DQB1	chr6:32510691-32511191	L23_IT	CC	28484	21167	0.7604791	69	80	-0.61635965	0.066482194	1.63733493010149e-16	1.8963436651023074e-12	L2/3 IT
chr6_32511017_A_G	HLA-DQB1	chr6:32510691-32511191	L23_IT	CC	28524	21207	0.75748503	69	81	-0.5850752	0.066612415	2.9955723375811326e-15	2.95920413426826e-11	L2/3 IT
chr6_32511023_C_A	HLA-DQB1	chr6:32510691-32511191	L23_IT	CC	28530	21213	0.748503	69	84	-0.54964656	0.065137625	2.2742269954290352e-14	1.9934224457601917e-10	L2/3 IT
chr6_32511026_T_C	HLA-DQB1	chr6:32510691-32511191	L23_IT	CC	28533	21216	0.75149703	69	83	-0.5670795	0.06503133	4.350248565661531e-15	4.220410758136675e-11	L2/3 IT
chr6_32511046_C_T	HLA-DQB1	chr6:32510691-32511191	L23_IT	CC	28553	21236	0.7634731	69	79	-0.6259686	0.067259535	1.3212389077921344e-16	1.5458468647519109e-12	L2/3 IT
chr6_32511120_A_C	HLA-DQB1	chr6:32510691-32511191	L23_IT	CC	28627	21310	0.7634731	69	79	-0.6178568	0.06792455	4.664200764045624e-16	5.1022847400229056e-12	L2/3 IT
chr6_32511125_T_C	HLA-DQB1	chr6:32510691-32511191	L23_IT	CC	28632	21315	0.7604791	69	80	-0.5936823	0.067396544	2.575906018682067e-15	2.5637186800550928e-11	L2/3 IT
chr6_32511128_A_T	HLA-DQB1	chr6:32510691-32511191	L23_IT	CC	28635	21318	0.7634731	69	79	-0.5946809	0.06884212	7.041762804848828e-15	6.6711606266547e-11	L2/3 IT
chr6_32511165_G_C	HLA-DQB1	chr6:32510691-32511191	L23_IT	CC	28672	21355	0.7634731	69	79	-0.6080135	0.068074845	1.2440197323838681e-15	1.290915593889951e-11	L2/3 IT
chr6_32511402_T_G	HLA-DQB1	chr6:32511398-32511898	L23_IT	CC	28909	21592	0.7664671	69	78	-0.6277462	0.06874413	3.774650631464043e-16	4.170499571649674e-12	L2/3 IT
chr6_32511424_A_G	HLA-DQB1	chr6:32511398-32511898	L23_IT	CC	28931	21614	0.6347306	98	122	-0.40086386	0.06771454	2.0418940552424135e-8	0.000057912843245657366	L2/3 IT
chr6_32511480_A_T	HLA-DQB1	chr6:32511398-32511898	L23_IT	CC	28987	21670	0.7664671	69	78	-0.6277462	0.06874413	3.774650631464043e-16	4.170499571649674e-12	L2/3 IT
chr6_32511654_C_T	HLA-DQB1	chr6:32511398-32511898	L23_IT	CC	29161	21844	0.6377246	98	121	-0.4044838	0.06843871	2.1426801687613035e-8	0.0000604206422654133	L2/3 IT
chr6_32511801_C_T	HLA-DQB1	chr6:32511398-32511898	L23_IT	CC	29308	21991	0.7664671	69	78	-0.6277462	0.06874413	3.774650631464043e-16	4.170499571649674e-12	L2/3 IT
chr6_32511838_G_A	HLA-DQB1	chr6:32511398-32511898	L23_IT	CC	29345	22028	0.7664671	69	78	-0.6277462	0.06874413	3.774650631464043e-16	4.170499571649674e-12	L2/3 IT
chr6_32512361_C_T	HLA-DQB1	chr6:32512092-32512592	L23_IT	CC	29868	22551	0.745509	73	85	-0.53577346	0.06965083	1.64663983798278e-12	1.098062688556104e-8	L2/3 IT
chr6_32512579_C_T	HLA-DQB1	chr6:32512092-32512592	L23_IT	CC	30086	22769	0.65868264	96	114	-0.47738332	0.06884187	1.074111949656964e-10	5.192304139148298e-7	L2/3 IT
chr6_32523471_T_C	HLA-DQB1	chr6:32523022-32523522	L23_IT	CC	40978	33661	0.64970064	97	117	-0.47285748	0.0668207	4.983805711755102e-11	2.5755440169940464e-7	L2/3 IT
chr6_32523518_G_C	HLA-DQB1	chr6:32523022-32523522	L23_IT	CC	41025	33708	0.64970064	97	117	-0.47285748	0.0668207	4.983805711755102e-11	2.5755440169940464e-7	L2/3 IT
chr6_32530552_C_T	HLA-DQB1	chr6:32530535-32531035	L23_IT	CC	48059	40742	0.6407186	98	120	-0.4507889	0.06631919	2.2395629544097338e-10	1.0101349669235351e-6	L2/3 IT
chr6_32530561_G_A	HLA-DQB1	chr6:32530535-32531035	L23_IT	CC	48068	40751	0.6437126	97	119	-0.44131282	0.06661836	5.589494028927478e-10	2.316415648136664e-6	L2/3 IT
chr6_32530568_C_T	HLA-DQB1	chr6:32530535-32531035	L23_IT	CC	48075	40758	0.21856289	65	73	-0.3458347	0.08201311	0.000042248581271039764	0.03359962158919015	L2/3 IT
chr6_32530615_G_A	HLA-DQB1	chr6:32530535-32531035	L23_IT	CC	48122	40805	0.64970064	97	117	-0.47285748	0.0668207	4.983805711755102e-11	2.5755440169940464e-7	L2/3 IT
chr6_32530616_T_C	HLA-DQB1	chr6:32530535-32531035	L23_IT	CC	48123	40806	0.6437126	97	119	-0.44131282	0.06661836	5.589494028927478e-10	2.316415648136664e-6	L2/3 IT
chr6_32530701_G_A	HLA-DQB1	chr6:32530535-32531035	L23_IT	CC	48208	40891	0.6467066	97	118	-0.45426777	0.06662879	2.0062979525390966e-10	9.155644908789836e-7	L2/3 IT
chr6_32530702_T_C	HLA-DQB1	chr6:32530535-32531035	L23_IT	CC	48209	40892	0.6437126	97	119	-0.44779822	0.066054024	2.4646898141094946e-10	1.1025710450147046e-6	L2/3 IT
chr6_32530730_T_C	HLA-DQB1	chr6:32530535-32531035	L23_IT	CC	48237	40920	0.6467066	97	118	-0.45426777	0.06662879	2.0062979525390966e-10	9.155644908789836e-7	L2/3 IT
chr6_32530795_T_C	HLA-DQB1	chr6:32530535-32531035	L23_IT	CC	48302	40985	0.64970064	97	117	-0.47285748	0.0668207	4.983805711755102e-11	2.5755440169940464e-7	L2/3 IT
chr6_32530841_T_C	HLA-DQB1	chr6:32530535-32531035	L23_IT	CC	48348	41031	0.6197605	100	127	-0.4084355	0.06551583	4.216739639426917e-9	0.000014208630571153636	L2/3 IT
chr6_32530844_T_C	HLA-DQB1	chr6:32530535-32531035	L23_IT	CC	48351	41034	0.64970064	97	117	-0.47285748	0.0668207	4.983805711755102e-11	2.5755440169940464e-7	L2/3 IT
chr6_32530849_G_A	HLA-DQB1	chr6:32530535-32531035	L23_IT	CC	48356	41039	0.21257485	63	71	-0.3419832	0.08265845	0.00005780569870114621	0.042400080297597634	L2/3 IT
chr6_32530876_G_A	HLA-DQB1	chr6:32530535-32531035	L23_IT	CC	48383	41066	0.64970064	97	117	-0.47285748	0.0668207	4.983805711755102e-11	2.5755440169940464e-7	L2/3 IT
chr6_32530926_T_C	HLA-DQB1	chr6:32530535-32531035	L23_IT	CC	48433	41116	0.6467066	98	118	-0.4827415	0.06647904	1.8126176706993938e-11	1.0144599809823842e-7	L2/3 IT
chr6_32530932_C_T	HLA-DQB1	chr6:32530535-32531035	L23_IT	CC	48439	41122	0.6407186	98	120	-0.45831695	0.06554771	7.872901022654921e-11	3.910068320783778e-7	L2/3 IT
chr6_32452211_T_A	HLA-DOB	chr6:32451717-32452217	L23_IT	CC	-181907	-186144	0.20658684	59	69	0.16863474	0.0365484	8.297179066704883e-6	0.009516551676876674	L2/3 IT
chr6_32452215_T_G	HLA-DOB	chr6:32451717-32452217	L23_IT	CC	-181903	-186140	0.20658684	59	69	0.16863474	0.0365484	8.297179066704883e-6	0.009516551676876674	L2/3 IT
chr6_31763894_G_A	HLA-DMB	chr6:31763676-31764176	L23_IT	CC	-992092	-998484	0.1467066	43	49	0.3379424	0.049832985	2.4356431230430485e-10	1.090559855674916e-6	L2/3 IT
chr6_32109279_T_C	HLA-DMB	chr6:32108913-32109413	L23_IT	CC	-646707	-653099	0.248503	70	83	0.20685543	0.04295014	3.488238773452466e-6	0.004718166542757671	L2/3 IT
chr6_32109294_G_C	HLA-DMB	chr6:32108913-32109413	L23_IT	CC	-646692	-653084	0.25748503	73	86	0.23318547	0.042400792	1.5624605551869065e-7	0.0003438971781674041	L2/3 IT
chr6_32109339_A_T	HLA-DMB	chr6:32108913-32109413	L23_IT	CC	-646647	-653039	0.26047906	74	87	0.2264532	0.042569548	3.63051418677494e-7	0.0007105066104552503	L2/3 IT
chr6_32167033_A_T	HLA-DMB	chr6:32166953-32167453	L23_IT	CC	-588953	-595345	0.25449103	75	85	0.25752947	0.0436561	2.2635505169098457e-8	0.0000634480600712914	L2/3 IT
chr6_32167144_A_G	HLA-DMB	chr6:32166953-32167453	L23_IT	CC	-588842	-595234	0.25449103	75	85	0.25752947	0.0436561	2.2635505169098457e-8	0.0000634480600712914	L2/3 IT
chr6_32167199_G_A	HLA-DMB	chr6:32166953-32167453	L23_IT	CC	-588787	-595179	0.26347306	75	88	0.23601846	0.04228754	1.0593860463823525e-7	0.00024536377049477466	L2/3 IT
chr6_32167211_C_T	HLA-DMB	chr6:32166953-32167453	L23_IT	CC	-588775	-595167	0.26347306	75	88	0.23601846	0.04228754	1.0593860463823525e-7	0.00024536377049477466	L2/3 IT
chr6_32167412_T_C	HLA-DMB	chr6:32166953-32167453	L23_IT	CC	-588574	-594966	0.25149703	74	84	0.2613563	0.043523826	1.3388291602377293e-8	0.00003981334656379133	L2/3 IT
chr6_32358155_T_A	HLA-DMB	chr6:32358095-32358595	L23_IT	CC	-397831	-404223	0.5449102	109	152	-0.1706237	0.035970934	4.779338718689141e-6	0.00610203802540077	L2/3 IT
chr6_32358177_G_C	HLA-DMB	chr6:32358095-32358595	L23_IT	CC	-397809	-404201	0.55988026	109	147	-0.17008615	0.037542418	0.000011780831558906099	0.012580001778865235	L2/3 IT
chr6_32358187_C_G	HLA-DMB	chr6:32358095-32358595	L23_IT	CC	-397799	-404191	0.5748503	109	142	-0.17895274	0.038772702	8.247572126633344e-6	0.009471934770895696	L2/3 IT
chr6_32358230_T_A	HLA-DMB	chr6:32358095-32358595	L23_IT	CC	-397756	-404148	0.5239521	109	159	-0.1502707	0.0351852	0.00003406139107051174	0.02858738478553477	L2/3 IT
chr6_32358402_C_T	HLA-DMB	chr6:32358095-32358595	L23_IT	CC	-397584	-403976	0.5808383	109	140	-0.1867294	0.039160494	4.29223974776798e-6	0.005592783789311509	L2/3 IT
chr6_32358448_C_G	HLA-DMB	chr6:32358095-32358595	L23_IT	CC	-397538	-403930	0.5748503	109	142	-0.174412	0.038744386	0.000013286785867547559	0.01383323122012792	L2/3 IT
chr6_32358532_A_T	HLA-DMB	chr6:32358095-32358595	L23_IT	CC	-397454	-403846	0.5748503	110	142	-0.17960599	0.039261464	9.79484737053953e-6	0.010867955857728937	L2/3 IT
chr6_32358563_A_C	HLA-DMB	chr6:32358095-32358595	L23_IT	CC	-397423	-403815	0.55988026	109	147	-0.16428417	0.037679333	0.000023767005766037724	0.02172548805407054	L2/3 IT
chr6_32358564_G_C	HLA-DMB	chr6:32358095-32358595	L23_IT	CC	-397422	-403814	0.5508982	110	150	-0.16580586	0.037665445	0.00002002647181191944	0.019043437280770042	L2/3 IT
chr6_32414335_C_A	HLA-DMB	chr6:32413872-32414372	L23_IT	CC	-341651	-348043	0.5928144	100	136	-0.17219895	0.036513455	5.374790047350338e-6	0.006710130132195563	L2/3 IT
chr6_32414459_A_G	HLA-DMB	chr6:32414448-32414948	L23_IT	CC	-341527	-347919	0.60179645	101	133	-0.15979236	0.038550198	0.00005607834232147827	0.04146029984079097	L2/3 IT
chr6_32414633_C_A	HLA-DMB	chr6:32414448-32414948	L23_IT	CC	-341353	-347745	0.5329341	114	156	-0.16071904	0.038077027	0.000041571313972773404	0.033194657160934914	L2/3 IT
chr6_32414661_T_C	HLA-DMB	chr6:32414448-32414948	L23_IT	CC	-341325	-347717	0.56287426	102	146	-0.16620882	0.034750443	4.02941148173926e-6	0.005310554546683794	L2/3 IT
chr6_32414751_C_A	HLA-DMB	chr6:32414448-32414948	L23_IT	CC	-341235	-347627	0.55688626	108	148	-0.16846834	0.036699325	9.161861513150553e-6	0.01030402785007547	L2/3 IT
chr6_32451728_T_C	HLA-DMB	chr6:32451717-32452217	L23_IT	CC	-304258	-310650	0.7215569	81	93	-0.2533977	0.04259524	1.768188822356696e-8	0.00005097279180351618	L2/3 IT
chr6_32451849_A_T	HLA-DMB	chr6:32451717-32452217	L23_IT	CC	-304137	-310529	0.6856288	89	105	-0.23354368	0.04183332	1.0521124875331192e-7	0.0002438761032054586	L2/3 IT
chr6_32451923_G_A	HLA-DMB	chr6:32451717-32452217	L23_IT	CC	-304063	-310455	0.6377246	99	121	-0.22464432	0.04005953	9.333377808994372e-8	0.0002199187995130672	L2/3 IT
chr6_32451938_C_T	HLA-DMB	chr6:32451717-32452217	L23_IT	CC	-304048	-310440	0.19161677	58	64	0.3426982	0.045632802	4.579503997951952e-12	2.851354933710522e-8	L2/3 IT
chr6_32451985_A_G	HLA-DMB	chr6:32451717-32452217	L23_IT	CC	-304001	-310393	0.6856288	89	105	-0.23354368	0.04183332	1.0521124875331192e-7	0.0002438761032054586	L2/3 IT
chr6_32452056_G_C	HLA-DMB	chr6:32451717-32452217	L23_IT	CC	-303930	-310322	0.7215569	81	93	-0.2533977	0.04259524	1.768188822356696e-8	0.00005097279180351618	L2/3 IT
chr6_32452198_C_T	HLA-DMB	chr6:32451717-32452217	L23_IT	CC	-303788	-310180	0.6347306	99	122	-0.22076944	0.03967559	1.1484263239812513e-7	0.00026323076665619733	L2/3 IT
chr6_32456815_C_G	HLA-DMB	chr6:32456802-32457302	L23_IT	CC	-299171	-305563	0.6377246	99	121	-0.22464432	0.04005953	9.333377808994372e-8	0.0002199187995130672	L2/3 IT
chr6_32456823_A_G	HLA-DMB	chr6:32456802-32457302	L23_IT	CC	-299163	-305555	0.50299406	124	166	-0.18145375	0.039294932	8.167533876672934e-6	0.009399416301910863	L2/3 IT
chr6_32456824_T_C	HLA-DMB	chr6:32456802-32457302	L23_IT	CC	-299162	-305554	0.50299406	124	166	-0.18145375	0.039294932	8.167533876672934e-6	0.009399416301910863	L2/3 IT
chr6_32456829_A_G	HLA-DMB	chr6:32456802-32457302	L23_IT	CC	-299157	-305549	0.50299406	124	166	-0.18145375	0.039294932	8.167533876672934e-6	0.009399416301910863	L2/3 IT
chr6_32456847_C_T	HLA-DMB	chr6:32456802-32457302	L23_IT	CC	-299139	-305531	0.5	124	167	-0.18463343	0.038944796	4.830521168444318e-6	0.006155223021507799	L2/3 IT
chr6_32456848_T_C	HLA-DMB	chr6:32456802-32457302	L23_IT	CC	-299138	-305530	0.5	124	167	-0.18506497	0.038923237	4.553540153962168e-6	0.005866938756988396	L2/3 IT
chr6_32456852_T_C	HLA-DMB	chr6:32456802-32457302	L23_IT	CC	-299134	-305526	0.5	125	167	-0.18028484	0.039555814	0.000010513439130270776	0.011495682063654885	L2/3 IT
chr6_32456898_A_G	HLA-DMB	chr6:32456802-32457302	L23_IT	CC	-299088	-305480	0.6377246	99	121	-0.22464432	0.04005953	9.333377808994372e-8	0.0002199187995130672	L2/3 IT
chr6_32456951_C_T	HLA-DMB	chr6:32456802-32457302	L23_IT	CC	-299035	-305427	0.50299406	124	166	-0.18145375	0.039294932	8.167533876672934e-6	0.009399416301910863	L2/3 IT
chr6_32456966_A_G	HLA-DMB	chr6:32456802-32457302	L23_IT	CC	-299020	-305412	0.50299406	124	166	-0.18145375	0.039294932	8.167533876672934e-6	0.009399416301910863	L2/3 IT
chr6_32456998_A_C	HLA-DMB	chr6:32456802-32457302	L23_IT	CC	-298988	-305380	0.50299406	124	166	-0.18145375	0.039294932	8.167533876672934e-6	0.009399416301910863	L2/3 IT
chr6_32457002_T_G	HLA-DMB	chr6:32456802-32457302	L23_IT	CC	-298984	-305376	0.5	124	167	-0.185065	0.038923237	4.553522360043276e-6	0.005866919609486171	L2/3 IT
chr6_32457032_C_G	HLA-DMB	chr6:32456802-32457302	L23_IT	CC	-298954	-305346	0.50299406	124	166	-0.18145375	0.039294932	8.167533876672934e-6	0.009399416301910863	L2/3 IT
chr6_32457078_T_G	HLA-DMB	chr6:32456802-32457302	L23_IT	CC	-298908	-305300	0.50299406	124	166	-0.18145375	0.039294932	8.167533876672934e-6	0.009399416301910863	L2/3 IT
chr6_32457093_T_C	HLA-DMB	chr6:32456802-32457302	L23_IT	CC	-298893	-305285	0.6377246	99	121	-0.22464432	0.04005953	9.333377808994372e-8	0.0002199187995130672	L2/3 IT
chr6_32457126_A_G	HLA-DMB	chr6:32456802-32457302	L23_IT	CC	-298860	-305252	0.50299406	124	166	-0.18145375	0.039294932	8.167533876672934e-6	0.009399416301910863	L2/3 IT
chr6_32457173_A_G	HLA-DMB	chr6:32456802-32457302	L23_IT	CC	-298813	-305205	0.50299406	124	166	-0.18145375	0.039294932	8.167533876672934e-6	0.009399416301910863	L2/3 IT
chr6_32457191_A_G	HLA-DMB	chr6:32456802-32457302	L23_IT	CC	-298795	-305187	0.50299406	124	166	-0.18145375	0.039294932	8.167533876672934e-6	0.009399416301910863	L2/3 IT
chr6_32457226_G_A	HLA-DMB	chr6:32456802-32457302	L23_IT	CC	-298760	-305152	0.5	124	167	-0.18463343	0.038944796	4.830521168444318e-6	0.006155223021507799	L2/3 IT
chr6_32457232_G_A	HLA-DMB	chr6:32456802-32457302	L23_IT	CC	-298754	-305146	0.6347306	99	122	-0.2260696	0.039544802	5.5195478561065584e-8	0.00013905147842706907	L2/3 IT
chr6_32457246_T_C	HLA-DMB	chr6:32456802-32457302	L23_IT	CC	-298740	-305132	0.48203593	118	161	-0.17444134	0.03771634	7.917669074695987e-6	0.009168110657522774	L2/3 IT
chr6_32457255_A_C	HLA-DMB	chr6:32456802-32457302	L23_IT	CC	-298731	-305123	0.46706587	113	156	-0.16502444	0.037278958	0.000018100332540370538	0.01760918855839583	L2/3 IT
chr6_32457259_G_A	HLA-DMB	chr6:32456802-32457302	L23_IT	CC	-298727	-305119	0.4431138	105	148	-0.15251064	0.036167774	0.00004225988224386461	0.03360632643806929	L2/3 IT
chr6_32457260_A_G	HLA-DMB	chr6:32456802-32457302	L23_IT	CC	-298726	-305118	0.45209584	108	151	-0.16113265	0.036336683	0.000017537451760786665	0.01717896694063682	L2/3 IT
chr6_32457267_A_G	HLA-DMB	chr6:32456802-32457302	L23_IT	CC	-298719	-305111	0.497006	124	166	-0.18355837	0.039206598	6.2217460934256115e-6	0.007553953769113876	L2/3 IT
chr6_32466072_C_T	HLA-DMB	chr6:32466070-32466570	L23_IT	CC	-289914	-296306	0.6766467	92	108	-0.21842423	0.04205088	6.46311588954887e-7	0.0011585863796691755	L2/3 IT
chr6_32466103_A_G	HLA-DMB	chr6:32466070-32466570	L23_IT	CC	-289883	-296275	0.67964077	92	107	-0.22891164	0.042350147	2.4362056475263175e-7	0.0005044372064786965	L2/3 IT
chr6_32466154_C_T	HLA-DMB	chr6:32466070-32466570	L23_IT	CC	-289832	-296224	0.65269464	89	116	-0.20255639	0.03693766	1.683829732142758e-7	0.0003667681153816876	L2/3 IT
chr6_32466198_G_A	HLA-DMB	chr6:32466070-32466570	L23_IT	CC	-289788	-296180	0.70059884	87	100	-0.25882196	0.042026363	6.1883200583031406e-9	0.00002002136300167035	L2/3 IT
chr6_32466203_C_A	HLA-DMB	chr6:32466070-32466570	L23_IT	CC	-289783	-296175	0.66167665	94	113	-0.22925693	0.0408494	9.134962048627512e-8	0.0002158370206809635	L2/3 IT
chr6_32466222_C_T	HLA-DMB	chr6:32466070-32466570	L23_IT	CC	-289764	-296156	0.70059884	87	100	-0.25882196	0.042026363	6.1883200583031406e-9	0.00002002136300167035	L2/3 IT
chr6_32466229_T_A	HLA-DMB	chr6:32466070-32466570	L23_IT	CC	-289757	-296149	0.67964077	92	107	-0.22891164	0.042350147	2.4362056475263175e-7	0.0005044372064786965	L2/3 IT
chr6_32466251_G_A	HLA-DMB	chr6:32466070-32466570	L23_IT	CC	-289735	-296127	0.67964077	92	107	-0.22891164	0.042350147	2.4362056475263175e-7	0.0005044372064786965	L2/3 IT
chr6_32466329_G_A	HLA-DMB	chr6:32466070-32466570	L23_IT	CC	-289657	-296049	0.67964077	92	107	-0.22891164	0.042350147	2.4362056475263175e-7	0.0005044372064786965	L2/3 IT
chr6_32466335_T_C	HLA-DMB	chr6:32466070-32466570	L23_IT	CC	-289651	-296043	0.67964077	92	107	-0.22891164	0.042350147	2.4362056475263175e-7	0.0005044372064786965	L2/3 IT
chr6_32466356_A_G	HLA-DMB	chr6:32466070-32466570	L23_IT	CC	-289630	-296022	0.67964077	92	107	-0.22891164	0.042350147	2.4362056475263175e-7	0.0005044372064786965	L2/3 IT
chr6_32466402_G_T	HLA-DMB	chr6:32466070-32466570	L23_IT	CC	-289584	-295976	0.70059884	87	100	-0.25882196	0.042026363	6.1883200583031406e-9	0.00002002136300167035	L2/3 IT
chr6_32466411_C_T	HLA-DMB	chr6:32466070-32466570	L23_IT	CC	-289575	-295967	0.67964077	92	107	-0.22891164	0.042350147	2.4362056475263175e-7	0.0005044372064786965	L2/3 IT
chr6_32466435_A_G	HLA-DMB	chr6:32466070-32466570	L23_IT	CC	-289551	-295943	0.70059884	87	100	-0.25882196	0.042026363	6.1883200583031406e-9	0.00002002136300167035	L2/3 IT
chr6_32466454_A_G	HLA-DMB	chr6:32466070-32466570	L23_IT	CC	-289532	-295924	0.70059884	87	100	-0.25882196	0.042026363	6.1883200583031406e-9	0.00002002136300167035	L2/3 IT
chr6_32466509_T_C	HLA-DMB	chr6:32466070-32466570	L23_IT	CC	-289477	-295869	0.67964077	92	107	-0.22891164	0.042350147	2.4362056475263175e-7	0.0005044372064786965	L2/3 IT
chr6_32466563_T_C	HLA-DMB	chr6:32466070-32466570	L23_IT	CC	-289423	-295815	0.70059884	87	100	-0.25882196	0.042026363	6.1883200583031406e-9	0.00002002136300167035	L2/3 IT
chr6_32523137_A_G	HLA-DMB	chr6:32523022-32523522	L23_IT	CC	-232849	-239241	0.41017964	110	137	0.17254254	0.042234052	0.00007077442969936051	0.04914791354228278	L2/3 IT
chr6_32523150_C_A	HLA-DMB	chr6:32523022-32523522	L23_IT	CC	-232836	-239228	0.41017964	110	137	0.17254254	0.042234052	0.00007077442969936051	0.04914791354228278	L2/3 IT
chr6_32523519_T_A	HLA-DMB	chr6:32523022-32523522	L23_IT	CC	-232467	-238859	0.40718564	109	136	0.17389143	0.04180725	0.00005301370309347268	0.03978123593226538	L2/3 IT
chr6_32769357_C_T	HLA-DMB	chr6:32769083-32769583	L23_IT	CC	13371	6979	0.11676647	37	39	0.64321584	0.04299345	9.425355440262517e-32	4.54716908792319e-27	L2/3 IT
chr6_32901928_A_T	HLA-DMB	chr6:32901495-32901995	L23_IT	CC	145942	139550	0.077844314	26	26	0.4093514	0.07633744	2.9757099444433854e-7	0.0005987270520631924	L2/3 IT
chr6_32109279_T_C	HLA-DMA	chr6:32108913-32109413	L23_IT	CC	-660677	-665158	0.248503	70	83	0.2074625	0.04029491	7.957867439817706e-7	0.001380856987113526	L2/3 IT
chr6_32109294_G_C	HLA-DMA	chr6:32108913-32109413	L23_IT	CC	-660662	-665143	0.25748503	73	86	0.23111108	0.039771263	3.488879858503242e-8	0.00009284510909634686	L2/3 IT
chr6_32109339_A_T	HLA-DMA	chr6:32108913-32109413	L23_IT	CC	-660617	-665098	0.26047906	74	87	0.2283207	0.039810225	5.047555715671085e-8	0.00012853519437811784	L2/3 IT
chr6_32167033_A_T	HLA-DMA	chr6:32166953-32167453	L23_IT	CC	-602923	-607404	0.25449103	75	85	0.25194803	0.041022584	6.73910356070993e-9	0.000021585286056628557	L2/3 IT
chr6_32167144_A_G	HLA-DMA	chr6:32166953-32167453	L23_IT	CC	-602812	-607293	0.25449103	75	85	0.25194803	0.041022584	6.73910356070993e-9	0.000021585286056628557	L2/3 IT
chr6_32167199_G_A	HLA-DMA	chr6:32166953-32167453	L23_IT	CC	-602757	-607238	0.26347306	75	88	0.2305083	0.039783943	3.7912684408782873e-8	0.00009991872423911318	L2/3 IT
chr6_32167211_C_T	HLA-DMA	chr6:32166953-32167453	L23_IT	CC	-602745	-607226	0.26347306	75	88	0.2305083	0.039783943	3.7912684408782873e-8	0.00009991872423911318	L2/3 IT
chr6_32167412_T_C	HLA-DMA	chr6:32166953-32167453	L23_IT	CC	-602544	-607025	0.25149703	74	84	0.2482292	0.04118625	1.1990503804297918e-8	0.00003607671490473662	L2/3 IT
chr6_32451938_C_T	HLA-DMA	chr6:32451717-32452217	L23_IT	CC	-318018	-322499	0.19161677	58	64	0.29348856	0.0446391	7.259123644841615e-10	2.9317500253908734e-6	L2/3 IT
chr6_32488077_T_A	HLA-DMA	chr6:32488047-32488547	L23_IT	CC	-281879	-286360	0.28443116	81	95	0.17225334	0.041318316	0.000051054087699101056	0.03867174649514048	L2/3 IT
chr6_32488080_A_T	HLA-DMA	chr6:32488047-32488547	L23_IT	CC	-281876	-286357	0.29041916	83	97	0.17033029	0.041549284	0.00006700417306654014	0.04722657509234826	L2/3 IT
chr6_32488209_G_A	HLA-DMA	chr6:32488047-32488547	L23_IT	CC	-281747	-286228	0.2934132	84	98	0.17795554	0.041314136	0.000029413343366241738	0.025575004160978992	L2/3 IT
chr6_32488272_G_A	HLA-DMA	chr6:32488047-32488547	L23_IT	CC	-281684	-286165	0.29041916	83	97	0.17033029	0.041549284	0.00006700417306654014	0.04722657509234826	L2/3 IT
chr6_32488300_C_A	HLA-DMA	chr6:32488047-32488547	L23_IT	CC	-281656	-286137	0.29041916	83	97	0.17033029	0.041549284	0.00006700417306654014	0.04722657509234826	L2/3 IT
chr6_32488313_T_A	HLA-DMA	chr6:32488047-32488547	L23_IT	CC	-281643	-286124	0.29041916	83	97	0.17033029	0.041549284	0.00006700417306654014	0.04722657509234826	L2/3 IT
chr6_32488547_C_T	HLA-DMA	chr6:32488047-32488547	L23_IT	CC	-281409	-285890	0.2934132	84	98	0.17795554	0.041314136	0.000029413343366241738	0.025575004160978992	L2/3 IT
chr6_32523137_A_G	HLA-DMA	chr6:32523022-32523522	L23_IT	CC	-246819	-251300	0.41017964	110	137	0.188	0.03928086	3.975378499738357e-6	0.00525246918386785	L2/3 IT
chr6_32523150_C_A	HLA-DMA	chr6:32523022-32523522	L23_IT	CC	-246806	-251287	0.41017964	110	137	0.188	0.03928086	3.975378499738357e-6	0.00525246918386785	L2/3 IT
chr6_32523519_T_A	HLA-DMA	chr6:32523022-32523522	L23_IT	CC	-246437	-250918	0.40718564	109	136	0.18829738	0.038895093	3.128604817914395e-6	0.004314212047692445	L2/3 IT
chr6_32530551_C_G	HLA-DMA	chr6:32530535-32531035	L23_IT	CC	-239405	-243886	0.4221557	114	141	0.17875771	0.040221054	0.000016834308025888364	0.016639547530217538	L2/3 IT
chr6_32530590_A_G	HLA-DMA	chr6:32530535-32531035	L23_IT	CC	-239366	-243847	0.43113774	116	144	0.18261103	0.03985032	9.478618518060474e-6	0.010588402363835068	L2/3 IT
chr6_32530630_G_A	HLA-DMA	chr6:32530535-32531035	L23_IT	CC	-239326	-243807	0.42814374	115	143	0.18263796	0.0395924	8.334297315022227e-6	0.009550820792590013	L2/3 IT
chr6_32530703_G_T	HLA-DMA	chr6:32530535-32531035	L23_IT	CC	-239253	-243734	0.37125748	101	124	0.16734162	0.040475864	0.000058477091713752847	0.042761447151538394	L2/3 IT
chr6_32530818_C_T	HLA-DMA	chr6:32530535-32531035	L23_IT	CC	-239138	-243619	0.43113774	116	144	0.18261103	0.03985032	9.478618518060474e-6	0.010588402363835068	L2/3 IT
chr6_32530940_A_T	HLA-DMA	chr6:32530535-32531035	L23_IT	CC	-239016	-243497	0.43113774	116	144	0.18261103	0.03985032	9.478618518060474e-6	0.010588402363835068	L2/3 IT
chr6_32769357_C_T	HLA-DMA	chr6:32769083-32769583	L23_IT	CC	-599	-5080	0.11676647	37	39	0.5557403	0.045428738	1.9756610213075948e-24	4.7880036034076474e-20	L2/3 IT
chr6_32901928_A_T	HLA-DMA	chr6:32901495-32901995	L23_IT	CC	131972	127491	0.077844314	26	26	0.3680572	0.07295413	1.2697441407254006e-6	0.002045651494589045	L2/3 IT
chr6_32878960_G_A	HLA-DPB1	chr6:32878824-32879324	L23_IT	CC	-18382	-32087	0.14371258	46	48	0.38849342	0.08453511	8.965557189576243e-6	0.010126815277814413	L2/3 IT
chr6_32879245_C_G	HLA-DPB1	chr6:32878824-32879324	L23_IT	CC	-18097	-31802	0.1706587	54	57	0.35116786	0.07966786	0.000019554335824904302	0.018695833495856802	L2/3 IT
chr6_32879286_C_T	HLA-DPB1	chr6:32878824-32879324	L23_IT	CC	-18056	-31761	0.14071856	45	47	0.40069142	0.08455657	4.8756878755421705e-6	0.006202109258024176	L2/3 IT
chr6_32879314_T_C	HLA-DPB1	chr6:32878824-32879324	L23_IT	CC	-18028	-31733	0.14371258	46	48	0.38849342	0.08453511	8.965557189576243e-6	0.010126815277814413	L2/3 IT
chr6_32901676_C_T	HLA-DPB1	chr6:32901495-32901995	L23_IT	CC	4334	-9371	0.1227545	41	41	0.62090296	0.08687886	3.399464901304807e-11	1.8123677645537368e-7	L2/3 IT
chr6_32901922_G_A	HLA-DPB1	chr6:32901495-32901995	L23_IT	CC	4580	-9125	0.11377246	37	38	0.40113574	0.093901075	0.00003391883724714126	0.0284973654642677	L2/3 IT
chr6_32901954_G_A	HLA-DPB1	chr6:32901495-32901995	L23_IT	CC	4612	-9093	0.1227545	41	41	0.62090296	0.08687886	3.399464901304807e-11	1.8123677645537368e-7	L2/3 IT
chr6_32902176_C_A	HLA-DPB1	chr6:32902045-32902545	L23_IT	CC	4834	-8871	0.41317368	104	138	0.2670454	0.054938775	2.8716022373718366e-6	0.00402194626625279	L2/3 IT
chr6_32902180_G_C	HLA-DPB1	chr6:32902045-32902545	L23_IT	CC	4838	-8867	0.15269461	51	51	0.6920722	0.07660645	6.756060925520138e-16	7.246347699428686e-12	L2/3 IT
chr6_32902202_A_C	HLA-DPB1	chr6:32902045-32902545	L23_IT	CC	4860	-8845	0.16167665	51	54	0.57023376	0.07399411	1.5199422008815463e-12	1.0181814367633449e-8	L2/3 IT
chr6_32902235_A_G	HLA-DPB1	chr6:32902045-32902545	L23_IT	CC	4893	-8812	0.21257485	64	71	0.53590065	0.06154626	4.691773952170503e-15	4.534860173984242e-11	L2/3 IT
chr6_32902237_G_A	HLA-DPB1	chr6:32902045-32902545	L23_IT	CC	4895	-8810	0.22754492	68	76	0.5176903	0.060243156	9.172424094667855e-15	8.528639047537592e-11	L2/3 IT
chr6_32902263_G_A	HLA-DPB1	chr6:32902045-32902545	L23_IT	CC	4921	-8784	0.30538923	87	102	0.53937054	0.05065031	3.683515274441928e-20	5.940549772813945e-16	L2/3 IT
chr6_32902265_C_G	HLA-DPB1	chr6:32902045-32902545	L23_IT	CC	4923	-8782	0.30538923	87	102	0.53937066	0.050650306	3.683438300752743e-20	5.940453849241595e-16	L2/3 IT
chr6_32902268_A_G	HLA-DPB1	chr6:32902045-32902545	L23_IT	CC	4926	-8779	0.30538923	87	102	0.53937066	0.050650306	3.683438300752743e-20	5.940453849241595e-16	L2/3 IT
chr6_32902785_C_T	HLA-DPB1	chr6:32902627-32903127	L23_IT	CC	5443	-8262	0.30239522	86	101	0.52843213	0.051379777	3.4608371098122075e-19	5.12662707537108e-15	L2/3 IT
chr6_32903553_A_G	HLA-DPB1	chr6:32903303-32903803	L23_IT	CC	6211	-7494	0.30239522	86	101	0.50470966	0.053000662	3.5961826040275e-17	4.4755029658214324e-13	L2/3 IT
chr6_32903557_C_T	HLA-DPB1	chr6:32903303-32903803	L23_IT	CC	6215	-7490	0.30239522	86	101	0.50470966	0.05300065	3.5961504008437116e-17	4.475479291909142e-13	L2/3 IT
chr6_32903598_C_A	HLA-DPB1	chr6:32903303-32903803	L23_IT	CC	6256	-7449	0.29940122	85	100	0.5162396	0.05239513	4.8548356873258166e-18	6.550232049983931e-14	L2/3 IT
chr6_32903610_T_C	HLA-DPB1	chr6:32903303-32903803	L23_IT	CC	6268	-7437	0.1706587	53	57	0.58573943	0.07030091	4.224682689589949e-14	3.5730353582541264e-10	L2/3 IT
chr6_32903619_T_C	HLA-DPB1	chr6:32903303-32903803	L23_IT	CC	6277	-7428	0.29940122	85	100	0.5162396	0.05239513	4.8548356873258166e-18	6.550232049983931e-14	L2/3 IT
chr6_32903652_A_G	HLA-DPB1	chr6:32903303-32903803	L23_IT	CC	6310	-7395	0.29940122	85	100	0.5162396	0.05239513	4.8548356873258166e-18	6.550232049983931e-14	L2/3 IT
chr6_32903653_C_G	HLA-DPB1	chr6:32903303-32903803	L23_IT	CC	6311	-7394	0.2964072	84	99	0.5003886	0.053531393	1.033774187310113e-16	1.2246159736988588e-12	L2/3 IT
chr6_32903658_C_T	HLA-DPB1	chr6:32903303-32903803	L23_IT	CC	6316	-7389	0.1706587	53	57	0.58573943	0.07030091	4.224682689589949e-14	3.5730353582541264e-10	L2/3 IT
chr6_32903663_G_A	HLA-DPB1	chr6:32903303-32903803	L23_IT	CC	6321	-7384	0.29940122	85	100	0.5162396	0.05239513	4.8548356873258166e-18	6.550232049983931e-14	L2/3 IT
chr6_32903681_G_A	HLA-DPB1	chr6:32903303-32903803	L23_IT	CC	6339	-7366	0.29940122	85	100	0.5162396	0.05239513	4.8548356873258166e-18	6.550232049983931e-14	L2/3 IT
chr6_32903692_C_T	HLA-DPB1	chr6:32903303-32903803	L23_IT	CC	6350	-7355	0.29940122	85	100	0.5162396	0.05239513	4.8548356873258166e-18	6.550232049983931e-14	L2/3 IT
chr6_32903699_G_A	HLA-DPB1	chr6:32903303-32903803	L23_IT	CC	6357	-7348	0.29940122	85	100	0.5162396	0.05239513	4.8548356873258166e-18	6.550232049983931e-14	L2/3 IT
chr6_32903718_C_T	HLA-DPB1	chr6:32903303-32903803	L23_IT	CC	6376	-7329	0.1706587	53	57	0.5857394	0.070300914	4.224714412949892e-14	3.573035489247743e-10	L2/3 IT
chr6_32903722_T_C	HLA-DPB1	chr6:32903303-32903803	L23_IT	CC	6380	-7325	0.29940122	85	100	0.5162396	0.05239513	4.8548356873258166e-18	6.550232049983931e-14	L2/3 IT
chr6_32903742_C_A	HLA-DPB1	chr6:32903303-32903803	L23_IT	CC	6400	-7305	0.29940122	85	100	0.5162396	0.05239513	4.8548356873258166e-18	6.550232049983931e-14	L2/3 IT
chr6_32903753_A_G	HLA-DPB1	chr6:32903303-32903803	L23_IT	CC	6411	-7294	0.29940122	85	100	0.5162396	0.05239513	4.8548356873258166e-18	6.550232049983931e-14	L2/3 IT
chr6_32903759_C_A	HLA-DPB1	chr6:32903303-32903803	L23_IT	CC	6417	-7288	0.29940122	85	100	0.5162396	0.05239513	4.8548356873258166e-18	6.550232049983931e-14	L2/3 IT
chr6_32903760_T_C	HLA-DPB1	chr6:32903303-32903803	L23_IT	CC	6418	-7287	0.2964072	84	99	0.5003886	0.053531393	1.033774187310113e-16	1.2246159736988588e-12	L2/3 IT
chr6_32903770_G_C	HLA-DPB1	chr6:32903303-32903803	L23_IT	CC	6428	-7277	0.30239522	85	101	0.49248394	0.052818965	1.191231089592533e-16	1.4022661381790483e-12	L2/3 IT
chr6_32903777_C_G	HLA-DPB1	chr6:32903303-32903803	L23_IT	CC	6435	-7270	0.30538923	86	102	0.4998326	0.052645702	4.2700658031788763e-17	5.281658220197559e-13	L2/3 IT
chr6_32903797_G_A	HLA-DPB1	chr6:32903303-32903803	L23_IT	CC	6455	-7250	0.27844313	80	93	0.49847698	0.05630893	1.988060492525529e-15	2.0049894301478454e-11	L2/3 IT
chr6_32904015_G_A	HLA-DPB1	chr6:32903986-32904486	L23_IT	CC	6673	-7032	0.30239522	86	101	0.5288945	0.051584307	4.206804808170982e-19	6.193899165069261e-15	L2/3 IT
chr6_32904016_C_A	HLA-DPB1	chr6:32903986-32904486	L23_IT	CC	6674	-7031	0.30239522	86	101	0.5288945	0.051584307	4.206804808170982e-19	6.193899165069261e-15	L2/3 IT
chr6_32904037_C_G	HLA-DPB1	chr6:32903986-32904486	L23_IT	CC	6695	-7010	0.1706587	53	57	0.5857394	0.070300914	4.224714412949892e-14	3.573035489247743e-10	L2/3 IT
chr6_32904047_A_G	HLA-DPB1	chr6:32903986-32904486	L23_IT	CC	6705	-7000	0.29940122	85	100	0.5162396	0.05239513	4.8548356873258166e-18	6.550232049983931e-14	L2/3 IT
chr6_32904073_A_G	HLA-DPB1	chr6:32903986-32904486	L23_IT	CC	6731	-6974	0.29940122	85	100	0.5162396	0.05239513	4.8548356873258166e-18	6.550232049983931e-14	L2/3 IT
chr6_32904095_G_T	HLA-DPB1	chr6:32903986-32904486	L23_IT	CC	6753	-6952	0.29940122	85	100	0.5162396	0.05239513	4.8548356873258166e-18	6.550232049983931e-14	L2/3 IT
chr6_32904099_T_C	HLA-DPB1	chr6:32903986-32904486	L23_IT	CC	6757	-6948	0.2964072	84	99	0.5003886	0.053531393	1.033774187310113e-16	1.2246159736988588e-12	L2/3 IT
chr6_32904100_C_T	HLA-DPB1	chr6:32903986-32904486	L23_IT	CC	6758	-6947	0.2964072	84	99	0.5003886	0.053531393	1.033774187310113e-16	1.2246159736988588e-12	L2/3 IT
chr6_32904228_G_A	HLA-DPB1	chr6:32903986-32904486	L23_IT	CC	6886	-6819	0.29940122	85	100	0.5162396	0.05239513	4.8548356873258166e-18	6.550232049983931e-14	L2/3 IT
chr6_32904245_A_C	HLA-DPB1	chr6:32903986-32904486	L23_IT	CC	6903	-6802	0.29940122	85	100	0.5162396	0.05239513	4.8548356873258166e-18	6.550232049983931e-14	L2/3 IT
chr6_32904316_G_A	HLA-DPB1	chr6:32903986-32904486	L23_IT	CC	6974	-6731	0.2964072	84	99	0.5003886	0.053531393	1.033774187310113e-16	1.2246159736988588e-12	L2/3 IT
chr6_32904403_G_C	HLA-DPB1	chr6:32903986-32904486	L23_IT	CC	7061	-6644	0.30838326	87	103	0.5070304	0.05221356	1.151750741848529e-17	1.5073524740367393e-13	L2/3 IT
chr6_32904451_A_G	HLA-DPB1	chr6:32903986-32904486	L23_IT	CC	7109	-6596	0.30838326	87	103	0.5070304	0.05221356	1.151750741848529e-17	1.5073524740367393e-13	L2/3 IT
chr6_32907715_T_C	HLA-DPB1	chr6:32907713-32908213	L23_IT	CC	10373	-3332	0.29940122	84	100	0.491792	0.05262018	1.0431511860521315e-16	1.2353447678638424e-12	L2/3 IT
chr6_32907716_G_C	HLA-DPB1	chr6:32907713-32908213	L23_IT	CC	10374	-3331	0.29041916	81	97	0.46975046	0.053924207	4.581670273925115e-15	4.432981617311388e-11	L2/3 IT
chr6_32907722_C_T	HLA-DPB1	chr6:32907713-32908213	L23_IT	CC	10380	-3325	0.2964072	83	99	0.453853	0.054227374	3.395840861131387e-14	2.909228416076324e-10	L2/3 IT
chr6_32907723_T_C	HLA-DPB1	chr6:32907713-32908213	L23_IT	CC	10381	-3324	0.2694611	74	90	0.39974356	0.057415325	9.246375599442524e-11	4.53102583948024e-7	L2/3 IT
chr6_32907726_A_G	HLA-DPB1	chr6:32907713-32908213	L23_IT	CC	10384	-3321	0.25748503	70	86	0.4257612	0.056242213	3.270480056783819e-12	2.085929559944371e-8	L2/3 IT
chr6_32907741_G_A	HLA-DPB1	chr6:32907713-32908213	L23_IT	CC	10399	-3306	0.2964072	83	99	0.49389386	0.052482095	7.068642456765721e-17	8.570974869565863e-13	L2/3 IT
chr6_32907750_T_A	HLA-DPB1	chr6:32907713-32908213	L23_IT	CC	10408	-3297	0.30538923	86	102	0.4908314	0.05330082	2.3797608708312383e-16	2.698366398250433e-12	L2/3 IT
chr6_32907751_T_C	HLA-DPB1	chr6:32907713-32908213	L23_IT	CC	10409	-3296	0.30538923	86	102	0.4908314	0.05330082	2.3797608708312383e-16	2.698366398250433e-12	L2/3 IT
chr6_32907781_A_G	HLA-DPB1	chr6:32907713-32908213	L23_IT	CC	10439	-3266	0.30838326	87	103	0.5070304	0.05221356	1.151750741848529e-17	1.5073524740367393e-13	L2/3 IT
chr6_32907782_C_T	HLA-DPB1	chr6:32907713-32908213	L23_IT	CC	10440	-3265	0.30838326	87	103	0.5070304	0.05221356	1.151750741848529e-17	1.5073524740367393e-13	L2/3 IT
chr6_32907789_A_C	HLA-DPB1	chr6:32907713-32908213	L23_IT	CC	10447	-3258	0.30838326	87	103	0.5070305	0.052213557	1.1517401509708496e-17	1.5073524740367393e-13	L2/3 IT
chr6_32907801_G_A	HLA-DPB1	chr6:32907713-32908213	L23_IT	CC	10459	-3246	0.30838326	87	103	0.5070304	0.05221356	1.151750741848529e-17	1.5073524740367393e-13	L2/3 IT
chr6_32907805_C_T	HLA-DPB1	chr6:32907713-32908213	L23_IT	CC	10463	-3242	0.30838326	87	103	0.5070304	0.05221356	1.151750741848529e-17	1.5073524740367393e-13	L2/3 IT
chr6_32907809_T_G	HLA-DPB1	chr6:32907713-32908213	L23_IT	CC	10467	-3238	0.30838326	87	103	0.5070304	0.05221356	1.151750741848529e-17	1.5073524740367393e-13	L2/3 IT
chr6_32907842_C_A	HLA-DPB1	chr6:32907713-32908213	L23_IT	CC	10500	-3205	0.30838326	87	103	0.5070305	0.052213557	1.1517401509708496e-17	1.5073524740367393e-13	L2/3 IT
chr6_32907854_T_C	HLA-DPB1	chr6:32907713-32908213	L23_IT	CC	10512	-3193	0.30538923	86	102	0.499455	0.05245551	3.622522054835123e-17	4.5070934160064775e-13	L2/3 IT
chr6_32907855_G_A	HLA-DPB1	chr6:32907713-32908213	L23_IT	CC	10513	-3192	0.30538923	86	102	0.499455	0.05245551	3.622522054835123e-17	4.5070934160064775e-13	L2/3 IT
chr6_32907876_T_C	HLA-DPB1	chr6:32907713-32908213	L23_IT	CC	10534	-3171	0.30838326	87	103	0.5070304	0.05221356	1.151750741848529e-17	1.5073524740367393e-13	L2/3 IT
chr6_32907899_G_C	HLA-DPB1	chr6:32907713-32908213	L23_IT	CC	10557	-3148	0.30838326	87	103	0.5070305	0.052213557	1.1517401509708496e-17	1.5073524740367393e-13	L2/3 IT
chr6_32907905_T_C	HLA-DPB1	chr6:32907713-32908213	L23_IT	CC	10563	-3142	0.30838326	87	103	0.5070304	0.05221356	1.151750741848529e-17	1.5073524740367393e-13	L2/3 IT
chr6_32907916_T_A	HLA-DPB1	chr6:32907713-32908213	L23_IT	CC	10574	-3131	0.30838326	87	103	0.5070304	0.05221356	1.151750741848529e-17	1.5073524740367393e-13	L2/3 IT
chr6_32907927_G_A	HLA-DPB1	chr6:32907713-32908213	L23_IT	CC	10585	-3120	0.30538923	86	102	0.4908314	0.05330082	2.3797608708312383e-16	2.698366398250433e-12	L2/3 IT
chr6_32907929_A_C	HLA-DPB1	chr6:32907713-32908213	L23_IT	CC	10587	-3118	0.30538923	86	102	0.4908314	0.05330082	2.3797608708312383e-16	2.698366398250433e-12	L2/3 IT
chr6_32907947_C_T	HLA-DPB1	chr6:32907713-32908213	L23_IT	CC	10605	-3100	0.30838326	87	103	0.5070304	0.05221356	1.151750741848529e-17	1.5073524740367393e-13	L2/3 IT
chr6_32907955_T_C	HLA-DPB1	chr6:32907713-32908213	L23_IT	CC	10613	-3092	0.30838326	87	103	0.5070304	0.05221356	1.151750741848529e-17	1.5073524740367393e-13	L2/3 IT
chr6_32907960_C_T	HLA-DPB1	chr6:32907713-32908213	L23_IT	CC	10618	-3087	0.30838326	87	103	0.5070305	0.052213557	1.1517401509708496e-17	1.5073524740367393e-13	L2/3 IT
chr6_32907974_T_C	HLA-DPB1	chr6:32907713-32908213	L23_IT	CC	10632	-3073	0.29041916	81	97	0.4601517	0.053774897	1.1352898231818319e-14	1.0410708529250681e-10	L2/3 IT
chr6_32907978_A_G	HLA-DPB1	chr6:32907713-32908213	L23_IT	CC	10636	-3069	0.30838326	87	103	0.5070304	0.05221356	1.151750741848529e-17	1.5073524740367393e-13	L2/3 IT
chr6_32907984_A_C	HLA-DPB1	chr6:32907713-32908213	L23_IT	CC	10642	-3063	0.30538923	86	102	0.48611182	0.053081166	3.225936068704207e-16	3.59467612677388e-12	L2/3 IT
chr6_32907987_T_G	HLA-DPB1	chr6:32907713-32908213	L23_IT	CC	10645	-3060	0.30838326	87	103	0.5070305	0.052213557	1.1517401509708496e-17	1.5073524740367393e-13	L2/3 IT
chr6_32907988_T_A	HLA-DPB1	chr6:32907713-32908213	L23_IT	CC	10646	-3059	0.30838326	87	103	0.5070304	0.05221356	1.151750741848529e-17	1.5073524740367393e-13	L2/3 IT
chr6_32908031_A_G	HLA-DPB1	chr6:32907713-32908213	L23_IT	CC	10689	-3016	0.30838326	87	103	0.5070304	0.05221356	1.151750741848529e-17	1.5073524740367393e-13	L2/3 IT
chr6_32908124_G_A	HLA-DPB1	chr6:32907713-32908213	L23_IT	CC	10782	-2923	0.30838326	87	103	0.5070305	0.052213557	1.1517401509708496e-17	1.5073524740367393e-13	L2/3 IT
chr6_32908126_C_G	HLA-DPB1	chr6:32907713-32908213	L23_IT	CC	10784	-2921	0.30838326	87	103	0.5070304	0.05221356	1.151750741848529e-17	1.5073524740367393e-13	L2/3 IT
chr6_32908153_C_T	HLA-DPB1	chr6:32907713-32908213	L23_IT	CC	10811	-2894	0.30838326	87	103	0.5070304	0.05221356	1.151750741848529e-17	1.5073524740367393e-13	L2/3 IT
chr6_32908160_A_G	HLA-DPB1	chr6:32907713-32908213	L23_IT	CC	10818	-2887	0.30838326	87	103	0.5070305	0.052213557	1.1517401509708496e-17	1.5073524740367393e-13	L2/3 IT
chr6_32908169_C_T	HLA-DPB1	chr6:32907713-32908213	L23_IT	CC	10827	-2878	0.30838326	87	103	0.5070304	0.05221356	1.151750741848529e-17	1.5073524740367393e-13	L2/3 IT
chr6_32908193_G_A	HLA-DPB1	chr6:32907713-32908213	L23_IT	CC	10851	-2854	0.30838326	87	103	0.5070304	0.05221356	1.151750741848529e-17	1.5073524740367393e-13	L2/3 IT
chr6_32912348_T_C	HLA-DPB1	chr6:32912073-32912573	L23_IT	CC	15006	1301	0.28143713	81	94	0.5054407	0.055849608	6.144713458002606e-16	6.6193640044714024e-12	L2/3 IT
chr6_32912448_C_T	HLA-DPB1	chr6:32912073-32912573	L23_IT	CC	15106	1401	0.245509	72	82	0.5539359	0.05596047	3.671100340174508e-18	4.999000091798893e-14	L2/3 IT
chr6_32938245_A_C	HLA-DPB1	chr6:32938156-32938656	L23_IT	CC	40903	27198	0.31137726	85	104	0.303688	0.059577867	1.0036992887746417e-6	0.001678730965679098	L2/3 IT
chr6_32938584_A_G	HLA-DPB1	chr6:32938156-32938656	L23_IT	CC	41242	27537	0.55988026	113	147	0.28832102	0.055972286	7.866738557476334e-7	0.0013673980073421262	L2/3 IT
chr6_32938999_G_A	HLA-DPB1	chr6:32938660-32939160	L23_IT	CC	41657	27952	0.17964073	56	60	0.33663222	0.07728324	0.000024179476214343567	0.02201428704823881	L2/3 IT
chr6_32940022_G_A	HLA-DPB1	chr6:32939553-32940053	L23_IT	CC	42680	28975	0.2754491	76	92	0.32372487	0.061621584	4.928279618456255e-7	0.0009203735976439128	L2/3 IT
chr6_35596880_C_G	CLPSL2	chr6:35596669-35597169	L23_IT	CC	-73	-3026	0.2724551	82	91	0.084267445	0.019928219	0.000040325414109132304	0.032449558585193224	L2/3 IT
chr6_46017947_A_G	CLIC5	chr6:46017802-46018302	L23_IT	CC	301920	53040	0.36227545	98	121	-0.15224144	0.030566715	1.6927812713909598e-6	0.002600727644899169	L2/3 IT
chr6_46248179_C_A	ENPP4	chr6:46247917-46248417	L23_IT	CC	283101	266403	0.09281437	30	31	-0.32670292	0.07996069	0.00007066321193537424	0.049094195321125786	L2/3 IT
chr6_46017947_A_G	ENPP5	chr6:46017802-46018302	L23_IT	CC	23673	11879	0.36227545	98	121	0.19321638	0.04319963	0.000014981566624120882	0.015202583092047242	L2/3 IT
chr6_126342742_G_C	TPD52L1	chr6:126342595-126343095	L23_IT	CC	595	-110064	0.55688626	110	148	0.23321196	0.041667912	9.830581022929785e-8	0.00023006405611070222	L2/3 IT
chr6_126342785_G_A	TPD52L1	chr6:126342595-126343095	L23_IT	CC	638	-110021	0.56287426	108	146	0.22714205	0.041386217	1.6475079628493992e-7	0.00035994134569686226	L2/3 IT
chr6_126342872_T_G	TPD52L1	chr6:126342595-126343095	L23_IT	CC	725	-109934	0.55688626	110	148	0.23321196	0.041667912	9.830581022929785e-8	0.00023006405611070222	L2/3 IT
chr6_126343292_A_G	TPD52L1	chr6:126343155-126343655	L23_IT	CC	1145	-109514	0.5508982	112	150	0.22725391	0.042497247	3.1894159575064037e-7	0.0006357255432754349	L2/3 IT
chr6_126343606_A_G	TPD52L1	chr6:126343155-126343655	L23_IT	CC	1459	-109200	0.55688626	110	148	0.23321196	0.041667912	9.830581022929785e-8	0.00023006405611070222	L2/3 IT
chr6_148870203_G_A	SAMD5	chr6:148869750-148870250	L23_IT	CC	168218	-280449	0.5449102	114	152	0.40392277	0.06271891	1.4629465133245722e-9	5.508065667733818e-6	L2/3 IT
chr6_148870235_G_A	SAMD5	chr6:148869750-148870250	L23_IT	CC	168250	-280417	0.5389222	115	154	0.38855708	0.06298531	5.86961053439163e-9	0.000019100553061476705	L2/3 IT
chr6_148870203_G_A	SASH1	chr6:148869750-148870250	L23_IT	CC	-519430	-878123	0.5449102	114	152	0.18395796	0.04101561	0.000014230155262313364	0.014605627708911538	L2/3 IT
chr6_148870235_G_A	SASH1	chr6:148869750-148870250	L23_IT	CC	-519398	-878091	0.5389222	115	154	0.18880448	0.04065614	7.309973208004175e-6	0.008599757562587799	L2/3 IT
chr6_149636592_C_G	SASH1	chr6:149636388-149636888	L23_IT	CC	246959	-111734	0.65269464	96	116	0.23639055	0.04384703	2.600647051018697e-7	0.000533648519366213	L2/3 IT
chr6_149636739_A_C	SASH1	chr6:149636388-149636888	L23_IT	CC	247106	-111587	0.65868264	95	114	0.22764803	0.044624593	9.85409996826805e-7	0.001652620171063182	L2/3 IT
chr6_149638139_C_T	SASH1	chr6:149637846-149638346	L23_IT	CC	248506	-110187	0.65269464	96	116	0.22372632	0.044484973	1.3627893462079673e-6	0.0021701841925682113	L2/3 IT
chr15_38079742_A_G	ANKRD63	chr15:38079490-38079990	L23_IT	CC	-5548	-10235	0.2754491	77	92	0.16642931	0.037630763	0.000018403903668921607	0.017836166591575466	L2/3 IT
chr15_75400333_C_A	PEAK1	chr15:75400150-75400650	L23_IT	CC	439205	118975	0.2245509	63	75	-0.09801293	0.022691295	0.000028020468385786695	0.02464780888672554	L2/3 IT
chr15_82137608_G_C	LOC105376722	chr15:82137218-82137718	L23_IT	CC	-10546	-41946	0.29041916	86	97	0.9479056	0.049908865	4.390938795536511e-42	4.3589858232621346e-37	L2/3 IT
chr15_82137937_T_G	LOC105376722	chr15:82137891-82138391	L23_IT	CC	-10217	-41617	0.28742516	86	96	0.9427656	0.05131776	1.5272344408218633e-40	1.410855180508499e-35	L2/3 IT
chr15_82138023_C_T	LOC105376722	chr15:82137891-82138391	L23_IT	CC	-10131	-41531	0.29041916	86	97	0.9479056	0.049908865	4.390938795536511e-42	4.3589858232621346e-37	L2/3 IT
chr15_82138267_T_C	LOC105376722	chr15:82137891-82138391	L23_IT	CC	-9887	-41287	0.29041916	86	97	0.9479056	0.049908865	4.390938795536511e-42	4.3589858232621346e-37	L2/3 IT
chr15_82139068_T_C	LOC105376722	chr15:82138771-82139271	L23_IT	CC	-9086	-40486	0.29041916	86	97	0.9479056	0.049908865	4.390938795536511e-42	4.3589858232621346e-37	L2/3 IT
chr15_82139201_G_A	LOC105376722	chr15:82138771-82139271	L23_IT	CC	-8953	-40353	0.29041916	86	97	0.9479056	0.049908865	4.390938795536511e-42	4.3589858232621346e-37	L2/3 IT
chr15_82139250_A_G	LOC105376722	chr15:82138771-82139271	L23_IT	CC	-8904	-40304	0.29041916	86	97	0.9479056	0.049908865	4.390938795536511e-42	4.3589858232621346e-37	L2/3 IT
chr15_82140071_A_G	LOC105376722	chr15:82139961-82140461	L23_IT	CC	-8083	-39483	0.29041916	86	97	0.9479056	0.049908865	4.390938795536511e-42	4.3589858232621346e-37	L2/3 IT
chr15_82140426_T_C	LOC105376722	chr15:82139961-82140461	L23_IT	CC	-7728	-39128	0.29041916	86	97	0.9479056	0.049908865	4.390938795536511e-42	4.3589858232621346e-37	L2/3 IT
chr15_82140823_C_T	LOC105376722	chr15:82140709-82141209	L23_IT	CC	-7331	-38731	0.16467066	50	55	0.6766051	0.08715365	1.102196790233799e-12	7.569699219604959e-9	L2/3 IT
chr15_82140889_G_C	LOC105376722	chr15:82140709-82141209	L23_IT	CC	-7265	-38665	0.29041916	86	97	0.92348933	0.05291449	3.1504040463972066e-38	2.660207744428533e-33	L2/3 IT
chr15_82141068_T_C	LOC105376722	chr15:82140709-82141209	L23_IT	CC	-7086	-38486	0.29041916	86	97	0.91915363	0.053586118	1.8298386664463383e-37	1.449590516926316e-32	L2/3 IT
chr15_82141130_T_C	LOC105376722	chr15:82140709-82141209	L23_IT	CC	-7024	-38424	0.2934132	87	98	0.9334322	0.05197354	1.640769938945058e-39	1.4606178262069705e-34	L2/3 IT
chr15_82141139_G_A	LOC105376722	chr15:82140709-82141209	L23_IT	CC	-7015	-38415	0.2934132	87	98	0.93343216	0.051973548	1.6408083584605214e-39	1.4606178262069705e-34	L2/3 IT
chr15_82141723_G_C	LOC105376722	chr15:82141238-82141738	L23_IT	CC	-6431	-37831	0.29041916	86	97	0.91915363	0.053586118	1.8298386664463383e-37	1.449590516926316e-32	L2/3 IT
chr15_82142052_A_G	LOC105376722	chr15:82141770-82142270	L23_IT	CC	-6102	-37502	0.2934132	87	98	0.93343216	0.051973548	1.6408083584605214e-39	1.4606178262069705e-34	L2/3 IT
chr15_82142091_G_C	LOC105376722	chr15:82141770-82142270	L23_IT	CC	-6063	-37463	0.29041916	86	97	0.91915363	0.053586118	1.8298386664463383e-37	1.449590516926316e-32	L2/3 IT
chr15_82142092_G_T	LOC105376722	chr15:82141770-82142270	L23_IT	CC	-6062	-37462	0.2934132	87	98	0.9334322	0.05197354	1.640769938945058e-39	1.4606178262069705e-34	L2/3 IT
chr15_82142244_C_T	LOC105376722	chr15:82141770-82142270	L23_IT	CC	-5910	-37310	0.2934132	87	98	0.93343216	0.051973548	1.6408083584605214e-39	1.4606178262069705e-34	L2/3 IT
chr15_82142245_A_G	LOC105376722	chr15:82141770-82142270	L23_IT	CC	-5909	-37309	0.2934132	87	98	0.9334322	0.05197354	1.640769938945058e-39	1.4606178262069705e-34	L2/3 IT
chr15_82142259_A_G	LOC105376722	chr15:82141770-82142270	L23_IT	CC	-5895	-37295	0.2934132	87	98	0.9334322	0.05197354	1.640769938945058e-39	1.4606178262069705e-34	L2/3 IT
chr15_82142269_G_A	LOC105376722	chr15:82141770-82142270	L23_IT	CC	-5885	-37285	0.2934132	87	98	0.93343216	0.051973548	1.6408083584605214e-39	1.4606178262069705e-34	L2/3 IT
chr15_82142620_T_G	LOC105376722	chr15:82142451-82142951	L23_IT	CC	-5534	-36934	0.30239522	89	101	0.9039044	0.05248882	1.225986051054521e-37	9.788256208842994e-33	L2/3 IT
chr15_82142660_T_C	LOC105376722	chr15:82142451-82142951	L23_IT	CC	-5494	-36894	0.29041916	86	97	0.91933405	0.053077	6.818577449861463e-38	5.51329847571522e-33	L2/3 IT
chr15_82142823_G_C	LOC105376722	chr15:82142451-82142951	L23_IT	CC	-5331	-36731	0.28742516	85	96	0.902763	0.055565827	3.967576367311975e-35	2.6272366110024278e-30	L2/3 IT
chr15_82143864_G_A	LOC105376722	chr15:82143826-82144326	L23_IT	CC	-4290	-35690	0.2934132	87	98	0.93343216	0.051973548	1.6408083584605214e-39	1.4606178262069705e-34	L2/3 IT
chr15_82148441_G_A	LOC105376722	chr15:82148011-82148511	L23_IT	CC	287	-31113	0.29940122	88	100	0.91022253	0.051255964	5.2841669383759986e-39	4.606413160165548e-34	L2/3 IT
chr15_82357427_T_G	LOC105376722	chr15:82357143-82357643	L23_IT	CC	209273	177873	0.3233533	93	108	0.66078943	0.068852104	2.2913262137948787e-17	2.902157644628443e-13	L2/3 IT
chr15_99467472_C_T	TARS3	chr15:99467297-99467797	L23_IT	CC	55871	-14872	0.20958084	63	70	-0.13380219	0.03274157	0.00007043844122634988	0.048981579528163656	L2/3 IT
chr22_17713099_C_T	IL17RA	chr22:17712612-17713112	L23_IT	CC	-48686	-79472	0.43712577	110	146	-0.32799312	0.045676786	2.8235397161048133e-11	1.5265992308814945e-7	L2/3 IT
chr22_19668405_C_G	CLTCL1	chr22:19668230-19668730	L23_IT	CC	112981	-21	0.05988024	20	20	1.3313072	0.10899723	2.2250076863479284e-24	5.3681939356698404e-20	L2/3 IT
chr22_19668574_C_T	CLTCL1	chr22:19668230-19668730	L23_IT	CC	113150	148	0.11676647	35	39	0.67808384	0.08637131	6.71298553653695e-13	4.754526280230041e-9	L2/3 IT
chr22_21864097_G_A	TMEM191C	chr22:21863956-21864456	L23_IT	CC	-14336	-16867	0.2005988	67	67	0.40380818	0.07917016	9.89392678188408e-7	0.0016583624450967937	L2/3 IT
chr22_21877232_T_C	TMEM191C	chr22:21876886-21877386	L23_IT	CC	-1201	-3732	0.14071856	47	47	0.43034223	0.08622276	1.6160890160982277e-6	0.00250254058621808	L2/3 IT
chr22_21877268_G_A	TMEM191C	chr22:21876886-21877386	L23_IT	CC	-1165	-3696	0.11077845	37	37	0.44284907	0.09440648	5.98590967541741e-6	0.007320431313728955	L2/3 IT
chr22_21879885_T_C	TMEM191C	chr22:21879872-21880372	L23_IT	CC	1452	-1079	0.16167665	54	54	0.4870202	0.080698684	1.1517435265230462e-8	0.00003480475525780976	L2/3 IT
chr22_21879928_G_A	TMEM191C	chr22:21879872-21880372	L23_IT	CC	1495	-1036	0.20359282	68	68	0.3893466	0.08038193	3.094013896504033e-6	0.004274689220473794	L2/3 IT
chr22_21879988_A_G	TMEM191C	chr22:21879872-21880372	L23_IT	CC	1555	-976	0.16167665	54	54	0.4771961	0.081159614	2.4898547989547853e-8	0.00006900493585268004	L2/3 IT
chr22_21880061_G_A	TMEM191C	chr22:21879872-21880372	L23_IT	CC	1628	-903	0.14970061	50	50	0.43443164	0.08499918	9.435604801366427e-7	0.0015933660380945912	L2/3 IT
chr22_21880088_G_A	TMEM191C	chr22:21879872-21880372	L23_IT	CC	1655	-876	0.1467066	49	49	0.38964066	0.087148584	0.000015083962855019998	0.015282655548771625	L2/3 IT
chr22_21880290_C_T	TMEM191C	chr22:21879872-21880372	L23_IT	CC	1857	-674	0.15269461	51	51	0.43937877	0.085370906	8.026805536892546e-7	0.0013910189012311428	L2/3 IT
chr22_21880720_G_C	TMEM191C	chr22:21880521-21881021	L23_IT	CC	2287	-244	0.12874252	43	43	0.41091293	0.09078276	0.000011987679601169765	0.012758819091053255	L2/3 IT
chr22_42648692_G_A	CENPM	chr22:42648393-42648893	L23_IT	CC	242636	221927	0.086826354	27	29	0.33871675	0.07801905	0.00002562969949470121	0.02301642071391674	L2/3 IT
chr22_42601125_G_C	WBP2NL	chr22:42600988-42601488	L23_IT	CC	122729	63170	0.39221558	101	131	0.19534153	0.039762624	2.2864404391288075e-6	0.0033318315366318617	L2/3 IT
chr22_42601478_G_C	WBP2NL	chr22:42600988-42601488	L23_IT	CC	123082	63523	0.3952096	102	132	0.20073119	0.03966616	1.1846229657053462e-6	0.0019295522880169607	L2/3 IT
chr22_45813207_C_G	RIBC2	chr22:45813023-45813523	L23_IT	CC	-85374	-104135	0.60179645	110	133	0.23088478	0.053457856	0.000028065889619080913	0.024676141855323592	L2/3 IT
chr22_45898630_A_C	RIBC2	chr22:45898311-45898811	L23_IT	CC	49	-18712	0.60479045	105	132	0.34516114	0.04479396	1.5280793101047502e-12	1.0233234516928916e-8	L2/3 IT
chr22_45921971_G_T	RIBC2	chr22:45921729-45922229	L23_IT	CC	23390	4629	0.77544916	63	75	0.24303809	0.055294223	0.00002058313881112387	0.019450232107336134	L2/3 IT
chr22_45922207_G_C	RIBC2	chr22:45921729-45922229	L23_IT	CC	23626	4865	0.7664671	66	78	0.2282092	0.055748247	0.00006856163646621577	0.048032556908700196	L2/3 IT
chr16_961878_G_C	LMF1	chr16:961663-962163	L23_IT	CC	101353	-30529	0.73353297	76	89	-0.14759578	0.032215804	9.516621922750663e-6	0.010623037326127712	L2/3 IT
chr16_12086286_C_T	NPIPB2	chr16:12086095-12086595	L23_IT	CC	122974	73530	0.2964072	83	99	0.26882517	0.045834772	2.6758014012924606e-8	0.00007350528949484323	L2/3 IT
chr16_29876764_T_C	NPIPB12	chr16:29876553-29877053	L23_IT	CC	111445	88322	0.5898204	111	137	-0.28619915	0.04343853	6.748910949708025e-10	2.7476121861437264e-6	L2/3 IT
chr16_29876796_A_C	NPIPB12	chr16:29876553-29877053	L23_IT	CC	111477	88354	0.5928144	111	136	-0.28573206	0.043895315	1.021093011738905e-9	3.984658654187037e-6	L2/3 IT
chr16_90107340_G_A	SLC38A8	chr16:90106934-90107434	L23_IT	CC	31621	-2102	0.20658684	62	69	-0.23952785	0.051973823	8.488070420415778e-6	0.009693333812959629	L2/3 IT
chr16_90241358_G_C	TAF1C	chr16:90241292-90241792	L23_IT	CC	-2571	-11772	0.45209584	115	151	-0.15965691	0.037543986	0.000036650311722570245	0.03021436846204632	L2/3 IT
chr16_90241605_A_T	TAF1C	chr16:90241292-90241792	L23_IT	CC	-2324	-11525	0.45508984	116	152	-0.16130081	0.037639264	0.00003212599438394702	0.027341798501014206	L2/3 IT
chr10_5170684_G_T	AKR1C8	chr10:5170583-5171083	L23_IT	CC	54370	-16238	0.068862274	20	23	0.41823372	0.08907113	5.8687306145700995e-6	0.007204487522172837	L2/3 IT
chr10_22874297_C_G	PIP4K2A	chr10:22874010-22874510	L23_IT	CC	320406	140718	0.26047906	75	87	0.12301341	0.025078336	2.363473584355299e-6	0.003423872397835084	L2/3 IT
chr10_46186936_C_T	OR13A1	chr10:46186456-46186956	L23_IT	CC	3588	-9721	0.13473055	42	45	0.21362834	0.049384344	0.000027302783355500483	0.024157127143433838	L2/3 IT
chr10_46211709_G_A	OR13A1	chr10:46211539-46212039	L23_IT	CC	28361	15052	0.1227545	38	41	0.20790635	0.050839037	0.00006965316109738686	0.04858737370064958	L2/3 IT
chr10_46211780_G_T	OR13A1	chr10:46211539-46212039	L23_IT	CC	28432	15123	0.12874252	40	43	0.2288547	0.049516354	8.028501988661071e-6	0.009271628052699118	L2/3 IT
chr10_46211945_G_A	OR13A1	chr10:46211539-46212039	L23_IT	CC	28597	15288	0.13772455	43	46	0.20334703	0.0493611	0.00006195411908743217	0.04461057587194105	L2/3 IT
chr10_46234950_C_T	OR13A1	chr10:46234517-46235017	L23_IT	CC	51602	38293	0.13173653	41	44	0.2173314	0.04952012	0.0000211464620684112	0.019854364292018773	L2/3 IT
chr10_46235533_G_A	OR13A1	chr10:46235207-46235707	L23_IT	CC	52185	38876	0.13173653	41	44	0.2173314	0.04952012	0.0000211464620684112	0.019854364292018773	L2/3 IT
chr10_46254468_G_A	OR13A1	chr10:46254177-46254677	L23_IT	CC	71120	57811	0.17964073	55	60	0.19619882	0.043122385	0.000010867825106923562	0.011802228998210231	L2/3 IT
chr10_46255248_C_T	OR13A1	chr10:46254965-46255465	L23_IT	CC	71900	58591	0.17964073	55	60	0.19619882	0.043122385	0.000010867825106923562	0.011802228998210231	L2/3 IT
chr10_46255279_G_C	OR13A1	chr10:46254965-46255465	L23_IT	CC	71931	58622	0.17964073	55	60	0.19619882	0.043122385	0.000010867825106923562	0.011802228998210231	L2/3 IT
chr10_46255292_C_G	OR13A1	chr10:46254965-46255465	L23_IT	CC	71944	58635	0.17964073	55	60	0.19619882	0.043122385	0.000010867825106923562	0.011802228998210231	L2/3 IT
chr10_46255327_C_T	OR13A1	chr10:46254965-46255465	L23_IT	CC	71979	58670	0.17964073	55	60	0.19619882	0.043122385	0.000010867825106923562	0.011802228998210231	L2/3 IT
chr10_46255720_T_G	OR13A1	chr10:46255672-46256172	L23_IT	CC	72372	59063	0.17964073	55	60	0.19619882	0.043122385	0.000010867825106923562	0.011802228998210231	L2/3 IT
chr10_46255884_T_G	OR13A1	chr10:46255672-46256172	L23_IT	CC	72536	59227	0.17964073	55	60	0.19619882	0.043122385	0.000010867825106923562	0.011802228998210231	L2/3 IT
chr10_46256140_T_G	OR13A1	chr10:46255672-46256172	L23_IT	CC	72792	59483	0.17964073	55	60	0.19619882	0.043122385	0.000010867825106923562	0.011802228998210231	L2/3 IT
chr10_46186936_C_T	ALOX5	chr10:46186456-46186956	L23_IT	CC	-68308	-140170	0.13473055	42	45	1.1065726	0.07854419	1.9846820085077365e-29	8.035254134914709e-25	L2/3 IT
chr10_46211709_G_A	ALOX5	chr10:46211539-46212039	L23_IT	CC	-43535	-115397	0.1227545	38	41	1.1023858	0.083083846	3.1676481064418298e-27	1.0215773943740749e-22	L2/3 IT
chr10_46211780_G_T	ALOX5	chr10:46211539-46212039	L23_IT	CC	-43464	-115326	0.12874252	40	43	1.1385916	0.07742707	4.489947599352692e-31	2.079473567478104e-26	L2/3 IT
chr10_46211945_G_A	ALOX5	chr10:46211539-46212039	L23_IT	CC	-43299	-115161	0.13772455	43	46	1.0874813	0.07928427	1.9765345829164213e-28	7.266503113410982e-24	L2/3 IT
chr10_46234950_C_T	ALOX5	chr10:46234517-46235017	L23_IT	CC	-20294	-92156	0.13173653	41	44	1.1322644	0.076920696	4.107418199143629e-31	1.9066259532152527e-26	L2/3 IT
chr10_46235533_G_A	ALOX5	chr10:46235207-46235707	L23_IT	CC	-19711	-91573	0.13173653	41	44	1.1322644	0.07692068	4.107348597894577e-31	1.9066259532152527e-26	L2/3 IT
chr10_46254468_G_A	ALOX5	chr10:46254177-46254677	L23_IT	CC	-776	-72638	0.17964073	55	60	0.8191084	0.08090787	9.27513032461705e-19	1.324437303621747e-14	L2/3 IT
chr10_46255248_C_T	ALOX5	chr10:46254965-46255465	L23_IT	CC	4	-71858	0.17964073	55	60	0.8191084	0.08090787	9.27513032461705e-19	1.324437303621747e-14	L2/3 IT
chr10_46255279_G_C	ALOX5	chr10:46254965-46255465	L23_IT	CC	35	-71827	0.17964073	55	60	0.8191084	0.08090787	9.27513032461705e-19	1.324437303621747e-14	L2/3 IT
chr10_46255292_C_G	ALOX5	chr10:46254965-46255465	L23_IT	CC	48	-71814	0.17964073	55	60	0.8191084	0.08090787	9.27513032461705e-19	1.324437303621747e-14	L2/3 IT
chr10_46255327_C_T	ALOX5	chr10:46254965-46255465	L23_IT	CC	83	-71779	0.17964073	55	60	0.8191084	0.08090787	9.27513032461705e-19	1.324437303621747e-14	L2/3 IT
chr10_46255720_T_G	ALOX5	chr10:46255672-46256172	L23_IT	CC	476	-71386	0.17964073	55	60	0.8191084	0.08090787	9.27513032461705e-19	1.324437303621747e-14	L2/3 IT
chr10_46255884_T_G	ALOX5	chr10:46255672-46256172	L23_IT	CC	640	-71222	0.17964073	55	60	0.8191084	0.08090787	9.27513032461705e-19	1.324437303621747e-14	L2/3 IT
chr10_46256140_T_G	ALOX5	chr10:46255672-46256172	L23_IT	CC	896	-70966	0.17964073	55	60	0.8191084	0.08090787	9.27513032461705e-19	1.324437303621747e-14	L2/3 IT
chr10_46407561_A_G	ALOX5	chr10:46407265-46407765	L23_IT	CC	152317	80455	0.73353297	72	89	-0.4188864	0.07745221	2.4010245099281556e-7	0.000498107326078298	L2/3 IT
chr10_47269187_T_C	ANXA8L1	chr10:47269086-47269586	L23_IT	CC	7368	-8633	0.55688626	112	148	-0.024961766	0.0060149627	0.000055010926934341224	0.04088301130804289	L2/3 IT
chr10_47270647_G_A	ANXA8L1	chr10:47270602-47271102	L23_IT	CC	8828	-7173	0.5748503	112	142	-0.028782979	0.0061529703	6.326727982522617e-6	0.007656484971891323	L2/3 IT
chr10_63225005_G_A	LOC124902436	chr10:63224736-63225236	L23_IT	CC	-276480	-304826	0.24251498	72	81	-0.26999134	0.06545064	0.000060629467785267605	0.04391076636696973	L2/3 IT
chr10_72189977_T_C	SLC29A3	chr10:72189884-72190384	L23_IT	CC	1170	-60990	0.4011976	104	134	-0.15660737	0.035971057	0.00002438840506273489	0.022160702244026425	L2/3 IT
chr10_72190098_T_C	SLC29A3	chr10:72189884-72190384	L23_IT	CC	1291	-60869	0.4011976	104	134	-0.15660737	0.035971057	0.00002438840506273489	0.022160702244026425	L2/3 IT
chr10_87526887_T_C	OPN4	chr10:87526633-87527133	L23_IT	CC	-11821	-23732	0.65868264	92	114	-0.35399753	0.06812033	6.393641937038506e-7	0.0011480282267417022	L2/3 IT
chr10_87538658_T_C	OPN4	chr10:87538455-87538955	L23_IT	CC	-50	-11961	0.14371258	47	48	-0.53317916	0.105083354	1.1156017744525395e-6	0.0018351592402928592	L2/3 IT
chr10_87526887_T_C	LDB3	chr10:87526633-87527133	L23_IT	CC	-24061	-93303	0.65868264	92	114	-0.3137985	0.050303612	4.132955083773983e-9	0.000013962545231378898	L2/3 IT
chr10_87538658_T_C	LDB3	chr10:87538455-87538955	L23_IT	CC	-12290	-81532	0.14371258	47	48	-0.55214494	0.07421354	6.761193184858794e-12	4.08901568668831e-8	L2/3 IT
chr10_114673400_G_C	PLEKHS1	chr10:114673138-114673638	L23_IT	CC	29862	-1661	0.56586826	114	145	-0.17594247	0.04195425	0.00004630595157199587	0.035982691125548985	L2/3 IT
chr10_114673419_C_A	PLEKHS1	chr10:114673138-114673638	L23_IT	CC	29881	-1642	0.5718563	113	143	-0.17276178	0.0422995	0.00007108768620092585	0.04930657855302492	L2/3 IT
chr10_127109684_G_A	ADAM12	chr10:127109548-127110048	L23_IT	CC	214795	-161298	0.497006	128	166	0.28765154	0.05218773	1.4739862785172387e-7	0.0003270856490306965	L2/3 IT
chr10_127109688_C_T	ADAM12	chr10:127109548-127110048	L23_IT	CC	214799	-161294	0.48502997	125	162	0.28053406	0.052515935	3.273760249327467e-7	0.0006502101972104056	L2/3 IT
chr10_127109700_G_A	ADAM12	chr10:127109548-127110048	L23_IT	CC	214811	-161282	0.48802397	126	163	0.2859956	0.05256404	2.060586440213624e-7	0.0004365343946777957	L2/3 IT
chr10_134379205_G_A	SCART1	chr10:134379148-134379648	L23_IT	CC	-29017	-44829	0.32634732	93	109	-0.40787855	0.058356237	7.986543009785856e-11	3.962069393482793e-7	L2/3 IT
chr10_134379397_A_G	SCART1	chr10:134379148-134379648	L23_IT	CC	-28825	-44637	0.21856289	67	73	-0.38121602	0.071900114	3.938564376078897e-7	0.0007618509990858689	L2/3 IT
chr4_1051877_G_C	UVSSA	chr4:1051577-1052077	L23_IT	CC	-288751	-342296	0.15568863	49	52	0.33715305	0.068168245	1.9746757319538117e-6	0.002952805760054804	L2/3 IT
chr4_1052023_C_T	UVSSA	chr4:1051577-1052077	L23_IT	CC	-288605	-342150	0.15568863	49	52	0.33715305	0.068168245	1.9746757319538117e-6	0.002952805760054804	L2/3 IT
chr4_3269006_C_G	ADRA2C	chr4:3268711-3269211	L23_IT	CC	-496278	-498439	0.82634735	51	58	-0.23014286	0.052455246	0.000021262041099554577	0.019937539665945345	L2/3 IT
chr4_25358902_T_C	ANAPC4	chr4:25358671-25359171	L23_IT	CC	-167	-41395	0.40718564	107	136	0.14140527	0.033203807	0.00003575706773671395	0.029650041199932153	L2/3 IT
chr4_74944994_C_T	GC	chr4:74944783-74945283	L23_IT	CC	-139124	-202963	0.31137726	88	104	0.28290614	0.03931336	2.5947112082279822e-11	1.4117956106735184e-7	L2/3 IT
chr4_74945140_A_G	GC	chr4:74944783-74945283	L23_IT	CC	-138978	-202817	0.31437126	89	105	0.28150645	0.039675925	4.5036979346288773e-11	2.3480201288012036e-7	L2/3 IT
chr4_175306392_A_T	GALNTL6	chr4:175306376-175306876	L23_IT	CC	140713	-1074573	0.5928144	111	136	0.16722377	0.040002167	0.00004880460251228087	0.03739628326190133	L2/3 IT
chr4_175306482_A_C	GALNTL6	chr4:175306376-175306876	L23_IT	CC	140803	-1074483	0.5928144	111	136	0.16722377	0.040002167	0.00004880460251228087	0.03739628326190133	L2/3 IT
chr4_175307062_T_C	GALNTL6	chr4:175306880-175307380	L23_IT	CC	141383	-1073903	0.59880245	109	134	0.16655193	0.039465442	0.000041686346442296475	0.0332630437482997	L2/3 IT
chr4_175307092_G_C	GALNTL6	chr4:175306880-175307380	L23_IT	CC	141413	-1073873	0.5898204	111	137	0.17976457	0.039077535	8.795054912811751e-6	0.009972505184516253	L2/3 IT
chr4_175308293_G_T	GALNTL6	chr4:175308224-175308724	L23_IT	CC	142614	-1072672	0.5898204	109	137	0.16759232	0.038304575	0.000022342391094456147	0.02071223042982166	L2/3 IT
chr4_175309119_G_A	GALNTL6	chr4:175308913-175309413	L23_IT	CC	143440	-1071846	0.5928144	110	136	0.1703108	0.03911581	0.000024357771913623113	0.022138566485885733	L2/3 IT
chr4_175309706_C_T	GALNTL6	chr4:175309565-175310065	L23_IT	CC	144027	-1071259	0.5928144	110	136	0.16583441	0.03912629	0.00003876872702502189	0.031512604299810926	L2/3 IT
chr4_175309865_A_G	GALNTL6	chr4:175309565-175310065	L23_IT	CC	144186	-1071100	0.5898204	111	137	0.16834573	0.03930451	0.000032427163536716666	0.027537405718326535	L2/3 IT
chr4_175310045_G_A	GALNTL6	chr4:175309565-175310065	L23_IT	CC	144366	-1070920	0.5898204	111	137	0.16834573	0.03930451	0.000032427163536716666	0.027537405718326535	L2/3 IT
chr4_188012998_G_C	PRIMPOL	chr4:188012795-188013295	L23_IT	CC	19575	-25705	0.13473055	42	45	0.21403316	0.049282346	0.000025470621817662118	0.02290762427964579	L2/3 IT
chr4_188013104_G_T	PRIMPOL	chr4:188012795-188013295	L23_IT	CC	19681	-25599	0.13473055	42	45	0.21403316	0.049282346	0.000025470621817662118	0.02290762427964579	L2/3 IT
chr1_16470099_T_C	NBPF1	chr1:16469742-16470242	L23_IT	CC	-133154	-185937	0.66167665	83	113	0.14643131	0.03558934	0.00006320195562737482	0.045265428019064476	L2/3 IT
chr1_17118285_C_T	PADI4	chr1:17118036-17118536	L23_IT	CC	-3971	-59668	0.38622755	107	129	0.41350162	0.06878603	1.29601082880005e-8	0.000038678686660829425	L2/3 IT
chr1_17118415_A_G	PADI4	chr1:17118036-17118536	L23_IT	CC	-3841	-59538	0.38323355	106	128	0.40816838	0.068891115	1.9927423288435666e-8	0.000056672140091657474	L2/3 IT
chr1_17118436_T_C	PADI4	chr1:17118036-17118536	L23_IT	CC	-3820	-59517	0.38323355	106	128	0.40816838	0.068891115	1.9927423288435666e-8	0.000056672140091657474	L2/3 IT
chr1_17118501_A_G	PADI4	chr1:17118036-17118536	L23_IT	CC	-3755	-59452	0.38622755	106	129	0.41449156	0.0679044	8.14747854009977e-9	0.00002558283430754312	L2/3 IT
chr1_17161972_T_C	PADI4	chr1:17161937-17162437	L23_IT	CC	39716	-15981	0.59880245	113	134	-0.66527253	0.059280686	1.059791558806097e-21	1.943671298465459e-17	L2/3 IT
chr1_17162107_C_A	PADI4	chr1:17161937-17162437	L23_IT	CC	39851	-15846	0.33832335	99	113	0.6892644	0.060268283	2.8041458712327307e-22	5.414098542764218e-18	L2/3 IT
chr1_25229307_T_C	RSRP1	chr1:25229114-25229614	L23_IT	CC	150796	54760	0.50299406	123	166	-0.13367464	0.03271244	0.00007050971499701872	0.04901891867013772	L2/3 IT
chr1_25229395_T_A	RSRP1	chr1:25229114-25229614	L23_IT	CC	150884	54848	0.51197606	121	163	-0.13618226	0.032511935	0.00004722805265327321	0.036506899344902255	L2/3 IT
chr1_25229307_T_C	RHD	chr1:25229114-25229614	L23_IT	CC	120549	62567	0.50299406	123	166	-0.4832137	0.06776794	3.716592609947102e-11	1.9675987945482573e-7	L2/3 IT
chr1_25229395_T_A	RHD	chr1:25229114-25229614	L23_IT	CC	120637	62655	0.51197606	121	163	-0.4968592	0.06678672	6.778428411281587e-12	4.098424495307115e-8	L2/3 IT
chr1_28257437_A_G	PHACTR4	chr1:28257106-28257606	L23_IT	CC	45863	-84883	0.32634732	92	109	-0.16042645	0.021765621	9.930717306049402e-12	5.830605035786465e-8	L2/3 IT
chr1_28259484_G_A	PHACTR4	chr1:28259243-28259743	L23_IT	CC	47910	-82836	0.32634732	91	109	-0.15697543	0.021573288	1.6707141495988608e-11	9.431627769338181e-8	L2/3 IT
chr1_28259506_T_A	PHACTR4	chr1:28259243-28259743	L23_IT	CC	47932	-82814	0.32634732	92	109	-0.16042645	0.021765621	9.930717306049402e-12	5.830605035786465e-8	L2/3 IT
chr1_33304858_T_C	A3GALT2	chr1:33304639-33305139	L23_IT	CC	136469	122152	0.26047906	74	87	0.23385292	0.043488566	2.775300753091646e-7	0.0005641803332826757	L2/3 IT
chr1_33305015_G_C	A3GALT2	chr1:33304639-33305139	L23_IT	CC	136626	122309	0.26047906	74	87	0.23385292	0.043488566	2.775300753091646e-7	0.0005641803332826757	L2/3 IT
chr1_33305052_C_T	A3GALT2	chr1:33304639-33305139	L23_IT	CC	136663	122346	0.26347306	75	88	0.24169925	0.0432694	1.036164430672545e-7	0.000240645784024886	L2/3 IT
chr1_40477261_G_A	MFSD2A	chr1:40477080-40477580	L23_IT	CC	652669	637859	0.035928145	12	12	0.9042345	0.22072604	0.00006774816665158236	0.04761254903062663	L2/3 IT
chr1_54466915_C_T	ACOT11	chr1:54466671-54467171	L23_IT	CC	35354	-52505	0.59880245	109	134	0.22640227	0.054252967	0.0000502261351243461	0.03820485213882981	L2/3 IT
chr1_54466915_C_T	MROH7	chr1:54466671-54467171	L23_IT	CC	-55100	-123605	0.59880245	109	134	0.30084345	0.059026845	1.006449037865438e-6	0.0016826777400886232	L2/3 IT
chr1_70415165_C_A	PTGER3	chr1:70415016-70415516	L23_IT	CC	-315222	-510645	0.5299401	122	157	0.4290608	0.101843126	0.0000429014294252239	0.033990293518109664	L2/3 IT
chr1_75259966_C_T	ERICH3	chr1:75259813-75260313	L23_IT	CC	850475	744274	0.065868266	21	22	0.2562207	0.06266638	0.00006988493425600651	0.04870656383905143	L2/3 IT
chr1_75260008_T_C	ERICH3	chr1:75259813-75260313	L23_IT	CC	850517	744316	0.065868266	21	22	0.2562207	0.06266638	0.00006988493425600651	0.04870656383905143	L2/3 IT
chr1_85978169_C_T	COL24A1	chr1:85977934-85978434	L23_IT	CC	408085	-19340	0.107784435	35	36	-0.33321065	0.06911627	3.415580312502141e-6	0.004637325587362464	L2/3 IT
chr1_120951588_T_C	NBPF26	chr1:120951465-120951965	L23_IT	CC	214423	99975	0.26347306	75	88	-0.2661359	0.05228254	1.0358409281843418e-6	0.0017236787614263891	L2/3 IT
chr1_120951654_T_C	NBPF26	chr1:120951465-120951965	L23_IT	CC	214489	100041	0.26347306	75	88	-0.2661359	0.05228254	1.0358409281843418e-6	0.0017236787614263891	L2/3 IT
chr1_120951683_G_A	NBPF26	chr1:120951465-120951965	L23_IT	CC	214518	100070	0.26347306	75	88	-0.2661359	0.05228254	1.0358409281843418e-6	0.0017236787614263891	L2/3 IT
chr1_120951842_T_C	NBPF26	chr1:120951465-120951965	L23_IT	CC	214677	100229	0.26047906	74	87	-0.25342298	0.052582182	3.437282810125825e-6	0.004661460187571451	L2/3 IT
chr1_121194079_A_G	NBPF26	chr1:121193742-121194242	L23_IT	CC	456914	342466	0.6347306	101	122	0.22737671	0.0500223	0.000011065372505698911	0.011971306289170574	L2/3 IT
chr1_121194079_A_G	SRGAP2C	chr1:121193742-121194242	L23_IT	CC	-261	-208158	0.6347306	101	122	-0.13224757	0.026128938	1.1802126177143034e-6	0.0019233507136858573	L2/3 IT
chr1_168919522_A_G	F5	chr1:168919501-168920001	L23_IT	CC	52323	-22844	0.2934132	81	98	0.41574323	0.06087933	1.8910550357931724e-10	8.672749585751736e-7	L2/3 IT
chr1_168919550_T_A	F5	chr1:168919501-168920001	L23_IT	CC	52351	-22816	0.2934132	81	98	0.41574326	0.060879327	1.8910439386124858e-10	8.672749585751736e-7	L2/3 IT
chr1_168919879_A_G	F5	chr1:168919501-168920001	L23_IT	CC	52680	-22487	0.2934132	81	98	0.41574323	0.06087933	1.8910550357931724e-10	8.672749585751736e-7	L2/3 IT
chr1_168919921_A_G	F5	chr1:168919501-168920001	L23_IT	CC	52722	-22445	0.51796407	121	161	-0.31510314	0.059574414	4.178421069865323e-7	0.0008012956268414887	L2/3 IT
chr1_168920001_A_T	F5	chr1:168919501-168920001	L23_IT	CC	52802	-22365	0.29041916	80	97	0.40712503	0.061309308	5.137679053093266e-10	2.148927801381479e-6	L2/3 IT
chr1_181948480_T_C	RNASEL	chr1:181948469-181948969	L23_IT	CC	15369	-254	0.3443114	96	115	0.2640419	0.050834257	6.466420909451102e-7	0.001159094395681926	L2/3 IT
chr1_181948859_A_G	RNASEL	chr1:181948469-181948969	L23_IT	CC	15748	125	0.3443114	96	115	0.2640419	0.050834257	6.466420909451102e-7	0.001159094395681926	L2/3 IT
chr1_218014265_C_T	TGFB2	chr1:218013923-218014423	L23_IT	CC	434164	334873	0.41317368	104	138	-0.15271866	0.036881454	0.00005702000028010448	0.04197131644468496	L2/3 IT
chr1_222582911_C_T	SUSD4	chr1:222582580-222583080	L23_IT	CC	123975	-20432	0.50299406	129	166	0.13139483	0.02854823	8.708187524340413e-6	0.00989317618875058	L2/3 IT
chr1_230136030_T_C	CAPN9	chr1:230135990-230136490	L23_IT	CC	8088	-46422	0.5958084	108	135	-0.1676755	0.03747606	0.000014885038868558548	0.01512783341110234	L2/3 IT
chr1_246896222_C_T	OR2M7	chr1:246896077-246896577	L23_IT	CC	-853949	-854886	0.28443116	83	95	0.0037491561	0.0009154011	0.00006801056442423853	0.047747279434474425	L2/3 IT
chr18_12222167_A_C	ANKRD62	chr18:12222007-12222507	L23_IT	CC	-34441	-122484	0.2934132	85	98	-0.3064777	0.07036942	0.000024234131926385877	0.022052334206340937	L2/3 IT
chr18_12467767_G_A	TUBB6	chr18:12467345-12467845	L23_IT	CC	-2921	-25075	0.08383234	26	28	0.32826325	0.07478559	0.000021091074911262308	0.019817295189566556	L2/3 IT
chr18_12467771_A_C	TUBB6	chr18:12467345-12467845	L23_IT	CC	-2917	-25071	0.086826354	26	29	0.3157285	0.07170207	0.00001992269709835534	0.018968315954838916	L2/3 IT
chr18_12467767_G_A	CEP192	chr18:12467345-12467845	L23_IT	CC	-686331	-820004	0.08383234	26	28	-0.19996028	0.046968367	0.000035952951108691985	0.029771846430063816	L2/3 IT
chr18_12467767_G_A	LDLRAD4	chr18:12467345-12467845	L23_IT	CC	-912672	-1347839	0.08383234	26	28	-0.1633122	0.037820846	0.000028174615724440965	0.02474862024661764	L2/3 IT
chr18_12467771_A_C	LDLRAD4	chr18:12467345-12467845	L23_IT	CC	-912668	-1347835	0.086826354	26	29	-0.1491445	0.036480084	0.00006995697027302465	0.04874093754770754	L2/3 IT
chr18_58429721_A_C	GRP	chr18:58429395-58429895	L23_IT	CC	-990731	-1002304	0.30838326	89	103	0.32114577	0.07117115	0.00001270898049599274	0.01335867596622736	L2/3 IT
chr20_51258396_T_C	PTGIS	chr20:51258182-51258682	L23_IT	CC	-15095	-79313	0.17964073	55	60	0.23216356	0.056793477	0.00007009984433921617	0.048814269315034575	L2/3 IT
chr19_9450407_C_T	ZNF559	chr19:9450117-9450617	L23_IT	CC	423	-21674	0.0988024	30	33	-0.4650023	0.05075979	3.169621693732085e-16	3.5356144470541326e-12	L2/3 IT
chr19_9450407_C_T	ZNF177	chr19:9450117-9450617	L23_IT	CC	-38820	-58447	0.0988024	30	33	-0.3185062	0.054249596	2.597528391147728e-8	0.00007163041438016148	L2/3 IT
chr19_9438446_T_C	ZNF266	chr19:9438207-9438707	L23_IT	CC	-100187	-123314	0.43413174	110	145	-0.17251213	0.035655707	3.1682194356821435e-6	0.004359494510923183	L2/3 IT
chr19_15795295_C_G	CASP14	chr19:15795055-15795555	L23_IT	CC	620877	612063	0.25748503	75	86	0.041754007	0.009923652	0.00004383562061079607	0.03453941842235688	L2/3 IT
chr19_15795183_G_T	CYP4F12	chr19:15795055-15795555	L23_IT	CC	-3304	-26876	0.23053893	70	77	0.13055691	0.030961743	0.00004226622661466695	0.03360983651913446	L2/3 IT
chr19_15907807_T_G	OR10H5	chr19:15907806-15908306	L23_IT	CC	-7703	-20389	0.5718563	106	143	0.16833568	0.031550862	3.374311969759164e-7	0.0006670754230484276	L2/3 IT
chr19_15907813_G_T	OR10H5	chr19:15907806-15908306	L23_IT	CC	-7697	-20383	0.5718563	106	143	0.16833568	0.031550862	3.374311969759164e-7	0.0006670754230484276	L2/3 IT
chr19_15907836_A_G	OR10H5	chr19:15907806-15908306	L23_IT	CC	-7674	-20360	0.5718563	106	143	0.16833568	0.031550862	3.374311969759164e-7	0.0006670754230484276	L2/3 IT
chr19_15910784_G_C	OR10H5	chr19:15910703-15911203	L23_IT	CC	-4726	-17412	0.65568864	89	115	0.1408253	0.03316161	0.000037522482747532844	0.030756102134059885	L2/3 IT
chr19_15910914_A_T	OR10H5	chr19:15910703-15911203	L23_IT	CC	-4596	-17282	0.65868264	89	114	0.14282425	0.033527754	0.00003558954127684346	0.02954596730539304	L2/3 IT
chr19_15910978_G_A	OR10H5	chr19:15910703-15911203	L23_IT	CC	-4532	-17218	0.65868264	89	114	0.14282425	0.033527754	0.00003558954127684346	0.02954596730539304	L2/3 IT
chr19_21707580_G_A	ZNF208	chr19:21707570-21708070	L23_IT	CC	-370656	-441753	0.2005988	67	67	-0.5224403	0.10445063	1.5405935411513886e-6	0.0024042955014819977	L2/3 IT
chr19_21707708_C_G	ZNF208	chr19:21707570-21708070	L23_IT	CC	-370528	-441625	0.20359282	68	68	-0.56343794	0.10233585	1.517126709376067e-7	0.0003352879950275074	L2/3 IT
chr19_21707742_T_C	ZNF208	chr19:21707570-21708070	L23_IT	CC	-370494	-441591	0.1976048	66	66	-0.4440077	0.106516525	0.00005115362470312747	0.03873036323508473	L2/3 IT
chr19_21707762_G_C	ZNF208	chr19:21707570-21708070	L23_IT	CC	-370474	-441571	0.20658684	69	69	-0.5470355	0.102474965	3.329754461292514e-7	0.0006596621667869307	L2/3 IT
chr19_21707859_A_G	ZNF208	chr19:21707570-21708070	L23_IT	CC	-370377	-441474	0.20359282	68	68	-0.5202091	0.10318645	1.290402831282791e-6	0.002073244034247934	L2/3 IT
chr19_21707882_T_C	ZNF208	chr19:21707570-21708070	L23_IT	CC	-370354	-441451	0.18263474	61	61	-0.48630562	0.10806458	0.000013368047278330857	0.01390012163673434	L2/3 IT
chr19_21707941_T_C	ZNF208	chr19:21707570-21708070	L23_IT	CC	-370295	-441392	0.18562874	62	62	-0.46641278	0.10799005	0.00002806256497577222	0.02467567110318783	L2/3 IT
chr19_21707949_G_A	ZNF208	chr19:21707570-21708070	L23_IT	CC	-370287	-441384	0.18562874	62	62	-0.49892592	0.10610799	5.706488553346001e-6	0.0070404727302964	L2/3 IT
chr19_21707994_T_A	ZNF208	chr19:21707570-21708070	L23_IT	CC	-370242	-441339	0.19161677	64	64	-0.49557248	0.10574139	6.095008325653072e-6	0.007429118583842427	L2/3 IT
chr19_21708023_A_C	ZNF208	chr19:21707570-21708070	L23_IT	CC	-370213	-441310	0.18263474	61	61	-0.46415284	0.10834745	0.00003232136000951943	0.027469148808255954	L2/3 IT
chr19_21708049_T_C	ZNF208	chr19:21707570-21708070	L23_IT	CC	-370187	-441284	0.18263474	61	61	-0.45851806	0.108202726	0.00003890120879778412	0.031592883847265704	L2/3 IT
chr19_21749487_C_T	ZNF208	chr19:21749370-21749870	L23_IT	CC	-328749	-399846	0.45209584	116	151	-0.39863253	0.07048257	7.412003939442424e-8	0.0001799399211859527	L2/3 IT
chr19_21749724_T_G	ZNF208	chr19:21749370-21749870	L23_IT	CC	-328512	-399609	0.494012	124	165	-0.3522267	0.0702234	1.4472448096867333e-6	0.002281767776789332	L2/3 IT
chr19_21749743_G_T	ZNF208	chr19:21749370-21749870	L23_IT	CC	-328493	-399590	0.48802397	122	163	-0.34519288	0.069473654	1.7849801884667198e-6	0.002717014443364118	L2/3 IT
chr19_21749850_C_A	ZNF208	chr19:21749370-21749870	L23_IT	CC	-328386	-399483	0.50299406	126	166	-0.3410299	0.07253545	5.718611519136738e-6	0.007052390508158795	L2/3 IT
chr19_21750846_G_A	ZNF208	chr19:21750423-21750923	L23_IT	CC	-327390	-398487	0.497006	122	166	-0.31800273	0.069213666	9.008639062975237e-6	0.010165968358034067	L2/3 IT
chr19_22560922_C_G	ZNF98	chr19:22560786-22561286	L23_IT	CC	31270	-45	0.5508982	120	150	0.49177462	0.054037105	4.541520134940782e-16	4.973914229420897e-12	L2/3 IT
chr19_22560939_T_G	ZNF98	chr19:22560786-22561286	L23_IT	CC	31287	-28	0.5508982	120	150	0.49177462	0.054037105	4.541520134940782e-16	4.973914229420897e-12	L2/3 IT
chr19_35180118_G_A	ANKRD27	chr19:35179842-35180342	L23_IT	CC	64346	-13794	0.17365271	53	58	-0.16142695	0.03157382	9.364481684510793e-7	0.0015834078073261953	L2/3 IT
chr19_35181084_A_G	ANKRD27	chr19:35180836-35181336	L23_IT	CC	65312	-12828	0.28443116	84	95	-0.1215991	0.027913747	0.000024138280782025582	0.02198647836313078	L2/3 IT
chr19_35181221_T_C	ANKRD27	chr19:35180836-35181336	L23_IT	CC	65449	-12691	0.1976048	61	66	-0.15666233	0.031213228	1.426082942657128e-6	0.0022535820036700058	L2/3 IT
chr19_38777232_C_T	ZNF565	chr19:38776995-38777495	L23_IT	CC	49675	-17111	0.023952097	7	8	0.5313121	0.12589642	0.000041680515745008624	0.033259305678776045	L2/3 IT
chr19_58796538_T_A	KIR3DL3	chr19:58796201-58796701	L23_IT	CC	979149	966978	0.11377246	32	38	0.03850481	0.0081840195	5.6380507622630395e-6	0.006974782737735843	L2/3 IT
chr19_58107640_G_A	NLRP2	chr19:58107464-58107964	L23_IT	CC	48056	12395	0.15568863	47	52	-0.40785146	0.08365047	2.6904599001545316e-6	0.003812449332319819	L2/3 IT
chr19_58107743_C_A	NLRP2	chr19:58107464-58107964	L23_IT	CC	48159	12498	0.15868264	48	53	-0.39142573	0.08380322	6.521858090909292e-6	0.007844497513071983	L2/3 IT
chr19_58107757_C_A	NLRP2	chr19:58107464-58107964	L23_IT	CC	48173	12512	0.15868264	48	53	-0.39142573	0.08380322	6.521858090909292e-6	0.007844497513071983	L2/3 IT
chr19_58107776_A_G	NLRP2	chr19:58107464-58107964	L23_IT	CC	48192	12531	0.15868264	48	53	-0.39142573	0.08380322	6.521858090909292e-6	0.007844497513071983	L2/3 IT
chr19_58142544_G_A	NLRP2	chr19:58142204-58142704	L23_IT	CC	82960	47299	0.21257485	65	71	0.50259274	0.07359795	1.89182089339388e-10	8.675793235403087e-7	L2/3 IT
chr9_33406895_C_T	AQP7	chr9:33406669-33407169	L23_IT	CC	5099	-14276	0.08383234	27	28	0.4180748	0.057379235	1.5830638825366323e-11	8.96925218303137e-8	L2/3 IT
chr9_33541985_C_G	NOL6	chr9:33541838-33542338	L23_IT	CC	62133	49564	0.35928145	90	120	-0.23380506	0.051373187	0.000010809012338557711	0.011752835038429546	L2/3 IT
chr9_41650279_C_A	CBWD6	chr9:41650050-41650550	L23_IT	CC	-439026	-513408	0.11676647	33	39	-0.23005962	0.056069475	0.00006606129511645036	0.046744455969343936	L2/3 IT
chr9_87247176_T_C	NMRK1	chr9:87247098-87247598	L23_IT	CC	30058	2491	0.45209584	117	151	-0.2540519	0.039459802	1.4778861599807188e-9	5.552130698426909e-6	L2/3 IT
chr9_87247533_A_G	NMRK1	chr9:87247098-87247598	L23_IT	CC	30415	2848	0.45508984	119	152	-0.2707371	0.03943721	1.5595384580441979e-10	7.280690068551464e-7	L2/3 IT
chr9_104037637_T_A	ROR2	chr9:104037360-104037860	L23_IT	CC	148305	-79040	0.074850306	24	25	0.70478344	0.11261426	3.726697835636455e-9	0.000012729122926433668	L2/3 IT
chr9_109397475_T_A	LOC107987025	chr9:109397404-109397904	L23_IT	CC	4194	-1403	0.41916168	109	140	0.25870937	0.03952355	8.448465042505239e-10	3.3578924641429464e-6	L2/3 IT
chr9_109397538_C_T	LOC107987025	chr9:109397404-109397904	L23_IT	CC	4257	-1340	0.4251497	111	142	0.27456287	0.0392139	7.476527242978834e-11	3.728490472536707e-7	L2/3 IT
chr9_109397746_A_C	LOC107987025	chr9:109397404-109397904	L23_IT	CC	4465	-1132	0.4221557	110	141	0.26200968	0.039536435	5.514999249035532e-10	2.288962760696959e-6	L2/3 IT
chr9_109397763_G_A	LOC107987025	chr9:109397404-109397904	L23_IT	CC	4482	-1115	0.41916168	109	140	0.26108828	0.039411943	5.586394479051706e-10	2.3152158948265743e-6	L2/3 IT
chr9_109409227_T_C	LOC107987025	chr9:109409094-109409594	L23_IT	CC	15946	10349	0.42814374	103	143	-0.25304133	0.037371375	2.575652896351512e-10	1.1477296859951359e-6	L2/3 IT
chr9_109397475_T_A	CCDC180	chr9:109397404-109397904	L23_IT	CC	-81808	-153235	0.41916168	109	140	-0.14451851	0.031946067	0.000012113475684682917	0.012862432938902083	L2/3 IT
chr9_109397538_C_T	CCDC180	chr9:109397404-109397904	L23_IT	CC	-81745	-153172	0.4251497	111	142	-0.14571142	0.032189358	0.000011969540083855016	0.012742907842137462	L2/3 IT
chr9_109397746_A_C	CCDC180	chr9:109397404-109397904	L23_IT	CC	-81537	-152964	0.4221557	110	141	-0.14381544	0.032077488	0.000014330461193514236	0.014684827775781506	L2/3 IT
chr9_109397763_G_A	CCDC180	chr9:109397404-109397904	L23_IT	CC	-81520	-152947	0.41916168	109	140	-0.14569741	0.031904455	0.000010126477714142877	0.011159511503526008	L2/3 IT
chr9_145489657_G_A	ABO	chr9:145489482-145489982	L23_IT	CC	25672	581	0.26047906	72	87	-0.66763663	0.067937456	5.67311577556848e-18	7.608558216291573e-14	L2/3 IT
chr9_145489904_C_A	ABO	chr9:145489482-145489982	L23_IT	CC	25919	828	0.26047906	72	87	-0.66763663	0.067937456	5.67311577556848e-18	7.608558216291573e-14	L2/3 IT
chr9_145495498_A_C	ABO	chr9:145495236-145495736	L23_IT	CC	31513	6422	0.2754491	75	92	-0.6123141	0.06858834	1.2751961519082563e-15	1.3217520798876953e-11	L2/3 IT
chr9_148999716_G_C	LCN15	chr9:148999549-149000049	L23_IT	CC	6903	2018	0.25449103	73	85	0.34398344	0.046383098	7.717113309204812e-12	4.6234239799615436e-8	L2/3 IT
chr9_148999769_G_T	LCN15	chr9:148999549-149000049	L23_IT	CC	6956	2071	0.25149703	72	84	0.34107253	0.046328723	1.0416179096411165e-11	6.095460107542361e-8	L2/3 IT
chr9_148999829_G_T	LCN15	chr9:148999549-149000049	L23_IT	CC	7016	2131	0.25449103	73	85	0.34398344	0.046383098	7.717113309204812e-12	4.6234239799615436e-8	L2/3 IT
chr9_148999965_T_G	LCN15	chr9:148999549-149000049	L23_IT	CC	7152	2267	0.36526948	98	122	0.26821715	0.043561004	6.228672165893894e-9	0.00002013965386328515	L2/3 IT
chr9_149018541_G_A	LCN15	chr9:149018468-149018968	L23_IT	CC	25728	20843	0.29041916	81	97	0.2538896	0.045803268	1.2711326748292924e-7	0.00028747840522305474	L2/3 IT
chr9_149018646_T_C	LCN15	chr9:149018468-149018968	L23_IT	CC	25833	20948	0.27844313	77	93	0.26597297	0.045244724	2.5043984249863732e-8	0.00006935745146723443	L2/3 IT
chr9_149018673_A_G	LCN15	chr9:149018468-149018968	L23_IT	CC	25860	20975	0.26047906	71	87	0.2496673	0.04597931	2.168947783238571e-7	0.00045624947149783246	L2/3 IT
chr9_149018738_A_G	LCN15	chr9:149018468-149018968	L23_IT	CC	25925	21040	0.28143713	78	94	0.27065796	0.044803847	1.1182030919043998e-8	0.00003391052405093587	L2/3 IT
chr9_149018761_A_G	LCN15	chr9:149018468-149018968	L23_IT	CC	25948	21063	0.28443116	79	95	0.27934355	0.044792466	4.168786937370476e-9	0.00001407316606334458	L2/3 IT
chr9_149018783_A_G	LCN15	chr9:149018468-149018968	L23_IT	CC	25970	21085	0.2934132	82	98	0.26710612	0.045577336	2.7368802270660423e-8	0.00007499833152135552	L2/3 IT
chr21_35454772_G_A	TTC3	chr21:35454629-35455129	L23_IT	CC	-665	-130572	0.56586826	112	145	-0.095009096	0.021261835	0.000015238420035501117	0.015404975970390849	L2/3 IT
chr21_35454951_C_T	TTC3	chr21:35454629-35455129	L23_IT	CC	-486	-130393	0.5688623	112	144	-0.096194185	0.021419311	0.000013884587063049848	0.014325421765698948	L2/3 IT
chr21_35454977_A_G	TTC3	chr21:35454629-35455129	L23_IT	CC	-460	-130367	0.5688623	112	144	-0.096194185	0.021419311	0.000013884587063049848	0.014325421765698948	L2/3 IT
chr21_44567318_G_A	FTCD	chr21:44566949-44567449	L23_IT	CC	52994	32322	0.10179641	31	34	-0.4848307	0.07108271	1.9768966594166822e-10	9.032799929220966e-7	L2/3 IT
chr21_44567686_C_T	FTCD	chr21:44567630-44568130	L23_IT	CC	53362	32690	0.09580839	30	32	-0.48093626	0.07323739	7.565125321274228e-10	3.0423484747606144e-6	L2/3 IT
chr21_44567318_G_A	SPATC1L	chr21:44566949-44567449	L23_IT	CC	26342	1133	0.10179641	31	34	-0.49617514	0.08755536	7.021768984336352e-8	0.00017169912890256355	L2/3 IT
chr21_44567686_C_T	SPATC1L	chr21:44567630-44568130	L23_IT	CC	26710	1501	0.09580839	30	32	-0.49967447	0.08970108	1.1156275947368714e-7	0.00025667267977261325	L2/3 IT
chr14_19309391_T_C	PSME2	chr14:19309210-19309710	L23_IT	CC	967716	964472	0.14371258	45	48	-0.35391635	0.068675905	7.785338760207756e-7	0.0013554528179221949	L2/3 IT
chr14_50324677_C_G	PELI2	chr14:50324500-50325000	L23_IT	CC	490	-182772	0.41017964	106	137	0.24970832	0.0485282	8.065902772024586e-7	0.0013964416142290144	L2/3 IT
chr14_50324711_G_A	PELI2	chr14:50324500-50325000	L23_IT	CC	524	-182738	0.5748503	112	142	0.30326504	0.048936885	5.091580777134339e-9	0.000016813480465123558	L2/3 IT
chr14_50324898_C_G	PELI2	chr14:50324500-50325000	L23_IT	CC	711	-182551	0.5808383	112	140	0.32079807	0.049600217	1.2686416033154009e-9	4.846564653651455e-6	L2/3 IT
chr14_50326195_A_G	PELI2	chr14:50326032-50326532	L23_IT	CC	2008	-181254	0.5748503	113	142	0.29191792	0.05041364	3.857519271205669e-8	0.00010143533954872698	L2/3 IT
chr14_57420342_C_A	RHOJ	chr14:57420090-57420590	L23_IT	CC	8546	-80511	0.26646706	76	89	-0.2837165	0.06510488	0.000023982588533195494	0.021878535139383565	L2/3 IT
chr14_57421955_T_C	RHOJ	chr14:57421731-57422231	L23_IT	CC	10159	-78898	0.40718564	109	136	-0.25811747	0.060692452	0.00003659969936889481	0.03018305713800804	L2/3 IT
chr14_75517646_G_T	STON2	chr14:75517255-75517755	L23_IT	CC	44826	-133627	0.23652695	72	79	0.29193276	0.06868631	0.0000369879756196542	0.03042529560613511	L2/3 IT
chr14_75523895_C_T	STON2	chr14:75523796-75524296	L23_IT	CC	51075	-127378	0.23652695	72	79	0.29193273	0.06868631	0.00003698803995689541	0.03042529560613511	L2/3 IT
chr14_75524000_C_T	STON2	chr14:75523796-75524296	L23_IT	CC	51180	-127273	0.23652695	72	79	0.29193276	0.06868631	0.0000369879756196542	0.03042529560613511	L2/3 IT
chr14_75525462_T_C	STON2	chr14:75525266-75525766	L23_IT	CC	52642	-125811	0.23652695	72	79	0.29193276	0.06868631	0.0000369879756196542	0.03042529560613511	L2/3 IT
chr14_75525744_T_C	STON2	chr14:75525266-75525766	L23_IT	CC	52924	-125529	0.23652695	72	79	0.29193273	0.06868631	0.00003698803995689541	0.03042529560613511	L2/3 IT
chr14_89826831_T_C	ATG2B	chr14:89826749-89827249	L23_IT	CC	-683607	-768106	0.13173653	41	44	-0.15239935	0.031035276	2.308422193706684e-6	0.0033580486566188736	L2/3 IT
chr14_89826856_C_T	ATG2B	chr14:89826749-89827249	L23_IT	CC	-683582	-768081	0.12874252	40	43	-0.1527544	0.031340785	2.710359240898378e-6	0.003835371654610833	L2/3 IT
chr14_89826973_G_C	ATG2B	chr14:89826749-89827249	L23_IT	CC	-683465	-767964	0.1227545	38	41	-0.14176087	0.032229364	0.000020320791282682314	0.01925674589071791	L2/3 IT
chr14_89827186_G_A	ATG2B	chr14:89826749-89827249	L23_IT	CC	-683252	-767751	0.11976048	38	40	-0.15471233	0.033198114	6.819830620935812e-6	0.008133623683428662	L2/3 IT
chr14_89827242_T_C	ATG2B	chr14:89826749-89827249	L23_IT	CC	-683196	-767695	0.11976048	38	40	-0.15471232	0.03319812	6.819856714747486e-6	0.008133646167928447	L2/3 IT
chr13_23162292_A_G	C1QTNF9B	chr13:23161939-23162439	L23_IT	CC	64754	58302	0.8083833	56	64	-0.24083218	0.05817558	0.00005725536945329114	0.04210095803180195	L2/3 IT
chr13_45588762_G_T	RUBCNL	chr13:45588551-45589051	L23_IT	CC	33076	-22285	0.13772455	43	46	-0.30231032	0.06415604	5.466110152105747e-6	0.006803590545643516	L2/3 IT
chr13_45608110_A_C	RUBCNL	chr13:45608032-45608532	L23_IT	CC	52424	-2937	0.14071856	43	47	-0.30336568	0.06138758	2.010704521864904e-6	0.0029974236068699856	L2/3 IT
chr13_45608169_T_C	RUBCNL	chr13:45608032-45608532	L23_IT	CC	52483	-2878	0.14071856	43	47	-0.30336568	0.06138758	2.010704521864904e-6	0.0029974236068699856	L2/3 IT
chr13_113382168_C_T	CFAP97D2	chr13:113381902-113382402	L23_IT	CC	-5292	-49577	0.51197606	125	163	0.3494139	0.059287287	2.3255544622493245e-8	0.00006497439882631636	L2/3 IT
chr7_6665111_C_T	GRID2IP	chr7:6664890-6665390	L23_IT	CC	49093	-5614	0.074850306	23	25	0.4563125	0.08625838	4.162438871045559e-7	0.0007986696417459345	L2/3 IT
chr7_48127812_A_G	PKD1L1	chr7:48127723-48128223	L23_IT	CC	190687	4621	0.45209584	109	151	0.18832882	0.034481306	1.86778275000498e-7	0.0004012230924848427	L2/3 IT
chr7_66070933_G_A	ZNF138	chr7:66070717-66071217	L23_IT	CC	68977	3933	0.4251497	112	142	-0.13932052	0.03029093	8.824331202319643e-6	0.009999185813674743	L2/3 IT
chr7_66071210_C_T	ZNF138	chr7:66070717-66071217	L23_IT	CC	69254	4210	0.4221557	111	141	-0.13447063	0.030317592	0.000017468061913338252	0.017125520516570097	L2/3 IT
chr7_66094559_C_T	ZNF138	chr7:66094221-66094721	L23_IT	CC	92603	27559	0.4251497	112	142	-0.13932052	0.03029093	8.824331202319643e-6	0.009999185813674743	L2/3 IT
chr7_66114051_C_T	ZNF138	chr7:66113828-66114328	L23_IT	CC	112095	47051	0.41916168	111	140	-0.13866267	0.030442346	0.00001063771178281958	0.011605348916212437	L2/3 IT
chr7_66114051_C_T	ZNF273	chr7:66113828-66114328	L23_IT	CC	30254	-29531	0.41916168	111	140	-0.10532781	0.025435593	0.00005698359552241243	0.04195282293993489	L2/3 IT
chr7_136415513_T_C	AGBL3	chr7:136415229-136415729	L23_IT	CC	121227	-28107	0.2724551	80	91	-0.18983947	0.04576651	0.000055432537635745684	0.041107242183216604	L2/3 IT
chr7_150278624_G_A	ZNF786	chr7:150278508-150279008	L23_IT	CC	26856	5770	0.33532935	96	112	-0.13009392	0.0317622	0.00006794997050957827	0.047715305158167014	L2/3 IT
chr7_150279480_G_T	ZNF786	chr7:150279167-150279667	L23_IT	CC	27712	6626	0.32934132	95	110	-0.14587085	0.031618956	8.318694220227136e-6	0.009535762598290115	L2/3 IT
chr7_150281287_T_C	ZNF786	chr7:150281139-150281639	L23_IT	CC	29519	8433	0.3443114	100	115	-0.14358616	0.03199123	0.00001404118593870245	0.014451139458637177	L2/3 IT
chr7_150393048_T_C	ZNF786	chr7:150393015-150393515	L23_IT	CC	141280	120194	0.6287425	101	124	0.12404397	0.029445786	0.0000429585606796298	0.034025270545481934	L2/3 IT
chr7_150393305_C_T	ZNF786	chr7:150393015-150393515	L23_IT	CC	141537	120451	0.6287425	101	124	0.12404397	0.029445786	0.0000429585606796298	0.034025270545481934	L2/3 IT
chr12_1079961_A_C	ERC1	chr12:1079567-1080067	L23_IT	CC	94110	-410233	0.22754492	69	76	-0.12187842	0.02379804	9.003885622611317e-7	0.00153171855195488	L2/3 IT
chr12_8296288_T_C	FOXJ2	chr12:8296139-8296639	L23_IT	CC	249975	227166	0.31137726	87	104	0.21962482	0.05109001	0.000030448818782708098	0.02624895035388412	L2/3 IT
chr12_9829636_G_C	CLEC2A	chr12:9829379-9829879	L23_IT	CC	65669	11048	0.05988024	20	20	0.5367201	0.06975186	1.6242381225068945e-12	1.0839649757926413e-8	L2/3 IT
chr12_9829712_G_C	CLEC2A	chr12:9829379-9829879	L23_IT	CC	65745	11124	0.038922157	13	13	0.7808356	0.076191075	4.327821216066232e-19	6.366694579113526e-15	L2/3 IT
chr12_10615166_T_A	YBX3	chr12:10614859-10615359	L23_IT	CC	42972	18740	0.36227545	95	121	-0.23679517	0.05417158	0.000022713804038831944	0.02097767350890917	L2/3 IT
chr12_30948395_T_A	DDX11	chr12:30948083-30948583	L23_IT	CC	40	-30898	0.39221558	103	131	-0.43240649	0.04653072	1.435783237244689e-16	1.6735203666264227e-12	L2/3 IT
chr12_30991719_G_C	DDX11	chr12:30991562-30992062	L23_IT	CC	43364	12426	0.45808384	122	153	-0.28691307	0.057792943	1.818453934761136e-6	0.002757537431848204	L2/3 IT
chr12_31056189_C_T	DDX11	chr12:31056149-31056649	L23_IT	CC	107834	76896	0.497006	135	166	0.26374885	0.06209092	0.00003735102181383662	0.030648461639279007	L2/3 IT
chr12_117020148_C_A	TESC	chr12:117019925-117020425	L23_IT	CC	167	-60316	0.13173653	41	44	-0.30983502	0.046441525	4.3630847011881015e-10	1.853882765135456e-6	L2/3 IT
chr12_117020334_G_A	TESC	chr12:117019925-117020425	L23_IT	CC	353	-60130	0.08083832	26	27	-0.33297178	0.060133442	1.3068645673966252e-7	0.00029446275490371127	L2/3 IT
chr12_117020356_C_T	TESC	chr12:117019925-117020425	L23_IT	CC	375	-60108	0.1467066	46	49	-0.28804165	0.044661116	1.394168632209337e-9	5.2720290696583225e-6	L2/3 IT
chr12_117021050_C_T	TESC	chr12:117020828-117021328	L23_IT	CC	1069	-59414	0.14071856	43	47	-0.31308565	0.04344759	2.4581641925373748e-11	1.34540107400377e-7	L2/3 IT
chr12_117021068_G_A	TESC	chr12:117020828-117021328	L23_IT	CC	1087	-59396	0.12874252	40	43	-0.3153344	0.04642685	2.302368318089092e-10	1.0359692287930703e-6	L2/3 IT
chr12_117021488_C_A	TESC	chr12:117021429-117021929	L23_IT	CC	1507	-58976	0.13173653	41	44	-0.30983502	0.046441525	4.3630847011881015e-10	1.853882765135456e-6	L2/3 IT
chr12_117034955_T_C	TESC	chr12:117034594-117035094	L23_IT	CC	14974	-45509	0.13173653	41	44	-0.30983502	0.046441525	4.3630847011881015e-10	1.853882765135456e-6	L2/3 IT
chr12_120244150_A_G	PXN	chr12:120244112-120244612	L23_IT	CC	46523	-8744	0.8652695	39	45	-0.38615844	0.07618134	1.1406228828341586e-6	0.0018696396466604751	L2/3 IT
chr12_120244503_C_T	PXN	chr12:120244112-120244612	L23_IT	CC	46876	-8391	0.8592815	41	47	-0.3568838	0.076062374	5.957516406282413e-6	0.007292602608985597	L2/3 IT
chr12_120244610_A_G	PXN	chr12:120244112-120244612	L23_IT	CC	46983	-8284	0.8682635	38	44	-0.3878803	0.07683364	1.2512966457763677e-6	0.0020207131448984074	L2/3 IT
chr12_120727304_C_T	ACADS	chr12:120727039-120727539	L23_IT	CC	12339	-1827	0.55688626	118	148	-0.18249694	0.0439113	0.0000537108946318784	0.04016565719424205	L2/3 IT
chr12_132644119_G_A	CHFR	chr12:132643949-132644449	L23_IT	CC	-239010	-294337	0.47604793	123	159	-0.079821736	0.019162524	0.000051746390920493366	0.03906532679046033	L2/3 IT
chr8_480067_C_A	ERICH1	chr8:480049-480549	L23_IT	CC	67995	-42729	0.50299406	122	166	0.15216619	0.025490416	1.5964711351212618e-8	0.00004654302177487821	L2/3 IT
chr8_480327_G_A	ERICH1	chr8:480049-480549	L23_IT	CC	68255	-42469	0.48802397	121	163	0.14945452	0.025975792	4.6162732795766525e-8	0.0001187953918176592	L2/3 IT
chr8_480356_G_C	ERICH1	chr8:480049-480549	L23_IT	CC	68284	-42440	0.50299406	123	166	0.15475444	0.025900882	1.5547568495952146e-8	0.00004545619785441448	L2/3 IT
chr8_481617_A_C	ERICH1	chr8:481226-481726	L23_IT	CC	69545	-41179	0.50299406	123	166	0.15475444	0.025900882	1.5547568495952146e-8	0.00004545619785441448	L2/3 IT
chr8_1830039_C_T	MYOM2	chr8:1830014-1830514	L23_IT	CC	6404	-94150	0.64970064	98	117	-0.29586563	0.031872585	1.5261499055349352e-16	1.7748897132979673e-12	L2/3 IT
chr8_1832099_G_A	MYOM2	chr8:1831962-1832462	L23_IT	CC	8464	-92090	0.6287425	102	124	-0.32023686	0.028996773	3.205189592232249e-21	5.620150186768517e-17	L2/3 IT
chr8_1832178_G_A	MYOM2	chr8:1831962-1832462	L23_IT	CC	8543	-92011	0.6287425	103	124	-0.32177624	0.029481482	7.138890651095626e-21	1.2116632854084366e-16	L2/3 IT
chr8_145158018_T_C	PLEC	chr8:145157641-145158141	L23_IT	CC	84585	22985	0.35329342	96	118	-0.11810218	0.024770284	4.299901106297871e-6	0.00560097184328817	L2/3 IT
chr8_145270411_C_A	WDR97	chr8:145270287-145270787	L23_IT	CC	1875	-8714	0.10179641	30	34	0.7476884	0.07208038	2.0141045901286604e-19	3.043506641184896e-15	L2/3 IT
chr5_6542075_T_A	NSUN2	chr5:6541736-6542236	L23_IT	CC	12410	-21644	0.30239522	87	101	0.263851	0.029772285	1.876285211029222e-15	1.897452835658997e-11	L2/3 IT
chr5_34857469_C_A	AGXT2	chr5:34857238-34857738	L23_IT	CC	-387677	-437529	0.13473055	42	45	0.11012499	0.026416443	0.000051080131035432016	0.038687054301687104	L2/3 IT
chr5_35903164_G_A	SPEF2	chr5:35902935-35903435	L23_IT	CC	38307	-159854	0.46407187	117	155	-0.14438188	0.027213937	3.87678126028655e-7	0.0007516604025088162	L2/3 IT
chr5_39678311_A_G	DAB2	chr5:39677867-39678367	L23_IT	CC	57120	3723	0.2694611	80	90	0.28119206	0.06740232	0.00005047204250941056	0.03834351973575277	L2/3 IT
chr5_59441777_A_G	RAB3C	chr5:59441284-59441784	L23_IT	CC	42298	-236212	0.6347306	99	122	-0.11219938	0.024705417	0.000011252787405938864	0.012132960191157371	L2/3 IT
chr5_80564415_A_G	THBS4	chr5:80564117-80564617	L23_IT	CC	89231	-2722	0.48203593	130	161	-0.13710171	0.032832544	0.00004969420198969793	0.037905005772511546	L2/3 IT
chr5_102803298_A_T	SLCO4C1	chr5:102803133-102803633	L23_IT	CC	61231	-1058	0.6437126	98	119	0.36337203	0.054828133	5.502521263952894e-10	2.2841607778495707e-6	L2/3 IT
chr5_132061933_C_T	MEIKIN	chr5:132061627-132062127	L23_IT	CC	-264922	-403613	0.21257485	65	71	0.21226777	0.05171267	0.00006564163650124597	0.04653549194414706	L2/3 IT
chr5_136117985_C_T	SLC25A48	chr5:136117815-136118315	L23_IT	CC	11669	-293149	0.22754492	63	76	0.3414609	0.053134967	1.5722513923743694e-9	5.872608724629072e-6	L2/3 IT
chr5_136118119_C_T	SLC25A48	chr5:136117815-136118315	L23_IT	CC	11803	-293015	0.08383234	27	28	0.50660384	0.093398474	2.22965274913639e-7	0.00046728850690563493	L2/3 IT
chr5_136118197_T_C	SLC25A48	chr5:136117815-136118315	L23_IT	CC	11881	-292937	0.08383234	27	28	0.50660384	0.093398474	2.22965274913639e-7	0.00046728850690563493	L2/3 IT
chr5_141236613_A_G	DND1	chr5:141236377-141236877	L23_IT	CC	40421	37640	0.18562874	59	62	-0.23436242	0.05683065	0.00006092398615905919	0.04406731727213335	L2/3 IT
chr5_148854648_C_T	SPINK9	chr5:148854406-148854906	L23_IT	CC	-1169	-19714	0.2724551	75	91	0.32814398	0.05187739	2.6450404180403798e-9	9.347504887477943e-6	L2/3 IT
chr5_148854773_T_C	SPINK9	chr5:148854406-148854906	L23_IT	CC	-1044	-19589	0.29041916	78	97	0.31676814	0.049942072	2.4197112293377824e-9	8.625212173422799e-6	L2/3 IT
chr5_148854774_G_T	SPINK9	chr5:148854406-148854906	L23_IT	CC	-1043	-19588	0.28443116	77	95	0.32570365	0.04988287	9.200856215831203e-10	3.6272920674009677e-6	L2/3 IT
chr5_152966405_A_C	NMUR2	chr5:152966216-152966716	L23_IT	CC	41891	28160	0.15868264	49	53	-0.19392957	0.046059288	0.00004333307769461529	0.03424248047205593	L2/3 IT
chr5_152995288_A_G	NMUR2	chr5:152995016-152995516	L23_IT	CC	70774	57043	0.15868264	49	53	-0.19392957	0.046059288	0.00004333307769461529	0.03424248047205593	L2/3 IT
chr5_152995303_T_C	NMUR2	chr5:152995016-152995516	L23_IT	CC	70789	57058	0.15868264	49	53	-0.19392957	0.046059288	0.00004333307769461529	0.03424248047205593	L2/3 IT
chr5_152995488_G_T	NMUR2	chr5:152995016-152995516	L23_IT	CC	70974	57243	0.15868264	49	53	-0.19392957	0.046059288	0.00004333307769461529	0.03424248047205593	L2/3 IT
chr5_178357272_T_C	FAM153A	chr5:178356780-178357280	L23_IT	CC	119552	29757	0.41017964	98	137	0.19508411	0.035892844	2.11671517809637e-7	0.0004468418997063667	L2/3 IT
chr5_180869907_T_C	SCGB3A1	chr5:180869746-180870246	L23_IT	CC	-276087	-277480	0.14371258	42	48	-0.15459765	0.0376067	0.00006408650509973139	0.0457310678342677	L2/3 IT
chr17_30665677_T_G	EFCAB5	chr17:30665519-30666019	L23_IT	CC	-207554	-387334	0.5	125	167	0.1145499	0.026340455	0.00002487658660542652	0.022498981231073772	L2/3 IT
chr17_31023638_T_C	EFCAB5	chr17:31023330-31023830	L23_IT	CC	150407	-29373	0.4491018	114	150	0.12533945	0.025921162	3.2080484788469435e-6	0.004404947571223187	L2/3 IT
chr17_39160221_T_C	TBC1D3D	chr17:39159730-39160230	L23_IT	CC	170898	158292	0.11976048	37	40	0.06364158	0.012875045	1.9999789906351724e-6	0.002983956546870453	L2/3 IT
chr17_39160221_T_C	TBC1D3E	chr17:39159730-39160230	L23_IT	CC	115497	100746	0.11976048	37	40	-0.28627077	0.06135548	6.662137734945725e-6	0.00797973264035575	L2/3 IT
chr17_42433703_A_G	ACLY	chr17:42433552-42434052	L23_IT	CC	-289719	-353353	0.12574852	42	42	-0.23471875	0.0570268	0.00006284133994541762	0.04507462825412191	L2/3 IT
chr17_44780538_G_A	MPP2	chr17:44780415-44780915	L23_IT	CC	52593	18282	0.15568863	48	52	-0.13843863	0.031001104	0.00001542366770126207	0.015542231696021628	L2/3 IT
chr17_44780541_A_T	MPP2	chr17:44780415-44780915	L23_IT	CC	52596	18285	0.15269461	47	51	-0.14898431	0.03081911	3.2256672930507056e-6	0.0044247721268923105	L2/3 IT
chr17_46540824_C_T	KANSL1	chr17:46540819-46541319	L23_IT	CC	-350712	-546204	0.2215569	64	74	0.30050912	0.032763686	2.9645113447956106e-16	3.3170306023187585e-12	L2/3 IT
chr17_46541003_A_G	KANSL1	chr17:46540819-46541319	L23_IT	CC	-350533	-546025	0.2215569	64	74	0.30050912	0.032763686	2.9645113447956106e-16	3.3170306023187585e-12	L2/3 IT
chr17_46541151_C_A	KANSL1	chr17:46540819-46541319	L23_IT	CC	-350385	-545877	0.21856289	63	73	0.30137938	0.032831494	2.8332642046502676e-16	3.1866636009469996e-12	L2/3 IT
chr17_46541228_T_C	KANSL1	chr17:46540819-46541319	L23_IT	CC	-350308	-545800	0.2215569	64	74	0.30050912	0.032763686	2.9645113447956106e-16	3.3170306023187585e-12	L2/3 IT
chr17_46541287_G_A	KANSL1	chr17:46540819-46541319	L23_IT	CC	-350249	-545741	0.25149703	73	84	0.28732342	0.03195466	8.704001442032413e-16	9.22126432218849e-12	L2/3 IT
chr17_46563670_G_A	KANSL1	chr17:46563334-46563834	L23_IT	CC	-327866	-523358	0.2215569	64	74	0.30050912	0.032763686	2.9645113447956106e-16	3.3170306023187585e-12	L2/3 IT
chr17_46563738_T_A	KANSL1	chr17:46563334-46563834	L23_IT	CC	-327798	-523290	0.2215569	64	74	0.30050912	0.032763686	2.9645113447956106e-16	3.3170306023187585e-12	L2/3 IT
chr17_46702878_T_C	KANSL1	chr17:46702741-46703241	L23_IT	CC	-188658	-384150	0.2215569	64	74	0.30050912	0.032763686	2.9645113447956106e-16	3.3170306023187585e-12	L2/3 IT
chr17_46702916_C_G	KANSL1	chr17:46702741-46703241	L23_IT	CC	-188620	-384112	0.2215569	64	74	0.30050912	0.032763686	2.9645113447956106e-16	3.3170306023187585e-12	L2/3 IT
chr17_46827644_T_C	KANSL1	chr17:46827307-46827807	L23_IT	CC	-63892	-259384	0.21856289	63	73	0.29599553	0.0331776	1.3201393465659975e-15	1.3618414070345906e-11	L2/3 IT
chr17_47001353_G_T	KANSL1	chr17:47001116-47001616	L23_IT	CC	109817	-85675	0.23053893	65	77	0.28722543	0.032263264	1.4777551691842463e-15	1.5161784570634812e-11	L2/3 IT
chr17_47001467_A_G	KANSL1	chr17:47001116-47001616	L23_IT	CC	109931	-85561	0.23053893	65	77	0.28722546	0.032263264	1.4777430734937329e-15	1.5161784570634812e-11	L2/3 IT
chr17_47001534_G_A	KANSL1	chr17:47001116-47001616	L23_IT	CC	109998	-85494	0.22754492	65	76	0.29079866	0.03233195	8.572304438487918e-16	9.093515414482695e-12	L2/3 IT
chr17_47022813_C_G	KANSL1	chr17:47022810-47023310	L23_IT	CC	131277	-64215	0.23053893	66	77	0.30105355	0.03258457	1.9827929114854136e-16	2.277409722004778e-12	L2/3 IT
chr17_47070178_T_C	KANSL1	chr17:47070119-47070619	L23_IT	CC	178642	-16850	0.23053893	66	77	0.29831055	0.03227795	1.9499356956899264e-16	2.2411183198087464e-12	L2/3 IT
chr17_47070316_G_A	KANSL1	chr17:47070119-47070619	L23_IT	CC	178780	-16712	0.23053893	66	77	0.29831058	0.032277945	1.9499189227173942e-16	2.2411183198087464e-12	L2/3 IT
chr17_47070355_A_G	KANSL1	chr17:47070119-47070619	L23_IT	CC	178819	-16673	0.23053893	66	77	0.29831058	0.032277945	1.9499189227173942e-16	2.2411183198087464e-12	L2/3 IT
chr17_47070425_G_A	KANSL1	chr17:47070119-47070619	L23_IT	CC	178889	-16603	0.23053893	66	77	0.29831055	0.03227795	1.9499356956899264e-16	2.2411183198087464e-12	L2/3 IT
chr17_47111283_A_G	KANSL1	chr17:47111131-47111631	L23_IT	CC	219747	24255	0.21556887	61	72	0.2775725	0.032779135	1.9117826450484903e-14	1.6919955910779518e-10	L2/3 IT
chr17_47111509_A_G	KANSL1	chr17:47111131-47111631	L23_IT	CC	219973	24481	0.22754492	64	76	0.27596536	0.031865317	6.1854081822158125e-15	5.897142278179373e-11	L2/3 IT
chr17_47111528_A_G	KANSL1	chr17:47111131-47111631	L23_IT	CC	219992	24500	0.22754492	64	76	0.27097824	0.032312807	3.082121657365699e-14	2.6539633987083933e-10	L2/3 IT
chr17_47123248_G_A	KANSL1	chr17:47123247-47123747	L23_IT	CC	231712	36220	0.24251498	64	81	0.24071665	0.030652527	6.626645785451228e-13	4.696804371367234e-9	L2/3 IT
chr17_47123348_G_A	KANSL1	chr17:47123247-47123747	L23_IT	CC	231812	36320	0.23952097	65	80	0.2513757	0.031338297	2.536039086371655e-13	1.9013179886953184e-9	L2/3 IT
chr17_47123389_C_T	KANSL1	chr17:47123247-47123747	L23_IT	CC	231853	36361	0.248503	64	83	0.23653318	0.029360931	2.0784388059066134e-13	1.5785425274287936e-9	L2/3 IT
chr17_47123620_A_C	KANSL1	chr17:47123247-47123747	L23_IT	CC	232084	36592	0.24251498	63	81	0.23656344	0.030099388	6.392298279050429e-13	4.541321647650053e-9	L2/3 IT
chr17_47123621_T_C	KANSL1	chr17:47123247-47123747	L23_IT	CC	232085	36593	0.24251498	63	81	0.23284958	0.030058607	1.2123303369750088e-12	8.256522864147656e-9	L2/3 IT
chr17_47123657_G_T	KANSL1	chr17:47123247-47123747	L23_IT	CC	232121	36629	0.23952097	62	80	0.23651953	0.029999219	5.551773820289832e-13	3.977092789242128e-9	L2/3 IT
chr17_47127730_T_G	KANSL1	chr17:47127667-47128167	L23_IT	CC	236194	40702	0.12874252	43	43	0.28800932	0.051325023	9.168634498659725e-8	0.00021652955971507642	L2/3 IT
chr17_47127928_G_A	KANSL1	chr17:47127667-47128167	L23_IT	CC	236392	40900	0.25449103	65	85	0.24508432	0.028873062	1.697124812344512e-14	1.514302828741109e-10	L2/3 IT
chr17_47128548_G_A	KANSL1	chr17:47128186-47128686	L23_IT	CC	237012	41520	0.23353294	69	78	-0.2086948	0.0380393	1.6635940775816903e-7	0.0003629716392624455	L2/3 IT
chr17_47128865_C_T	KANSL1	chr17:47128688-47129188	L23_IT	CC	237329	41837	0.14970061	50	50	0.3003335	0.047892015	3.4932479901699422e-9	0.000012009141804928822	L2/3 IT
chr17_47128885_A_T	KANSL1	chr17:47128688-47129188	L23_IT	CC	237349	41857	0.15269461	51	51	0.3085356	0.047271144	9.31853446800499e-10	3.6682526862936614e-6	L2/3 IT
chr17_47129004_T_C	KANSL1	chr17:47128688-47129188	L23_IT	CC	237468	41976	0.12574852	42	42	0.27995482	0.052612256	3.605527455303871e-7	0.0007062729331478774	L2/3 IT
chr17_47129031_G_A	KANSL1	chr17:47128688-47129188	L23_IT	CC	237495	42003	0.16766468	54	56	0.342007	0.03981121	9.314849669834714e-15	8.634062205520757e-11	L2/3 IT
chr17_47129092_G_T	KANSL1	chr17:47128688-47129188	L23_IT	CC	237556	42064	0.15868264	53	53	0.3628047	0.04364721	4.736319912424939e-14	3.9814570987151655e-10	L2/3 IT
chr17_47129187_C_A	KANSL1	chr17:47128688-47129188	L23_IT	CC	237651	42159	0.13473055	45	45	0.33226162	0.048803985	2.1140341702262353e-10	9.587160513714995e-7	L2/3 IT
chr17_47133813_T_C	KANSL1	chr17:47133734-47134234	L23_IT	CC	242277	46785	0.13772455	46	46	0.3251795	0.0492805	6.405915235594329e-10	2.620337994574064e-6	L2/3 IT
chr17_47137819_T_C	KANSL1	chr17:47137699-47138199	L23_IT	CC	246283	50791	0.12574852	42	42	0.37857243	0.047087558	2.282170829929471e-13	1.7218344377953273e-9	L2/3 IT
chr17_47137850_T_C	KANSL1	chr17:47137699-47138199	L23_IT	CC	246314	50822	0.13173653	44	44	0.31909966	0.048843976	9.026158012320298e-10	3.5651238029574557e-6	L2/3 IT
chr17_47137962_G_A	KANSL1	chr17:47137699-47138199	L23_IT	CC	246426	50934	0.13473055	45	45	0.33234656	0.04920488	2.8139777166065713e-10	1.2434412463193174e-6	L2/3 IT
chr17_47137987_G_A	KANSL1	chr17:47137699-47138199	L23_IT	CC	246451	50959	0.14071856	47	47	0.3554169	0.04725098	4.283132015287428e-12	2.6846046483722873e-8	L2/3 IT
chr17_47141802_A_G	KANSL1	chr17:47141771-47142271	L23_IT	CC	250266	54774	0.026946109	9	9	0.44785336	0.10077899	0.000016866615849937145	0.016664583383814453	L2/3 IT
chr17_47141942_G_T	KANSL1	chr17:47141771-47142271	L23_IT	CC	250406	54914	0.19461079	57	65	0.28802666	0.034889635	6.585653394053837e-14	5.41675138477379e-10	L2/3 IT
chr17_47141996_T_C	KANSL1	chr17:47141771-47142271	L23_IT	CC	250460	54968	0.1976048	59	66	0.28281873	0.036194984	8.284495114149038e-13	5.791407662664235e-9	L2/3 IT
chr17_47142005_G_A	KANSL1	chr17:47141771-47142271	L23_IT	CC	250469	54977	0.032934133	11	11	0.40790394	0.09226165	0.000018519680266987187	0.017925654962064306	L2/3 IT
chr17_47142098_G_T	KANSL1	chr17:47141771-47142271	L23_IT	CC	250562	55070	0.18862276	57	63	0.3258461	0.03474616	8.613057491511176e-17	1.0359801608360164e-12	L2/3 IT
chr17_47142121_C_T	KANSL1	chr17:47141771-47142271	L23_IT	CC	250585	55093	0.026946109	9	9	0.4200833	0.100975335	0.000052827270238245566	0.03967764842747005	L2/3 IT
chr17_47142207_C_T	KANSL1	chr17:47141771-47142271	L23_IT	CC	250671	55179	0.032934133	11	11	0.41947764	0.090987526	8.429104921351367e-6	0.009638514854218698	L2/3 IT
chr17_46540824_C_T	LRRC37A	chr17:46540819-46541319	L23_IT	CC	-569251	-658966	0.2215569	64	74	1.4837958	0.07002016	2.2813244245944875e-47	2.8014104576468886e-42	L2/3 IT
chr17_46541003_A_G	LRRC37A	chr17:46540819-46541319	L23_IT	CC	-569072	-658787	0.2215569	64	74	1.4837955	0.070020184	2.281466144227239e-47	2.8014104576468886e-42	L2/3 IT
chr17_46541151_C_A	LRRC37A	chr17:46540819-46541319	L23_IT	CC	-568924	-658639	0.21856289	63	73	1.47003	0.07252492	3.481527926210191e-45	4.036315800140349e-40	L2/3 IT
chr17_46541228_T_C	LRRC37A	chr17:46540819-46541319	L23_IT	CC	-568847	-658562	0.2215569	64	74	1.4837955	0.070020184	2.281466144227239e-47	2.8014104576468886e-42	L2/3 IT
chr17_46541287_G_A	LRRC37A	chr17:46540819-46541319	L23_IT	CC	-568788	-658503	0.25149703	73	84	1.3359693	0.08020349	3.4312662142614135e-36	2.4855714073786877e-31	L2/3 IT
chr17_46563670_G_A	LRRC37A	chr17:46563334-46563834	L23_IT	CC	-546405	-636120	0.2215569	64	74	1.4837955	0.070020184	2.281466144227239e-47	2.8014104576468886e-42	L2/3 IT
chr17_46563738_T_A	LRRC37A	chr17:46563334-46563834	L23_IT	CC	-546337	-636052	0.2215569	64	74	1.4837955	0.070020184	2.281466144227239e-47	2.8014104576468886e-42	L2/3 IT
chr17_46702878_T_C	LRRC37A	chr17:46702741-46703241	L23_IT	CC	-407197	-496912	0.2215569	64	74	1.4837958	0.07002016	2.2813244245944875e-47	2.8014104576468886e-42	L2/3 IT
chr17_46702916_C_G	LRRC37A	chr17:46702741-46703241	L23_IT	CC	-407159	-496874	0.2215569	64	74	1.4837955	0.070020184	2.281466144227239e-47	2.8014104576468886e-42	L2/3 IT
chr17_46827644_T_C	LRRC37A	chr17:46827307-46827807	L23_IT	CC	-282431	-372146	0.21856289	63	73	1.47252	0.07234042	2.1665941751080935e-45	2.537402634214826e-40	L2/3 IT
chr17_46871762_A_G	LRRC37A	chr17:46871556-46872056	L23_IT	CC	-238313	-328028	0.5838324	113	139	0.6444274	0.11424534	7.967690916895057e-8	0.00019156976383221985	L2/3 IT
chr17_47001353_G_T	LRRC37A	chr17:47001116-47001616	L23_IT	CC	-108722	-198437	0.23053893	65	77	1.4567636	0.06673284	7.44874541080041e-49	9.7405403295077e-44	L2/3 IT
chr17_47001467_A_G	LRRC37A	chr17:47001116-47001616	L23_IT	CC	-108608	-198323	0.23053893	65	77	1.4567636	0.06673284	7.44874541080041e-49	9.7405403295077e-44	L2/3 IT
chr17_47001534_G_A	LRRC37A	chr17:47001116-47001616	L23_IT	CC	-108541	-198256	0.22754492	65	76	1.4688933	0.066553175	2.074023852851014e-49	2.7363879521480064e-44	L2/3 IT
chr17_47022813_C_G	LRRC37A	chr17:47022810-47023310	L23_IT	CC	-87262	-176977	0.23053893	66	77	1.4857018	0.06895591	3.390512698675245e-48	4.378382380343805e-43	L2/3 IT
chr17_47070178_T_C	LRRC37A	chr17:47070119-47070619	L23_IT	CC	-39897	-129612	0.23053893	66	77	1.4932162	0.06521791	2.766084081338322e-51	3.7321247821881705e-46	L2/3 IT
chr17_47070316_G_A	LRRC37A	chr17:47070119-47070619	L23_IT	CC	-39759	-129474	0.23053893	66	77	1.4932162	0.06521791	2.766084081338322e-51	3.7321247821881705e-46	L2/3 IT
chr17_47070355_A_G	LRRC37A	chr17:47070119-47070619	L23_IT	CC	-39720	-129435	0.23053893	66	77	1.4932162	0.06521791	2.766084081338322e-51	3.7321247821881705e-46	L2/3 IT
chr17_47070425_G_A	LRRC37A	chr17:47070119-47070619	L23_IT	CC	-39650	-129365	0.23053893	66	77	1.4932162	0.06521791	2.766084081338322e-51	3.7321247821881705e-46	L2/3 IT
chr17_47111283_A_G	LRRC37A	chr17:47111131-47111631	L23_IT	CC	1208	-88507	0.21556887	61	72	1.3931719	0.07492446	4.246843064777101e-41	4.008616646844906e-36	L2/3 IT
chr17_47111509_A_G	LRRC37A	chr17:47111131-47111631	L23_IT	CC	1434	-88281	0.22754492	64	76	1.407935	0.06775642	2.1263165346292784e-46	2.549859911682991e-41	L2/3 IT
chr17_47111528_A_G	LRRC37A	chr17:47111131-47111631	L23_IT	CC	1453	-88262	0.22754492	64	76	1.3628364	0.07439051	2.0489570272238343e-40	1.8871221919359546e-35	L2/3 IT
chr17_47123248_G_A	LRRC37A	chr17:47123247-47123747	L23_IT	CC	13173	-76542	0.24251498	64	81	1.2355752	0.072865136	5.808142968823581e-37	4.494747948748998e-32	L2/3 IT
chr17_47123348_G_A	LRRC37A	chr17:47123247-47123747	L23_IT	CC	13273	-76442	0.23952097	65	80	1.2955288	0.07216668	1.7172745183472346e-39	1.5272052122971388e-34	L2/3 IT
chr17_47123389_C_T	LRRC37A	chr17:47123247-47123747	L23_IT	CC	13314	-76401	0.248503	64	83	1.2159739	0.06762552	1.4508322620385363e-39	1.2950354797960038e-34	L2/3 IT
chr17_47123620_A_C	LRRC37A	chr17:47123247-47123747	L23_IT	CC	13545	-76170	0.24251498	63	81	1.2214724	0.07068156	8.59401024392616e-38	6.90790067636585e-33	L2/3 IT
chr17_47123621_T_C	LRRC37A	chr17:47123247-47123747	L23_IT	CC	13546	-76169	0.24251498	63	81	1.2184857	0.06987796	3.44252305907542e-38	2.901318055099632e-33	L2/3 IT
chr17_47123657_G_T	LRRC37A	chr17:47123247-47123747	L23_IT	CC	13582	-76133	0.23952097	62	80	1.2221884	0.07009324	3.45728824099135e-38	2.9135450288053218e-33	L2/3 IT
chr17_47127730_T_G	LRRC37A	chr17:47127667-47128167	L23_IT	CC	17655	-72060	0.12874252	43	43	1.6900622	0.13478106	2.9402444692741425e-25	7.6689776674215e-21	L2/3 IT
chr17_47127928_G_A	LRRC37A	chr17:47127667-47128167	L23_IT	CC	17853	-71862	0.25449103	65	85	1.2379192	0.06483772	2.4938082599330234e-42	2.4963149801809487e-37	L2/3 IT
chr17_47128548_G_A	LRRC37A	chr17:47128186-47128686	L23_IT	CC	18473	-71242	0.23353294	69	78	-0.56540215	0.13413183	0.000042509369851275436	0.03375515125008194	L2/3 IT
chr17_47128865_C_T	LRRC37A	chr17:47128688-47129188	L23_IT	CC	18790	-70925	0.14970061	50	50	1.6976137	0.12082403	2.5121835227595825e-29	1.010321381826311e-24	L2/3 IT
chr17_47128885_A_T	LRRC37A	chr17:47128688-47129188	L23_IT	CC	18810	-70905	0.15269461	51	51	1.7058882	0.11877595	3.682659198775678e-30	1.5948809875744416e-25	L2/3 IT
chr17_47129004_T_C	LRRC37A	chr17:47128688-47129188	L23_IT	CC	18929	-70786	0.12574852	42	42	1.6989474	0.13846982	1.5769724258650726e-24	3.8444211499676234e-20	L2/3 IT
chr17_47129031_G_A	LRRC37A	chr17:47128688-47129188	L23_IT	CC	18956	-70759	0.16766468	54	56	1.6583737	0.09627862	1.1986110052907206e-37	9.574872372471618e-33	L2/3 IT
chr17_47129092_G_T	LRRC37A	chr17:47128688-47129188	L23_IT	CC	19017	-70698	0.15868264	53	53	1.8114177	0.10306458	1.5340085411581397e-38	1.3091564643293027e-33	L2/3 IT
chr17_47129177_G_A	LRRC37A	chr17:47128688-47129188	L23_IT	CC	19102	-70613	0.068862274	23	23	1.2297755	0.21764897	7.610468767286232e-8	0.00018417349728872242	L2/3 IT
chr17_47129187_C_A	LRRC37A	chr17:47128688-47129188	L23_IT	CC	19112	-70603	0.13473055	45	45	1.7649902	0.12500824	1.645083754840518e-29	6.701174209730799e-25	L2/3 IT
chr17_47133813_T_C	LRRC37A	chr17:47133734-47134234	L23_IT	CC	23738	-65977	0.13772455	46	46	1.804633	0.12202971	2.7000864715744653e-31	1.2685645485342417e-26	L2/3 IT
chr17_47137819_T_C	LRRC37A	chr17:47137699-47138199	L23_IT	CC	27744	-61971	0.12574852	42	42	1.7315333	0.13029987	2.7897145680599738e-27	9.033820451723804e-23	L2/3 IT
chr17_47137850_T_C	LRRC37A	chr17:47137699-47138199	L23_IT	CC	27775	-61940	0.13173653	44	44	1.6779989	0.13030787	3.595364418452283e-26	1.0218886231112702e-21	L2/3 IT
chr17_47137962_G_A	LRRC37A	chr17:47137699-47138199	L23_IT	CC	27887	-61828	0.13473055	45	45	1.7313801	0.12982692	2.0813648123612316e-27	6.805028532941191e-23	L2/3 IT
chr17_47137987_G_A	LRRC37A	chr17:47137699-47138199	L23_IT	CC	27912	-61803	0.14071856	47	47	1.7384021	0.12535106	7.72423098933319e-29	2.9346664462611215e-24	L2/3 IT
chr17_47141802_A_G	LRRC37A	chr17:47141771-47142271	L23_IT	CC	31727	-57988	0.026946109	9	9	1.6771121	0.33851895	1.9028626911193149e-6	0.0028626341912232622	L2/3 IT
chr17_47141843_G_A	LRRC37A	chr17:47141771-47142271	L23_IT	CC	31768	-57947	0.035928145	11	12	1.2424521	0.27566037	0.00001298239562742768	0.013583607726868665	L2/3 IT
chr17_47141942_G_T	LRRC37A	chr17:47141771-47142271	L23_IT	CC	31867	-57848	0.19461079	57	65	1.3462585	0.09250905	1.143719858263534e-30	5.1116999861777476e-26	L2/3 IT
chr17_47141996_T_C	LRRC37A	chr17:47141771-47142271	L23_IT	CC	31921	-57794	0.1976048	59	66	1.3991661	0.09197418	2.0333967026500254e-32	1.045078883625541e-27	L2/3 IT
chr17_47142005_G_A	LRRC37A	chr17:47141771-47142271	L23_IT	CC	31930	-57785	0.032934133	11	11	1.5159249	0.31032443	2.582861163323604e-6	0.0036853575135646958	L2/3 IT
chr17_47142098_G_T	LRRC37A	chr17:47141771-47142271	L23_IT	CC	32023	-57692	0.18862276	57	63	1.4462348	0.091525786	5.755613163548731e-34	3.311796125013933e-29	L2/3 IT
chr17_47142207_C_T	LRRC37A	chr17:47141771-47142271	L23_IT	CC	32132	-57583	0.032934133	11	11	1.5656307	0.30548057	8.851292181385624e-7	0.001509600333312969	L2/3 IT
chr17_46540824_C_T	ARL17B	chr17:46540819-46541319	L23_IT	CC	-595371	-682945	0.2215569	64	74	1.5860949	0.09480187	2.2193845664030808e-36	1.6206326325020915e-31	L2/3 IT
chr17_46541003_A_G	ARL17B	chr17:46540819-46541319	L23_IT	CC	-595192	-682766	0.2215569	64	74	1.5860949	0.09480187	2.2193845664030808e-36	1.6206326325020915e-31	L2/3 IT
chr17_46541151_C_A	ARL17B	chr17:46540819-46541319	L23_IT	CC	-595044	-682618	0.21856289	63	73	1.571456	0.097004235	5.252333378146235e-35	3.4559342580744065e-30	L2/3 IT
chr17_46541228_T_C	ARL17B	chr17:46540819-46541319	L23_IT	CC	-594967	-682541	0.2215569	64	74	1.5860949	0.09480187	2.2193845664030808e-36	1.6206326325020915e-31	L2/3 IT
chr17_46541287_G_A	ARL17B	chr17:46540819-46541319	L23_IT	CC	-594908	-682482	0.25149703	73	84	1.4075416	0.10443347	8.64186433306693e-28	2.906048472801297e-23	L2/3 IT
chr17_46563670_G_A	ARL17B	chr17:46563334-46563834	L23_IT	CC	-572525	-660099	0.2215569	64	74	1.5860949	0.09480187	2.2193845664030808e-36	1.6206326325020915e-31	L2/3 IT
chr17_46563738_T_A	ARL17B	chr17:46563334-46563834	L23_IT	CC	-572457	-660031	0.2215569	64	74	1.5860949	0.09480187	2.2193845664030808e-36	1.6206326325020915e-31	L2/3 IT
chr17_46702878_T_C	ARL17B	chr17:46702741-46703241	L23_IT	CC	-433317	-520891	0.2215569	64	74	1.5860949	0.09480187	2.2193845664030808e-36	1.6206326325020915e-31	L2/3 IT
chr17_46702916_C_G	ARL17B	chr17:46702741-46703241	L23_IT	CC	-433279	-520853	0.2215569	64	74	1.5860949	0.09480187	2.2193845664030808e-36	1.6206326325020915e-31	L2/3 IT
chr17_46827644_T_C	ARL17B	chr17:46827307-46827807	L23_IT	CC	-308551	-396125	0.21856289	63	73	1.5725772	0.09702927	5.025400663315568e-35	3.310401682523303e-30	L2/3 IT
chr17_46871762_A_G	ARL17B	chr17:46871556-46872056	L23_IT	CC	-264433	-352007	0.5838324	113	139	0.7460602	0.13093409	6.045827683511607e-8	0.00015057826632443815	L2/3 IT
chr17_47001353_G_T	ARL17B	chr17:47001116-47001616	L23_IT	CC	-134842	-222416	0.23053893	65	77	1.550448	0.091873825	9.386813817016992e-37	7.18556643155829e-32	L2/3 IT
chr17_47001467_A_G	ARL17B	chr17:47001116-47001616	L23_IT	CC	-134728	-222302	0.23053893	65	77	1.5504481	0.09187381	9.386615579106434e-37	7.18556643155829e-32	L2/3 IT
chr17_47001534_G_A	ARL17B	chr17:47001116-47001616	L23_IT	CC	-134661	-222235	0.22754492	65	76	1.5648069	0.09177472	3.3440248280687825e-37	2.6105687129599875e-32	L2/3 IT
chr17_47022813_C_G	ARL17B	chr17:47022810-47023310	L23_IT	CC	-113382	-200956	0.23053893	66	77	1.5809566	0.09459158	2.456794611805347e-36	1.7899132824939685e-31	L2/3 IT
chr17_47070178_T_C	ARL17B	chr17:47070119-47070619	L23_IT	CC	-66017	-153591	0.23053893	66	77	1.5949857	0.09048816	1.1397101775090954e-38	9.76630137729105e-34	L2/3 IT
chr17_47070316_G_A	ARL17B	chr17:47070119-47070619	L23_IT	CC	-65879	-153453	0.23053893	66	77	1.5949857	0.09048816	1.1397101775090954e-38	9.76630137729105e-34	L2/3 IT
chr17_47070355_A_G	ARL17B	chr17:47070119-47070619	L23_IT	CC	-65840	-153414	0.23053893	66	77	1.594986	0.090488136	1.1396584473468809e-38	9.76630137729105e-34	L2/3 IT
chr17_47070425_G_A	ARL17B	chr17:47070119-47070619	L23_IT	CC	-65770	-153344	0.23053893	66	77	1.594986	0.090488136	1.1396584473468809e-38	9.76630137729105e-34	L2/3 IT
chr17_47111283_A_G	ARL17B	chr17:47111131-47111631	L23_IT	CC	-24912	-112486	0.21556887	61	72	1.4746584	0.099536486	2.2922911552575014e-31	1.0804859680561766e-26	L2/3 IT
chr17_47111509_A_G	ARL17B	chr17:47111131-47111631	L23_IT	CC	-24686	-112260	0.22754492	64	76	1.4896886	0.09286809	1.3624435622591175e-34	8.414314807098901e-30	L2/3 IT
chr17_47111528_A_G	ARL17B	chr17:47111131-47111631	L23_IT	CC	-24667	-112241	0.22754492	64	76	1.4539672	0.09735612	1.1063707852969069e-31	5.305089026501554e-27	L2/3 IT
chr17_47123248_G_A	ARL17B	chr17:47123247-47123747	L23_IT	CC	-12947	-100521	0.24251498	64	81	1.310679	0.094458945	7.38018247060763e-29	2.837639806326666e-24	L2/3 IT
chr17_47123348_G_A	ARL17B	chr17:47123247-47123747	L23_IT	CC	-12847	-100421	0.23952097	65	80	1.383123	0.09391917	3.938922571498739e-31	1.8300379909874632e-26	L2/3 IT
chr17_47123389_C_T	ARL17B	chr17:47123247-47123747	L23_IT	CC	-12806	-100380	0.248503	64	83	1.293138	0.08852539	8.17309448191165e-31	3.6816871354961644e-26	L2/3 IT
chr17_47123620_A_C	ARL17B	chr17:47123247-47123747	L23_IT	CC	-12575	-100149	0.24251498	63	81	1.286936	0.09281118	7.824803876828108e-29	2.9722452120291415e-24	L2/3 IT
chr17_47123621_T_C	ARL17B	chr17:47123247-47123747	L23_IT	CC	-12574	-100148	0.24251498	63	81	1.2903082	0.091353424	1.5916118024862498e-29	6.486549108318821e-25	L2/3 IT
chr17_47123657_G_T	ARL17B	chr17:47123247-47123747	L23_IT	CC	-12538	-100112	0.23952097	62	80	1.3106506	0.090095535	1.1820855371487867e-30	5.278990556857615e-26	L2/3 IT
chr17_47127730_T_G	ARL17B	chr17:47127667-47128167	L23_IT	CC	-8465	-96039	0.12874252	43	43	1.8275479	0.16346996	1.381115008023943e-21	2.514970131690659e-17	L2/3 IT
chr17_47127928_G_A	ARL17B	chr17:47127667-47128167	L23_IT	CC	-8267	-95841	0.25449103	65	85	1.3181472	0.08594817	9.57713035429504e-33	5.011363465167654e-28	L2/3 IT
chr17_47128865_C_T	ARL17B	chr17:47128688-47129188	L23_IT	CC	-7330	-94904	0.14970061	50	50	1.8233273	0.1494697	2.4503047528766863e-24	5.8450966162366e-20	L2/3 IT
chr17_47128885_A_T	ARL17B	chr17:47128688-47129188	L23_IT	CC	-7310	-94884	0.15269461	51	51	1.854478	0.14556162	8.428741449762172e-26	2.2924691844633727e-21	L2/3 IT
chr17_47129004_T_C	ARL17B	chr17:47128688-47129188	L23_IT	CC	-7191	-94765	0.12574852	42	42	1.8300608	0.16807845	8.404584961647287e-21	1.42038003010088e-16	L2/3 IT
chr17_47129031_G_A	ARL17B	chr17:47128688-47129188	L23_IT	CC	-7164	-94738	0.16766468	54	56	1.7839983	0.12292237	1.4573629010717996e-30	6.4798798081462e-26	L2/3 IT
chr17_47129092_G_T	ARL17B	chr17:47128688-47129188	L23_IT	CC	-7103	-94677	0.15868264	53	53	1.9568481	0.13130754	1.3428827392335207e-31	6.413811932740676e-27	L2/3 IT
chr17_47129177_G_A	ARL17B	chr17:47128688-47129188	L23_IT	CC	-7018	-94592	0.068862274	23	23	1.249449	0.25547174	2.5180944272504163e-6	0.003608904933724537	L2/3 IT
chr17_47129187_C_A	ARL17B	chr17:47128688-47129188	L23_IT	CC	-7008	-94582	0.13473055	45	45	1.9023844	0.15421338	1.0417541846295581e-24	2.5731707745659725e-20	L2/3 IT
chr17_47133813_T_C	ARL17B	chr17:47133734-47134234	L23_IT	CC	-2382	-89956	0.13772455	46	46	1.9675972	0.14960457	6.5217710944018e-27	2.0141466511665176e-22	L2/3 IT
chr17_47137819_T_C	ARL17B	chr17:47137699-47138199	L23_IT	CC	1624	-85950	0.12574852	42	42	1.8478	0.16091187	2.0979722060160996e-22	4.082902461217069e-18	L2/3 IT
chr17_47137850_T_C	ARL17B	chr17:47137699-47138199	L23_IT	CC	1655	-85919	0.13173653	44	44	1.8192006	0.15814026	1.8480765277696776e-22	3.6117909462967455e-18	L2/3 IT
chr17_47137962_G_A	ARL17B	chr17:47137699-47138199	L23_IT	CC	1767	-85807	0.13473055	45	45	1.8912643	0.15704681	6.4687571415204285e-24	1.4541650864719506e-19	L2/3 IT
chr17_47137987_G_A	ARL17B	chr17:47137699-47138199	L23_IT	CC	1792	-85782	0.14071856	47	47	1.931925	0.14950618	2.7206219266444267e-26	7.823489393787911e-22	L2/3 IT
chr17_47141802_A_G	ARL17B	chr17:47141771-47142271	L23_IT	CC	5607	-81967	0.026946109	9	9	1.8114693	0.39221582	8.13950638089914e-6	0.009374408775612764	L2/3 IT
chr17_47141843_G_A	ARL17B	chr17:47141771-47142271	L23_IT	CC	5648	-81926	0.035928145	11	12	1.3788923	0.3178572	0.000025982351410861903	0.023259609131766248	L2/3 IT
chr17_47141942_G_T	ARL17B	chr17:47141771-47142271	L23_IT	CC	5747	-81827	0.19461079	57	65	1.4369404	0.11575385	6.422704576808113e-25	1.6074915383362403e-20	L2/3 IT
chr17_47141996_T_C	ARL17B	chr17:47141771-47142271	L23_IT	CC	5801	-81773	0.1976048	59	66	1.5049917	0.114942394	9.380458224147272e-27	2.863101947312301e-22	L2/3 IT
chr17_47142005_G_A	ARL17B	chr17:47141771-47142271	L23_IT	CC	5810	-81764	0.032934133	11	11	1.5782124	0.36118385	0.000022867085056955802	0.021088613885666695	L2/3 IT
chr17_47142098_G_T	ARL17B	chr17:47141771-47142271	L23_IT	CC	5903	-81671	0.18862276	57	63	1.5132935	0.11871535	8.065395165271918e-26	2.200625745867259e-21	L2/3 IT
chr17_47142207_C_T	ARL17B	chr17:47141771-47142271	L23_IT	CC	6012	-81562	0.032934133	11	11	1.6426355	0.35564792	8.134001226135405e-6	0.00936937772374769	L2/3 IT
chr17_46540824_C_T	LRRC37A2	chr17:46540819-46541319	L23_IT	CC	-693952	-1369765	0.2215569	64	74	0.30788988	0.03799118	1.57564202332859e-13	1.2162044536376506e-9	L2/3 IT
chr17_46541003_A_G	LRRC37A2	chr17:46540819-46541319	L23_IT	CC	-693773	-1369586	0.2215569	64	74	0.30788988	0.03799118	1.57564202332859e-13	1.2162044536376506e-9	L2/3 IT
chr17_46541151_C_A	LRRC37A2	chr17:46540819-46541319	L23_IT	CC	-693625	-1369438	0.21856289	63	73	0.30078945	0.038488153	8.220690396002126e-13	5.74994101960971e-9	L2/3 IT
chr17_46541228_T_C	LRRC37A2	chr17:46540819-46541319	L23_IT	CC	-693548	-1369361	0.2215569	64	74	0.30788988	0.03799118	1.57564202332859e-13	1.2162044536376506e-9	L2/3 IT
chr17_46541287_G_A	LRRC37A2	chr17:46540819-46541319	L23_IT	CC	-693489	-1369302	0.25149703	73	84	0.27650917	0.03788737	1.481642361742707e-11	8.444202478151682e-8	L2/3 IT
chr17_46563670_G_A	LRRC37A2	chr17:46563334-46563834	L23_IT	CC	-671106	-1346919	0.2215569	64	74	0.30788988	0.03799118	1.57564202332859e-13	1.2162044536376506e-9	L2/3 IT
chr17_46563738_T_A	LRRC37A2	chr17:46563334-46563834	L23_IT	CC	-671038	-1346851	0.2215569	64	74	0.30788988	0.03799118	1.57564202332859e-13	1.2162044536376506e-9	L2/3 IT
chr17_46702878_T_C	LRRC37A2	chr17:46702741-46703241	L23_IT	CC	-531898	-1207711	0.2215569	64	74	0.30788988	0.03799118	1.57564202332859e-13	1.2162044536376506e-9	L2/3 IT
chr17_46702916_C_G	LRRC37A2	chr17:46702741-46703241	L23_IT	CC	-531860	-1207673	0.2215569	64	74	0.30788988	0.03799118	1.57564202332859e-13	1.2162044536376506e-9	L2/3 IT
chr17_46827644_T_C	LRRC37A2	chr17:46827307-46827807	L23_IT	CC	-407132	-1082945	0.21856289	63	73	0.3091371	0.038083106	1.460482146994205e-13	1.1371301046210912e-9	L2/3 IT
chr17_46871762_A_G	LRRC37A2	chr17:46871556-46872056	L23_IT	CC	-363014	-1038827	0.5838324	113	139	0.20487723	0.037569944	1.9445020298068362e-7	0.000415263368115825	L2/3 IT
chr17_47001353_G_T	LRRC37A2	chr17:47001116-47001616	L23_IT	CC	-233423	-909236	0.23053893	65	77	0.29826176	0.03711943	2.342684047957215e-13	1.7647391135595972e-9	L2/3 IT
chr17_47001467_A_G	LRRC37A2	chr17:47001116-47001616	L23_IT	CC	-233309	-909122	0.23053893	65	77	0.29826173	0.037119433	2.3427008434178627e-13	1.7647391135595972e-9	L2/3 IT
chr17_47001534_G_A	LRRC37A2	chr17:47001116-47001616	L23_IT	CC	-233242	-909055	0.22754492	65	76	0.30340296	0.037146673	1.0931554370942176e-13	8.701936813685597e-10	L2/3 IT
chr17_47022813_C_G	LRRC37A2	chr17:47022810-47023310	L23_IT	CC	-211963	-887776	0.23053893	66	77	0.29547232	0.038476486	1.7715934501938019e-12	1.1757845466884766e-8	L2/3 IT
chr17_47070178_T_C	LRRC37A2	chr17:47070119-47070619	L23_IT	CC	-164598	-840411	0.23053893	66	77	0.30502683	0.03748273	1.2988745765064383e-13	1.0186157079992433e-9	L2/3 IT
chr17_47070316_G_A	LRRC37A2	chr17:47070119-47070619	L23_IT	CC	-164460	-840273	0.23053893	66	77	0.30502683	0.03748273	1.2988745765064383e-13	1.0186157079992433e-9	L2/3 IT
chr17_47070355_A_G	LRRC37A2	chr17:47070119-47070619	L23_IT	CC	-164421	-840234	0.23053893	66	77	0.30502683	0.03748273	1.2988745765064383e-13	1.0186157079992433e-9	L2/3 IT
chr17_47070425_G_A	LRRC37A2	chr17:47070119-47070619	L23_IT	CC	-164351	-840164	0.23053893	66	77	0.30502683	0.03748273	1.2988745765064383e-13	1.0186157079992433e-9	L2/3 IT
chr17_47111283_A_G	LRRC37A2	chr17:47111131-47111631	L23_IT	CC	-123493	-799306	0.21556887	61	72	0.29341114	0.037336726	6.425001360036412e-13	4.563447537833252e-9	L2/3 IT
chr17_47111509_A_G	LRRC37A2	chr17:47111131-47111631	L23_IT	CC	-123267	-799080	0.22754492	64	76	0.28669423	0.036592897	7.356078001051311e-13	5.180974591394671e-9	L2/3 IT
chr17_47111528_A_G	LRRC37A2	chr17:47111131-47111631	L23_IT	CC	-123248	-799061	0.22754492	64	76	0.27629086	0.037293773	8.051225248045053e-12	4.8110230640958876e-8	L2/3 IT
chr17_47123248_G_A	LRRC37A2	chr17:47123247-47123747	L23_IT	CC	-111528	-787341	0.24251498	64	81	0.25655934	0.034704834	8.79268255446993e-12	5.223023599303408e-8	L2/3 IT
chr17_47123348_G_A	LRRC37A2	chr17:47123247-47123747	L23_IT	CC	-111428	-787241	0.23952097	65	80	0.26970214	0.03541809	2.5458560394706257e-12	1.6506421151317193e-8	L2/3 IT
chr17_47123389_C_T	LRRC37A2	chr17:47123247-47123747	L23_IT	CC	-111387	-787200	0.248503	64	83	0.25593895	0.03307884	1.2775989670726931e-12	8.672730184194618e-9	L2/3 IT
chr17_47123620_A_C	LRRC37A2	chr17:47123247-47123747	L23_IT	CC	-111156	-786969	0.24251498	63	81	0.24538866	0.034399718	3.6556476487402795e-11	1.9372973069374084e-7	L2/3 IT
chr17_47123621_T_C	LRRC37A2	chr17:47123247-47123747	L23_IT	CC	-111155	-786968	0.24251498	63	81	0.253142	0.03377731	4.9922073924705625e-12	3.090855928105988e-8	L2/3 IT
chr17_47123657_G_T	LRRC37A2	chr17:47123247-47123747	L23_IT	CC	-111119	-786932	0.23952097	62	80	0.25280848	0.033934455	6.3971024734499925e-12	3.884367743226613e-8	L2/3 IT
chr17_47127730_T_G	LRRC37A2	chr17:47127667-47128167	L23_IT	CC	-107046	-782859	0.12874252	43	43	0.34516612	0.056213282	6.786792021645988e-9	0.000021719663863353256	L2/3 IT
chr17_47127928_G_A	LRRC37A2	chr17:47127667-47128167	L23_IT	CC	-106848	-782661	0.25449103	65	85	0.26179934	0.032749467	2.966173028820347e-13	2.2033552789701876e-9	L2/3 IT
chr17_47128865_C_T	LRRC37A2	chr17:47128688-47129188	L23_IT	CC	-105911	-781724	0.14970061	50	50	0.3541574	0.052490503	2.924664915771858e-10	1.2878935189260331e-6	L2/3 IT
chr17_47128885_A_T	LRRC37A2	chr17:47128688-47129188	L23_IT	CC	-105891	-781704	0.15269461	51	51	0.3629408	0.051781226	7.181467100721146e-11	3.592150796073156e-7	L2/3 IT
chr17_47129004_T_C	LRRC37A2	chr17:47128688-47129188	L23_IT	CC	-105772	-781585	0.12574852	42	42	0.3261315	0.058071256	8.969650902338083e-8	0.00021241045150810877	L2/3 IT
chr17_47129031_G_A	LRRC37A2	chr17:47128688-47129188	L23_IT	CC	-105745	-781558	0.16766468	54	56	0.3515733	0.045883954	1.9502926912342658e-12	1.2868809082783823e-8	L2/3 IT
chr17_47129092_G_T	LRRC37A2	chr17:47128688-47129188	L23_IT	CC	-105684	-781497	0.15868264	53	53	0.3855163	0.049573984	1.0227058198851804e-12	7.059278814741529e-9	L2/3 IT
chr17_47129187_C_A	LRRC37A2	chr17:47128688-47129188	L23_IT	CC	-105589	-781402	0.13473055	45	45	0.3620626	0.054692585	5.724373932319149e-10	2.3671530351002264e-6	L2/3 IT
chr17_47133813_T_C	LRRC37A2	chr17:47133734-47134234	L23_IT	CC	-100963	-776776	0.13772455	46	46	0.37961638	0.054096255	6.865943674664702e-11	3.448010484949526e-7	L2/3 IT
chr17_47137819_T_C	LRRC37A2	chr17:47137699-47138199	L23_IT	CC	-96957	-772770	0.12574852	42	42	0.39380977	0.053825077	1.3395499383299807e-11	7.693363124381367e-8	L2/3 IT
chr17_47137850_T_C	LRRC37A2	chr17:47137699-47138199	L23_IT	CC	-96926	-772739	0.13173653	44	44	0.34069157	0.0549982	5.1557998688933436e-9	0.000016999870145757048	L2/3 IT
chr17_47137962_G_A	LRRC37A2	chr17:47137699-47138199	L23_IT	CC	-96814	-772627	0.13473055	45	45	0.35079092	0.055614498	2.898330397206448e-9	0.000010149466986938552	L2/3 IT
chr17_47137987_G_A	LRRC37A2	chr17:47137699-47138199	L23_IT	CC	-96789	-772602	0.14071856	47	47	0.37496713	0.053602178	7.735506997465007e-11	3.8469690068993187e-7	L2/3 IT
chr17_47141942_G_T	LRRC37A2	chr17:47141771-47142271	L23_IT	CC	-92834	-768647	0.19461079	57	65	0.2706798	0.041265525	7.861699644932864e-10	3.14509265356685e-6	L2/3 IT
chr17_47141996_T_C	LRRC37A2	chr17:47141771-47142271	L23_IT	CC	-92780	-768593	0.1976048	59	66	0.28456447	0.041754253	2.035067335424584e-10	9.273721226060876e-7	L2/3 IT
chr17_47142005_G_A	LRRC37A2	chr17:47141771-47142271	L23_IT	CC	-92771	-768584	0.032934133	11	11	0.43123662	0.10338176	0.000050580095181100306	0.03840348012173311	L2/3 IT
chr17_47142098_G_T	LRRC37A2	chr17:47141771-47142271	L23_IT	CC	-92678	-768491	0.18862276	57	63	0.30341116	0.04190216	2.0300192723797823e-11	1.1268435231451069e-7	L2/3 IT
chr17_51343651_G_C	ACSF2	chr17:51343506-51344006	L23_IT	CC	50440	1806	0.46706587	120	156	-0.14745659	0.0360056	0.00006808044687313172	0.04778258855614624	L2/3 IT
chr17_51291293_A_G	CHAD	chr17:51290824-51291324	L23_IT	CC	-40200	-44587	0.5	125	167	-0.23174013	0.040736604	6.321913894530266e-8	0.0001565997894423141	L2/3 IT
chr17_51343651_G_C	CHAD	chr17:51343506-51344006	L23_IT	CC	12158	7771	0.46706587	120	156	-0.2994512	0.03760398	3.535878735551596e-13	2.6000421022252973e-9	L2/3 IT
chr17_77604051_T_A	MXRA7	chr17:77603696-77604196	L23_IT	CC	34674	-3873	0.38023955	104	127	-0.17607136	0.0410469	0.00003160431300220679	0.02699978576321364	L2/3 IT
chr3_10280397_G_A	TATDN2	chr3:10280183-10280683	L23_IT	CC	38639	5880	0.5299401	120	157	0.13820016	0.03301608	0.000047761019232854796	0.03680562968413999	L2/3 IT
chr3_44877071_T_G	ZNF502	chr3:44876616-44877116	L23_IT	CC	148728	137558	0.51796407	116	161	-0.22735105	0.04114163	1.3779875829713868e-7	0.00030839304733513214	L2/3 IT
chr3_53106477_G_A	RFT1	chr3:53106082-53106582	L23_IT	CC	6705	-56841	0.5928144	108	136	0.21265444	0.028940449	1.1255150515211193e-11	6.550013768273455e-8	L2/3 IT
chr3_102766143_C_T	FILIP1L	chr3:102765848-102766348	L23_IT	CC	232286	-53686	0.28143713	77	94	0.22480024	0.04905751	9.48025777891193e-6	0.01058995832025136	L2/3 IT
chr3_128492541_T_G	LOC112267908	chr3:128492211-128492711	L23_IT	CC	9744	-88312	0.27844313	77	93	-0.22658195	0.043756947	6.955475385951982e-7	0.0012323956565899565	L2/3 IT
chr3_128492647_T_C	LOC112267908	chr3:128492211-128492711	L23_IT	CC	9850	-88206	0.27844313	76	93	-0.21462764	0.043782428	2.395143486797161e-6	0.003462626357736975	L2/3 IT
chr3_128501153_T_C	LOC112267908	chr3:128501024-128501524	L23_IT	CC	18356	-79700	0.28143713	77	94	-0.21982701	0.043339983	1.1242497717936137e-6	0.0018470788407496533	L2/3 IT
chr3_128501185_A_G	LOC112267908	chr3:128501024-128501524	L23_IT	CC	18388	-79668	0.28143713	77	94	-0.21982701	0.043339983	1.1242497717936137e-6	0.0018470788407496533	L2/3 IT
chr3_128501262_C_T	LOC112267908	chr3:128501024-128501524	L23_IT	CC	18465	-79591	0.28143713	77	94	-0.21982701	0.043339983	1.1242497717936137e-6	0.0018470788407496533	L2/3 IT
chr3_128501312_G_A	LOC112267908	chr3:128501024-128501524	L23_IT	CC	18515	-79541	0.2754491	75	92	-0.21615756	0.04375922	2.02950994262154e-6	0.003020838171952131	L2/3 IT
chr3_128501336_G_A	LOC112267908	chr3:128501024-128501524	L23_IT	CC	18539	-79517	0.28443116	77	95	-0.21539049	0.042992942	1.4858608428839967e-6	0.0023318031483926787	L2/3 IT
chr3_128501445_A_G	LOC112267908	chr3:128501024-128501524	L23_IT	CC	18648	-79408	0.28143713	77	94	-0.21982701	0.043339983	1.1242497717936137e-6	0.0018470788407496533	L2/3 IT
chr3_128501451_A_G	LOC112267908	chr3:128501024-128501524	L23_IT	CC	18654	-79402	0.38023955	100	127	-0.18198194	0.041292265	0.00001961295498841876	0.018739202692518935	L2/3 IT
chr3_128501474_G_A	LOC112267908	chr3:128501024-128501524	L23_IT	CC	18677	-79379	0.2754491	75	92	-0.21615756	0.04375922	2.02950994262154e-6	0.003020838171952131	L2/3 IT
chr3_128501486_A_G	LOC112267908	chr3:128501024-128501524	L23_IT	CC	18689	-79367	0.28143713	77	94	-0.21982697	0.043339983	1.124254478877686e-6	0.0018470788407496533	L2/3 IT
chr3_128504066_A_G	LOC112267908	chr3:128503872-128504372	L23_IT	CC	21269	-76787	0.27844313	76	93	-0.2138722	0.043724958	2.5119673391463237e-6	0.003601578459132023	L2/3 IT
chr3_128504164_A_G	LOC112267908	chr3:128503872-128504372	L23_IT	CC	21367	-76689	0.27844313	76	93	-0.2138722	0.043724958	2.5119673391463237e-6	0.003601578459132023	L2/3 IT
chr3_128504187_A_G	LOC112267908	chr3:128503872-128504372	L23_IT	CC	21390	-76666	0.27844313	76	93	-0.2138722	0.043724958	2.5119673391463237e-6	0.003601578459132023	L2/3 IT
chr3_128504276_C_G	LOC112267908	chr3:128503872-128504372	L23_IT	CC	21479	-76577	0.27844313	76	93	-0.2138722	0.043724958	2.5119673391463237e-6	0.003601578459132023	L2/3 IT
chr3_128504310_G_A	LOC112267908	chr3:128503872-128504372	L23_IT	CC	21513	-76543	0.27844313	76	93	-0.2138722	0.043724958	2.5119673391463237e-6	0.003601578459132023	L2/3 IT
chr3_128504315_G_A	LOC112267908	chr3:128503872-128504372	L23_IT	CC	21518	-76538	0.27844313	76	93	-0.2138722	0.043724958	2.5119673391463237e-6	0.003601578459132023	L2/3 IT
chr3_128507610_T_G	LOC112267908	chr3:128507486-128507986	L23_IT	CC	24813	-73243	0.28143713	77	94	-0.21982701	0.043339983	1.1242497717936137e-6	0.0018470788407496533	L2/3 IT
chr3_128507647_A_G	LOC112267908	chr3:128507486-128507986	L23_IT	CC	24850	-73206	0.28143713	77	94	-0.21982701	0.043339983	1.1242497717936137e-6	0.0018470788407496533	L2/3 IT
chr3_128507726_A_G	LOC112267908	chr3:128507486-128507986	L23_IT	CC	24929	-73127	0.28143713	77	94	-0.21982701	0.043339983	1.1242497717936137e-6	0.0018470788407496533	L2/3 IT
chr3_128507969_T_C	LOC112267908	chr3:128507486-128507986	L23_IT	CC	25172	-72884	0.28143713	77	94	-0.21982701	0.043339983	1.1242497717936137e-6	0.0018470788407496533	L2/3 IT
chr3_128508033_T_C	LOC112267908	chr3:128508014-128508514	L23_IT	CC	25236	-72820	0.28443116	77	95	-0.21496536	0.0428014	1.405268273260483e-6	0.002225992262604386	L2/3 IT
chr3_128508158_G_T	LOC112267908	chr3:128508014-128508514	L23_IT	CC	25361	-72695	0.28143713	77	94	-0.21982697	0.043339983	1.124254478877686e-6	0.0018470788407496533	L2/3 IT
chr3_128508184_A_G	LOC112267908	chr3:128508014-128508514	L23_IT	CC	25387	-72669	0.28143713	77	94	-0.21982701	0.043339983	1.1242497717936137e-6	0.0018470788407496533	L2/3 IT
chr3_128508232_C_G	LOC112267908	chr3:128508014-128508514	L23_IT	CC	25435	-72621	0.28143713	77	94	-0.21982701	0.043339983	1.1242497717936137e-6	0.0018470788407496533	L2/3 IT
chr3_128508355_C_T	LOC112267908	chr3:128508014-128508514	L23_IT	CC	25558	-72498	0.28143713	77	94	-0.21982701	0.043339983	1.1242497717936137e-6	0.0018470788407496533	L2/3 IT
chr3_128508417_C_T	LOC112267908	chr3:128508014-128508514	L23_IT	CC	25620	-72436	0.28143713	77	94	-0.21982697	0.043339983	1.124254478877686e-6	0.0018470788407496533	L2/3 IT
chr7_160372263_G_T	VIPR2	chr7:160372009-160372509	L56_NP	CC	117730	884	0.29310346	24	34	0.9070399	0.15189841	3.443463203894052e-7	0.00067883800479721	L5/6 NP
chr15_82137937_T_G	LOC105376722	chr15:82137891-82138391	L56_NP	CC	-10217	-41617	0.33620688	34	39	1.7296677	0.13671443	2.0131450640642652e-16	2.3101072375485687e-12	L5/6 NP
chr15_82138023_C_T	LOC105376722	chr15:82137891-82138391	L56_NP	CC	-10131	-41531	0.33620688	34	39	1.7296677	0.13671443	2.0131450640642652e-16	2.3101072375485687e-12	L5/6 NP
chr15_82138267_T_C	LOC105376722	chr15:82137891-82138391	L56_NP	CC	-9887	-41287	0.33620688	34	39	1.7296677	0.13671443	2.0131450640642652e-16	2.3101072375485687e-12	L5/6 NP
chr3_46574576_G_A	LRRC2	chr3:46574339-46574839	L5_IT_A	CC	43085	-7808	0.7	58	69	0.40818468	0.07062042	8.351835445164547e-8	0.00019963870514769856	L5 IT A
chr3_111443306_C_T	GUCA1C	chr3:111443062-111443562	L5_IT_A	CC	-184727	-232140	0.25652173	51	59	0.49114785	0.112772554	0.000031955504109610556	0.02723126867265346	L5 IT A
chr22_21879885_T_C	TMEM191C	chr22:21879872-21880372	L5_IT_A	CC	1452	-1079	0.14782608	34	34	0.5587561	0.1178887	7.027239317527742e-6	0.008330697609754155	L5 IT A
chr22_21879988_A_G	TMEM191C	chr22:21879872-21880372	L5_IT_A	CC	1555	-976	0.14347826	33	33	0.5214754	0.119866006	0.00003254004217329617	0.027611227721939254	L5 IT A
chr9_104053237_A_G	ROR2	chr9:104053110-104053610	L5_IT_A	CC	163905	-63440	0.7391304	53	60	0.7839033	0.09560989	7.993787456174307e-13	5.600116890400805e-9	L5 IT A
chr9_148999965_T_G	LCN15	chr9:148999549-149000049	L5_IT_A	CC	7152	2267	0.3521739	65	81	0.29642177	0.071576014	0.00007176278396095471	0.04964376696514643	L5 IT A
chr7_150279480_G_T	ZNF786	chr7:150279167-150279667	L5_IT_A	CC	27712	6626	0.32608694	65	75	-0.21258587	0.04109312	1.1702262318542774e-6	0.0019106438743770188	L5 IT A
chr2_29000834_G_A	TOGARAM2	chr2:29000394-29000894	L5_IT_A	CC	738	-94855	0.24347825	49	56	1.6222987	0.09141527	8.224000425879592e-33	4.318693615000041e-28	L5 IT A
chr2_132473183_G_C	LOC124908048	chr2:132473004-132473504	L5_IT_A	CC	11075	-4143	0.40869564	73	94	0.42798695	0.07123393	2.988687319767687e-8	0.00008108866492865072	L5 IT A
chr2_132473434_A_C	LOC124908048	chr2:132473004-132473504	L5_IT_A	CC	11326	-3892	0.40869564	73	94	0.42798695	0.07123393	2.988687319767687e-8	0.00008108866492865072	L5 IT A
chr2_132473748_G_A	LOC124908048	chr2:132473508-132474008	L5_IT_A	CC	11640	-3578	0.40869564	73	94	0.42798695	0.07123393	2.988687319767687e-8	0.00008108866492865072	L5 IT A
chr1_15457235_A_G	HSPB7	chr1:15457207-15457707	L5_IT_A	CC	1894	-3670	0.5695652	75	99	-0.27891567	0.06275318	0.000022617875578399705	0.020909943999410215	L5 IT A
chr1_15457418_C_T	HSPB7	chr1:15457207-15457707	L5_IT_A	CC	2077	-3487	0.5652174	75	100	-0.28079507	0.06200095	0.00001627206091407188	0.01620860462474824	L5 IT A
chr1_15457543_A_G	HSPB7	chr1:15457207-15457707	L5_IT_A	CC	2202	-3362	0.5695652	75	99	-0.27891567	0.06275318	0.000022617875578399705	0.020909943999410215	L5 IT A
chr1_15457664_T_G	HSPB7	chr1:15457207-15457707	L5_IT_A	CC	2323	-3241	0.5695652	75	99	-0.27891567	0.06275318	0.000022617875578399705	0.020909943999410215	L5 IT A
chr1_15458651_C_T	HSPB7	chr1:15458601-15459101	L5_IT_A	CC	3310	-2254	0.5695652	75	99	-0.27891567	0.06275318	0.000022617875578399705	0.020909943999410215	L5 IT A
chr1_15459218_G_A	HSPB7	chr1:15459204-15459704	L5_IT_A	CC	3877	-1687	0.57391304	75	98	-0.28824344	0.06349252	0.000015588049329359896	0.015671498090755482	L5 IT A
chr1_15459310_G_A	HSPB7	chr1:15459204-15459704	L5_IT_A	CC	3969	-1595	0.57391304	75	98	-0.28824344	0.06349252	0.000015588049329359896	0.015671498090755482	L5 IT A
chr1_15459441_C_G	HSPB7	chr1:15459204-15459704	L5_IT_A	CC	4100	-1464	0.5608695	76	101	-0.3001521	0.06448348	9.883800111578674e-6	0.01094642982378875	L5 IT A
chr1_15459674_C_T	HSPB7	chr1:15459204-15459704	L5_IT_A	CC	4333	-1231	0.5608695	76	101	-0.3001521	0.06448348	9.883800111578674e-6	0.01094642982378875	L5 IT A
chr1_17162107_C_A	PADI4	chr1:17161937-17162437	L5_IT_A	CC	39851	-15846	0.33043477	68	76	0.43303505	0.08449279	1.4339451734551479e-6	0.0022638844128163613	L5 IT A
chr1_163038188_T_G	PBX1	chr1:163038054-163038554	L5_IT_A	CC	-867261	-1194201	0.58260864	75	96	0.08276129	0.01968577	0.00005674200212367833	0.041823289412439645	L5 IT A
chr1_209235882_C_A	SYT14	chr1:209235740-209236240	L5_IT_A	CC	58813	-174123	0.3695652	67	85	-0.087707326	0.01927301	0.000014928027243483045	0.015160292196389133	L5 IT A
chr1_209235948_C_G	SYT14	chr1:209235740-209236240	L5_IT_A	CC	58879	-174057	0.35652173	64	82	-0.09021576	0.018957848	6.506464003387832e-6	0.007829575935786736	L5 IT A
chr17_46540824_C_T	KANSL1	chr17:46540819-46541319	L5_IT_A	CC	-350712	-546204	0.19565217	42	45	0.33309883	0.038869184	1.2473379564265236e-13	9.805885094364764e-10	L5 IT A
chr17_46541003_A_G	KANSL1	chr17:46540819-46541319	L5_IT_A	CC	-350533	-546025	0.19565217	42	45	0.33309883	0.038869184	1.2473379564265236e-13	9.805885094364764e-10	L5 IT A
chr17_46541151_C_A	KANSL1	chr17:46540819-46541319	L5_IT_A	CC	-350385	-545877	0.19130434	41	44	0.34168932	0.03867345	3.275712875136185e-14	2.811677423781802e-10	L5 IT A
chr17_46541228_T_C	KANSL1	chr17:46540819-46541319	L5_IT_A	CC	-350308	-545800	0.19565217	42	45	0.33309883	0.038869184	1.2473379564265236e-13	9.805885094364764e-10	L5 IT A
chr17_46541287_G_A	KANSL1	chr17:46540819-46541319	L5_IT_A	CC	-350249	-545741	0.23478259	50	54	0.2838741	0.039289866	9.705038897843387e-11	4.73313503096215e-7	L5 IT A
chr17_47141996_T_C	KANSL1	chr17:47141771-47142271	L5_IT_A	CC	250460	54968	0.1826087	37	42	0.25324526	0.04044571	9.372933163853838e-9	0.00002898938933923234	L5 IT A
chr17_47142098_G_T	KANSL1	chr17:47141771-47142271	L5_IT_A	CC	250562	55070	0.1826087	38	42	0.30152342	0.038254656	3.868363380986131e-12	2.4411670040113662e-8	L5 IT A
chr17_46540824_C_T	LRRC37A	chr17:46540819-46541319	L5_IT_A	CC	-569251	-658966	0.19565217	42	45	1.7123779	0.12352661	4.1416436310408865e-25	1.0527845671776054e-20	L5 IT A
chr17_46541003_A_G	LRRC37A	chr17:46540819-46541319	L5_IT_A	CC	-569072	-658787	0.19565217	42	45	1.7123779	0.12352661	4.1416436310408865e-25	1.0527845671776054e-20	L5 IT A
chr17_46541151_C_A	LRRC37A	chr17:46540819-46541319	L5_IT_A	CC	-568924	-658639	0.19130434	41	44	1.7043902	0.12745829	4.41467669076335e-24	1.0223275241761388e-19	L5 IT A
chr17_46541228_T_C	LRRC37A	chr17:46540819-46541319	L5_IT_A	CC	-568847	-658562	0.19565217	42	45	1.7123779	0.12352661	4.1416436310408865e-25	1.0527845671776054e-20	L5 IT A
chr17_46541287_G_A	LRRC37A	chr17:46540819-46541319	L5_IT_A	CC	-568788	-658503	0.23478259	50	54	1.4118826	0.14145067	9.859281401957532e-17	1.1749920246593892e-12	L5 IT A
chr17_47141996_T_C	LRRC37A	chr17:47141771-47142271	L5_IT_A	CC	31921	-57794	0.1826087	37	42	1.3111817	0.14670673	1.955627412892233e-14	1.7286055467865696e-10	L5 IT A
chr17_47142098_G_T	LRRC37A	chr17:47141771-47142271	L5_IT_A	CC	32023	-57692	0.1826087	38	42	1.457923	0.1381082	5.34741451145583e-18	7.186518694543997e-14	L5 IT A
chr17_46540824_C_T	ARL17B	chr17:46540819-46541319	L5_IT_A	CC	-595371	-682945	0.19565217	42	45	1.8049818	0.14456603	3.3933702459590166e-22	6.4632816484307844e-18	L5 IT A
chr17_46541003_A_G	ARL17B	chr17:46540819-46541319	L5_IT_A	CC	-595192	-682766	0.19565217	42	45	1.8049818	0.14456603	3.3933702459590166e-22	6.4632816484307844e-18	L5 IT A
chr17_46541151_C_A	ARL17B	chr17:46540819-46541319	L5_IT_A	CC	-595044	-682618	0.19130434	41	44	1.806447	0.14733279	1.0309172014137164e-21	1.891972304939623e-17	L5 IT A
chr17_46541228_T_C	ARL17B	chr17:46540819-46541319	L5_IT_A	CC	-594967	-682541	0.19565217	42	45	1.8049818	0.14456603	3.3933702459590166e-22	6.4632816484307844e-18	L5 IT A
chr17_46541287_G_A	ARL17B	chr17:46540819-46541319	L5_IT_A	CC	-594908	-682482	0.23478259	50	54	1.496828	0.15974197	2.1882511523651468e-15	2.195367397318482e-11	L5 IT A
chr17_46871762_A_G	ARL17B	chr17:46871556-46872056	L5_IT_A	CC	-264433	-352007	0.5391304	83	106	0.72245777	0.16076134	0.000018659249653757576	0.018028109210570523	L5 IT A
chr17_47141996_T_C	ARL17B	chr17:47141771-47142271	L5_IT_A	CC	5801	-81773	0.1826087	37	42	1.4523505	0.15929694	7.880100971185189e-15	7.384611709934754e-11	L5 IT A
chr17_47142098_G_T	ARL17B	chr17:47141771-47142271	L5_IT_A	CC	5903	-81671	0.1826087	38	42	1.5459622	0.15647951	1.6525694294015412e-16	1.913126723050783e-12	L5 IT A
chr17_46540824_C_T	LRRC37A2	chr17:46540819-46541319	L5_IT_A	CC	-693952	-1369765	0.19565217	42	45	0.32679132	0.040442042	1.4432359168849067e-12	9.696495390245109e-9	L5 IT A
chr17_46541003_A_G	LRRC37A2	chr17:46540819-46541319	L5_IT_A	CC	-693773	-1369586	0.19565217	42	45	0.32679132	0.040442042	1.4432359168849067e-12	9.696495390245109e-9	L5 IT A
chr17_46541151_C_A	LRRC37A2	chr17:46540819-46541319	L5_IT_A	CC	-693625	-1369438	0.19130434	41	44	0.31607366	0.041801255	1.8811889933860464e-11	1.0499075281513296e-7	L5 IT A
chr17_46541228_T_C	LRRC37A2	chr17:46540819-46541319	L5_IT_A	CC	-693548	-1369361	0.19565217	42	45	0.32679132	0.040442042	1.4432359168849067e-12	9.696495390245109e-9	L5 IT A
chr17_46541287_G_A	LRRC37A2	chr17:46540819-46541319	L5_IT_A	CC	-693489	-1369302	0.23478259	50	54	0.2634985	0.041582223	6.609913739451185e-9	0.000021221979506027854	L5 IT A
chr17_46871762_A_G	LRRC37A2	chr17:46871556-46872056	L5_IT_A	CC	-363014	-1038827	0.5391304	83	106	0.16160665	0.036228325	0.000021241290535651373	0.019922356615919012	L5 IT A
chr17_47141996_T_C	LRRC37A2	chr17:47141771-47142271	L5_IT_A	CC	-92780	-768593	0.1826087	37	42	0.2338209	0.04245263	2.777828638769823e-7	0.0005645586810107236	L5 IT A
chr17_47142098_G_T	LRRC37A2	chr17:47141771-47142271	L5_IT_A	CC	-92678	-768491	0.1826087	38	42	0.27198014	0.04131391	2.0889649369104637e-9	7.565352636580958e-6	L5 IT A
chr21_42081328_T_C	DNMT3L	chr21:42081273-42081773	L5_IT_A	CC	-519073	-534629	0.117391296	25	27	0.16063786	0.034230854	8.486981119214363e-6	0.009692357138625887	L5 IT A
chr21_44567318_G_A	FTCD	chr21:44566949-44567449	L5_IT_A	CC	52994	32322	0.099999994	20	23	-0.5108482	0.112310156	0.000015060198183597468	0.015264640216708387	L5 IT A
chr15_82140071_A_G	LOC105376722	chr15:82139961-82140461	L5_IT_A	CC	-8083	-39483	0.31739128	64	73	0.9981171	0.08273628	2.7449617694793615e-21	4.8664896033587e-17	L5 IT A
chr15_82140426_T_C	LOC105376722	chr15:82139961-82140461	L5_IT_A	CC	-7728	-39128	0.31739128	64	73	0.9981171	0.08273628	2.7449617694793615e-21	4.8664896033587e-17	L5 IT A
chr6_32492504_A_G	HLA-DQB1	chr6:32492418-32492918	L5_IT_A	CC	10011	2694	0.8217391	39	41	-0.5909752	0.10915445	4.174215001563461e-7	0.0008006163764142291	L5 IT A
chr6_32492518_G_C	HLA-DQB1	chr6:32492418-32492918	L5_IT_A	CC	10025	2708	0.8217391	39	41	-0.5909752	0.10915445	4.174215001563461e-7	0.0008006163764142291	L5 IT A
chr6_32492541_A_G	HLA-DQB1	chr6:32492418-32492918	L5_IT_A	CC	10048	2731	0.8043478	43	45	-0.54422945	0.10881435	2.405342708875806e-6	0.0034750320749889247	L5 IT A
chr6_32492580_G_T	HLA-DQB1	chr6:32492418-32492918	L5_IT_A	CC	10087	2770	0.8217391	39	41	-0.5909752	0.10915445	4.174215001563461e-7	0.0008006163764142291	L5 IT A
chr6_32492598_C_T	HLA-DQB1	chr6:32492418-32492918	L5_IT_A	CC	10105	2788	0.8217391	39	41	-0.5909752	0.10915445	4.174215001563461e-7	0.0008006163764142291	L5 IT A
chr6_32492644_C_T	HLA-DQB1	chr6:32492418-32492918	L5_IT_A	CC	10151	2834	0.8130434	39	43	-0.49951676	0.103908174	5.344021785599268e-6	0.006679013557131068	L5 IT A
chr6_32492698_A_C	HLA-DQB1	chr6:32492418-32492918	L5_IT_A	CC	10205	2888	0.8130434	39	43	-0.49951676	0.103908174	5.344021785599268e-6	0.006679013557131068	L5 IT A
chr6_32492699_G_A	HLA-DQB1	chr6:32492418-32492918	L5_IT_A	CC	10206	2889	0.8173913	39	42	-0.5542045	0.105447575	8.244175958542692e-7	0.0014219992761633645	L5 IT A
chr6_32492710_T_C	HLA-DQB1	chr6:32492418-32492918	L5_IT_A	CC	10217	2900	0.8173913	39	42	-0.5542045	0.105447575	8.244175958542692e-7	0.0014219992761633645	L5 IT A
chr6_32492716_T_C	HLA-DQB1	chr6:32492418-32492918	L5_IT_A	CC	10223	2906	0.8086956	40	44	-0.48254234	0.10440995	0.00001127748937724787	0.012154387286158393	L5 IT A
chr6_32492726_A_G	HLA-DQB1	chr6:32492418-32492918	L5_IT_A	CC	10233	2916	0.8173913	39	42	-0.5542045	0.105447575	8.244175958542692e-7	0.0014219992761633645	L5 IT A
chr6_32492738_G_C	HLA-DQB1	chr6:32492418-32492918	L5_IT_A	CC	10245	2928	0.8130434	40	43	-0.5108823	0.10802496	7.327975564218693e-6	0.00861688795873835	L5 IT A
chr6_32492774_G_A	HLA-DQB1	chr6:32492418-32492918	L5_IT_A	CC	10281	2964	0.8130434	40	43	-0.5108823	0.10802496	7.327975564218693e-6	0.00861688795873835	L5 IT A
chr6_32902235_A_G	HLA-DPB1	chr6:32902045-32902545	L5_IT_A	CC	4893	-8812	0.2173913	44	50	0.3878487	0.0920231	0.00005452969388266234	0.04062275104022013	L5 IT A
chr6_32902237_G_A	HLA-DPB1	chr6:32902045-32902545	L5_IT_A	CC	4895	-8810	0.22608694	46	52	0.42116183	0.08988179	8.730317732751836e-6	0.009913375729191277	L5 IT A
chr6_32902263_G_A	HLA-DPB1	chr6:32902045-32902545	L5_IT_A	CC	4921	-8784	0.30869564	60	71	0.38934374	0.07919064	3.417578848055067e-6	0.004639677234556817	L5 IT A
chr6_32902268_A_G	HLA-DPB1	chr6:32902045-32902545	L5_IT_A	CC	4926	-8779	0.30869564	60	71	0.38934374	0.07919064	3.417578848055067e-6	0.004639677234556817	L5 IT A
chr6_32903553_A_G	HLA-DPB1	chr6:32903303-32903803	L5_IT_A	CC	6211	-7494	0.3217391	62	74	0.35321134	0.07919122	0.000021286713754087764	0.019956138924147482	L5 IT A
chr6_32903557_C_T	HLA-DPB1	chr6:32903303-32903803	L5_IT_A	CC	6215	-7490	0.3217391	62	74	0.35321134	0.07919122	0.000021286713754087764	0.019956138924147482	L5 IT A
chr6_32903598_C_A	HLA-DPB1	chr6:32903303-32903803	L5_IT_A	CC	6256	-7449	0.31739128	61	73	0.36117977	0.0790458	0.000013879148393138288	0.014321211634465387	L5 IT A
chr6_32903619_T_C	HLA-DPB1	chr6:32903303-32903803	L5_IT_A	CC	6277	-7428	0.31739128	61	73	0.36117977	0.0790458	0.000013879148393138288	0.014321211634465387	L5 IT A
chr6_32903652_A_G	HLA-DPB1	chr6:32903303-32903803	L5_IT_A	CC	6310	-7395	0.31739128	61	73	0.36117977	0.0790458	0.000013879148393138288	0.014321211634465387	L5 IT A
chr6_32903653_C_G	HLA-DPB1	chr6:32903303-32903803	L5_IT_A	CC	6311	-7394	0.31739128	61	73	0.36117977	0.0790458	0.000013879148393138288	0.014321211634465387	L5 IT A
chr6_32903663_G_A	HLA-DPB1	chr6:32903303-32903803	L5_IT_A	CC	6321	-7384	0.31739128	61	73	0.36117977	0.0790458	0.000013879148393138288	0.014321211634465387	L5 IT A
chr6_32903681_G_A	HLA-DPB1	chr6:32903303-32903803	L5_IT_A	CC	6339	-7366	0.31739128	61	73	0.36117977	0.0790458	0.000013879148393138288	0.014321211634465387	L5 IT A
chr6_32903692_C_T	HLA-DPB1	chr6:32903303-32903803	L5_IT_A	CC	6350	-7355	0.31739128	61	73	0.36117977	0.0790458	0.000013879148393138288	0.014321211634465387	L5 IT A
chr6_32903699_G_A	HLA-DPB1	chr6:32903303-32903803	L5_IT_A	CC	6357	-7348	0.31739128	61	73	0.36117977	0.0790458	0.000013879148393138288	0.014321211634465387	L5 IT A
chr6_32903722_T_C	HLA-DPB1	chr6:32903303-32903803	L5_IT_A	CC	6380	-7325	0.31739128	61	73	0.36117977	0.0790458	0.000013879148393138288	0.014321211634465387	L5 IT A
chr6_32903742_C_A	HLA-DPB1	chr6:32903303-32903803	L5_IT_A	CC	6400	-7305	0.31739128	61	73	0.36117977	0.0790458	0.000013879148393138288	0.014321211634465387	L5 IT A
chr6_32903753_A_G	HLA-DPB1	chr6:32903303-32903803	L5_IT_A	CC	6411	-7294	0.31304348	60	72	0.3710869	0.07823859	6.9336079966712835e-6	0.008241573011057926	L5 IT A
chr6_32903759_C_A	HLA-DPB1	chr6:32903303-32903803	L5_IT_A	CC	6417	-7288	0.31304348	60	72	0.3710869	0.07823859	6.9336079966712835e-6	0.008241573011057926	L5 IT A
chr6_32903760_T_C	HLA-DPB1	chr6:32903303-32903803	L5_IT_A	CC	6418	-7287	0.31304348	60	72	0.3710869	0.07823859	6.9336079966712835e-6	0.008241573011057926	L5 IT A
chr6_32904015_G_A	HLA-DPB1	chr6:32903986-32904486	L5_IT_A	CC	6673	-7032	0.3217391	62	74	0.34433067	0.08013548	0.00003994662326156354	0.03222532048260824	L5 IT A
chr6_32904016_C_A	HLA-DPB1	chr6:32903986-32904486	L5_IT_A	CC	6674	-7031	0.3217391	62	74	0.34433067	0.08013548	0.00003994662326156354	0.03222532048260824	L5 IT A
chr6_32904037_C_G	HLA-DPB1	chr6:32903986-32904486	L5_IT_A	CC	6695	-7010	0.17826086	38	41	0.42827222	0.10230605	0.00006069339726956287	0.0439443103246355	L5 IT A
chr6_32904047_A_G	HLA-DPB1	chr6:32903986-32904486	L5_IT_A	CC	6705	-7000	0.31739128	61	73	0.36117977	0.0790458	0.000013879148393138288	0.014321211634465387	L5 IT A
chr6_32904073_A_G	HLA-DPB1	chr6:32903986-32904486	L5_IT_A	CC	6731	-6974	0.31739128	61	73	0.36117977	0.0790458	0.000013879148393138288	0.014321211634465387	L5 IT A
chr6_32904095_G_T	HLA-DPB1	chr6:32903986-32904486	L5_IT_A	CC	6753	-6952	0.31739128	61	73	0.36117977	0.0790458	0.000013879148393138288	0.014321211634465387	L5 IT A
chr6_32904099_T_C	HLA-DPB1	chr6:32903986-32904486	L5_IT_A	CC	6757	-6948	0.31739128	61	73	0.36117977	0.0790458	0.000013879148393138288	0.014321211634465387	L5 IT A
chr6_32904100_C_T	HLA-DPB1	chr6:32903986-32904486	L5_IT_A	CC	6758	-6947	0.31739128	61	73	0.36117977	0.0790458	0.000013879148393138288	0.014321211634465387	L5 IT A
chr6_32904228_G_A	HLA-DPB1	chr6:32903986-32904486	L5_IT_A	CC	6886	-6819	0.31739128	61	73	0.36117977	0.0790458	0.000013879148393138288	0.014321211634465387	L5 IT A
chr6_32904245_A_C	HLA-DPB1	chr6:32903986-32904486	L5_IT_A	CC	6903	-6802	0.31739128	61	73	0.36117977	0.0790458	0.000013879148393138288	0.014321211634465387	L5 IT A
chr6_32904316_G_A	HLA-DPB1	chr6:32903986-32904486	L5_IT_A	CC	6974	-6731	0.31739128	61	73	0.36117977	0.0790458	0.000013879148393138288	0.014321211634465387	L5 IT A
chr6_32904403_G_C	HLA-DPB1	chr6:32903986-32904486	L5_IT_A	CC	7061	-6644	0.31739128	61	73	0.36117977	0.0790458	0.000013879148393138288	0.014321211634465387	L5 IT A
chr6_32904451_A_G	HLA-DPB1	chr6:32903986-32904486	L5_IT_A	CC	7109	-6596	0.31739128	61	73	0.36117977	0.0790458	0.000013879148393138288	0.014321211634465387	L5 IT A
chr11_5894799_A_G	OR51B5	chr11:5894747-5895247	L5_IT_A	CC	495119	329805	0.29130432	55	67	0.40242064	0.09692152	0.00006896474616679739	0.048237077448135046	L5 IT A
chr11_5894828_G_A	OR51B5	chr11:5894747-5895247	L5_IT_A	CC	495148	329834	0.29130432	55	67	0.40242064	0.09692152	0.00006896474616679739	0.048237077448135046	L5 IT A
chr11_5894949_A_C	OR51B5	chr11:5894747-5895247	L5_IT_A	CC	495269	329955	0.29130432	55	67	0.40242064	0.09692152	0.00006896474616679739	0.048237077448135046	L5 IT A
chr11_5895078_C_T	OR51B5	chr11:5894747-5895247	L5_IT_A	CC	495398	330084	0.28695652	54	66	0.40527532	0.096682236	0.00005942250368066632	0.04326683337994235	L5 IT A
chr11_18510299_C_G	LDHC	chr11:18510136-18510636	L5_IT_A	CC	-146	-39873	0.14782608	32	34	0.7507637	0.080005944	2.0429009790876275e-15	2.0579314195063354e-11	L5 IT A
chr11_18510359_G_A	LDHC	chr11:18510136-18510636	L5_IT_A	CC	-86	-39813	0.22173911	47	51	0.5354766	0.079449736	9.967373170917478e-10	3.900129747673616e-6	L5 IT A
chr11_18510468_A_C	LDHC	chr11:18510136-18510636	L5_IT_A	CC	23	-39704	0.14782608	32	34	0.7507637	0.080005944	2.0429009790876275e-15	2.0579314195063354e-11	L5 IT A
chr12_27437518_G_C	PPFIBP1	chr12:27437158-27437658	L5_IT_A	CC	41640	-129781	0.673913	67	75	-0.13896386	0.023699697	5.744755973099205e-8	0.00014402044878523613	L5 IT A
chr12_27437658_C_T	PPFIBP1	chr12:27437158-27437658	L5_IT_A	CC	41780	-129641	0.673913	67	75	-0.13896386	0.023699697	5.744755973099205e-8	0.00014402044878523613	L5 IT A
chr12_121110095_A_C	P2RX7	chr12:121109709-121110209	L5_IT_A	CC	-13535	-68705	0.2652174	52	61	0.158975	0.035462998	0.000019489606343421906	0.018648667587724144	L5 IT A
chr12_121110138_C_G	P2RX7	chr12:121109709-121110209	L5_IT_A	CC	-13492	-68662	0.2695652	53	62	0.15781046	0.035577502	0.000023419518426992156	0.02148290339043788	L5 IT A
chr12_131041715_T_C	ADGRD1	chr12:131041569-131042069	L5_IT_A	CC	48463	-139656	0.3347826	63	77	-0.38986585	0.089994386	0.000034914420200422	0.029122811145246168	L5 IT A
chr12_131041777_T_C	ADGRD1	chr12:131041569-131042069	L5_IT_A	CC	48525	-139594	0.3347826	63	77	-0.4272499	0.08930453	5.869617291206886e-6	0.0072054639944139146	L5 IT A
chr12_131041781_A_G	ADGRD1	chr12:131041569-131042069	L5_IT_A	CC	48529	-139590	0.33913043	64	78	-0.43668327	0.08856507	3.2245200433340496e-6	0.004423509344522087	L5 IT A
chr12_131042833_T_C	ADGRD1	chr12:131042446-131042946	L5_IT_A	CC	49581	-138538	0.36086956	66	83	-0.40383035	0.08650025	9.352225662864723e-6	0.01047452057669805	L5 IT A
chr12_131044424_T_C	ADGRD1	chr12:131044126-131044626	L5_IT_A	CC	51172	-136947	0.3347826	63	77	-0.4376726	0.08774405	2.5428646535067877e-6	0.00363825047822775	L5 IT A
chr12_131044937_T_C	ADGRD1	chr12:131044689-131045189	L5_IT_A	CC	51685	-136434	0.3347826	63	77	-0.4376726	0.08774405	2.5428646535067877e-6	0.00363825047822775	L5 IT A
chr14_57421955_T_C	RHOJ	chr14:57421731-57422231	L5_IT_A	CC	10159	-78898	0.4173913	76	96	-0.37480143	0.07358756	1.6392724074008163e-6	0.002532366928260414	L5 IT A
chr4_298815_A_T	ZNF732	chr4:298620-299120	L5_IT_A	CC	34796	-4	0.14347826	30	33	0.49444157	0.1170701	0.000052756012432548136	0.03963668310755025	L5 IT A
chr16_29423452_G_C	LOC124903671	chr16:29423329-29423829	L5_IT_B	CC	15122	9541	0.8396947	39	42	-0.40566528	0.07638333	5.266615608577106e-7	0.0009737650283495995	L5 IT B
chr16_29423729_G_A	LOC124903671	chr16:29423329-29423829	L5_IT_B	CC	15399	9818	0.8396947	39	42	-0.40566528	0.07638333	5.266615608577106e-7	0.0009737650283495995	L5 IT B
chr16_29423734_G_A	LOC124903671	chr16:29423329-29423829	L5_IT_B	CC	15404	9823	0.8396947	39	42	-0.4056653	0.07638333	5.266605234176179e-7	0.0009737650283495995	L5 IT B
chr16_29425931_G_A	LOC124903671	chr16:29425467-29425967	L5_IT_B	CC	17601	12020	0.83587784	40	43	-0.413457	0.074979976	2.1243531879344784e-7	0.0004482079650031675	L5 IT B
chr1_25301819_A_G	RHD	chr1:25301690-25302190	L5_IT_B	CC	193061	135079	0.53816795	94	121	-0.4383345	0.08600283	1.3426415496856197e-6	0.002143159449581079	L5 IT B
chr1_25301975_T_G	RHD	chr1:25301690-25302190	L5_IT_B	CC	193217	135235	0.53816795	94	121	-0.4383345	0.08600283	1.3426415496856197e-6	0.002143159449581079	L5 IT B
chr1_37762176_A_G	INPP5B	chr1:37761876-37762376	L5_IT_B	CC	34594	-51774	0.27480915	62	72	0.12396737	0.026644919	8.69960570837014e-6	0.00988521258586876	L5 IT B
[truncated: 6,266 more rows]
