# Supplementary material for: Modeling cis-regulatory variation in human brain enhancers across a large Parkinson's Disease cohort
Source: bioRxiv. 2026 Apr 16:2026.03.15.711881. Originally published 2026 Mar 18. Preprint. [Version 2] doi: 10.64898/2026.03.15.711881 (PMC13015329; doi:10.64898/2026.03.15.711881)
Supplement: Supplement 9 [file media-9.gz › Supplementary_Table_scooby_results_filtered.csv]

variant_id	gene_id	peak_id	cell_type	scooby_logfc	brain_region
chr7_143892748_G_A	TRBV13	chr7:143892592-143893092	L6_IT	-0.06731297257640745	CC
chr3_5565997_G_A	LOC105376940	chr3:5565769-5566269	Lamp5	0.06165127731598652	CC
chr10_62309054_T_C	TMEM26	chr10:62308873-62309373	L6_IT_Car3	0.1017707819135687	CC
chr6_19708970_C_G	ID4	chr6:19708535-19709035	L5_IT_B	-0.22993826164787912	CC
chr5_140850499_G_C	HBEGF	chr5:140850102-140850602	L23_IT	0.10459772336117013	CC
chr7_156586136_T_A	EN2	chr7:156585967-156586467	L6b	-0.13849444985763704	CC
chr13_43098598_G_A	NRAD1	chr13:43098557-43099057	L56_NP	0.12309664605689452	CC
chr22_45757258_T_C	UPK3A	chr22:45756972-45757472	L6_IT	0.05693719937250652	CC
chr12_7453331_A_T	CD163L1	chr12:7453248-7453748	L56_NP	0.10153359830134079	CC
chr5_158190463_A_G	SOX30	chr5:158190223-158190723	L56_NP	0.5141726294400808	CC
chr11_64363172_T_G	LOC124902688	chr11:64362852-64363352	L4_IT	0.054305944674344575	CC
chr1_109696550_G_C	GSTM5	chr1:109696200-109696700	Pvalb	-0.05329678118149683	CC
chr3_49035374_T_C	LOC124906235	chr3:49035084-49035584	Sst	0.0661702894365872	CC
chr7_156583797_T_C	LINC03010	chr7:156583563-156584063	L6_CT	-0.34103337097312547	CC
chr10_87823424_C_A	LOC124902474	chr10:87823077-87823577	Pvalb	-0.056881268010661845	CC
chr15_97717179_A_G	LOC105371022	chr15:97716993-97717493	L6_CT	-0.053410543731161386	CC
chr5_174925515_C_T	LINC01411	chr5:174925219-174925719	Sst	-0.05347228813514793	CC
chr21_38775329_C_T	LOC105369294	chr21:38775075-38775575	L56_NP	-0.053986997831918515	CC
chr17_9788462_A_G	GSG1L2	chr17:9788164-9788664	L4_IT	0.08363937587309334	CC
chr21_43835474_G_T	LOC124905042	chr21:43835205-43835705	L6_IT	-0.12526659174144328	CC
chr17_10564992_G_A	MYH2	chr17:10564503-10565003	L5_IT_A	-0.07747434167524947	CC
chr8_17873738_G_C	LOC124901891	chr8:17873557-17874057	L5_ET	0.17449513746652956	CC
chr7_6623855_T_C	LOC101927325	chr7:6623534-6624034	L5_IT_A	0.1037674673293143	CC
chr11_78973294_C_T	TENM4	chr11:78973088-78973588	Astro	-0.11114805902812286	CC
chr16_95725164_C_T	CHMP1A	chr16:95724823-95725323	Pvalb	-0.05310701737654888	CC
chr3_31805690_C_T	LOC124909360	chr3:31805474-31805974	L6_CT	-0.05792271687904238	CC
chr9_81716212_G_A	LOC124902178	chr9:81715918-81716418	Oligo	0.07432478913575924	CC
chr10_112284916_C_A	LOC105378485	chr10:112284722-112285222	Astro	0.060003122896364225	CC
chr6_29634882_G_A	HLA-G	chr6:29634634-29635134	Astro	-0.08923210932465642	CC
chr22_47827086_C_G	LOC339685	chr22:47826953-47827453	Sst	0.05963868184322996	CC
chr19_54334955_C_T	CD33	chr19:54334639-54335139	Oligo	0.05254997262211614	CC
chr3_133174468_C_T	COL6A5	chr3:133174231-133174731	Pvalb	0.08277366685622223	CC
chr12_131041715_T_C	ADGRD1	chr12:131041569-131042069	L4_IT	0.09922205317501565	CC
chr8_5877770_G_C	LOC105377796	chr8:5877668-5878168	Vip	0.20486909206397996	CC
chr10_134215045_T_A	SPRN	chr10:134214711-134215211	Micro-PVM	0.051119421110843	CC
chr6_32489749_T_C	HLA-DQA1	chr6:32489634-32490134	Micro-PVM	0.07102873395598586	CC
chr14_52325589_C_T	ARMH4	chr14:52325406-52325906	Endo	-0.06751014289317903	CC
chr7_98036786_A_T	LOC105375414	chr7:98036368-98036868	L5_IT_A	0.08239859953811779	CC
chr6_32489884_T_C	HLA-DQA1	chr6:32489634-32490134	Lamp5	0.0829394065566822	CC
chr12_72322213_A_C	TRHDE	chr12:72322028-72322528	Oligo	-0.05160780879723603	CC
chr6_164615837_C_G	DKFZp451B082	chr6:164615811-164616311	Lamp5	0.05970053668442632	CC
chr12_41876171_C_A	LOC105378247	chr12:41875893-41876393	Micro-PVM	0.09803970789642502	CC
chr6_29754207_G_C	HLA-H	chr6:29754078-29754578	Sncg	0.07588459039288864	CC
chr13_108959982_G_A	LOC107984602	chr13:108959500-108960000	L6b	0.06002848952975448	CC
chr2_215294234_T_C	LOC124906117	chr2:215294163-215294663	L5_IT_B	-0.057304953647101975	CC
chr20_1165685_T_C	RSPO4	chr20:1165298-1165798	L6_IT	-0.06486738858459251	CC
chr6_32413642_T_A	HLA-DRB5	chr6:32413338-32413838	OPC	0.059696554970359195	CC
chr3_128945474_G_C	LOC124909426	chr3:128945344-128945844	OPC	0.187913424595191	CC
chr6_32489130_A_G	LOC124901301	chr6:32488880-32489380	Lamp5	0.06651684763815591	CC
chr18_30438169_G_C	LOC105372046	chr18:30437965-30438465	L4_IT	-0.07613183103163212	CC
chr6_32489802_G_A	HLA-DQB1	chr6:32489635-32490135	immune	-0.09585530554549959	CC
chr8_23359378_G_A	TNFRSF10C	chr8:23359047-23359547	Lamp5	0.15723738817795319	CC
chr17_29497337_G_A	UNC119	chr17:29497088-29497588	Pvalb	-0.08374956317829074	CC
chr5_75534261_G_A	LOC105379040	chr5:75534178-75534678	Sst	0.06458334834578228	CC
chr20_1635414_T_C	SIRPG-AS1	chr20:1635227-1635727	Micro-PVM	0.08484028130357713	CC
chr11_102730229_T_C	MMP10	chr11:102730010-102730510	Micro-PVM	0.12181229442061792	CC
chr5_136802055_G_A	TRPC7	chr5:136801700-136802200	L4_IT	-0.06070218194507504	CC
chr8_101784369_T_G	SNX31	chr8:101784081-101784581	Sst_Chodl	0.07474360893199705	CC
chr6_32489961_A_G	HLA-DRB6	chr6:32489634-32490134	Sst	-0.1355182468296494	CC
chr7_23684420_C_T	LOC105375187	chr7:23684143-23684643	L5_IT_A	0.06962203913354603	CC
chr7_129514832_C_G	LOC124901744	chr7:129514574-129515074	L5_ET	-0.09712825279864301	CC
chr2_133610073_C_T	NCKAP5-AS1	chr2:133609768-133610268	L6_CT	0.07382123584203804	CC
chr6_126935370_T_G	HEY2-AS1	chr6:126935276-126935776	Vip	-0.13660392469184135	CC
chr11_4256304_G_A	LINC02749	chr11:4255963-4256463	Oligo	-0.05798673907853935	CC
chr20_41408628_A_G	LOC102724950	chr20:41408502-41409002	Lamp5	-0.1739828267119845	CC
chr5_150853859_C_G	PDGFRB	chr5:150853522-150854022	Sst	0.08169769757265932	CC
chr1_209053060_C_T	IRF6	chr1:209052750-209053250	L5_IT_B	-0.1584454806054838	CC
chr3_31805690_C_T	OSBPL10	chr3:31805482-31805982	L5_ET	-0.06818190557901715	CC
chr13_18540464_G_C	ANKRD26P3	chr13:18540218-18540718	OPC	0.09243100523528813	CC
chr10_125881696_G_A	LOC124902520	chr10:125881463-125881963	OPC	-0.06977483229427639	CC
chr16_90423170_G_T	ATP2C2	chr16:90423035-90423535	L4_IT	-0.20342034099985362	CC
chr17_20844999_G_A	LOC124900389	chr17:20844825-20845325	L5_IT_A	0.10946978330530666	CC
chr11_111311643_C_T	COLCA1	chr11:111311416-111311916	L5_ET	-0.16543294842478895	CC
chr1_109696643_G_A	GSTM2	chr1:109696204-109696704	Sncg	-0.10282207893154904	CC
chr1_84094511_A_G	UOX	chr1:84094271-84094771	L6b	0.055678885110030496	CC
chr2_95380935_G_C	MAL	chr2:95380633-95381133	L6_IT_Car3	0.05276955360905866	CC
chr20_25758208_C_A	ZNF337	chr20:25757928-25758428	L5_ET	-0.06507821622920673	CC
chr14_18170326_A_C	LOC105370409	chr14:18170022-18170522	Oligo	0.07284532928841259	CC
chr11_64363172_T_G	LOC124902688	chr11:64362852-64363352	OPC	0.05669650006860549	CC
chr1_16699374_C_T	LOC105376805	chr1:16699299-16699799	OPC	-0.19543319808387327	CC
chr2_739164_G_C	LOC105373480	chr2:738934-739434	OPC	-0.054202721137731835	CC
chr1_109307764_G_T	CFAP276	chr1:109307447-109307947	Lamp5	0.07815453929543015	CC
chr6_121057877_A_C	LOC124901390	chr6:121057770-121058270	Vip	0.1299805546549604	CC
chr6_32439255_C_T	HLA-DQB1	chr6:32439064-32439564	Lamp5	0.07236495111589125	CC
chr16_77243724_G_A	LOC102725168	chr16:77243434-77243934	L5_ET	0.06607977028627743	CC
chr19_54105425_T_C	KLK11	chr19:54105174-54105674	Lamp5	0.06311862810436408	CC
chr6_168789783_A_C	LOC105378126	chr6:168789542-168790042	OPC	-0.0709238698707404	CC
chr7_3232151_G_A	LOC105375130	chr7:3231672-3232172	Vip	-0.07050720880753314	CC
chr9_18819432_C_A	LOC105375985	chr9:18819207-18819707	L4_IT	0.06632573899519789	CC
chr17_9788462_A_G	GLP2R	chr17:9788164-9788664	L6_IT	0.14382481547731807	CC
chr14_70962267_A_G	LOC105370577	chr14:70962034-70962534	Astro	-0.06466197240244931	CC
chr12_53011379_C_T	TNS2-AS1	chr12:53011254-53011754	L6_IT	-0.2051789652196172	CC
chr6_29754077_G_T	HLA-H	chr6:29754056-29754556	Micro-PVM	0.09047017700802495	CC
chr13_18540437_A_T	LOC124900335	chr13:18540218-18540718	L5_IT_B	0.05893863046510006	CC
chr10_1239064_C_A	LOC105376342	chr10:1238964-1239464	OPC	0.062622681939275	CC
chr11_45524580_G_A	LOC105376654	chr11:45524239-45524739	Astro	-0.07822525933786739	CC
chr6_3809964_A_G	LOC107986558	chr6:3809503-3810003	L6_CT	-0.05064216585569703	CC
chr6_32350583_G_A	HLA-DRB5	chr6:32350445-32350945	L5_IT_A	-0.05222782930670444	CC
chr1_8391718_T_C	ENO1-AS1	chr1:8391440-8391940	L6b	0.05099353098913095	CC
chr18_31352873_T_A	DSC3	chr18:31352584-31353084	L56_NP	-0.14080732495217507	CC
chr11_79095213_C_G	TENM4	chr11:79094973-79095473	Oligo	0.11753812681743803	CC
chr1_39359539_A_G	LOC124904101	chr1:39359237-39359737	Oligo	0.10043414557113461	CC
chr6_65825725_C_T	EYS	chr6:65825535-65826035	Micro-PVM	-0.14502433848938523	CC
chr12_98233230_T_A	SLC9A7P1	chr12:98232984-98233484	Lamp5	0.05340870190629854	CC
chr8_144727771_A_G	NAPRT	chr8:144727521-144728021	Endo	-0.19738890757199767	CC
chr6_132219809_G_C	SMLR1	chr6:132219592-132220092	Astro	0.05455080079600538	CC
chr12_30948261_A_T	DDX11-AS1	chr12:30948071-30948571	VLMC	-0.08676732654880626	CC
chr6_32439388_T_C	HLA-DQA1	chr6:32439064-32439564	L4_IT	-0.32304291338187285	CC
chr11_17573841_C_G	ABCC8	chr11:17573478-17573978	Sst_Chodl	0.0876912831981409	CC
chr6_32358160_C_T	HCG23	chr6:32358095-32358595	L23_IT	0.058568587003046346	CC
chr11_60202966_C_A	MS4A4E	chr11:60202715-60203215	Micro-PVM	0.059691045506156115	CC
chr8_145270411_C_A	SMPD5	chr8:145270277-145270777	Sst	-0.0662684326441263	CC
chr11_111922217_G_C	CRYAB	chr11:111922079-111922579	Astro	-0.1325637513962974	CC
chr2_135223244_G_A	TMEM163	chr2:135222922-135223422	L5_IT_A	0.23790766436858846	CC
chr3_128722882_A_G	ALG1L	chr3:128722534-128723034	Micro-PVM	0.10127613747658959	CC
chr6_32490074_A_G	HLA-DQB1	chr6:32489634-32490134	immune	-0.19001075444895998	CC
chr7_44304910_A_G	MYL7	chr7:44304535-44305035	L6_CT	0.06852764006647094	CC
chr6_32488343_G_C	HLA-DQB1	chr6:32488047-32488547	Vip	-0.11233671038688975	CC
chr5_9487486_C_T	LOC101929359	chr5:9487419-9487919	Sncg	-0.0573884691996005	CC
chr22_49951614_T_A	MIR3667HG	chr22:49951466-49951966	Sncg	0.05668645184466037	CC
chr1_21364019_G_A	ALPL	chr1:21363766-21364266	L6_CT	0.05001428007578479	CC
chr12_10260758_G_A	KLRC1	chr12:10260752-10261252	Oligo	0.06766181448220099	CC
chr1_207784214_G_A	LINC01717	chr1:207783981-207784481	Oligo	-0.06115792916005369	CC
chr4_90221962_C_T	C4orf36	chr4:90221492-90221992	L6_IT	-0.26594482276393094	CC
chr3_72139968_A_G	LINC00870	chr3:72139566-72140066	L6_IT_Car3	0.07127228951722397	CC
chr12_54527095_C_T	PPP1R1A	chr12:54526880-54527380	L56_NP	0.0724702243538804	CC
chr6_32422456_C_T	HLA-DRB1	chr6:32422135-32422635	L23_IT	0.2117518441379227	CC
chr7_39665668_T_C	LOC105375237	chr7:39665344-39665844	Micro-PVM	0.08553292578705252	CC
chr9_35639190_G_A	LOC124902148	chr9:35638867-35639367	Astro	0.06728217557477789	CC
chr20_16742734_T_A	OTOR	chr20:16742463-16742963	OPC	-0.06483604000146048	CC
chr19_46774049_G_C	ZNF221	chr19:46773874-46774374	Astro	-0.05685432143355307	CC
chr3_198403522_G_C	LOC124906254	chr3:198403235-198403735	Lamp5	-0.24927220342952428	CC
chr14_16100419_G_A	TRAV13-2	chr14:16100166-16100666	Pvalb	-0.16618778591914685	CC
chr15_20336895_T_G	WHAMMP3	chr15:20336644-20337144	Astro	-0.05026314830435119	CC
chr3_159231572_G_C	LOC124906298	chr3:159231328-159231828	L6_CT	-0.05978037903257594	CC
chr15_79188423_G_A	STARD5	chr15:79188083-79188583	L4_IT	0.1049617856276237	CC
chr3_102342808_T_C	COL8A1	chr3:102342739-102343239	L6_CT	-0.06358893703038415	CC
chr20_25148294_C_A	VSX1	chr20:25148241-25148741	L5_ET	0.1087696346845588	CC
chr19_13969890_A_G	MIR23AHG	chr19:13969610-13970110	L56_NP	-0.07060894398561546	CC
chr14_18154130_G_A	LOC105370409	chr14:18153808-18154308	Vip	-0.08426301836289962	CC
chr1_248057741_G_A	OR2T10	chr1:248057493-248057993	Oligo	0.10650870165828996	CC
chr6_32487694_G_A	HLA-DQB1	chr6:32487420-32487920	L5_IT_A	0.06576845273936804	CC
chr12_9266437_A_G	MIR1244-3	chr12:9266167-9266667	Sncg	-0.12048780089579325	CC
chr6_32492724_T_C	HLA-DQB1	chr6:32492418-32492918	Pvalb	0.26115320429248	CC
chr6_32904245_A_C	HCG24	chr6:32903986-32904486	Vip	0.051970853423940255	CC
chr18_79654226_C_A	LOC107985162	chr18:79653987-79654487	L56_NP	0.06355807011167824	CC
chr6_29841028_C_G	HCG9	chr6:29840647-29841147	L6_IT	-0.0608276294312331	CC
chr9_5191691_G_C	RLN2	chr9:5191448-5191948	L6_CT	0.09633270491787549	CC
chr18_14594323_A_C	MIR8069-1	chr18:14593972-14594472	L23_IT	0.08587175183667117	CC
chr13_100473357_G_A	LOC124903202	chr13:100473105-100473605	Pvalb	-0.07038102076181652	CC
chr6_32466329_G_A	HLA-DQA1	chr6:32466070-32466570	Pvalb	0.15521772126188083	CC
chr6_32422348_C_T	HLA-DRB5	chr6:32422130-32422630	L6_IT	0.05379670754000987	CC
chr11_5747516_A_C	OR52N4	chr11:5747312-5747812	L4_IT	-0.05678745620637571	CC
chr6_32908126_C_G	HLA-DPB1	chr6:32907713-32908213	Endo	-0.09614886434213599	CC
chr10_71233665_G_A	LRRC20	chr10:71233337-71233837	Endo	0.3044797668114412	CC
chr6_32487829_G_A	HLA-DQB1	chr6:32487405-32487905	L5_IT_B	-0.05006191757103107	CC
chr3_46717149_C_A	ALS2CL	chr3:46716813-46717313	L6b	0.0748589339587733	CC
chr2_167068144_C_A	LOC124906087	chr2:167067903-167068403	L6_CT	0.12457089204560745	CC
chr16_10004921_A_G	LOC105371077	chr16:10004744-10005244	immune	-0.05731052306936846	CC
chr20_52415322_C_G	RIPOR3	chr20:52415142-52415642	L5_IT_A	0.08251790891999278	CC
chr8_145583535_C_T	SLC39A4	chr8:145583182-145583682	Pvalb	-0.07669626134584107	CC
chr4_111321105_C_T	LEF1	chr4:111320860-111321360	L5_ET	0.34253381904957436	CC
chr6_30982427_C_T	POU5F1	chr6:30982208-30982708	L6_IT	-0.08016973441347375	CC
chr6_32488969_T_G	HLA-DRB6	chr6:32488921-32489421	L5_IT_A	0.1137024879263211	CC
chr19_61135170_G_C	ZSCAN1	chr19:61134725-61135225	Lamp5	-0.06761828036504358	CC
chr22_50168998_G_A	LOC124905145	chr22:50168526-50169026	L6_IT	-0.12751424538567635	CC
chr6_32489884_T_C	HLA-DQA1	chr6:32489635-32490135	Pvalb	0.08318717056516078	CC
chr1_211712746_C_T	LINC01740	chr1:211712563-211713063	Pvalb	-0.15052260925746186	CC
chr9_38707088_A_T	FAM240B	chr9:38706874-38707374	Astro	0.2726389610762543	CC
chr1_73435150_T_C	LOC105378802	chr1:73434863-73435363	Astro	-0.055541582843575465	CC
chr1_109722098_T_G	GSTM5	chr1:109721996-109722496	Sncg	0.3592113803783725	CC
chr8_1752400_C_T	KBTBD11-AS1	chr8:1752217-1752717	immune	-0.05304125564121642	CC
chr3_193074923_G_T	CLDN1	chr3:193074800-193075300	Micro-PVM	0.062001797827498706	CC
chr14_88614511_G_A	SERPINA1	chr14:88614391-88614891	L6b	-0.12687029378950276	CC
chr10_17247656_G_C	VIM	chr10:17247541-17248041	Vip	-0.10409784625922835	CC
chr19_759918_G_C	PTBP1	chr19:759484-759984	L6b	0.08046361968163662	CC
chr6_32902106_G_C	HLA-DPB1	chr6:32902045-32902545	Sst_Chodl	-0.10411339264059949	CC
chr15_36519725_C_G	LOC105370775	chr15:36519481-36519981	L5_ET	0.05712288212901617	CC
chr2_182118981_A_T	CERKL	chr2:182118735-182119235	L5_IT_B	-0.06440482958534588	CC
chr22_43034608_C_G	SERHL2	chr22:43034461-43034961	Vip	0.12876814830768524	CC
chr8_34083397_T_C	LOC105379364	chr8:34083008-34083508	L5_IT_B	-0.10058829513243417	CC
chr8_13218470_A_G	TRMT9B	chr8:13218215-13218715	VLMC	-0.07102311384205917	CC
chr10_47144459_C_T	LOC124902418	chr10:47144187-47144687	L23_IT	-0.1048382056136905	CC
chr13_97421858_T_C	RNF113B	chr13:97421579-97422079	Oligo	-0.07170076306447637	CC
chr22_45898630_A_C	RIBC2	chr22:45898311-45898811	Endo	0.05994407184702172	CC
chr16_15731943_T_C	LOC124903651	chr16:15731498-15731998	Astro	-0.058947402543711114	CC
chr3_58228313_C_A	FLNB	chr3:58228053-58228553	L23_IT	0.061217238667468976	CC
chr20_23728376_T_C	LOC105372574	chr20:23727900-23728400	L6_IT	0.16191765164988015	CC
chr6_109305086_C_T	SNX3	chr6:109304838-109305338	L5_IT_B	0.06779467344334655	CC
chr1_208837405_G_A	CAMK1G	chr1:208837164-208837664	Sst_Chodl	-0.062479693397056835	CC
chr6_29580570_C_T	ZFP57	chr6:29580333-29580833	Micro-PVM	0.0751550813970221	CC
chr6_32715164_T_G	LOC100294145	chr6:32714696-32715196	Endo	-0.055862370523114935	CC
chr5_152163563_G_C	FAT2	chr5:152163381-152163881	Astro	0.05371951418073806	CC
chr6_32489677_T_C	LOC124901301	chr6:32489634-32490134	OPC	0.13796086594885582	CC
chr13_52183860_G_C	PCDH8	chr13:52183644-52184144	Astro	0.08076282012726743	CC
chr2_95378151_C_T	TEKT4	chr2:95377814-95378314	Pvalb	0.10861022974446755	CC
chr10_84878171_C_T	LOC105378399	chr10:84877906-84878406	Sst	-0.05278376225912229	CC
chr11_20156449_G_T	NAV2-AS3	chr11:20156352-20156852	Astro	0.06003108431810844	CC
chr2_70898928_G_T	VAX2	chr2:70898640-70899140	Oligo	0.055172204179853246	CC
chr2_161703054_A_G	LINC01806	chr2:161702840-161703340	L6_IT	0.4028899244679187	CC
chr16_91765217_T_C	LOC124903740	chr16:91765036-91765536	OPC	0.07102859690671459	CC
chr7_52435449_G_C	LOC107986796	chr7:52435118-52435618	L23_IT	-0.24007842334139085	CC
chr7_68443475_A_G	PMS2P4	chr7:68443226-68443726	Lamp5	-0.07255616840249779	CC
chr8_57701494_A_G	LINC00588	chr8:57701398-57701898	L23_IT	0.07064521311022443	CC
chr7_156583797_T_C	EN2	chr7:156583563-156584063	L6_IT_Car3	-0.20842365418100162	CC
chr5_6883692_T_G	LOC105374641	chr5:6883475-6883975	OPC	0.08478506179246326	CC
chr6_30935809_G_C	MUC22	chr6:30935535-30936035	Astro	0.09484248147297913	CC
chr1_109722288_T_C	LOC124904258	chr1:109721996-109722496	Sst	0.0771262946228517	CC
chr6_32487683_G_A	LOC124901301	chr6:32487405-32487905	Oligo	0.07686167685843515	CC
chr12_69668133_T_C	LOC101928002	chr12:69667848-69668348	L5_ET	-0.18977495575105063	CC
chr4_109344233_T_C	LOC101929577	chr4:109343870-109344370	L5_IT_A	0.05677808106955151	CC
chr9_149485011_A_G	STPG3	chr9:149484822-149485322	Astro	-0.09869375515891043	CC
chr2_133610073_C_T	LOC112268439	chr2:133609768-133610268	Vip	0.07385517578199163	CC
chr13_22082583_G_A	LINC00621	chr13:22082301-22082801	Lamp5	-0.09819659256323199	CC
chr11_17573841_C_G	USH1C	chr11:17573478-17573978	Oligo	0.1023539568322196	CC
chr9_125310537_C_T	FAM225B	chr9:125310192-125310692	Pvalb	0.07749364931635494	CC
chr17_29668965_A_G	TLCD1	chr17:29668766-29669266	Micro-PVM	-0.08942550893449575	CC
chr13_47159688_C_T	LINC00562	chr13:47159442-47159942	L23_IT	0.060506323638337633	CC
chr2_239262320_G_A	LINC01937	chr2:239262120-239262620	Lamp5	-0.05231948074961901	CC
chr4_59622485_C_G	LOC124900707	chr4:59622319-59622819	L6b	0.06797042671306652	CC
chr4_171436109_G_A	LOC124900170	chr4:171435878-171436378	Vip	-0.05359736869656917	CC
chr6_32487592_A_G	HLA-DQB1	chr6:32487405-32487905	Micro-PVM	-0.07719004118283301	CC
chr2_88181599_T_G	FABP1	chr2:88181329-88181829	L6b	0.06717332971709028	CC
chr1_109722202_T_C	LOC124904258	chr1:109721996-109722496	OPC	-0.059138331515804055	CC
chr10_87019845_T_C	GRID1	chr10:87019596-87020096	Sncg	0.07623417848497027	CC
chr10_62268580_G_T	TMEM26	chr10:62268352-62268852	L5_IT_B	0.06257996553293577	CC
chr13_20515937_C_T	LOC101928764	chr13:20515582-20516082	L6b	0.1031405527856899	CC
chr6_31866202_A_G	CYP21A1P	chr6:31866178-31866678	Lamp5	-0.05167526530476829	CC
chr3_49035374_T_C	LOC124906235	chr3:49035057-49035557	Sst	0.0661702894365872	CC
chr22_45648243_G_C	LOC101927551	chr22:45648164-45648664	Lamp5	0.053120678403255184	CC
chr6_32433350_T_A	HLA-DRB1	chr6:32433146-32433646	L5_ET	0.08674779002300026	CC
chr22_38531186_A_G	PICK1	chr22:38531040-38531540	Oligo	0.05357385706438578	CC
chr12_9829712_G_C	CLEC12A	chr12:9829353-9829853	Micro-PVM	0.16135034271337112	CC
chr1_239366330_A_G	LOC105373224	chr1:239365900-239366400	Micro-PVM	0.06102222430137472	CC
chr1_109722177_G_T	GSTM5	chr1:109722002-109722502	L5_IT_A	0.05403707110195999	CC
chr1_109122264_G_A	ELAPOR1	chr1:109121983-109122483	VLMC	-0.09055241022127447	CC
chr7_126314459_A_T	LOC101928254	chr7:126314229-126314729	Sst	-0.05735532445674263	CC
chr5_141236613_A_G	LOC124901089	chr5:141236379-141236879	Micro-PVM	0.08793504748053405	CC
chr6_29754489_C_A	HLA-H	chr6:29754078-29754578	L5_IT_A	-0.05768697172323378	CC
chr6_29753956_T_C	HLA-H	chr6:29753510-29754010	L23_IT	-0.18949357092610342	CC
chr12_9266437_A_G	LOC124903067	chr12:9266285-9266785	Pvalb	-0.06603000089544953	CC
chr6_32492685_G_A	HLA-DQA1	chr6:32492401-32492901	Sst	-0.0975492835450007	CC
chr11_2517713_C_T	KCNQ1	chr11:2517459-2517959	L5_IT_B	-0.05414081649858282	CC
chr1_109722365_C_T	GSTM5	chr1:109722002-109722502	Lamp5	0.7951054788779506	CC
chr4_79254710_C_A	LOC105377285	chr4:79254255-79254755	Oligo	-0.08142641882930657	CC
chr4_60018418_C_T	ARL9	chr4:60018280-60018780	L6_IT	0.0608046615359914	CC
chr12_9266437_A_G	LINC00987	chr12:9266167-9266667	Vip	-0.13340990748051418	CC
chr10_50026384_A_C	TMEM273	chr10:50026168-50026668	Endo	-0.07917244519427347	CC
chr7_125513376_T_C	LOC107986841	chr7:125513184-125513684	OPC	0.06983609664774981	CC
chr2_60894954_C_G	REL-DT	chr2:60894674-60895174	Oligo	0.09939793154812726	CC
chr4_103509948_C_A	DDIT4L-AS1	chr4:103509855-103510355	OPC	-0.08196541700320337	CC
chr18_12471264_T_C	TUBB6	chr18:12470856-12471356	Pvalb	-0.15240929078197407	CC
chr1_247363174_A_G	OR2M2	chr1:247362892-247363392	Astro	0.08006914473993199	CC
chr9_116074447_C_T	LOC105376193	chr9:116074142-116074642	Sncg	0.1386651336820508	CC
chr17_76482489_G_C	MYO15B	chr17:76482200-76482700	Sst_Chodl	-0.12749968937053335	CC
chr15_86710020_A_G	MFGE8	chr15:86709648-86710148	Oligo	0.38284795403869065	CC
chr6_32439388_T_C	LOC124901301	chr6:32439057-32439557	L6b	-0.10604457721101657	CC
chr5_6883692_T_G	LOC105374641	chr5:6883460-6883960	Oligo	0.07758220867874321	CC
chr22_35432046_G_C	LOC124905109	chr22:35431743-35432243	L6b	0.0742819952250775	CC
chr6_83583175_G_A	TPBG	chr6:83583009-83583509	Astro	-0.05325904472888254	CC
chr11_5747516_A_C	LOC112268071	chr11:5747312-5747812	L6_IT_Car3	-0.05259778598841525	CC
chr17_47148855_C_T	ARL17B	chr17:47148637-47149137	L56_NP	0.1848764351065615	CC
chr7_67951913_C_T	LOC107986707	chr7:67951632-67952132	Astro	-0.08242693405332169	CC
chr6_29754397_G_A	LOC105375010	chr6:29754078-29754578	L5_IT_A	0.05722047410587283	CC
chr19_20416070_A_G	LOC105372314	chr19:20415813-20416313	Oligo	-0.10736365002122161	CC
chr6_29577460_T_C	HLA-F-AS1	chr6:29577238-29577738	Sst	-0.05094821744173661	CC
chr5_103039757_C_T	LOC124901036	chr5:103039563-103040063	Sncg	-0.05638348439070007	CC
chr1_16699460_T_G	LOC105376805	chr1:16699299-16699799	VLMC	0.1255142635713451	CC
chr10_98280385_C_G	RRP12	chr10:98280360-98280860	Endo	0.05959502896863267	CC
chr2_132741324_G_A	ZNF285CP	chr2:132740873-132741373	L23_IT	-0.1015609217986011	CC
chr1_84837862_G_C	MCOLN2	chr1:84837519-84838019	VLMC	-0.05362194549785082	CC
chr21_12324438_C_T	LIPI	chr21:12324084-12324584	L6b	0.06555864081455987	CC
chr6_44177897_G_A	SPATS1	chr6:44177617-44178117	Vip	-0.05999887435813278	CC
chr7_99398942_G_A	LOC124901705	chr7:99398611-99399111	Micro-PVM	0.059701601869473375	CC
chr14_18256780_G_A	CARMIL3	chr14:18256574-18257074	Vip	0.22319984891669975	CC
chr10_28766559_G_A	BAMBI	chr10:28766210-28766710	L23_IT	0.23469700425934725	CC
chr6_32489763_T_C	HLA-DQA1	chr6:32489635-32490135	Micro-PVM	0.07410871762411375	CC
chr3_64639333_A_G	ADAMTS9-AS2	chr3:64638887-64639387	L6_IT	0.0795835057374461	CC
chr10_124763030_G_A	CPXM2	chr10:124762577-124763077	Oligo	0.07488470586701013	CC
chr6_32492685_G_A	LOC124901301	chr6:32492401-32492901	L5_ET	-0.12962337954285497	CC
chr1_14691630_A_G	LOC124903851	chr1:14691307-14691807	Vip	0.0512528903585574	CC
chr11_63603786_A_C	PLAAT3	chr11:63603508-63604008	L56_NP	0.05046157286111708	CC
chr6_32489989_C_A	LOC124901301	chr6:32489634-32490134	Astro	0.3466991522432452	CC
chr6_39139043_A_C	LOC105375047	chr6:39138585-39139085	Lamp5	-0.1316147574851052	CC
chr6_32489843_C_T	HLA-DRB6	chr6:32489634-32490134	Vip	0.1611625840096167	CC
chr20_64166847_A_T	LOC124904946	chr20:64166806-64167306	L5_ET	-0.061271622861061026	CC
chr15_82570776_G_A	SLC28A1	chr15:82570528-82571028	Lamp5	-0.06883057114165325	CC
chr12_89262979_T_C	LOC105378255	chr12:89262731-89263231	Micro-PVM	-0.08383361953528334	CC
chr5_56060878_C_A	MCIDAS	chr5:56060782-56061282	Sst_Chodl	-0.06718308138764562	CC
chr4_14176062_T_C	LINC01085	chr4:14175791-14176291	Sst_Chodl	0.07358728578179408	CC
chr6_168879700_G_T	TCP10L3	chr6:168879386-168879886	Vip	-0.06873507826574654	CC
chr2_238721535_C_A	TARDBPP3	chr2:238721161-238721661	L5_IT_A	-0.0816553316550852	CC
chr1_218052706_A_G	LOC105372924	chr1:218052328-218052828	Vip	0.054434000395198634	CC
chr14_16100419_G_A	TRAV13-2	chr14:16100187-16100687	L56_NP	-0.08276328609136091	CC
chr15_61186658_T_C	CA12	chr15:61186461-61186961	L5_ET	0.05897659304778413	CC
chr8_38458895_A_G	BAG4	chr8:38458695-38459195	Micro-PVM	0.11995780514394916	CC
chr1_205751349_G_A	IKBKE	chr1:205751140-205751640	L5_IT_B	-0.06017409965001086	CC
chr6_36207995_C_T	ETV7	chr6:36207779-36208279	Oligo	0.06460319040698792	CC
chr8_56943972_T_C	PENK	chr8:56943702-56944202	Micro-PVM	-0.13501639412283417	CC
chr19_22772933_A_C	ZNF492	chr19:22772612-22773112	Oligo	0.05490471105610961	CC
chr3_137058515_T_G	LINC02004	chr3:137058338-137058838	Micro-PVM	0.058781042646415926	CC
chr1_207851367_A_G	LOC105372892	chr1:207851103-207851603	L6_CT	-0.34604877351078445	CC
chr4_72611149_G_T	LOC105377267	chr4:72611057-72611557	L6b	-0.05943151479950859	CC
chr20_46813823_G_A	KCNS1	chr20:46813792-46814292	Astro	-0.07902301454995264	CC
chr16_62480472_T_C	MT1X	chr16:62480192-62480692	L4_IT	0.06154880035646837	CC
chr1_230544870_T_A	TRIM67	chr1:230544669-230545169	Pvalb	-0.08544080250763209	CC
chr16_77833371_G_T	DHODH	chr16:77833172-77833672	OPC	0.07582015489298044	CC
chr1_73435150_T_C	LOC105378801	chr1:73434863-73435363	L56_NP	-0.08696227683057778	CC
chr6_136070920_T_C	ALDH8A1	chr6:136070646-136071146	L23_IT	-0.09330358561291696	CC
chr6_32358309_C_A	HLA-DRB5	chr6:32358096-32358596	L6b	0.05949986487169756	CC
chr16_21219354_C_G	LOC105371125	chr16:21218986-21219486	L6_IT	0.23922347791754062	CC
chr6_98457209_C_T	MMS22L	chr6:98456953-98457453	Micro-PVM	0.14054142189892893	CC
chr19_10462170_G_A	ICAM3	chr19:10461728-10462228	L6_CT	0.06168267568449037	CC
chr9_109393391_A_G	LOC107987104	chr9:109393234-109393734	L56_NP	-0.1960603679749493	CC
chr8_48114788_A_G	PRKDC	chr8:48114493-48114993	L4_IT	-0.05195916721587501	CC
chr4_60143523_A_G	LOC124900708	chr4:60143377-60143877	Sncg	0.11006484624108026	CC
chr2_119724611_A_G	STEAP3-AS1	chr2:119724383-119724883	L23_IT	0.21416602293864528	CC
chr19_4654548_G_T	MYDGF	chr19:4654322-4654822	Oligo	0.10659749460347534	CC
chr12_94776551_G_A	KRT19P2	chr12:94776349-94776849	Lamp5	0.15440038490957986	CC
chr10_1978047_C_T	LOC105376346	chr10:1977861-1978361	L56_NP	0.07241203501130444	CC
chr10_28700305_T_C	LINC01517	chr10:28699974-28700474	L5_IT_A	0.050739174435169065	CC
chr8_133992176_T_C	LOC105375768	chr8:133991865-133992365	L23_IT	0.15347234473655158	CC
chr6_120120928_C_G	MCM9	chr6:120120685-120121185	Sst	0.1596143802443475	CC
chr1_14691619_A_G	FHAD1	chr1:14691313-14691813	VLMC	0.11017589887671342	CC
chr9_100257283_T_C	LOC124902202	chr9:100256811-100257311	Pvalb	-0.17826309818274355	CC
chr20_52415322_C_G	RIPOR3	chr20:52415142-52415642	immune	0.054479941767386464	CC
chr7_13641132_A_G	LOC105375161	chr7:13640972-13641472	L5_IT_B	-0.07526777046824407	CC
chr1_89410352_G_A	LRRC8B	chr1:89410060-89410560	Endo	-0.12173007840101668	CC
chr9_36825798_A_C	LOC105376030	chr9:36825548-36826048	Micro-PVM	-0.08920525448635575	CC
chr5_127593607_G_C	LOC105379163	chr5:127593296-127593796	L23_IT	-0.06566715213619112	CC
chr1_167652365_T_C	GPR161	chr1:167652077-167652577	L56_NP	-0.05116533401725576	CC
chr19_20416070_A_G	LOC105372310	chr19:20415813-20416313	Sst_Chodl	0.10670681738331389	CC
chr10_79421514_G_A	LOC107984245	chr10:79421318-79421818	Micro-PVM	0.07595576752927347	CC
chr6_171775915_T_C	LOC124901476	chr6:171775648-171776148	Vip	-0.06752048717452142	CC
chr20_40656190_T_G	FAM83D	chr20:40656073-40656573	Astro	0.06702170323690648	CC
chr22_45757258_T_C	UPK3A	chr22:45756972-45757472	L23_IT	0.05422088097041833	CC
chr12_131669111_C_T	LOC105370086	chr12:131668875-131669375	Micro-PVM	0.05399716253462472	CC
chr12_9098064_A_C	A2M-AS1	chr12:9097890-9098390	L5_ET	0.09630339536045085	CC
chr3_44548770_G_A	ZNF852	chr3:44548480-44548980	Lamp5	0.0980347871853624	CC
chr19_21707708_C_G	LOC124904670	chr19:21707570-21708070	Sncg	-0.10194209172066504	CC
chr2_153739908_G_C	LOC107985950	chr2:153739485-153739985	Lamp5	-0.08011510987004655	CC
chr3_198927605_C_G	ZDHHC19	chr3:198927505-198928005	L6_IT_Car3	0.12088888289855504	CC
chr12_9266437_A_G	LINC00987	chr12:9266285-9266785	Lamp5	-0.1372280828351311	CC
chr6_32907988_T_A	HLA-DPB2	chr6:32907718-32908218	OPC	0.05159374658030824	CC
chr6_32433350_T_A	HLA-DRB1	chr6:32433146-32433646	Pvalb	0.08456088243179938	CC
chr17_8244621_G_A	LOC124903916	chr17:8244407-8244907	L5_IT_A	-0.08401969308226859	CC
chr6_32489932_G_A	HLA-DQB1-AS1	chr6:32489635-32490135	L56_NP	0.09079352165317811	CC
chr6_32908160_A_G	HLA-DPB1	chr6:32907713-32908213	Sst	0.0643751549888778	CC
chr19_52385470_T_C	LOC101928295	chr19:52385302-52385802	L6_CT	0.4121421187421461	CC
chr6_4023199_A_G	ECI2	chr6:4022880-4023380	L56_NP	-0.07453019353169843	CC
chr9_109317756_T_C	LOC112268050	chr9:109317448-109317948	Micro-PVM	-0.07815203282951977	CC
chr1_109722182_T_C	LINC01768	chr1:109722002-109722502	OPC	0.050101421556545844	CC
chr20_2237916_T_G	LOC124904860	chr20:2237489-2237989	Sst	0.10972355963345315	CC
chr11_18847820_G_C	IGSF22	chr11:18847635-18848135	Astro	0.12880152485448004	CC
chr6_32422347_G_T	HLA-DRB6	chr6:32422135-32422635	OPC	-0.09803611108507182	CC
chr4_59232969_A_G	EXOC1L	chr4:59232615-59233115	Vip	0.09763804918615815	CC
chr17_66017154_C_T	RGS9	chr17:66016796-66017296	Oligo	0.050214649368401254	CC
chr7_44304760_G_C	GCK	chr7:44304536-44305036	L23_IT	-0.12011031580221498	CC
chr1_246439635_C_T	ZNF695	chr1:246439455-246439955	L4_IT	0.050325615065887064	CC
chr6_107687338_G_T	LOC105377927	chr6:107686907-107687407	L6_CT	-0.07214161256667806	CC
chr8_5877703_G_A	LOC105377795	chr8:5877668-5878168	Sncg	0.15123766702583463	CC
chr12_9829636_G_C	CLEC2A	chr12:9829353-9829853	L6_CT	0.28437649670916887	CC
chr17_65282033_T_C	PECAM1	chr17:65281816-65282316	L4_IT	-0.06885054275234115	CC
chr1_109722288_T_C	LOC124904258	chr1:109721996-109722496	L6b	0.06162335020461418	CC
chr2_240647959_T_C	OTOS	chr2:240647801-240648301	L6_IT_Car3	0.19004373075779224	CC
chr18_77609035_G_A	LOC107985172	chr18:77608760-77609260	Sst_Chodl	-0.08789583740407769	CC
chr5_149508506_C_G	SH3TC2	chr5:149508256-149508756	Astro	0.05355414429948624	CC
chr21_41126722_G_T	LOC101928255	chr21:41126329-41126829	L5_ET	0.06309084938866771	CC
chr6_29792519_A_T	HCG4B	chr6:29792194-29792694	L6_CT	-0.06810963975167716	CC
chr4_168304474_T_C	FAM218A	chr4:168304367-168304867	L6_IT	0.06391460699010576	CC
chr5_29032860_C_T	LOC124901178	chr5:29032709-29033209	L6_IT	0.576244695381559	CC
chr6_161117955_C_A	MAS1	chr6:161117549-161118049	L6_IT	-0.06605354263447794	CC
chr22_22475378_C_T	PRAMENP	chr22:22475121-22475621	Oligo	-0.08951792774195999	CC
chr6_3588995_A_G	LOC100507336	chr6:3588759-3589259	Astro	-0.2308112234869899	CC
chr16_278010_T_C	PDIA2	chr16:277735-278235	L5_ET	0.6051154463284396	CC
chr6_171775793_C_G	LOC107986676	chr6:171775648-171776148	Astro	0.3802349465229917	CC
chr6_32489968_G_C	HLA-DQA1	chr6:32489634-32490134	L56_NP	-0.17297759479370267	CC
chr2_108729074_A_T	SULT1C3	chr2:108728852-108729352	L6_IT_Car3	0.05336915891461613	CC
chr12_56909244_G_A	TAC3	chr12:56909053-56909553	L6b	-0.07353628819327618	CC
chr17_9733200_G_A	GLP2R	chr17:9732903-9733403	Micro-PVM	-0.05819445808609647	CC
chr21_43835374_A_G	LL21NC02-21A1.1	chr21:43835200-43835700	Pvalb	0.06362123838835321	CC
chr2_70911544_A_G	CLEC4F	chr2:70911337-70911837	L56_NP	0.05401584643876034	CC
chr6_32414188_C_T	HLA-DRB1	chr6:32413872-32414372	Endo	0.06964069485723567	CC
chr13_42242214_C_G	DNAJC15	chr13:42241746-42242246	VLMC	0.10529189936292305	CC
chr11_2125876_A_C	IGF2	chr11:2125857-2126357	L56_NP	0.09948483254046003	CC
chr21_42159726_A_G	RRP1	chr21:42159529-42160029	Vip	0.08826434286789642	CC
chr6_32439148_G_T	LOC124901301	chr6:32439064-32439564	L6_CT	-0.05293849338470902	CC
chr1_161071431_A_T	FCRLB	chr1:161071139-161071639	L5_IT_B	-0.10879290103066452	CC
chr8_131411223_G_A	ASAP1-IT1	chr8:131411004-131411504	Oligo	0.16788677409297925	CC
chr1_248057741_G_A	LOC105373279	chr1:248057493-248057993	L5_ET	0.18236484076073634	CC
chr7_145531988_T_G	ARHGEF5	chr7:145531748-145532248	L5_IT_B	0.06059650079276224	CC
chr18_76918519_T_C	LINC01879	chr18:76918255-76918755	Sncg	-0.12204359093128891	CC
chr9_150415603_G_T	TUBBP5	chr9:150415473-150415973	Pvalb	-0.07312422343728997	CC
chr10_43753341_C_G	LOC105378269	chr10:43753080-43753580	L5_ET	-0.056723543368714324	CC
chr1_208456905_A_C	LINC01696	chr1:208456565-208457065	L23_IT	-0.06622362076039323	CC
chr20_25148294_C_A	LOC124904882	chr20:25148245-25148745	L56_NP	0.0573874179605286	CC
chr1_84837862_G_C	MCOLN2	chr1:84837519-84838019	L23_IT	-0.13167273439261695	CC
chr2_68379373_C_G	PLEK	chr2:68379165-68379665	L6_IT	-0.5627392583622175	CC
chr2_222467253_C_G	LOC105373900	chr2:222467080-222467580	Astro	0.05492431040464574	CC
chr6_29753794_C_T	HLA-H	chr6:29753385-29753885	L5_IT_B	0.059454589720761675	CC
chr17_20844999_G_A	CCDC144NL	chr17:20844825-20845325	Sncg	1.055639585529395	CC
chr6_31213139_C_T	HLA-B	chr6:31212903-31213403	L5_ET	0.06225161285042269	CC
chr12_9266437_A_G	LINC00987	chr12:9266167-9266667	OPC	-0.10722462213542627	CC
chr1_109722299_A_T	GSTM5	chr1:109722002-109722502	Sst	0.1269787459040037	CC
chr1_109696476_T_C	GSTM2	chr1:109696200-109696700	L56_NP	-0.06558517545741793	CC
chr6_32439389_G_T	HLA-DQA1	chr6:32439064-32439564	L5_ET	-0.28088844297658966	CC
chr6_32439326_T_C	HLA-DRB5	chr6:32439064-32439564	Oligo	0.07859594856552032	CC
chr6_33567497_G_C	LEMD2	chr6:33567212-33567712	Oligo	-0.21353366602185986	CC
chr2_153739838_G_T	LOC107985950	chr2:153739640-153740140	Sst	0.12369597230572449	CC
chr6_32489989_C_A	HLA-DQB1	chr6:32489634-32490134	Oligo	0.13546176626107975	CC
chr10_80996110_C_T	PLAC9	chr10:80995817-80996317	Micro-PVM	-0.10078579917009911	CC
chr1_93599904_T_C	LOC102723480	chr1:93599654-93600154	Oligo	-0.056345327744610874	CC
chr1_109696617_G_A	GSTM5	chr1:109696200-109696700	L6_IT	-0.05292058843768066	CC
chr6_32492710_T_C	HLA-DQA1	chr6:32492401-32492901	Vip	-0.07110421866062522	CC
chr12_9266437_A_G	LOC101928030	chr12:9266285-9266785	OPC	-0.12456664514402238	CC
chr11_7635354_T_A	PPFIBP2	chr11:7635187-7635687	L5_IT_B	-0.16335230784689436	CC
chr4_48095007_C_T	LOC105374445	chr4:48094538-48095038	L6_IT	-0.05343929273545278	CC
chr18_751369_C_G	CLUL1	chr18:751183-751683	L6_CT	-0.20819723816586677	CC
chr6_31259451_C_G	LINC01149	chr6:31259173-31259673	Astro	-0.06231204659394063	CC
chr9_150415703_C_A	FAM157B	chr9:150415464-150415964	L4_IT	-0.06458278234387382	CC
chr17_66785550_C_A	CEP112	chr17:66785313-66785813	Oligo	0.0917756075672358	CC
chr12_128143677_G_T	LOC105370071	chr12:128143355-128143855	L4_IT	-0.054715324585763114	CC
chr21_24014181_C_T	LOC124905002	chr21:24013898-24014398	L5_IT_A	0.06104337202765109	CC
chr6_29754525_A_G	LOC105375010	chr6:29754056-29754556	L23_IT	0.06756259400029574	CC
chr1_20305534_G_T	CAMK2N1	chr1:20305269-20305769	VLMC	-0.18399002536473752	CC
chr1_91249202_A_G	HFM1	chr1:91248879-91249379	Lamp5	0.5399292933039685	CC
chr17_36115104_G_A	SLFN5	chr17:36114852-36115352	Oligo	0.43336147761338495	CC
chr6_29807042_A_G	HLA-A	chr6:29806997-29807497	VLMC	-0.054959769548030835	CC
chr1_109696984_A_G	GSTM2	chr1:109696777-109697277	L23_IT	0.15293760395731937	CC
chr6_114490073_G_A	LOC107986637	chr6:114489835-114490335	Lamp5	0.058316089167855356	CC
chr15_55102776_C_T	LINC01413	chr15:55102490-55102990	Vip	0.08673153842676506	CC
chr6_28314967_G_A	ZSCAN23	chr6:28314692-28315192	L6_IT	-0.053861057438034265	CC
chr22_36106664_C_T	APOL5	chr22:36106379-36106879	OPC	-0.06146780309498068	CC
chr5_112179598_C_A	LOC124901042	chr5:112179283-112179783	Pvalb	-0.0830646305362901	CC
chr6_32357947_G_A	HLA-DRB5	chr6:32357486-32357986	Lamp5	-0.15900347452533392	CC
chr6_32489678_G_A	HLA-DQB1	chr6:32489635-32490135	Sncg	0.26166817815007093	CC
chr19_21707708_C_G	LOC124904670	chr19:21707563-21708063	Lamp5	-0.10426194800327071	CC
chr9_146433862_G_A	LOC101928384	chr9:146433686-146434186	Pvalb	-0.10738857906074895	CC
chr2_69029725_G_C	LOC124906019	chr2:69029463-69029963	L5_IT_A	-0.13963187250612563	CC
chr2_240625620_C_T	OTOS	chr2:240625266-240625766	Sst_Chodl	-0.1149018690976793	CC
chr4_124816194_C_G	LOC107986309	chr4:124815873-124816373	L23_IT	0.052582849856662506	CC
chr6_32439327_G_A	HLA-DQB1	chr6:32439057-32439557	L4_IT	0.09206899733831975	CC
chr12_52355796_T_C	KRT84	chr12:52355462-52355962	L6b	0.054636674931276774	CC
chr1_247076619_G_C	OR14A16	chr1:247076132-247076632	Lamp5	0.060617784650210504	CC
chr7_34802006_C_A	NPSR1	chr7:34801838-34802338	Sncg	0.07809941399118081	CC
chr9_102119643_C_T	LOC101927847	chr9:102119495-102119995	OPC	-0.06270049982778936	CC
chr2_189472479_C_T	DIRC1	chr2:189472169-189472669	Vip	-0.051090823159436916	CC
chr4_2763208_C_T	LOC102723763	chr4:2762801-2763301	L56_NP	0.059182461021010546	CC
chr11_5747797_A_G	TRIM22	chr11:5747345-5747845	Sncg	-0.12882966066479273	CC
chr19_48906822_T_C	IGFL2	chr19:48906505-48907005	Pvalb	0.0694731037853149	CC
chr3_150460965_G_A	LOC124909496	chr3:150460746-150461246	Vip	-0.05549115615550804	CC
chr21_12324232_T_G	LOC110091776	chr21:12323850-12324350	L5_ET	-0.11984576110687328	CC
chr8_2487607_G_C	LOC124901871	chr8:2487239-2487739	OPC	-0.0945493897937899	CC
chr6_30128205_G_C	TRIM39	chr6:30128004-30128504	L5_IT_B	-0.1107186669312501	CC
chr21_42838939_T_G	LOC124905036	chr21:42838822-42839322	L56_NP	-0.10832058949929557	CC
chr18_77298091_T_C	GALR1	chr18:77297826-77298326	OPC	0.11318415000059012	CC
chr15_88005459_G_C	TTLL13	chr15:88005259-88005759	L6_IT	0.059124055153666255	CC
chr10_50026384_A_C	TMEM273	chr10:50026168-50026668	Astro	-0.1592012695503353	CC
chr17_76482489_G_C	MYO15B	chr17:76482200-76482700	L6_IT_Car3	-0.16419203656572456	CC
chr17_19697207_C_T	SLC47A2	chr17:19696985-19697485	L23_IT	-0.05185029748794712	CC
chr11_124444214_G_A	OR8B3	chr11:124443963-124444463	Astro	-0.06982541413957621	CC
chr1_5517529_A_G	NPHP4	chr1:5517374-5517874	immune	0.05936916271759429	CC
chr10_7118416_C_G	LOC105376387	chr10:7117989-7118489	OPC	0.05118270542940273	CC
chr22_45770150_G_A	UPK3A	chr22:45769859-45770359	Astro	0.2547710981082485	CC
chr2_238721504_T_C	LINC02610	chr2:238721174-238721674	Pvalb	0.05852152005875766	CC
chr9_119554867_G_A	LINC01509	chr9:119554834-119555334	L5_IT_B	0.0820342076241678	CC
chr11_72699880_T_C	STARD10	chr11:72699631-72700131	L6_CT	-0.05367187477599522	CC
chr8_145270411_C_A	WDR97	chr8:145270277-145270777	Astro	0.10402291284448317	CC
chr18_751307_T_G	CLUL1	chr18:751235-751735	immune	-0.10769209543434166	CC
chr8_56889017_T_G	PENK	chr8:56888674-56889174	L23_IT	-0.05681146209435539	CC
chr12_22909241_G_C	LOC101928441	chr12:22909007-22909507	Vip	-0.07043482271397927	CC
chr1_180309701_G_A	KIAA1614-AS1	chr1:180309379-180309879	L5_IT_A	0.16206914010560247	CC
chr16_61476752_T_C	LOC124903693	chr16:61476294-61476794	Astro	-0.06308561747850061	CC
chr6_32489968_G_C	HLA-DRB6	chr6:32489634-32490134	L6b	-0.09072748930842645	CC
chr8_81804948_T_C	LOC101927118	chr8:81804505-81805005	Astro	-0.08856398402142229	CC
chr1_231009774_A_T	SNRPD2P2	chr1:231009557-231010057	Oligo	0.05982584569433391	CC
chr12_9266437_A_G	LINC00987	chr12:9266285-9266785	OPC	-0.10722462213542627	CC
chr2_237806473_A_G	LOC105373954	chr2:237806164-237806664	L5_IT_A	-0.06236470061578725	CC
chr6_26092587_C_G	H3C6	chr6:26092304-26092804	L5_ET	0.055767137254951304	CC
chr2_207616291_T_C	KLF7	chr2:207616016-207616516	L6_IT	-0.062113486080663805	CC
chr7_99448438_C_T	BHLHA15	chr7:99448157-99448657	OPC	-0.11704549911076567	CC
chr6_33494283_T_A	IP6K3	chr6:33494007-33494507	Sst	-0.056289047656686186	CC
chr1_21264402_G_C	NBPF3	chr1:21264097-21264597	L56_NP	-0.059736224895369894	CC
chr4_142947913_A_G	LOC105377451	chr4:142947668-142948168	L5_IT_B	-0.08417868246373628	CC
chr1_181948480_T_C	RNASEL	chr1:181948469-181948969	Sncg	0.21125348310138126	CC
chr7_124854027_T_A	NDUFA5	chr7:124853745-124854245	L23_IT	-0.08135792315464663	CC
chr11_63603786_A_C	PLAAT3	chr11:63603510-63604010	Oligo	0.07340129479253754	CC
chr6_29753563_T_C	HLA-H	chr6:29753385-29753885	Oligo	0.12409882414631301	CC
chr19_19306931_C_A	MEF2B	chr19:19306600-19307100	L6_IT	-0.10245881528903933	CC
chr20_23697591_A_C	CST3	chr20:23697340-23697840	OPC	0.19920892207497332	CC
chr6_32422465_A_G	HLA-DRB6	chr6:32422130-32422630	L5_IT_B	0.0676123038747023	CC
chr12_102663871_G_A	LINC00485	chr12:102663578-102664078	OPC	0.10314225819206513	CC
chr3_174762308_A_G	TMEM212-AS1	chr3:174762058-174762558	Vip	-0.06579464130911772	CC
chr2_242310462_T_C	NEU4	chr2:242310448-242310948	Lamp5	0.1206445785172523	CC
chr11_15244518_G_T	CALCA	chr11:15244474-15244974	Astro	0.22836643908040788	CC
chr2_132473748_G_A	LOC124908048	chr2:132473496-132473996	Oligo	0.09377126242519651	CC
chr1_89346311_T_G	LOC105378844	chr1:89345906-89346406	L4_IT	-0.13829776153470075	CC
chr3_115939022_C_T	BOC	chr3:115938793-115939293	L4_IT	0.1285574673281582	CC
chr4_108943348_C_G	LOC105377352	chr4:108942882-108943382	L23_IT	0.2285663095903443	CC
chr13_51785576_G_C	LINC00345	chr13:51785326-51785826	Sst_Chodl	0.07095335185600282	CC
chr2_151815756_A_G	NMI	chr2:151815408-151815908	Sst_Chodl	0.06102025371964892	CC
chr19_56006112_C_T	ZNF888-AS1	chr19:56005759-56006259	OPC	0.1146766027653574	CC
chr6_161054471_C_T	PNLDC1	chr6:161054156-161054656	L6_IT	-0.07965433421012946	CC
chr11_26417921_G_T	ANO3	chr11:26417521-26418021	Micro-PVM	0.0579902410543367	CC
chr11_34638444_C_T	ELF5	chr11:34638333-34638833	OPC	0.16065078369071895	CC
chr17_65283504_G_A	PECAM1	chr17:65283298-65283798	Sncg	-0.0918447492932648	CC
chr17_49680800_T_A	LOC105371812	chr17:49680491-49680991	L23_IT	0.06344940616292583	CC
chr6_32312698_C_T	HLA-DRA	chr6:32312694-32313194	Pvalb	-0.051441810387459874	CC
chr9_27291608_C_T	LINC00032	chr9:27291357-27291857	L5_IT_A	-0.07066391813416395	CC
chr17_251771_G_A	RPH3AL-AS1	chr17:251503-252003	Sncg	-0.07519200539291138	CC
chr6_32108700_G_C	BTNL2	chr6:32108367-32108867	L23_IT	-0.5466886524754351	CC
chr6_32439237_A_C	HLA-DQA1	chr6:32439064-32439564	L6b	-0.05403812015676035	CC
chr2_10313276_G_A	HPCAL1	chr2:10313042-10313542	immune	-0.05579610809087754	CC
chr10_117058611_A_G	LOC107984273	chr10:117058344-117058844	Astro	0.11767085101801733	CC
chr7_31826847_T_C	ITPRID1	chr7:31826560-31827060	Endo	-0.056332164621320624	CC
chr9_6710936_C_G	LOC124902117	chr9:6710596-6711096	L23_IT	0.24443083990741155	CC
chr2_65542222_C_T	LOC105369167	chr2:65541904-65542404	L6_CT	0.21702333037606003	CC
chr7_99398942_G_A	LOC124901705	chr7:99398611-99399111	L6b	0.08140263907916134	CC
chr6_32489843_C_T	HLA-DQA1	chr6:32489635-32490135	Sst	0.42613174650715946	CC
chr2_29024949_A_G	TOGARAM2	chr2:29024633-29025133	Oligo	-0.053083390072105274	CC
chr6_32489968_G_C	HLA-DRB6	chr6:32489635-32490135	L5_IT_A	-0.08963231344502764	CC
chr13_29158375_G_A	LINC00544	chr13:29158128-29158628	Sst	0.4117482155932457	CC
chr19_49296889_G_A	PNMA8A	chr19:49296765-49297265	L6_IT_Car3	-0.059854386884831356	CC
chr17_45905565_T_A	DCAKD	chr17:45905367-45905867	Oligo	0.061833483086550345	CC
chr6_32489801_C_T	HLA-DQB1-AS1	chr6:32489635-32490135	L5_IT_A	-0.23493260466848587	CC
chr13_47346378_T_C	LOC124903172	chr13:47346171-47346671	L6_CT	0.06620576239157838	CC
chr10_92437622_C_T	PPP1R3C	chr10:92437466-92437966	Oligo	-0.054028232893976735	CC
chr10_71233665_G_A	NPFFR1	chr10:71233326-71233826	Lamp5	-0.09444571925259737	CC
chr5_128602007_A_G	SLC12A2	chr5:128601971-128602471	L4_IT	0.05197589138674985	CC
chr15_87446617_G_C	PEX11A	chr15:87446383-87446883	Oligo	-0.41104862778657925	CC
chr6_30616865_T_C	HCG20	chr6:30616694-30617194	Lamp5	0.077864359295166	CC
chr13_18541117_T_C	LINC00421	chr13:18540876-18541376	L5_IT_A	0.05797029224346384	CC
chr19_56211546_T_G	ZNF415	chr19:56211354-56211854	Astro	-0.09556058185479088	CC
chr17_10564992_G_A	MYH1	chr17:10564503-10565003	L4_IT	-0.0819613887442503	CC
chr6_31054098_A_G	PSORS1C3	chr6:31054040-31054540	Vip	-0.05300962689396638	CC
chr15_83577225_C_T	KLHL25	chr15:83576990-83577490	L6b	0.13997890709302307	CC
chr4_10560238_C_A	LOC105374482	chr4:10559930-10560430	L5_IT_B	0.05852107778003379	CC
chr16_77243724_G_A	LOC102723786	chr16:77243434-77243934	Vip	0.06560507716295483	CC
chr6_32439184_T_G	HLA-DQA1	chr6:32439057-32439557	Oligo	0.06148112699218755	CC
chr3_58228313_C_A	LOC107986091	chr3:58228059-58228559	OPC	0.14926201144712703	CC
chr6_32840408_G_C	HLA-DOA	chr6:32840157-32840657	OPC	0.061248205107015785	CC
chr12_95994556_A_G	HAL	chr12:95994265-95994765	Sst	-0.06458472071432375	CC
chr9_126527529_A_G	ORM1	chr9:126527445-126527945	Astro	-0.09552853823083773	CC
chr13_65306118_C_T	LOC105370245	chr13:65305919-65306419	OPC	0.07950600888316028	CC
chr2_739575_G_T	LOC105373480	chr2:739473-739973	Astro	-0.07263967845465658	CC
chr1_150019500_A_T	CTXND2	chr1:150019287-150019787	L4_IT	-0.050423827957031264	CC
chr17_81876057_A_G	LOC400627	chr17:81875563-81876063	L6_IT_Car3	-0.14589973425000835	CC
chr14_98909165_C_T	LOC124903396	chr14:98908865-98909365	Astro	-0.1725211141895402	CC
chr6_32488080_A_T	HLA-DRB1	chr6:32488047-32488547	Astro	-0.0545165310817719	CC
chr3_142425056_T_G	NMNAT3	chr3:142424621-142425121	L6_CT	0.12371228467999273	CC
chr15_49914636_T_C	BCL2L10	chr15:49914487-49914987	Oligo	-0.08185431474220062	CC
chr10_69025389_G_A	LOC124902443	chr10:69025151-69025651	L6_IT	0.08387463917291216	CC
chr4_59382145_G_C	LOC105377663	chr4:59381874-59382374	Sncg	0.053343911198775906	CC
chr10_91009722_A_G	LOC105378426	chr10:91009472-91009972	Vip	-0.1364345894033172	CC
chr1_155814545_G_A	NES	chr1:155814347-155814847	L56_NP	-0.07703916756173257	CC
chr2_233414988_T_G	NGEF	chr2:233414646-233415146	Micro-PVM	0.05427189549801881	CC
chr4_159723789_G_C	LOC102724785	chr4:159723459-159723959	Sncg	0.05031330793037814	CC
chr18_6890669_A_G	ARHGAP28	chr18:6890633-6891133	L5_IT_B	0.07381464499560408	CC
chr11_94610318_C_T	FUT4	chr11:94610047-94610547	Astro	-0.16488317047754286	CC
chr11_60202955_T_C	MS4A4E	chr11:60202715-60203215	L56_NP	0.07784035733407402	CC
chr11_73171024_T_C	P2RY2	chr11:73170755-73171255	L6_IT	-0.08393280391043634	CC
chr11_452601_T_C	SIGIRR	chr11:452154-452654	Sncg	0.15348204709703062	CC
chr2_121621151_T_C	TFCP2L1	chr2:121620890-121621390	L56_NP	-0.06313589809713438	CC
chr4_3955773_T_C	LOC101928217	chr4:3955479-3955979	Lamp5	-0.05106993763117451	CC
chr11_40934367_A_G	LRRC4C	chr11:40934100-40934600	Pvalb	-0.07228766160260491	CC
chr6_31316299_C_T	LINC01149	chr6:31315977-31316477	Astro	0.10210238184137088	CC
chr6_32489125_T_C	HLA-DQB1	chr6:32488921-32489421	L6b	0.08496316063145226	CC
chr1_230094607_G_A	AGT	chr1:230094497-230094997	Pvalb	-0.09326921115694287	CC
chr6_32490056_G_T	LOC124901301	chr6:32489634-32490134	L56_NP	-0.0849026945566933	CC
chr7_159796136_A_G	LOC124901793	chr7:159795852-159796352	OPC	0.0547122257604169	CC
chr6_32490030_A_G	LOC124901301	chr6:32489635-32490135	L6b	0.05821402766073569	CC
chr18_10600029_G_C	LOC105371988	chr18:10599781-10600281	Micro-PVM	-0.10864737249549661	CC
chr6_18456975_C_G	MIR548A1HG	chr6:18456814-18457314	Oligo	0.1368289578670696	CC
chr1_181424864_T_C	ZNF648	chr1:181424688-181425188	Sncg	0.3015192169407577	CC
chr6_32422537_C_A	HLA-DRB6	chr6:32422130-32422630	Pvalb	0.11791487213592378	CC
chr22_21366023_C_G	LINC01637	chr22:21365717-21366217	L5_ET	0.17405577007002293	CC
chr10_71124766_T_G	NPFFR1	chr10:71124759-71125259	OPC	-0.07778904834824463	CC
chr6_29807153_G_A	LOC124901298	chr6:29806779-29807279	Micro-PVM	-0.0989350449801103	CC
chr1_109722188_C_G	GSTM5	chr1:109721996-109722496	Sst	0.369844904395801	CC
chr6_32489866_T_C	HLA-DQA1	chr6:32489635-32490135	L56_NP	0.10146671607718494	CC
chr1_84837600_T_G	MCOLN2	chr1:84837519-84838019	Vip	-0.0742627092732917	CC
chr12_9829712_G_C	CLEC9A	chr12:9829379-9829879	L5_IT_B	0.06323703325689589	CC
chr4_60309753_G_T	SPINK2	chr4:60309376-60309876	L6_IT_Car3	0.13018652175958656	CC
chr21_12324438_C_T	ANKRD20A11P	chr21:12324084-12324584	L6_IT_Car3	-0.06978204174911795	CC
chr6_32489961_A_G	HLA-DRB1	chr6:32489634-32490134	L23_IT	-0.06398952443318606	CC
chr20_60499644_T_A	LOC124904942	chr20:60499389-60499889	L6_IT_Car3	0.11396180584567261	CC
chr6_158201809_A_G	ARID1B	chr6:158201667-158202167	Astro	0.07692902127740098	CC
chr2_216316973_G_A	LINC00607	chr2:216316751-216317251	Endo	-0.0518105974543851	CC
chr4_159187436_G_T	LOC105377507	chr4:159187408-159187908	L6_IT_Car3	-0.464315479743715	CC
chr16_10004921_A_G	LOC105371077	chr16:10004727-10005227	immune	-0.05731052306936846	CC
chr16_4826798_T_C	ROGDI	chr16:4826445-4826945	L6b	-0.05502429363095018	CC
chr17_75863855_G_T	HID1-AS1	chr17:75863686-75864186	L6_IT	-0.051504281693520504	CC
chr6_32433342_T_A	HLA-DRB1	chr6:32433146-32433646	VLMC	0.053583603136954316	CC
chr6_30800840_T_C	LOC124901299	chr6:30800612-30801112	L5_IT_B	-0.21473423778473377	CC
chr6_32489988_C_T	HLA-DQA1	chr6:32489635-32490135	Sst	0.1713700076547111	CC
chr8_19653150_G_C	LOC105379306	chr8:19653010-19653510	Micro-PVM	0.2136744324941784	CC
chr11_131068965_C_T	LOC107984412	chr11:131068831-131069331	Vip	-0.061412413204784855	CC
chr8_57525355_A_G	LOC286177	chr8:57525257-57525757	Lamp5	-0.0647533570869272	CC
chr1_1093576_G_A	SLC35E2B	chr1:1093403-1093903	Sst_Chodl	0.07137666779890228	CC
chr11_34701848_C_G	LINC02707	chr11:34701571-34702071	Pvalb	-0.12859070426080876	CC
chr7_132642071_T_C	MKLN1-AS	chr7:132641761-132642261	OPC	0.055731648490367824	CC
chr6_32907988_T_A	HLA-DPB1	chr6:32907713-32908213	VLMC	-0.20448665002513744	CC
chr15_32240286_G_A	GOLGA8A	chr15:32240048-32240548	L5_IT_B	-0.06940366880067295	CC
chr2_68980829_A_C	GKN1	chr2:68980611-68981111	Micro-PVM	0.11870013731800544	CC
chr19_21707708_C_G	LOC124904670	chr19:21707570-21708070	OPC	-0.12186741397008394	CC
chr12_9098064_A_C	PZP	chr12:9097890-9098390	Oligo	-0.05506419268372831	CC
chr10_35708237_T_A	LOC107984188	chr10:35707935-35708435	L6_IT_Car3	-0.05447757879777493	CC
chr2_47350627_G_C	EPCAM	chr2:47350489-47350989	L6_CT	0.11596932419656358	CC
chr6_32490021_T_C	HLA-DQB1-AS1	chr6:32489634-32490134	Pvalb	-0.23194067048966505	CC
chr12_76228306_C_T	LNCOG	chr12:76228124-76228624	OPC	-0.20951608974782232	CC
chr9_13289045_T_C	MPDZ	chr9:13288832-13289332	immune	-0.1270935571481715	CC
chr5_9487486_C_T	LINC02112	chr5:9487419-9487919	L23_IT	0.05486562323094013	CC
chr20_697540_G_T	LOC107985423	chr20:697439-697939	Micro-PVM	0.05347078841347663	CC
chr1_109725143_T_C	GSTM5	chr1:109724660-109725160	Astro	-0.08677615277309503	CC
chr12_9266543_C_G	LINC00987	chr12:9266285-9266785	Oligo	-0.053757652884563356	CC
chr4_177460361_T_C	LOC107986204	chr4:177460133-177460633	L6_CT	0.06980648212471374	CC
chr19_60596854_C_G	ZNF773	chr19:60596565-60597065	L6_IT	0.058194012196020495	CC
chr11_125871096_T_G	PATE3	chr11:125870890-125871390	Astro	-0.08707406862188494	CC
chr8_142410869_T_A	LOC105375790	chr8:142410669-142411169	L23_IT	-0.061768250541687664	CC
chr1_205176_A_G	LOC100288069	chr1:205021-205521	L56_NP	0.05360315835755536	CC
chr1_54466915_C_T	ACOT11	chr1:54466671-54467171	Pvalb	0.050448793548619975	CC
chr6_32492774_G_A	HLA-DQB1	chr6:32492418-32492918	L5_IT_A	0.15528717646538404	CC
chr1_247076335_T_C	OR2C3	chr1:247076128-247076628	L23_IT	-0.06451177290670884	CC
chr7_55415682_C_T	ELDR	chr7:55415320-55415820	L23_IT	-0.05350793110181851	CC
chr10_74812166_C_A	PLAU	chr10:74811928-74812428	Vip	0.24167641512713445	CC
chr11_5997179_C_G	OR52E8	chr11:5996933-5997433	L23_IT	0.11728925391238709	CC
chr4_31971884_A_G	LOC105377651	chr4:31971502-31972002	L6_CT	0.050005440423980696	CC
chr1_158439304_C_T	FCER1A	chr1:158439135-158439635	L56_NP	-0.14391752403588098	CC
chr22_19330077_C_T	LOC122455341	chr22:19329735-19330235	L6_IT	0.058078406560087004	CC
chr11_6693902_C_T	DCHS1	chr11:6693760-6694260	Endo	-0.05951150597130561	CC
chr13_42241988_C_T	DNAJC15	chr13:42241747-42242247	L23_IT	0.0612647037759384	CC
chr18_54561104_G_T	C18orf54	chr18:54560726-54561226	Lamp5	0.15156956171978475	CC
chr8_23359273_T_A	LOC286059	chr8:23359046-23359546	L6b	-0.09127081601528886	CC
chr1_384464_T_C	KLHL17	chr1:384223-384723	Micro-PVM	-0.05526385890551211	CC
chr9_133112871_G_A	C5-OT1	chr9:133112627-133113127	L6b	-0.1697367108467449	CC
chr10_72583939_C_T	VSIR	chr10:72583891-72584391	L4_IT	0.05215837703773474	CC
chr6_31256741_G_A	MICA	chr6:31256323-31256823	L5_IT_B	0.052038432340548724	CC
chr4_677772_C_T	MYL5	chr4:677511-678011	L23_IT	-0.05065374594683192	CC
chr7_156583716_G_T	LOC105375592	chr7:156583554-156584054	Astro	0.05882668979749006	CC
chr7_99398942_G_A	BHLHA15	chr7:99398611-99399111	Lamp5	0.17234818271424457	CC
chr5_6781087_A_T	LINC02236	chr5:6780907-6781407	Sncg	0.06629671961675321	CC
chr22_50168998_G_A	MIR3667HG	chr22:50168528-50169028	immune	-0.1135539108486161	CC
chr9_96533173_A_G	SLC28A3	chr9:96533028-96533528	Micro-PVM	0.052692851101558524	CC
chr11_102643165_A_G	MMP27	chr11:102642807-102643307	Micro-PVM	-0.052490596492608343	CC
chr6_32489021_A_T	HLA-DQA1	chr6:32488880-32489380	L5_IT_B	-0.08657436122507267	CC
chr14_18154059_C_G	LOC124903290	chr14:18153781-18154281	Astro	-0.05445787266111424	CC
chr6_111787845_G_A	LOC105377941	chr6:111787618-111788118	L5_IT_B	-0.13004127165686796	CC
chr19_38425735_G_C	LOC105372383	chr19:38425448-38425948	L6b	0.05381558937154729	CC
chr16_62479664_G_C	MT1G	chr16:62479520-62480020	Endo	0.12535034867446582	CC
chr2_109977642_G_T	SOWAHC	chr2:109977361-109977861	Lamp5	0.09778791565745948	CC
chr9_150415807_A_G	FAM157B	chr9:150415464-150415964	Lamp5	-0.10119377428275111	CC
chr11_5747516_A_C	UBQLNL	chr11:5747312-5747812	Oligo	0.10990585249650753	CC
chr3_129337430_C_A	LOC105374090	chr3:129337388-129337888	L6_IT_Car3	-0.0821278355967614	CC
chr6_32489679_G_A	HLA-DQA1	chr6:32489635-32490135	L4_IT	-0.08448098743116894	CC
chr6_32492598_C_T	HLA-DRB6	chr6:32492401-32492901	Sncg	0.0707346417276633	CC
chr1_109722188_C_G	GSTM5	chr1:109722002-109722502	Sst_Chodl	0.09698457948916389	CC
chr9_99993932_T_G	LOC107987091	chr9:99993704-99994204	L5_IT_B	-0.05300285838253682	CC
chr14_47425655_T_C	LOC105370502	chr14:47425291-47425791	L6b	-0.1033914742982649	CC
chr6_32492681_C_T	LOC124901301	chr6:32492418-32492918	Micro-PVM	-0.10895306473750743	CC
chr16_4827005_C_T	SEPTIN12	chr16:4827000-4827500	Micro-PVM	-0.0735045425006895	CC
chr4_90265779_G_A	SLC10A6	chr4:90265384-90265884	Sncg	-0.057115774114986806	CC
chr2_233414988_T_G	NGEF	chr2:233414646-233415146	Sst	0.07430342895339592	CC
chr21_39706110_G_C	FAM3B	chr21:39706002-39706502	Micro-PVM	-0.08837939780669313	CC
chr6_32490074_A_G	HLA-DQA1	chr6:32489635-32490135	Oligo	-0.1443751305845935	CC
chr1_211712731_G_A	LINC02771	chr1:211712563-211713063	Astro	-0.4783665339598895	CC
chr16_77243724_G_A	LINC02136	chr16:77243716-77244216	Lamp5	0.1920023515307978	CC
chr3_134105826_C_T	NUDT16L2P	chr3:134105344-134105844	L5_IT_B	-0.29884272039121385	CC
chr6_32490089_G_A	HLA-DQB1	chr6:32489635-32490135	Oligo	0.11793495832780287	CC
chr21_43835374_A_G	LL21NC02-21A1.1	chr21:43835200-43835700	L23_IT	0.07739152697486196	CC
chr4_187066123_C_T	LOC105377581	chr4:187065666-187066166	L6b	-0.054480189910179	CC
chr1_12355304_G_T	PRAMEF1	chr1:12354913-12355413	L23_IT	0.08974194067242536	CC
chr14_57411537_C_T	RHOJ	chr14:57411365-57411865	Sst	0.0904642930456756	CC
chr10_35708237_T_A	PCAT5	chr10:35707935-35708435	L5_IT_A	-0.1201881006809149	CC
chr10_5977911_G_A	LOC107984200	chr10:5977476-5977976	L6_IT_Car3	-0.06595062596275603	CC
chr10_7535106_G_A	LOC105376391	chr10:7534791-7535291	Pvalb	0.11661074551260886	CC
chr9_106723930_G_T	LOC107987100	chr9:106723621-106724121	L5_ET	-0.2273854097107666	CC
chr6_127528585_T_C	CENPW	chr6:127528392-127528892	Vip	-0.07092989174052633	CC
chr3_137058626_G_A	LINC02004	chr3:137058354-137058854	Micro-PVM	-0.06675492332524136	CC
chr11_1408126_T_C	LOC124902606	chr11:1407990-1408490	L6b	0.08815848385262015	CC
chr20_23691730_A_G	CST3	chr20:23691507-23692007	L5_ET	0.06118909429071451	CC
chr2_232935360_G_A	LOC124906124	chr2:232935119-232935619	OPC	-0.07512376377425944	CC
chr3_122423274_T_G	NR1I2	chr3:122423042-122423542	Sncg	0.10704019952093269	CC
chr16_92635141_C_T	FOXC2	chr16:92634872-92635372	L5_ET	0.10765529888132741	CC
chr12_132241125_C_G	LINC02361	chr12:132240783-132241283	Pvalb	-0.07038777522581174	CC
chr6_32439353_T_C	HLA-DQB2	chr6:32439057-32439557	L6b	-0.051823275756126996	CC
chr11_67644118_C_G	ACY3	chr11:67643862-67644362	L6_IT	-0.4916364815299772	CC
chr1_160447537_G_A	MPZ	chr1:160447159-160447659	L5_IT_A	0.07453594090256743	CC
chr10_91009724_G_A	LOC105378426	chr10:91009472-91009972	L6_CT	0.07938587061557367	CC
chr22_45419130_T_C	LOC101927551	chr22:45418827-45419327	Sncg	-0.08290712691144542	CC
chr17_10564992_G_A	MYHAS	chr17:10564503-10565003	Sst	-0.10518752669359	CC
chr15_95664794_C_G	LINC00923	chr15:95664619-95665119	L6_IT_Car3	0.16582092149068917	CC
chr1_158439304_C_T	FCER1A	chr1:158439243-158439743	L56_NP	-0.14391752403588098	CC
chr6_32489963_C_T	LOC124901301	chr6:32489635-32490135	Sncg	0.14937872494244742	CC
chr1_146879150_G_A	LINC02804	chr1:146878931-146879431	L4_IT	0.19121972988240454	CC
chr17_1625604_G_A	SERPINF2	chr17:1625479-1625979	Micro-PVM	-0.08779615157459286	CC
chr6_3588305_A_G	LOC124901243	chr6:3588192-3588692	L4_IT	-0.05075504913654694	CC
chr3_126132957_C_T	ADCY5	chr3:126132694-126133194	Oligo	0.09173157253985487	CC
chr6_32487441_A_G	HLA-DQB1	chr6:32487405-32487905	L5_ET	-0.05296405323417375	CC
chr4_155424247_A_G	LINC02273	chr4:155423749-155424249	L23_IT	0.05033136557516915	CC
chr6_32490024_C_T	HLA-DQA1	chr6:32489634-32490134	Pvalb	0.08944843121917678	CC
chr1_109696637_G_A	GSTM2	chr1:109696200-109696700	Sst_Chodl	-0.17970919016242304	CC
chr12_9534234_G_T	LINC02390	chr12:9534227-9534727	L5_ET	-0.08999107328362421	CC
chr6_29555847_C_G	ZFP57	chr6:29555509-29556009	L5_IT_A	-0.07453703859422856	CC
chr17_68978388_G_C	LINC00674	chr17:68978157-68978657	Astro	0.16984931458616792	CC
chr4_1249176_A_G	LOC105374346	chr4:1248899-1249399	Oligo	0.08121840153571847	CC
chr12_95994556_A_G	LTA4H	chr12:95994265-95994765	OPC	-0.060369675983414695	CC
chr6_30128205_G_C	HLA-L	chr6:30127900-30128400	Oligo	-0.24789304483295282	CC
chr6_32422427_C_T	HLA-DRB1	chr6:32422135-32422635	Vip	0.1452733338758012	CC
chr15_55102776_C_T	LINC01413	chr15:55102466-55102966	Lamp5	0.0810309071465336	CC
chr1_54730546_G_T	LOC124904184	chr1:54730283-54730783	Oligo	-0.05284339155987716	CC
chr2_24948739_T_A	ADCY3	chr2:24948511-24949011	Endo	-0.0689678739966495	CC
chr12_52178300_C_T	KRT7	chr12:52177941-52178441	Astro	0.09916805256480199	CC
chr10_76111732_G_A	COMTD1	chr10:76111648-76112148	Sst	0.07584644545922892	CC
chr11_75477119_A_G	SERPINH1	chr11:75476918-75477418	OPC	0.0774268879150064	CC
chr5_9487486_C_T	SEMA5A-AS1	chr5:9487419-9487919	Micro-PVM	0.1862291632793438	CC
chr1_247363174_A_G	OR2L2	chr1:247362892-247363392	Sst	0.0573972298668366	CC
chr10_13061373_C_T	LOC105376418	chr10:13061188-13061688	Oligo	-0.1275209967987032	CC
chr1_166892020_T_G	LOC107985224	chr1:166891770-166892270	L23_IT	-0.17437951101285254	CC
chr4_48140453_C_T	LOC105374445	chr4:48140153-48140653	L6b	0.10186501878059673	CC
chr22_49556727_G_A	NHIP	chr22:49556615-49557115	L5_ET	-0.11633219508643977	CC
chr9_127784791_G_A	LOC105376232	chr9:127784592-127785092	L5_IT_B	0.09311506426946714	CC
chr13_38236630_C_T	LOC105370169	chr13:38236248-38236748	Astro	0.06595352442858715	CC
chr6_32487874_A_G	HLA-DQB1	chr6:32487405-32487905	Vip	-0.05232507470913639	CC
chr2_168139696_T_G	B3GALT1-AS1	chr2:168139460-168139960	Astro	-0.23129260172122912	CC
chr2_13553250_A_G	LOC105373437	chr2:13552998-13553498	L6_IT	0.05871014976903055	CC
chr15_28895969_C_T	TRPM1	chr15:28895896-28896396	L6_IT	-0.09660610618566867	CC
chr6_32489290_T_A	HLA-DQA1	chr6:32488921-32489421	Lamp5	0.06463141949978146	CC
chr17_79326076_G_A	DNAH17-AS1	chr17:79325685-79326185	Oligo	-0.05316288211674447	CC
chr8_26465993_G_A	LOC105379335	chr8:26465781-26466281	Vip	-0.055081798910091795	CC
chr1_149703751_C_T	LOC107985203	chr1:149703481-149703981	L5_IT_A	0.05801543020332822	CC
chr8_2487607_G_C	LOC105377785	chr8:2487239-2487739	VLMC	-0.08476929847613945	CC
chr11_15288838_G_C	INSC	chr11:15288641-15289141	Sncg	0.060340047021923304	CC
chr16_21219354_C_G	CRYM-AS1	chr16:21218986-21219486	L6b	0.05473475554518892	CC
chr8_13218437_T_A	TRMT9B	chr8:13218215-13218715	L6_IT	-0.07796751533051527	CC
chr12_6882656_G_C	DSTNP2	chr12:6882455-6882955	Sncg	0.16064645847936943	CC
chr22_39034661_G_T	DMC1	chr22:39034312-39034812	L6_CT	0.05939490444719109	CC
chr14_68723800_G_C	LOC124903347	chr14:68723468-68723968	Astro	0.1317331590915094	CC
chr10_76305733_A_C	LOC101929234	chr10:76305399-76305899	Astro	0.09162841521302156	CC
chr6_32439388_T_C	HLA-DRB1	chr6:32439057-32439557	Astro	-0.2467260549378265	CC
chr6_46248179_C_A	RCAN2-DT	chr6:46247917-46248417	Oligo	-0.07294378407158852	CC
chr22_19519413_G_A	ESS2	chr22:19519056-19519556	L5_IT_B	-0.05634309358080891	CC
chr14_26220919_A_G	ARHGAP5	chr14:26220665-26221165	L4_IT	-0.052230586488818176	CC
chr1_84785490_C_T	MCOLN3	chr1:84785241-84785741	Sst	0.16194308947260616	CC
chr3_74831170_C_A	LOC105377168	chr3:74830907-74831407	L5_IT_A	0.2771696307334457	CC
chr6_30913707_C_T	HCG22	chr6:30913651-30914151	Lamp5	0.08296465529402974	CC
chr12_1494689_C_A	LINC00942	chr12:1494419-1494919	L4_IT	-0.05558192803018325	CC
chr6_32907984_A_C	HLA-DPB1	chr6:32907718-32908218	Pvalb	-0.06468524838795986	CC
chr10_105227813_A_G	CFAP58-DT	chr10:105227602-105228102	L6_IT_Car3	-0.1819315864264912	CC
chr4_60143450_C_A	LOC105377666	chr4:60143022-60143522	Lamp5	-0.3612264822754816	CC
chr11_64433156_G_A	LINC02724	chr11:64432922-64433422	OPC	0.12174667659535832	CC
chr7_101226298_G_A	AZGP1P1	chr7:101226057-101226557	Oligo	0.05524599342539771	CC
chr6_32489801_C_T	HLA-DQB1-AS1	chr6:32489635-32490135	Oligo	-0.06513067862630639	CC
chr2_119724611_A_G	LOC107985941	chr2:119724383-119724883	L5_IT_B	0.13952324797103888	CC
chr6_3588268_T_C	LOC100507336	chr6:3588192-3588692	Lamp5	0.08531887841786734	CC
chr6_32489731_G_A	HLA-DRB6	chr6:32489635-32490135	L4_IT	-0.07946330662003875	CC
chr15_83513160_G_A	LINC02883	chr15:83512816-83513316	Oligo	-0.23906743120429796	CC
chr6_32489638_T_G	LOC124901301	chr6:32489634-32490134	L5_IT_A	0.10708734851704271	CC
chr6_36786103_C_T	PI16	chr6:36785962-36786462	Sst	0.11766044048622337	CC
chr12_125992256_C_A	LINC02359	chr12:125992071-125992571	L5_ET	-0.12544179829376656	CC
chr15_75450779_A_G	LOC105370906	chr15:75450528-75451028	VLMC	-0.050731337323891124	CC
chr6_34407411_C_A	SPDEF	chr6:34407165-34407665	L6_IT_Car3	0.06071089681856723	CC
chr3_58228313_C_A	LOC124909386	chr3:58228053-58228553	Pvalb	0.11249078008506963	CC
chr17_3275212_T_C	OR3A2	chr17:3275052-3275552	Sst_Chodl	0.3959458921725152	CC
chr6_32439396_A_G	HLA-DQB1	chr6:32439064-32439564	Pvalb	-0.06937355838268822	CC
chr8_134198207_C_T	LOC105375769	chr8:134198149-134198649	L56_NP	0.10074095899351754	CC
chr6_32715164_T_G	LOC100294145	chr6:32715075-32715575	Sst_Chodl	-0.08886045596334302	CC
chr21_39706110_G_C	FAM3B	chr21:39706002-39706502	Sst	-0.06905859556445915	CC
chr12_49177564_A_G	TUBA1C	chr12:49177242-49177742	Oligo	0.1472216580630743	CC
chr14_97320394_T_A	TNFAIP2	chr14:97320213-97320713	Pvalb	0.055986446205733564	CC
chr11_116855386_C_T	APOA1	chr11:116855316-116855816	L6b	-0.054331096556343716	CC
chr13_110616114_A_G	LOC107984618	chr13:110615793-110616293	Sst	0.054806005174761196	CC
chr11_123771108_T_C	OR8D4	chr11:123770768-123771268	L6_IT	0.0920092503967731	CC
chr7_66992966_C_T	LOC84214	chr7:66992672-66993172	Pvalb	0.17602757859611495	CC
chr10_71526396_G_A	ADAMTS14	chr10:71525954-71526454	L4_IT	0.10159706158350534	CC
chr6_54558290_C_A	LOC107986606	chr6:54558096-54558596	Oligo	0.0694342055219721	CC
chr10_80792370_G_A	MBL1P	chr10:80792156-80792656	Pvalb	0.07960322984591173	CC
chr12_30948395_T_A	LOC124902911	chr12:30948071-30948571	L6_IT_Car3	-0.10651221833022229	CC
chr4_80544584_C_T	CCNG2	chr4:80544326-80544826	L5_IT_B	0.057504200153719154	CC
chr5_127112120_C_T	ALDH7A1	chr5:127111933-127112433	Astro	-0.10129808508137828	CC
chr11_5997179_C_G	OR52E8	chr11:5996933-5997433	Pvalb	0.06971859935789515	CC
chr5_112179598_C_A	STARD4-AS1	chr5:112179283-112179783	Oligo	-1.963938130860952	CC
chr4_2401825_C_A	LOC105374352	chr4:2401559-2402059	Lamp5	0.0776534799341766	CC
chr11_64363234_C_T	LOC124902688	chr11:64362852-64363352	L6_CT	0.05092670679693234	CC
chr17_39120345_T_G	TBC1D3E	chr17:39120145-39120645	L5_ET	-0.06273289082242783	CC
chr6_8075963_C_T	LOC105374910	chr6:8075792-8076292	Micro-PVM	-0.0739761490721973	CC
chr20_65044737_T_C	BIRC7	chr20:65044508-65045008	L6_IT_Car3	0.0726132093020222	CC
chr19_56740756_T_C	LOC107985342	chr19:56740626-56741126	Sst	-0.10973243468254079	CC
chr2_11721239_T_C	LOC100506405	chr2:11720875-11721375	Astro	-0.09931737029209398	CC
chr5_136871591_A_T	SMIM32	chr5:136871512-136872012	L6_IT_Car3	-0.10070846285370472	CC
chr19_7004178_T_C	ADGRE4P	chr19:7003928-7004428	Micro-PVM	-0.08287802292259672	CC
chr15_32243441_C_T	GOLGA8A	chr15:32243262-32243762	Oligo	0.08363249466540346	CC
chr6_32410733_T_A	HLA-DRB1	chr6:32410484-32410984	Sncg	0.0732127725598426	CC
chr1_72470361_A_C	LINC02796	chr1:72470163-72470663	immune	-0.0655289731677231	CC
chr11_67645256_C_T	TBX10	chr11:67645069-67645569	Sst	-0.05558145302144801	CC
chr1_239366169_C_A	LOC105373224	chr1:239365900-239366400	Astro	-0.0624041297771738	CC
chr9_116074447_C_T	LOC101928523	chr9:116074142-116074642	L5_IT_B	0.09037575919148189	CC
chr14_18154059_C_G	DHRS4-AS1	chr14:18153781-18154281	Pvalb	-0.06306252316013783	CC
chr2_841574_G_A	SNTG2-AS1	chr2:841386-841886	Micro-PVM	-0.05638279302539839	CC
chr13_24227676_G_A	LOC105370119	chr13:24227247-24227747	Micro-PVM	-0.07491246610254088	CC
chr12_14611999_A_G	GUCY2C	chr12:14611769-14612269	Sst	-0.11549317854240826	CC
chr2_151815756_A_G	LOC124906081	chr2:151815408-151815908	L5_IT_A	0.050519012216267534	CC
chr10_28700305_T_C	BAMBI	chr10:28699977-28700477	Vip	0.1792504003459312	CC
chr9_12171745_G_A	LOC105375976	chr9:12171470-12171970	Micro-PVM	0.1032222522681101	CC
chr14_57421955_T_C	RHOJ	chr14:57421731-57422231	Pvalb	-0.06410293617654794	CC
chr1_158921720_G_A	LOC101928264	chr1:158921569-158922069	L5_ET	-0.05964421608236137	CC
chr17_74792804_A_G	LINC00469	chr17:74792655-74793155	L6_IT	0.08567179966423488	CC
chr17_6656639_A_G	XAF1	chr17:6656399-6656899	Sst_Chodl	-0.062074400541741515	CC
chr14_72022857_C_T	ADCK1	chr14:72022606-72023106	Micro-PVM	0.07517477264201577	CC
chr19_48906820_C_T	IGFL3	chr19:48906505-48907005	Micro-PVM	0.07199146844721094	CC
chr9_82647663_T_G	KLF9-DT	chr9:82647376-82647876	immune	0.05642819162653767	CC
chr2_69029725_G_C	LOC105379257	chr2:69029463-69029963	L23_IT	-0.08416255764116976	CC
chr1_88929348_C_G	LOC105378841	chr1:88929099-88929599	OPC	0.057933509436063346	CC
chr6_28314884_G_T	ZSCAN23	chr6:28314690-28315190	Micro-PVM	-0.16485608241748828	CC
chr4_60309457_T_C	SPINK2	chr4:60309376-60309876	L6_IT	0.3922891245496185	CC
chr13_42215366_G_T	LOC105370179	chr13:42215004-42215504	L6_IT	0.06877915249827238	CC
chr7_32227559_G_C	PDE1C	chr7:32227450-32227950	Oligo	-0.05029391977925535	CC
chr10_50593345_G_A	CHAT	chr10:50593323-50593823	Sst	0.05882086109951956	CC
chr6_32433396_G_A	HLA-DRB1	chr6:32433146-32433646	Pvalb	0.07412932217309187	CC
chr8_189729_T_C	FAM87A	chr8:189433-189933	L23_IT	0.07878965810360405	CC
chr4_17562729_A_G	LAP3	chr4:17562474-17562974	Vip	-0.0625960929511784	CC
chr4_60309753_G_T	SPINK2	chr4:60309334-60309834	L5_IT_A	0.15288276503201992	CC
chr6_117813374_C_T	RSPH4A	chr6:117813118-117813618	Pvalb	-0.05256491692486698	CC
chr15_32024055_T_G	EMC4	chr15:32023922-32024422	OPC	0.062388870989596334	CC
chr1_109722188_C_G	LOC124904258	chr1:109722002-109722502	L6_IT	0.07964850200265294	CC
chr1_17838174_G_T	LOC105376809	chr1:17837750-17838250	Vip	0.08535721894710357	CC
chr9_125823481_C_T	LOC105376223	chr9:125823230-125823730	Vip	0.09396880247968697	CC
chr19_20416070_A_G	LOC105372310	chr19:20415809-20416309	Sncg	0.11259105468598385	CC
chr1_207851367_A_G	LOC105372892	chr1:207851103-207851603	Pvalb	-0.33017250336487436	CC
chr10_71014637_C_A	AIFM2	chr10:71014152-71014652	L5_IT_B	-0.057379540362372694	CC
chr8_29925829_T_C	LOC124901926	chr8:29925597-29926097	L5_IT_A	-0.07541669214707336	CC
chr19_16068410_C_G	CYP4F11	chr19:16068372-16068872	L6_IT	-0.13147729558622023	CC
chr6_32358155_T_A	HLA-DRB5	chr6:32358095-32358595	L5_IT_A	-0.1554369263919626	CC
chr2_209352491_C_T	LOC101927960	chr2:209352391-209352891	L5_ET	-0.08420309341360976	CC
chr17_74198158_C_T	CDC42EP4	chr17:74197925-74198425	L6_IT_Car3	0.05623285083439722	CC
chr6_32488142_A_C	LOC124901301	chr6:32488047-32488547	L5_IT_A	-0.05026305870834635	CC
chr1_180786053_G_A	LOC107985232	chr1:180785720-180786220	L6_IT_Car3	-0.09204659016970762	CC
chr18_57413315_C_G	ST8SIA3	chr18:57413098-57413598	Lamp5	-0.06103970507984968	CC
chr10_46255248_C_T	OR13A1	chr10:46254965-46255465	Lamp5	-0.144255768452191	CC
chr1_158439304_C_T	FCER1A	chr1:158439243-158439743	L6_IT	-0.1863256874852226	CC
chr3_39177933_G_A	LOC101928263	chr3:39177549-39178049	L6_CT	-0.05140716698437764	CC
chr10_29016583_G_A	LOC107984174	chr10:29016299-29016799	OPC	0.07926869206787401	CC
chr6_32439388_T_C	LOC124901301	chr6:32439064-32439564	Pvalb	-0.11850084929453919	CC
chr2_159213964_C_G	DAPL1	chr2:159213730-159214230	L5_ET	-0.16323474344194855	CC
chr3_161445905_C_T	LXN	chr3:161445712-161446212	Sncg	0.06318212478868102	CC
chr11_102714472_T_A	MMP8	chr11:102714233-102714733	Micro-PVM	0.11259590737240632	CC
chr18_14593449_C_A	LOC105372003	chr18:14593378-14593878	L5_IT_B	0.10413492417049852	CC
chr8_12931018_A_G	LOC729732	chr8:12930705-12931205	L6b	0.051676643138589995	CC
chr11_21460_C_A	MIR1302-2HG	chr11:21219-21719	Lamp5	-0.11382035601961515	CC
chr6_160823472_T_C	LOC101929142	chr6:160823043-160823543	L6b	-0.06127604410858134	CC
chr7_68443475_A_G	SPDYE21	chr7:68443226-68443726	L56_NP	-0.1159454044262791	CC
chr9_9510336_T_C	PTPRD	chr9:9509958-9510458	Astro	0.19553409461486204	CC
chr19_56006091_C_T	ZNF888	chr19:56005759-56006259	Vip	0.12939153942241877	CC
chr12_25499917_T_C	LMNTD1	chr12:25499531-25500031	L5_IT_B	-0.053268765802116036	CC
chr1_27208350_G_T	FCN3	chr1:27207999-27208499	L23_IT	0.05831834806384428	CC
chr20_58920113_T_C	LOC105372686	chr20:58919962-58920462	Astro	0.05191526406472846	CC
chr18_12434824_G_C	C18orf61	chr18:12434806-12435306	L4_IT	0.1986615906516631	CC
chr6_31297902_C_T	LTA	chr6:31297627-31298127	L4_IT	0.0685979892227655	CC
chr13_73795686_G_A	LOC105370259	chr13:73795434-73795934	Oligo	-0.052343014964602474	CC
chr2_53017849_C_A	LOC105369165	chr2:53017578-53018078	Pvalb	-0.05868512689891858	CC
chr14_16100463_A_G	TRAV8-5	chr14:16100166-16100666	L56_NP	-0.050739403202325395	CC
chr3_134105619_C_A	NUDT16L2P	chr3:134105429-134105929	Oligo	-0.22279698472347276	CC
chr5_6761006_C_T	LINC02236	chr5:6760657-6761157	L23_IT	-0.2743906914458236	CC
chr5_75247420_G_T	NSA2	chr5:75247183-75247683	L23_IT	0.0780301079904433	CC
chr18_10506041_G_A	LOC105371986	chr18:10505767-10506267	Astro	-0.05148460959597578	CC
chr6_32487540_A_G	HLA-DQB1	chr6:32487420-32487920	OPC	-0.0817807216212767	CC
chr6_32414627_G_C	HLA-DRB1	chr6:32414448-32414948	Oligo	0.07999632500773046	CC
chr9_15003046_G_A	LOC105375979	chr9:15002889-15003389	L6b	-0.09832195257821663	CC
chr10_84878171_C_T	LOC105378399	chr10:84877906-84878406	L56_NP	-0.05022512490307296	CC
chr5_75002469_A_G	LINC01335	chr5:75002238-75002738	Vip	-0.05856491870746039	CC
chr1_38731260_G_T	LOC105378663	chr1:38731171-38731671	Oligo	0.06418818815233251	CC
chr1_109722333_A_G	GSTM5	chr1:109722002-109722502	Pvalb	-0.23880882708829176	CC
chr6_18299237_T_C	LOC124901271	chr6:18298981-18299481	L5_IT_A	0.0649972182278753	CC
chr15_63954849_G_A	MEGF11	chr15:63954479-63954979	Sst_Chodl	-0.06474549658148376	CC
chr1_109722405_T_G	GSTM5	chr1:109722002-109722502	Sst_Chodl	0.11959937545317056	CC
chr9_106723930_G_T	FBP2	chr9:106723598-106724098	Lamp5	-0.1093608119620102	CC
chr8_18173019_A_G	LOC124901892	chr8:18172760-18173260	Astro	-0.14275573563644706	CC
chr2_31699219_G_A	LOC107985863	chr2:31698941-31699441	L56_NP	-0.05036221298466215	CC
chr3_58114930_C_T	LOC124909485	chr3:58114617-58115117	L56_NP	0.14234666209648417	CC
chr1_109722288_T_C	LINC01768	chr1:109721996-109722496	Lamp5	0.053023478049847306	CC
chr1_109722196_G_A	LOC124904258	chr1:109722002-109722502	Sst	-0.08890690858883765	CC
chr15_21231533_C_T	MKRN3	chr15:21231295-21231795	Oligo	0.07686558095807516	CC
chr13_22082583_G_A	LINC00621	chr13:22082301-22082801	Sst_Chodl	-0.0861694674131126	CC
chr17_64308105_A_G	CYB561	chr17:64307961-64308461	L6b	0.2286899229856001	CC
chr20_25758220_G_A	ZNF337	chr20:25757928-25758428	Lamp5	-0.05761180982715075	CC
chr4_59622485_C_G	LOC124900707	chr4:59622319-59622819	L5_IT_A	0.07738991776777215	CC
chr14_98788450_T_C	LOC124903395	chr14:98788185-98788685	L6b	0.059872660509130426	CC
chr21_40943322_A_G	LOC101928212	chr21:40943242-40943742	L23_IT	-0.0566616567536844	CC
chr6_32490009_T_C	HLA-DQB1	chr6:32489635-32490135	L5_IT_A	-0.11686194265125671	CC
chr6_32488107_T_A	HLA-DQB1	chr6:32488047-32488547	L6_IT	-0.41617230412941897	CC
chr1_178946585_T_C	TDRD5	chr1:178946398-178946898	L6_IT	0.24862107103780406	CC
chr7_6623855_T_C	LOC101927325	chr7:6623532-6624032	L6_IT	0.11061291279684404	CC
chr11_60450202_T_G	MS4A13	chr11:60449938-60450438	Oligo	0.10975835455933947	CC
chr16_10004921_A_G	GRIN2A	chr16:10004727-10005227	Endo	-0.10043178313949763	CC
chr10_123154002_A_G	BTBD16	chr10:123153780-123154280	L5_IT_A	0.09299328526939288	CC
chr7_44198998_C_G	LINC00957	chr7:44198900-44199400	L6_CT	-0.11266230510546826	CC
chr2_17944219_T_C	KCNS3	chr2:17943949-17944449	Micro-PVM	0.05134973146012456	CC
chr16_277872_G_C	PDIA2	chr16:277735-278235	L5_IT_B	0.058057861260151	CC
chr2_84220062_A_G	LOC107985905	chr2:84219818-84220318	L23_IT	0.06149098102568118	CC
chr6_32489233_G_A	HLA-DQB1	chr6:32488921-32489421	Sst	0.11817655316584208	CC
chr21_12324232_T_G	LOC110091776	chr21:12324084-12324584	L5_IT_B	-0.12001078778719698	CC
chr16_90423362_T_A	WFDC1	chr16:90423035-90423535	Oligo	-0.1578708666087314	CC
chr15_78049732_T_C	FAH	chr15:78049475-78049975	Oligo	0.1173584883000558	CC
chr12_94814032_A_G	LOC124902989	chr12:94813779-94814279	Oligo	0.05134864742861289	CC
chr6_32488073_C_G	HLA-DQB1	chr6:32488047-32488547	Endo	0.053364766612838066	CC
chr9_4674696_A_G	PLPP6	chr9:4674469-4674969	Oligo	-0.056011677928825776	CC
chr6_29807136_G_A	HLA-A	chr6:29806997-29807497	L5_IT_B	0.06951814338810003	CC
chr18_74727261_C_G	CNDP2	chr18:74726961-74727461	L6_IT	-0.07928023517353289	CC
chr19_41573962_A_T	CAPN12	chr19:41573739-41574239	immune	0.05964402076837283	CC
chr6_85914736_G_A	LOC107986620	chr6:85914442-85914942	Oligo	0.05648719592530327	CC
chr6_30982427_C_T	POU5F1	chr6:30982185-30982685	L6_IT	-0.08016973441347375	CC
chr12_30948395_T_A	DDX11	chr12:30948083-30948583	L5_IT_B	-1.0795683052468412	CC
chr11_64433156_G_A	LINC02724	chr11:64432762-64433262	Oligo	0.0912360295116037	CC
chr8_125334549_G_A	FER1L6-AS2	chr8:125334277-125334777	OPC	0.054458458379253116	CC
chr9_147889349_G_A	LOC102723971	chr9:147889091-147889591	OPC	-0.08807164780049881	CC
chr6_32489677_T_C	HLA-DRB6	chr6:32489635-32490135	Astro	0.08868684428046514	CC
chr7_154363941_C_A	LINC01287	chr7:154363492-154363992	L6_CT	-0.053157021982020325	CC
chr2_149764051_G_A	LOC105373679	chr2:149763817-149764317	L5_IT_A	0.08372902002843507	CC
chr6_33494283_T_A	IP6K3	chr6:33494007-33494507	L6_IT	-0.059848544669551806	CC
chr1_150186827_A_C	MLLT11	chr1:150186433-150186933	Vip	-0.09821839832137869	CC
chr2_212485648_T_A	ERBB4	chr2:212485423-212485923	VLMC	0.12319651263565223	CC
chr13_94661525_A_G	LOC124903193	chr13:94661339-94661839	OPC	0.05169642518569262	CC
chr2_237806382_G_A	LOC105373954	chr2:237806197-237806697	Lamp5	-0.0597640385353273	CC
chr12_30948395_T_A	LOC124902912	chr12:30948083-30948583	L5_IT_A	-0.27461852247227814	CC
chr2_106565455_C_T	LOC124906055	chr2:106565230-106565730	L56_NP	0.055902727710981925	CC
chr10_45176829_T_A	CXCL12	chr10:45176621-45177121	Astro	-0.07131141984541678	CC
chr1_70856977_C_T	PTGER3	chr1:70856605-70857105	Endo	-0.053969124116770906	CC
chr9_136421684_T_C	LOC107987037	chr9:136421433-136421933	Lamp5	-0.08812165584553	CC
chr1_109307764_G_T	ATXN7L2	chr1:109307460-109307960	L5_ET	0.08493458443632385	CC
chr6_32488378_C_T	LOC124901301	chr6:32488047-32488547	Pvalb	-0.05409902764460606	CC
chr2_231501816_G_A	SPATA3	chr2:231501639-231502139	L6_IT	0.05186279951901174	CC
chr6_32490129_A_G	HLA-DQB1	chr6:32489634-32490134	OPC	0.27332529456129073	CC
chr6_32489861_C_A	HLA-DQB1-AS1	chr6:32489635-32490135	Oligo	-0.06906358793821371	CC
chr10_30783300_A_G	SVIL2P	chr10:30783059-30783559	Astro	-0.09266060283585098	CC
chr6_169784391_C_T	SMOC2	chr6:169784357-169784857	L5_IT_A	-0.07130508539423808	CC
chr8_143819821_G_T	SLURP2	chr8:143819482-143819982	L5_IT_A	0.05417019438197812	CC
chr14_89764176_T_C	SNHG10	chr14:89763961-89764461	L5_ET	0.07376589108779008	CC
chr16_84534899_G_T	LOC105371354	chr16:84534648-84535148	L4_IT	-0.07312489170204195	CC
chr2_106565455_C_T	UXS1	chr2:106565230-106565730	immune	0.09226791223201936	CC
chr6_32904245_A_C	HLA-DOA	chr6:32903986-32904486	L5_ET	-0.05392623007271413	CC
chr6_32488974_G_A	HLA-DRB6	chr6:32488921-32489421	Sncg	0.05216082387253307	CC
chr2_106565455_C_T	LOC105373530	chr2:106565230-106565730	Oligo	0.17835202009845008	CC
chr8_23625957_C_T	LOC100507156	chr8:23625685-23626185	Sst	0.052160731932457516	CC
chr1_149287961_T_G	CA14	chr1:149287701-149288201	OPC	0.05388603327461983	CC
chr10_84795858_C_A	LOC105378398	chr10:84795621-84796121	Astro	0.058918770605706605	CC
chr5_139920444_T_C	PROB1	chr5:139920152-139920652	Micro-PVM	-0.06969608455540977	CC
chr3_156892431_C_G	ARHGEF26	chr3:156892096-156892596	L5_IT_B	-0.13166079899009553	CC
chr15_22211961_C_A	PWRN1	chr15:22211665-22212165	L56_NP	-0.06752471856620801	CC
chr2_69029725_G_C	LOC124906019	chr2:69029469-69029969	L56_NP	-0.12424023826829966	CC
chr10_119920877_G_A	LOC124902512	chr10:119920532-119921032	L6_IT	-0.05192360546339003	CC
chr8_81804906_G_A	LOC101927118	chr8:81804519-81805019	Sst	-0.11290197903223831	CC
chr6_31138234_G_C	HLA-C	chr6:31138087-31138587	L6_IT_Car3	0.2333580902904	CC
chr1_109722316_C_G	GSTM5	chr1:109721996-109722496	Sncg	0.08459481666633772	CC
chr7_3217973_T_A	LOC105375130	chr7:3217866-3218366	L6b	-0.08232290291563071	CC
chr6_32647568_C_T	HLA-DOB	chr6:32647277-32647777	Sst	-0.07212069256842968	CC
chr2_113662331_A_C	PAX8-AS1	chr2:113661835-113662335	L6b	-0.0743023792309021	CC
chr6_29595415_A_T	UBD	chr6:29595180-29595680	L6_IT	0.08249628328600123	CC
chr6_171496487_A_C	LOC105378150	chr6:171496389-171496889	L5_IT_B	0.05256536625642605	CC
chr12_132241125_C_G	LINC02361	chr12:132240783-132241283	L6_IT_Car3	-0.0656451795408417	CC
chr22_32818812_C_T	RFPL3	chr22:32818684-32819184	Sncg	0.06904143354779002	CC
chr12_9829636_G_C	CLEC2A	chr12:9829353-9829853	L5_ET	0.2833658361257907	CC
chr11_20156449_G_T	DBX1	chr11:20156352-20156852	OPC	0.08118641373926172	CC
chr12_24810998_A_G	BCAT1	chr12:24810818-24811318	L4_IT	-0.1044454549043472	CC
chr19_3780826_C_T	MATK	chr19:3780580-3781080	Sst	0.06618035253372234	CC
chr6_36832074_T_C	FGD2	chr6:36831792-36832292	Astro	0.1718296489702018	CC
chr3_36960273_G_A	LOC105377029	chr3:36960000-36960500	Astro	0.05648828642930881	CC
chr18_14594199_T_G	MIR8069-1	chr18:14593984-14594484	L6_CT	-0.08525892413364239	CC
chr11_63468249_G_A	PLAAT5	chr11:63468004-63468504	immune	-0.1213743019895871	CC
chr3_150460965_G_A	LOC124909495	chr3:150460746-150461246	Oligo	0.09542027555835064	CC
chr11_2125876_A_C	IGF2-AS	chr11:2125857-2126357	L6_CT	0.05914310769892239	CC
chr5_173096901_C_A	LINC01944	chr5:173096731-173097231	OPC	0.06870068049847725	CC
chr12_77025314_G_A	E2F7	chr12:77025191-77025691	Sst	-0.06218368495357174	CC
chr2_96319936_C_G	LOC124900512	chr2:96319668-96320168	L6_CT	-0.06356062499361048	CC
chr16_21219354_C_G	ANKS4B	chr16:21218986-21219486	L23_IT	0.0974837517052709	CC
chr22_45034896_T_C	LOC105373059	chr22:45034410-45034910	L5_ET	0.05752771656775879	CC
chr22_50596762_G_A	MOV10L1	chr22:50596627-50597127	L6_CT	-0.09442761484423645	CC
chr15_58155110_C_T	ANXA2	chr15:58154856-58155356	Lamp5	0.06300080734762759	CC
chr11_91849997_C_T	LINC02756	chr11:91849708-91850208	Lamp5	-0.0559489564053024	CC
chr1_117685573_C_G	TENT5C	chr1:117685188-117685688	Endo	0.05060547907051327	CC
chr1_20305534_G_T	LOC124903871	chr1:20305275-20305775	Astro	-0.12475928558291904	CC
chr6_32422292_A_G	HLA-DRB1	chr6:32422130-32422630	Vip	0.33404420347106	CC
chr5_6385061_C_T	UBE2QL1	chr5:6384890-6385390	Sst	-0.05999638786268413	CC
chr6_32488986_T_G	LOC124901301	chr6:32488880-32489380	Pvalb	0.18098534789946896	CC
chr15_75806952_C_A	COMMD4P1	chr15:75806586-75807086	L6_IT_Car3	0.1373416950206654	CC
chr5_21349539_T_C	LOC102723561	chr5:21349437-21349937	Astro	0.15910967842062362	CC
chr15_91061409_T_C	LOC105370980	chr15:91061006-91061506	L23_IT	0.05595816476159854	CC
chr2_133610073_C_T	LOC112268439	chr2:133609768-133610268	L4_IT	0.06835238832224055	CC
chr16_81312818_C_T	LOC105371344	chr16:81312525-81313025	L4_IT	-0.0831275577674262	CC
chr20_51752436_C_T	SNAI1	chr20:51752079-51752579	Oligo	-0.06170685974649537	CC
chr7_95628121_T_C	COL1A2-AS1	chr7:95627922-95628422	Oligo	0.16162608330219275	CC
chr2_38122317_G_A	CYP1B1	chr2:38122077-38122577	VLMC	-0.09572341015888275	CC
chr9_149186210_A_G	LCN12	chr9:149185923-149186423	Sst	0.07908732151811648	CC
chr1_110501070_C_G	CYMP	chr1:110500758-110501258	Astro	0.0571991242503016	CC
chr17_18100669_A_T	LOC105371567	chr17:18100585-18101085	L5_IT_A	0.0940510794044922	CC
chr3_191169960_G_A	LPP	chr3:191169758-191170258	Oligo	0.05646493862380275	CC
chr11_74390353_G_A	KCNE3	chr11:74390125-74390625	Pvalb	-0.08075199867342153	CC
chr19_54510733_C_A	SIGLEC8	chr19:54510495-54510995	L6_CT	-0.0659199558873913	CC
chr8_57525590_G_T	LOC101929488	chr8:57525257-57525757	OPC	-0.13451675757384796	CC
chr6_160823307_T_C	LOC105378084	chr6:160823043-160823543	L6_IT	0.1031560647516847	CC
chr6_32487795_C_T	HLA-DQB1	chr6:32487420-32487920	L6_IT	-0.10619026634799944	CC
chr5_756066_G_A	ZDHHC11	chr5:755621-756121	Astro	0.06269303649124147	CC
chr5_136715719_C_A	TRPC7-AS1	chr5:136715496-136715996	Sncg	-0.0883570569106591	CC
chr9_4674696_A_G	PLPP6	chr9:4674405-4674905	OPC	-0.05006132024420662	CC
chr7_48843858_G_C	LOC105375272	chr7:48843692-48844192	Astro	0.10738409662324289	CC
chr12_131871966_A_C	LOC124903058	chr12:131871484-131871984	L56_NP	-0.07397286995373697	CC
chr1_54768693_T_G	LOC124904183	chr1:54768402-54768902	Pvalb	0.05188729687299665	CC
chr12_52166155_G_A	LINC00592	chr12:52166008-52166508	L6b	-0.05483057834887273	CC
chr12_76228306_C_T	LNCOG	chr12:76228111-76228611	L6_CT	-0.12011292233666415	CC
chr1_99449189_C_T	FRRS1	chr1:99448850-99449350	VLMC	-0.07284688028566988	CC
chr14_97373149_G_T	TNFAIP2	chr14:97372815-97373315	L4_IT	0.08020346791561561	CC
chr9_146173038_C_T	VAV2	chr9:146172891-146173391	Sst_Chodl	-0.06481559398827619	CC
chr11_78092666_T_C	KCTD21	chr11:78092441-78092941	OPC	0.12588995408576675	CC
chr6_29806426_T_G	HLA-A	chr6:29806137-29806637	Vip	-0.37354959408336974	CC
chr20_45647874_A_C	TOX2	chr20:45647738-45648238	L5_ET	0.06196467483177592	CC
chr15_75806908_A_G	COMMD4P1	chr15:75806586-75807086	Pvalb	-1.344917338115617	CC
chr6_18457136_G_T	MIR548A1HG	chr6:18456814-18457314	L5_IT_A	0.06053661965267754	CC
chr2_180710581_A_G	LOC105373768	chr2:180710444-180710944	L6b	0.059668144118737665	CC
chr19_54806477_G_A	LOC124904754	chr19:54806259-54806759	L56_NP	0.09407193942132053	CC
chr3_122299508_G_T	ADPRH	chr3:122299221-122299721	L23_IT	-0.3040803763693356	CC
chr6_32492738_G_C	HLA-DQB1	chr6:32492401-32492901	L4_IT	-0.20755894757285231	CC
chr6_32492710_T_C	HLA-DQA1	chr6:32492418-32492918	L4_IT	-0.09010662360425226	CC
chr4_37295115_A_G	NWD2	chr4:37294902-37295402	OPC	-0.0950095670868567	CC
chr17_65282033_T_C	PECAM1	chr17:65281816-65282316	L5_IT_B	-0.07624687750668269	CC
chr14_55487531_G_A	PRKCH-AS1	chr14:55487234-55487734	L6_CT	0.08520889004852128	CC
chr6_32489861_C_A	HLA-DRB1	chr6:32489635-32490135	L23_IT	-0.07870625636063977	CC
chr8_6846489_G_C	DEFA11P	chr8:6846246-6846746	L56_NP	-0.15201432450924046	CC
chr12_4577921_C_G	DYRK4	chr12:4577542-4578042	OPC	-0.06891052124323416	CC
chr18_14594194_C_A	MIR8069-1	chr18:14593984-14594484	Sncg	-0.052007853488602596	CC
chr6_32489921_C_A	HLA-DQB1-AS1	chr6:32489635-32490135	L6b	-0.07978837484425244	CC
chr6_29807348_T_C	HLA-A	chr6:29806997-29807497	L56_NP	-0.12149205430728749	CC
chr2_231501911_G_A	C2orf72	chr2:231501631-231502131	Astro	-0.0862112990272248	CC
chr6_32894318_G_C	HLA-DPA1	chr6:32894066-32894566	L6_CT	-0.09019931669647274	CC
chr1_217792781_G_A	LINC02869	chr1:217792478-217792978	L5_ET	0.09927388575667839	CC
chr6_29806326_C_T	HLA-A	chr6:29806137-29806637	L5_IT_B	-0.07523951010946028	CC
chr5_122595734_G_T	LOC100505841	chr5:122595486-122595986	L6_IT_Car3	-0.1683455465395971	CC
chr12_131183235_G_A	LINC01257	chr12:131183055-131183555	L5_IT_A	-0.05202991339469332	CC
chr16_24311134_G_T	LINC02194	chr16:24310929-24311429	L5_ET	-0.10536784872648775	CC
chr16_81312818_C_T	LOC105371344	chr16:81312525-81313025	L6_IT_Car3	-0.07760745538953895	CC
chr2_101073396_C_A	LOC107985814	chr2:101073260-101073760	Sst	-0.05164506928949031	CC
chr4_10273031_A_T	ZNF518B	chr4:10272581-10273081	immune	-0.050570668108191	CC
chr6_32901928_A_T	HLA-DPB1	chr6:32901495-32901995	L5_IT_A	0.09087923964345812	CC
chr10_4831053_C_A	AKR1E2	chr10:4830824-4831324	Micro-PVM	0.09996886328780619	CC
chr6_26824768_C_T	LOC100270746	chr6:26824462-26824962	L5_IT_B	-0.052494870440173536	CC
chr6_29754206_C_A	HLA-H	chr6:29754078-29754578	L6b	0.11796669415242445	CC
chr20_25857809_A_G	FAM182B	chr20:25857580-25858080	L5_ET	-0.10203187664705915	CC
chr15_43085000_G_A	SLC28A2-AS1	chr15:43084742-43085242	L5_IT_B	-0.054585319669763877	CC
chr6_137094244_C_T	LOC101928373	chr6:137093829-137094329	L56_NP	0.07848653432957242	CC
chr3_193866829_T_C	LOC107986171	chr3:193866546-193867046	Sst	-0.08310484643009097	CC
chr19_5897580_C_G	LOC101928844	chr19:5897342-5897842	L5_IT_A	-0.0673539829825609	CC
chr8_54885840_A_C	SOX17	chr8:54885556-54886056	OPC	0.08898119056938958	CC
chr11_79730095_G_C	LOC105369405	chr11:79729786-79730286	OPC	0.052878894874370364	CC
chr8_74405643_G_C	TMEM70	chr8:74405225-74405725	L56_NP	-0.0686133237840707	CC
chr11_45137164_T_C	TP53I11	chr11:45136849-45137349	L6b	-0.23194871580253196	CC
chr7_321843_G_C	LOC124901807	chr7:321589-322089	Oligo	0.11535308678659462	CC
chr13_32894193_T_C	LOC107984551	chr13:32893905-32894405	Astro	0.16371888048871996	CC
chr15_38073891_T_A	PAK6	chr15:38073646-38074146	Lamp5	0.13426009977383657	CC
chr18_14594293_A_G	LOC105372003	chr18:14593984-14594484	Lamp5	0.0773304328217499	CC
chr12_9534284_G_C	LINC02390	chr12:9534227-9534727	L6_IT	0.07517507947305369	CC
chr11_664647_T_C	IRF7	chr11:664423-664923	L5_IT_B	-0.4112750711161137	CC
chr6_32439353_T_C	HLA-DRB1	chr6:32439057-32439557	Micro-PVM	-0.05536469766437513	CC
chr7_140797109_A_C	KLRG2	chr7:140796814-140797314	Sncg	0.28745780894738715	CC
chr11_130855347_G_A	LOC105369576	chr11:130855287-130855787	L23_IT	-0.06961084065457568	CC
chr12_9266437_A_G	PZP	chr12:9266167-9266667	L6_CT	-0.05095080240631322	CC
chr22_39569998_G_C	APOBEC3H	chr22:39569800-39570300	Micro-PVM	0.05384759609600209	CC
chr6_168879700_G_T	TTLL2	chr6:168879373-168879873	OPC	-0.06229114878542097	CC
chr1_16762309_G_C	LOC105376805	chr1:16762091-16762591	Oligo	-0.06400900525021047	CC
chr6_32489726_C_T	HLA-DQB1-AS1	chr6:32489635-32490135	L6_IT_Car3	0.09674795348135906	CC
chr21_37836599_G_C	SH3BGR	chr21:37836111-37836611	Vip	-0.17217758966942753	CC
chr17_69345055_T_C	FAM20A	chr17:69344931-69345431	Sncg	0.0670816306612565	CC
chr12_30948395_T_A	LOC124902911	chr12:30948071-30948571	Lamp5	-0.10744425481609898	CC
chr18_79719589_C_T	LOC101927897	chr18:79719147-79719647	L6b	0.08212664905156863	CC
chr1_152765566_G_A	S100A13	chr1:152765326-152765826	VLMC	0.07490519046893729	CC
chr7_5262240_A_G	ZNF890P	chr7:5262107-5262607	Sst_Chodl	0.07008800136118909	CC
chr7_154922848_A_G	LOC107986722	chr7:154922457-154922957	Sncg	-0.053834507595817094	CC
chr13_84243005_G_A	LOC105370290	chr13:84242543-84243043	Astro	-0.05834230225306358	CC
chr22_24388025_C_T	GSTT2B	chr22:24387929-24388429	L5_ET	0.05204266355382714	CC
chr1_211763673_G_A	LOC105372906	chr1:211763469-211763969	Oligo	-0.08550733432392477	CC
chr18_31352873_T_A	LOC105372049	chr18:31352584-31353084	Vip	-0.058308076892203076	CC
chr14_18153708_G_C	LOC105370411	chr14:18153293-18153793	L5_IT_B	0.0706364054929578	CC
chr6_32489801_C_T	HLA-DRB1	chr6:32489635-32490135	L23_IT	-0.08370296551623913	CC
chr15_26565796_G_A	PDCD6IPP2	chr15:26565558-26566058	L5_IT_A	0.07336527933337855	CC
chr4_60449736_G_A	REST	chr4:60449502-60450002	Micro-PVM	-0.08272679535401117	CC
chr13_22526720_C_G	LOC124903135	chr13:22526365-22526865	L5_ET	-0.05350154174248978	CC
chr4_17562729_A_G	LAP3	chr4:17562474-17562974	L5_IT_B	-0.07039171947269196	CC
chr6_29624479_G_A	HLA-F-AS1	chr6:29624459-29624959	L5_IT_A	0.1211726925613279	CC
chr2_73837624_A_G	STAMBP	chr2:73837620-73838120	OPC	0.07701330235327397	CC
chr15_99376582_G_A	LINC02348	chr15:99376334-99376834	Astro	0.08309736102914966	CC
chr1_21264402_G_C	NBPF3	chr1:21264077-21264577	L6_IT	-0.061390229732584345	CC
chr6_32358563_A_C	HLA-DRB5	chr6:32358096-32358596	OPC	-0.12192643631112432	CC
chr2_149764051_G_A	LOC105373679	chr2:149763817-149764317	Pvalb	0.08655681363373535	CC
chr7_152581820_C_T	WDR86	chr7:152581593-152582093	L56_NP	0.14918665036420187	CC
chr6_32488460_G_A	HLA-DQB1	chr6:32488047-32488547	L6_CT	0.1618445707132814	CC
chr14_87971740_A_C	PRIMA1	chr14:87971516-87972016	L6_IT_Car3	0.10859227628912382	CC
chr9_136421589_A_G	LHX2	chr9:136421433-136421933	Sncg	-0.0703500680633855	CC
chr16_61628035_C_T	CES1	chr16:61627932-61628432	Astro	-0.16983561864196517	CC
chr22_24392141_G_A	GSTT4	chr22:24391732-24392232	L5_ET	-0.0682231703577525	CC
chr5_79941527_C_G	LOC107986426	chr5:79941309-79941809	immune	0.05567013590963121	CC
chr7_17836831_G_A	LINC02889	chr7:17836491-17836991	L4_IT	0.05052900249539238	CC
chr6_168932667_A_G	LOC124901463	chr6:168932530-168933030	L23_IT	0.05116087226944099	CC
chr12_26705081_G_T	ITPR2	chr12:26705048-26705548	OPC	0.05646659106131757	CC
chr17_74198158_C_T	CDC42EP4	chr17:74197935-74198435	L6_IT	0.06878945337342923	CC
chr21_12324708_T_C	CYP4F29P	chr21:12324628-12325128	L6_CT	0.08728131793847416	CC
chr6_168803443_T_C	LOC105378126	chr6:168803092-168803592	L6_IT	-0.06753615833227178	CC
chr13_104928066_A_G	LINC00343	chr13:104927781-104928281	L6_IT	-0.4422777840857455	CC
chr7_55415794_C_T	ELDR	chr7:55415324-55415824	Vip	0.14194130654902848	CC
chr6_2769584_G_A	SERPINB9-AS1	chr6:2769347-2769847	L5_IT_A	0.08839336404020948	CC
chr5_17142900_T_C	LOC124900947	chr5:17142667-17143167	Lamp5	-0.1337698520059316	CC
chr9_125575800_A_C	WDR31	chr9:125575552-125576052	Pvalb	-0.4450356262451107	CC
chr9_104318629_T_C	LINC00475	chr9:104318459-104318959	Astro	0.08445910403142776	CC
chr2_37331881_T_C	PRKD3-DT	chr2:37331653-37332153	L5_IT_B	-0.09672033571442928	CC
chr1_220037414_T_G	MTARC1	chr1:220037187-220037687	Micro-PVM	-0.10669391093885494	CC
chr6_32422170_C_T	HLA-DRB1	chr6:32422130-32422630	Sst_Chodl	0.07388515019797082	CC
chr14_18154038_T_G	LOC124903290	chr14:18153781-18154281	L4_IT	-0.07145817803784604	CC
chr9_85699882_A_G	LOC105376085	chr9:85699575-85700075	Astro	0.07681656550452232	CC
chr16_29412907_G_A	LOC124903671	chr16:29412681-29413181	L6_IT	0.07228900752745115	CC
chr10_26473690_G_A	FAM238A	chr10:26473323-26473823	L6_CT	-0.06757149093240544	CC
chr6_32489726_C_T	HLA-DQB1-AS1	chr6:32489635-32490135	L5_IT_B	0.3279708751236985	CC
chr17_4676390_A_C	VMO1	chr17:4676260-4676760	L4_IT	0.06280722371721259	CC
chr3_159976418_G_A	LOC101928236	chr3:159976166-159976666	L6_IT_Car3	0.06651352841131519	CC
chr16_95921729_G_A	LOC124903760	chr16:95921631-95922131	L5_IT_B	-0.051489783405331835	CC
chr6_32489982_C_T	HLA-DQB1	chr6:32489634-32490134	immune	-0.24954712042164084	CC
chr6_29624624_C_T	HLA-F-AS1	chr6:29624455-29624955	immune	-0.07894204749355138	CC
chr1_86269934_G_A	LINC02795	chr1:86269803-86270303	OPC	-0.056443132540391794	CC
chr11_5742938_G_A	TRIM5	chr11:5742730-5743230	OPC	-0.15587823943914714	CC
chr4_59232969_A_G	NMU	chr4:59232615-59233115	L23_IT	0.20537180442512337	CC
chr5_112179598_C_A	LOC124901042	chr5:112179272-112179772	L5_ET	-0.05192575441872149	CC
chr7_78289536_G_T	LOC105375358	chr7:78289338-78289838	Sst	0.05039907355569406	CC
chr1_119599145_G_A	HSD3B1	chr1:119598915-119599415	L23_IT	-0.05185142334811488	CC
chr6_168694053_G_A	LOC124901462	chr6:168693843-168694343	OPC	-0.06835892371500307	CC
chr21_25154073_T_G	LOC105372760	chr21:25153856-25154356	Vip	0.07218950438750138	CC
chr1_75873198_C_T	LOC101927342	chr1:75872972-75873472	L6b	0.05114024837640985	CC
chr6_32489988_C_T	HLA-DQB1	chr6:32489635-32490135	L5_ET	0.41219183332809894	CC
chr6_32422347_G_T	HLA-DRB1	chr6:32422135-32422635	immune	0.07699901164297707	CC
chr6_3588975_G_A	LOC124901243	chr6:3588753-3589253	L6_CT	0.08114722214700487	CC
chr7_43314041_T_C	HECW1	chr7:43313775-43314275	VLMC	0.055264321543264217	CC
chr6_28032033_G_T	ZKSCAN8P1	chr6:28031536-28032036	Vip	-0.07126793377919949	CC
chr2_239262013_G_T	TWIST2	chr2:239261787-239262287	L5_IT_A	-0.08368404788849215	CC
chr22_50174314_G_A	LOC124905145	chr22:50173868-50174368	Pvalb	-0.059732291092516654	CC
chr1_791332_G_T	TNFRSF4	chr1:790976-791476	L6_CT	0.0510357969533346	CC
chr9_99262225_A_G	GAS1	chr9:99261891-99262391	L23_IT	-0.10096922826447408	CC
chr12_132240880_T_C	LINC02361	chr12:132240783-132241283	Vip	0.07656306896713971	CC
chr9_25408417_C_A	LOC107987056	chr9:25408142-25408642	Astro	-0.05048386527235671	CC
chr6_32489638_T_G	HLA-DRB6	chr6:32489634-32490134	Vip	0.09337543681540428	CC
chr10_43744281_C_T	LOC105378269	chr10:43744039-43744539	OPC	0.14682809075516712	CC
chr4_125342079_A_G	TRPC3	chr4:125341807-125342307	L23_IT	-0.13663842429054185	CC
chr9_139786222_T_C	LOC124902277	chr9:139785792-139786292	L5_IT_A	-0.10960260297612656	CC
chr19_55941911_G_A	ZNF28	chr19:55941850-55942350	L5_ET	0.06082285631209672	CC
chr17_47632620_A_C	WNT3	chr17:47632464-47632964	L5_IT_B	0.05178500313225598	CC
chr12_128143717_T_A	LOC105370071	chr12:128143355-128143855	L4_IT	-0.06461683245440719	CC
chr5_124918738_A_G	LINC01170	chr5:124918481-124918981	L6_CT	0.11579095281650886	CC
chr10_46255884_T_G	OR13A1	chr10:46255672-46256172	L4_IT	-0.09918208050015531	CC
chr12_9347424_G_A	LOC728715	chr12:9347421-9347921	L6b	-0.07508389601177745	CC
chr7_66446049_A_G	LOC124901661	chr7:66445669-66446169	Lamp5	-0.0608486986508785	CC
chr1_247083962_C_G	OR13G1	chr1:247083681-247084181	Sncg	-0.0600585067870556	CC
chr6_32439448_T_C	HLA-DQB2	chr6:32439064-32439564	L5_IT_A	-0.07102459749244971	CC
chr10_134215045_T_A	MIR202HG	chr10:134214711-134215211	L23_IT	-0.2799609793691724	CC
chr20_65903791_G_A	LKAAEAR1	chr20:65903483-65903983	Sncg	-0.07661841527790259	CC
chr19_21725122_G_A	LOC101929007	chr19:21724934-21725434	Astro	0.05279050579133493	CC
chr6_26824768_C_T	GUSBP2	chr6:26824462-26824962	immune	-0.129460793551901	CC
chr11_111311674_G_A	COLCA2	chr11:111311417-111311917	Oligo	0.2176674552958744	CC
chr11_85622878_A_T	CCDC89	chr11:85622712-85623212	Micro-PVM	0.06495205587173913	CC
chr2_130410248_A_G	RAB6C-AS1	chr2:130409896-130410396	L4_IT	0.1310827885546848	CC
chr20_23715202_G_C	LOC124904965	chr20:23715136-23715636	L5_IT_A	0.0631513975316409	CC
chr8_125170315_G_A	FER1L6-AS1	chr8:125170053-125170553	Sst_Chodl	0.06557275339061741	CC
chr1_109722365_C_T	EPS8L3	chr1:109721996-109722496	L4_IT	0.05519432150561876	CC
chr6_29753599_G_A	HLA-H	chr6:29753510-29754010	L23_IT	0.06239269553339444	CC
chr21_44347625_G_A	LOC101928796	chr21:44347279-44347779	L6_CT	-0.07888658862135278	CC
chr6_31316299_C_T	HCP5	chr6:31315976-31316476	Sst	0.6203506970228005	CC
chr7_106260140_A_C	LHFPL3-AS2	chr7:106259784-106260284	Astro	0.07529304220086441	CC
chr6_32489989_C_A	HLA-DRB6	chr6:32489634-32490134	Pvalb	0.1355317128501219	CC
chr12_30948395_T_A	TSPAN11	chr12:30948083-30948583	L5_IT_A	-0.07295046352517609	CC
chr14_61697456_G_A	LOC105370542	chr14:61697095-61697595	L5_IT_A	-0.07775879457329182	CC
chr1_15481407_A_G	CLCNKB	chr1:15481074-15481574	Lamp5	0.06535373743481543	CC
chr19_56740756_T_C	DPRX	chr19:56740626-56741126	Astro	-0.07077482617823883	CC
chr22_32819013_T_C	RFPL3	chr22:32818684-32819184	L6_IT_Car3	0.05015961898680876	CC
chr18_74727261_C_G	CNDP1	chr18:74726967-74727467	Lamp5	0.07453591911999968	CC
chr17_16569615_C_G	CCDC144A	chr17:16569317-16569817	Micro-PVM	0.10759309400368533	CC
chr5_178103710_G_C	F12	chr5:178103488-178103988	L6_CT	0.05208362993095861	CC
chr12_112915164_T_C	OAS3	chr12:112914772-112915272	Astro	-0.26644366422183996	CC
chr19_47735887_C_T	APOE	chr19:47735802-47736302	Sst	0.050484895484379066	CC
chr11_111134395_T_C	LOC102723966	chr11:111134104-111134604	L6_IT	-0.0511134771908166	CC
chr6_106116545_G_T	LIN28B	chr6:106116345-106116845	L6b	-0.18056615780663243	CC
chr9_123528211_G_C	ECPAS	chr9:123527968-123528468	L56_NP	0.07028757656106244	CC
chr21_41126722_G_T	LINC01671	chr21:41126436-41126936	Micro-PVM	-0.1361695202591866	CC
chr8_84262959_C_T	LOC105375932	chr8:84262698-84263198	L23_IT	0.1762921489390772	CC
chr1_180786053_G_A	LOC107985232	chr1:180785720-180786220	Sst_Chodl	-0.08416974443821035	CC
chr3_122299508_G_T	CD80	chr3:122299221-122299721	L6b	-0.06291976772483743	CC
chr5_152995303_T_C	NMUR2	chr5:152994997-152995497	Astro	0.0643079383877776	CC
chr17_74792728_T_C	LINC00469	chr17:74792698-74793198	Pvalb	0.16240191857555786	CC
chr6_152695374_G_A	CCDC170	chr6:152695160-152695660	Micro-PVM	0.051910743431296424	CC
chr1_16700014_T_C	LOC105376805	chr1:16699856-16700356	Vip	0.15930350934878224	CC
chr6_168631899_C_G	LOC102725048	chr6:168631528-168632028	Oligo	0.06531573467651786	CC
chr12_15082812_A_T	RERG	chr12:15082587-15083087	immune	-0.09313124044783727	CC
chr21_39758896_C_A	MX2	chr21:39758401-39758901	L5_IT_A	-0.05043731351891001	CC
chr6_32413914_A_G	HLA-DRB1	chr6:32413872-32414372	Vip	0.08908558170912251	CC
chr18_46947700_G_C	ST8SIA5-DT	chr18:46947290-46947790	Sst	-0.2119082696662371	CC
chr6_32108531_C_T	HCG23	chr6:32108367-32108867	L6_IT_Car3	0.0514308578819227	CC
chr9_7365399_T_G	LOC105375970	chr9:7365082-7365582	Astro	-0.15514307333312694	CC
chr19_7789397_G_A	LOC124904628	chr19:7789093-7789593	L6_IT_Car3	-0.09559675500665143	CC
chr6_31212341_C_A	HLA-B	chr6:31212251-31212751	Endo	0.06067437687405164	CC
chr2_134559835_G_C	LOC105373627	chr2:134559701-134560201	L5_IT_B	-0.05328618029009746	CC
chr13_59804243_C_G	LOC105370230	chr13:59803910-59804410	L5_IT_B	0.054314119761252	CC
chr7_17428251_C_T	LINC02888	chr7:17428138-17428638	Sst_Chodl	-0.08679477358451071	CC
chr3_150460965_G_A	LOC124909496	chr3:150460746-150461246	L23_IT	-0.06172685566803082	CC
chr3_134647978_A_C	CPNE4	chr3:134647626-134648126	L6_CT	0.1216411385470284	CC
chr19_18197646_A_G	IL12RB1	chr19:18197402-18197902	L4_IT	0.08443045240719016	CC
chr5_81445152_T_C	RASGRF2-AS1	chr5:81445022-81445522	L6_IT	0.06405891791898011	CC
chr6_109305086_C_T	SEC63	chr6:109304838-109305338	Vip	0.05806728481502077	CC
chr6_32489694_C_A	HLA-DQB1	chr6:32489634-32490134	L6_IT	-0.3364011139885248	CC
chr13_47395685_C_T	LOC105370198	chr13:47395440-47395940	Micro-PVM	-0.07059263406430905	CC
chr13_51815800_C_A	LINC00345	chr13:51815541-51816041	L6_IT_Car3	-0.23835847356293183	CC
chr1_39359605_C_T	BMP8A	chr1:39359237-39359737	L56_NP	-0.07819495281167921	CC
chr15_77053882_T_G	ANKRD34C-AS1	chr15:77053492-77053992	Oligo	-0.06705587979580319	CC
chr11_4256304_G_A	LINC02749	chr11:4255963-4256463	Astro	-0.06746987376441194	CC
chr6_29807421_C_G	HLA-A	chr6:29806997-29807497	L56_NP	0.05039799963831726	CC
chr20_23697591_A_C	CST3	chr20:23697340-23697840	L6_IT	0.27985970990014586	CC
chr7_82547312_T_G	LOC105369146	chr7:82547285-82547785	L5_IT_B	-0.05026820299168211	CC
chr10_80796760_G_T	BMS1P21	chr10:80796421-80796921	Astro	0.05140566013605685	CC
chr6_32358270_G_C	HLA-DRB5	chr6:32358095-32358595	L4_IT	-0.05199938154452921	CC
chr22_27793090_C_T	LOC102724900	chr22:27792766-27793266	L4_IT	-0.4798986833699246	CC
chr1_155814545_G_A	NES	chr1:155814347-155814847	Oligo	-0.14190278064058592	CC
chr5_81445786_T_G	RASGRF2-AS1	chr5:81445539-81446039	Astro	-0.05926529816296977	CC
chr12_102663871_G_A	LOC124902999	chr12:102663578-102664078	Pvalb	0.057907997442401715	CC
chr13_109792369_C_T	RAB20	chr13:109792048-109792548	Oligo	-0.19956765803276433	CC
chr6_32312787_C_T	HLA-DRA	chr6:32312708-32313208	L6_CT	0.09461864677998655	CC
chr6_32488179_G_C	HLA-DRB1	chr6:32488039-32488539	L56_NP	-0.05344085789145625	CC
chr17_71085723_A_G	KCNJ2-AS1	chr17:71085442-71085942	OPC	-0.05526785130198952	CC
chr13_25265874_G_C	SHISA2	chr13:25265655-25266155	Sncg	-0.06199681772108079	CC
chr8_104266870_C_T	BAALC-AS2	chr8:104266705-104267205	L6_IT	-0.0656254777598475	CC
chr6_32489745_C_A	HLA-DRB6	chr6:32489635-32490135	immune	-0.05642458860339894	CC
chr4_168325189_C_T	SMIM31	chr4:168325084-168325584	Oligo	0.06967554620234351	CC
chr10_53815144_T_G	LOC105378308	chr10:53814826-53815326	Micro-PVM	-0.057271106555774054	CC
chr12_95919638_C_T	AMDHD1	chr12:95919352-95919852	Pvalb	-0.2486829588121422	CC
chr6_32422387_C_T	HLA-DRB1	chr6:32422130-32422630	L6_CT	0.2970911843744881	CC
chr19_14962768_T_C	OR7C1	chr19:14962534-14963034	OPC	0.4420366428427913	CC
chr22_19345879_G_A	FAM246C	chr22:19345628-19346128	Sncg	0.06749321540271991	CC
chr14_98448643_C_G	LINC02691	chr14:98448293-98448793	L56_NP	0.1294571151414834	CC
chr1_109722204_G_T	LOC124904258	chr1:109721996-109722496	Astro	-0.0642939760797101	CC
chr2_95380935_G_C	MAL	chr2:95380620-95381120	Astro	0.056320127992094626	CC
chr1_109722209_G_C	GSTM5	chr1:109722002-109722502	Endo	0.05979475421369718	CC
chr15_55175208_T_C	LINC01413	chr15:55174965-55175465	L23_IT	-0.05050973848667617	CC
chr2_42798037_C_T	OXER1	chr2:42797544-42798044	Sncg	-0.07065299173589557	CC
chr3_10594861_T_A	ATP2B2-IT2	chr3:10594690-10595190	L23_IT	-0.09942476976541492	CC
chr6_32482962_G_T	LOC124901301	chr6:32482610-32483110	Sst	0.08229747698171241	CC
chr12_9266543_C_G	LINC00987	chr12:9266167-9266667	Sst	-0.054901759789409255	CC
chr12_26705081_G_T	ITPR2	chr12:26705054-26705554	L5_IT_B	0.30479685531359557	CC
chr2_107329823_G_C	LOC105373535	chr2:107329553-107330053	L6_IT_Car3	-0.05905479133072333	CC
chr18_75751324_T_C	LOC124900405	chr18:75751054-75751554	L5_ET	-0.11472738180807962	CC
chr6_31259451_C_G	HCP5	chr6:31259173-31259673	OPC	-0.06016386308970745	CC
chr12_56909226_T_C	MYO1A	chr12:56909053-56909553	L5_IT_B	0.05048857396881168	CC
chr10_105227813_A_G	GSTO2	chr10:105227591-105228091	L6b	-0.05881270177822806	CC
chr17_19697207_C_T	SLC47A2	chr17:19696991-19697491	Astro	-0.05583896401726918	CC
chr16_62908759_C_T	CPNE2	chr16:62908565-62909065	Pvalb	-0.09628239434035457	CC
chr6_33567497_G_C	LEMD2	chr6:33567212-33567712	Endo	-0.07303315957517631	CC
chr8_18173019_A_G	LOC124901892	chr8:18172762-18173262	L6_IT_Car3	-0.09520903670793746	CC
chr18_75751324_T_C	LOC105372202	chr18:75751054-75751554	L5_IT_B	-0.2988045990558422	CC
chr1_109722202_T_C	LOC124904258	chr1:109721996-109722496	Vip	-0.05062302846268496	CC
chr15_93091901_C_T	LINC00924	chr15:93091798-93092298	Pvalb	0.05577463225108481	CC
chr1_109722444_G_A	GSTM5	chr1:109722002-109722502	L5_ET	-0.19967286467579215	CC
chr1_89346311_T_G	LOC105378844	chr1:89345906-89346406	L23_IT	-0.18375540800937795	CC
chr1_89410352_G_A	LRRC8C	chr1:89410082-89410582	Oligo	-0.0658286996103854	CC
chr5_127593371_A_G	C5orf63	chr5:127593279-127593779	OPC	-0.09778421255563075	CC
chr8_134198335_C_T	TG	chr8:134198149-134198649	Vip	0.052899804056488975	CC
chr3_122299458_T_G	ADPRH	chr3:122299221-122299721	L6_CT	-0.07508635247209838	CC
chr9_102598402_C_T	LINC01508	chr9:102597915-102598415	L4_IT	-0.08764071795932704	CC
chr12_15082812_A_T	RERG	chr12:15082587-15083087	Vip	0.05032880820051666	CC
chr6_32489218_C_A	HLA-DQA1	chr6:32488880-32489380	L6_IT	0.07364625872974706	CC
chr9_125310465_G_C	FAM225B	chr9:125310202-125310702	L23_IT	-0.1395346533674795	CC
chr1_210736000_T_C	RD3	chr1:210735859-210736359	L6_IT	0.28836088963141915	CC
chr7_66446049_A_G	LOC105375334	chr7:66445669-66446169	Pvalb	0.05581803063816082	CC
chr6_32422207_A_G	HLA-DRB6	chr6:32422130-32422630	VLMC	0.3420774739184157	CC
chr7_156583661_A_G	LINC03010	chr7:156583563-156584063	Vip	0.10380782728866755	CC
chr20_59100997_C_T	LOC105372686	chr20:59100684-59101184	L4_IT	-0.059778076628974164	CC
chr2_169583512_C_T	ABCB11	chr2:169583243-169583743	Vip	0.06389143168640565	CC
chr12_125992256_C_A	LINC02359	chr12:125992071-125992571	L6_CT	-0.1346791915149126	CC
chr2_130861780_C_T	FAR2P2	chr2:130861456-130861956	L6_IT_Car3	-0.19366296479032252	CC
chr2_238715081_C_T	LINC02610	chr2:238714863-238715363	Sncg	-0.2045772707130169	CC
chr2_171192019_G_A	ERICH2-DT	chr2:171191527-171192027	L5_IT_B	0.058808159159454476	CC
chr8_652265_C_G	LOC124900249	chr8:651996-652496	Oligo	0.0916783685154483	CC
chr6_31213008_C_G	HLA-B	chr6:31212909-31213409	Endo	-0.06690802286202935	CC
chr3_46574660_G_A	LRRC2-AS1	chr3:46574339-46574839	Lamp5	-0.05831665203585623	CC
chr6_31213008_C_G	HLA-B	chr6:31212909-31213409	L6_IT	-0.16042449604980646	CC
chr8_18339637_T_G	ASAH1	chr8:18339348-18339848	L56_NP	0.05760384217114023	CC
chr6_168597232_C_A	UNC93A	chr6:168596850-168597350	Micro-PVM	0.13059952847928136	CC
chr8_1802817_C_T	LOC105377781	chr8:1802469-1802969	L23_IT	0.16346518928664544	CC
chr6_32414748_C_A	HLA-DRB1	chr6:32414448-32414948	L6b	0.12456235251980985	CC
chr2_107044206_C_G	CD8B2	chr2:107043912-107044412	Sst	0.055567055572195656	CC
chr17_3275235_C_G	OR3A3	chr17:3275041-3275541	L56_NP	0.05714704214533439	CC
chr12_9266613_G_C	LOC642846	chr12:9266167-9266667	L6_IT_Car3	0.052255201185947175	CC
chr11_61817024_C_T	LOC124902679	chr11:61816744-61817244	L5_IT_B	0.1456814768934489	CC
chr8_134225872_T_C	SLA	chr8:134225439-134225939	Vip	0.12383679991576368	CC
chr2_235123928_T_C	LINC01173	chr2:235123629-235124129	L23_IT	0.06185087183178517	CC
chr12_16067413_C_T	LOC101928362	chr12:16067182-16067682	L6_IT	0.2665828922368423	CC
chr5_141703105_C_G	PCDHB16	chr5:141702881-141703381	L5_IT_B	0.057802195204722295	CC
chr4_48095007_C_T	NIPAL1	chr4:48094546-48095046	Oligo	0.10829963662385822	CC
chr6_32938145_T_G	LOC105375021	chr6:32937854-32938354	Oligo	-0.1651536157919491	CC
chr20_25857628_C_T	FAM182B	chr20:25857580-25858080	L6b	-0.10757390844807713	CC
chr4_179680137_T_G	LOC124900817	chr4:179679907-179680407	Astro	0.050445976944384796	CC
chr2_130409626_T_C	RAB6C	chr2:130409228-130409728	Astro	-0.05374819113692286	CC
chr17_79325909_A_C	DNAH17-AS1	chr17:79325697-79326197	L6_IT_Car3	0.07068805368241604	CC
chr19_51741403_T_C	IZUMO1	chr19:51741364-51741864	Pvalb	-0.10654178583882512	CC
chr21_44841380_T_C	DIP2A	chr21:44841102-44841602	VLMC	-0.05158676527499928	CC
chr22_37947385_C_T	MFNG	chr22:37947082-37947582	Oligo	0.05027200832744816	CC
chr12_94984482_C_T	NDUFA12	chr12:94984172-94984672	Endo	0.09566337385438572	CC
chr6_3588964_C_T	LOC124901243	chr6:3588759-3589259	L5_IT_B	-0.05737909577400879	CC
chr3_115939022_C_T	LOC124909409	chr3:115938791-115939291	L6_IT	0.10303761473703865	CC
chr8_91591439_G_A	LOC124901975	chr8:91591170-91591670	Sncg	0.18971054390055464	CC
chr12_8524558_G_T	CLEC4E	chr12:8524345-8524845	OPC	-0.3111959538827207	CC
chr12_94984482_C_T	NDUFA12	chr12:94984178-94984678	Micro-PVM	0.07850134840444767	CC
chr18_77298091_T_C	GALR1	chr18:77297818-77298318	Oligo	0.11375121200487293	CC
chr6_32413765_C_G	HLA-DRB1	chr6:32413679-32414179	Endo	0.06565429194970895	CC
chr2_55401075_T_C	CCDC88A	chr2:55400772-55401272	Oligo	-0.06530170258199064	CC
chr18_14594293_A_G	MIR8069-1	chr18:14593972-14594472	L6b	0.06989130673604127	CC
chr1_248057741_G_A	OR2T2	chr1:248057500-248058000	L5_IT_B	0.0526319481643438	CC
chr6_1444819_T_C	LOC107986555	chr6:1444562-1445062	Vip	-0.20270459475756253	CC
chr6_32488177_T_G	HLA-DQB1-AS1	chr6:32488047-32488547	Sncg	0.05276339403018099	CC
chr9_139575664_A_T	LOC124902275	chr9:139575253-139575753	Vip	-0.09821568443876405	CC
chr7_29701446_C_G	PRR15	chr7:29701267-29701767	L5_ET	-0.08735144470262224	CC
chr11_111311643_C_T	COLCA1	chr11:111311417-111311917	L4_IT	-0.1505056079895577	CC
chr4_168325189_C_T	FAM218A	chr4:168325093-168325593	L6_IT	0.11069883063488462	CC
chr17_14207177_C_T	HS3ST3B1	chr17:14206834-14207334	Sncg	0.0719853525247256	CC
chr19_46621795_G_C	LYPD5	chr19:46621419-46621919	L6_IT	0.05931385034673475	CC
chr6_32907854_T_C	HLA-DPB1	chr6:32907713-32908213	L6_IT	-0.054149077456162154	CC
chr19_54510733_C_A	SIGLEC8	chr19:54510495-54510995	Sncg	-0.07110261106823113	CC
chr12_131895408_G_T	LOC124903058	chr12:131895158-131895658	Astro	-0.19148982976208373	CC
chr14_18153348_A_G	DHRS4	chr14:18153293-18153793	Sst	-0.050037298783935036	CC
chr13_47346378_T_C	LOC105370198	chr13:47346171-47346671	Sncg	-0.2079833854750337	CC
chr1_64623116_C_T	RAVER2	chr1:64622760-64623260	Pvalb	-0.0778042478654406	CC
chr2_70911544_A_G	LINC01143	chr2:70911337-70911837	L4_IT	0.07303135728286225	CC
chr6_160415317_T_C	FNDC1-AS1	chr6:160414880-160415380	Sncg	0.06932153439220445	CC
chr10_100890251_C_T	DNMBP-AS1	chr10:100889974-100890474	L5_IT_B	-0.11237235310642557	CC
chr7_160371405_T_C	VIPR2	chr7:160371192-160371692	Sst_Chodl	0.1699752309939102	CC
chr17_6676968_G_A	FBXO39	chr17:6676468-6676968	L4_IT	-0.16903850885558525	CC
chr6_32439388_T_C	HLA-DRB6	chr6:32439057-32439557	Endo	-0.08678954562784102	CC
chr1_109722444_G_A	GSTM5	chr1:109722002-109722502	Vip	-0.3042275318223031	CC
chr2_171192019_G_A	ERICH2-DT	chr2:171191535-171192035	L5_IT_B	0.058808159159454476	CC
chr7_156583797_T_C	EN2	chr7:156583554-156584054	L5_ET	-0.224953501572426	CC
chr4_38277999_T_C	LINC02513	chr4:38277765-38278265	Astro	-0.19323690845871822	CC
chr3_50307921_G_A	SEMA3B	chr3:50307791-50308291	Oligo	-0.09685256616464066	CC
chr10_87855463_A_G	AGAP11	chr10:87855399-87855899	L6_IT_Car3	0.05681681823241291	CC
chr12_131668938_G_A	LINC02415	chr12:131668875-131669375	Astro	0.2656717294974156	CC
chr6_135305806_T_C	HMGA1P7	chr6:135305339-135305839	L5_IT_B	-0.1967926094085617	CC
chr1_211488896_T_C	PPP2R5A	chr1:211488582-211489082	Endo	-0.054000909428252974	CC
chr14_16946911_G_A	OXA1L	chr14:16946644-16947144	immune	0.05090034831562651	CC
chr6_110496490_C_T	CD164	chr6:110496375-110496875	Astro	-0.05427172656016843	CC
chr4_8569983_G_A	LOC124900659	chr4:8569845-8570345	Astro	0.07592312796876	CC
chr17_1625604_G_A	SERPINF1	chr17:1625479-1625979	OPC	-0.06833472072541902	CC
chr2_171192019_G_A	ERICH2-DT	chr2:171191535-171192035	Sst	0.05135076881855838	CC
chr15_58155110_C_T	ANXA2	chr15:58154856-58155356	L4_IT	0.06197335214651023	CC
chr7_13641132_A_G	LOC105375161	chr7:13640972-13641472	L6_IT	-0.0812203845492494	CC
chr6_32358229_C_T	HLA-DRB5	chr6:32358095-32358595	L23_IT	-0.08943186528739311	CC
chr10_134215045_T_A	LOC124902563	chr10:134214711-134215211	Sst	-0.0809673748681281	CC
chr1_89346311_T_G	LRRC8B	chr1:89345906-89346406	L23_IT	-0.1014320771762467	CC
chr9_139786222_T_C	LOC124902276	chr9:139785792-139786292	L5_IT_A	-0.0691318324653114	CC
chr10_87823424_C_A	SNCG	chr10:87823101-87823601	Sst_Chodl	0.0699984108273104	CC
chr2_107044206_C_G	RGPD3	chr2:107043912-107044412	L4_IT	0.13584806983344855	CC
chr10_89903992_G_T	FAS	chr10:89903727-89904227	L5_IT_A	-0.0529116498497757	CC
chr13_18286217_C_G	LOC107984132	chr13:18285977-18286477	Astro	-0.162015380505391	CC
chr6_33567497_G_C	LOC105375026	chr6:33567212-33567712	Astro	0.1318019786126432	CC
chr1_157664472_C_G	LOC107985213	chr1:157664198-157664698	Vip	-0.09214463235476877	CC
chr1_63243439_C_G	ALG6	chr1:63242985-63243485	Sst_Chodl	-0.09838161518037936	CC
chr6_32489861_C_A	HLA-DQB1	chr6:32489635-32490135	Endo	-0.21804383508582248	CC
chr6_32488231_C_A	HLA-DQB1	chr6:32488047-32488547	L4_IT	0.08879455747762055	CC
chr12_61692145_C_T	LOC105369793	chr12:61691875-61692375	Sst	-0.06838999052198602	CC
chr2_739575_G_T	LOC105373479	chr2:739473-739973	Vip	0.050381580884532706	CC
chr1_230436608_A_G	FAM89A	chr1:230436178-230436678	Oligo	0.14290160513116312	CC
chr16_20340618_T_C	ACSM2A	chr16:20340271-20340771	Sncg	0.06056776710868306	CC
chr8_137199569_C_T	LOC107986979	chr8:137199194-137199694	L5_IT_B	-0.09285247439064781	CC
chr6_29754560_G_A	HLA-H	chr6:29754078-29754578	Sst	0.15500024209868446	CC
chr16_20340302_A_C	ACSM5	chr16:20340276-20340776	VLMC	0.07839361052820704	CC
chr6_32489989_C_A	HLA-DRB1	chr6:32489635-32490135	L6b	0.05530433144300417	CC
chr15_64388588_A_G	LCTL	chr15:64388408-64388908	L6_IT_Car3	0.06325871518049198	CC
chr18_56200939_G_T	LINC01416	chr18:56200829-56201329	Oligo	-0.11928111527693286	CC
chr6_32439275_T_C	LOC124901301	chr6:32439057-32439557	L23_IT	0.06759738244255509	CC
chr5_178103710_G_C	DOK3	chr5:178103498-178103998	L23_IT	-0.16262782759520533	CC
chr10_134560466_G_C	FRG2B	chr10:134560202-134560702	L6b	-0.1432838520987516	CC
chr16_24311134_G_T	PRKCB	chr16:24310924-24311424	Endo	-0.07769909023343313	CC
chr11_44883959_G_C	TSPAN18	chr11:44883671-44884171	L6b	-0.055382845784669676	CC
chr3_130785334_G_A	LOC102723759	chr3:130785100-130785600	Astro	0.058085198466589105	CC
chr14_71039992_A_G	VASH1-AS1	chr14:71039730-71040230	L4_IT	0.09221912269083266	CC
chr4_168325189_C_T	FAM218A	chr4:168325093-168325593	L6_IT_Car3	0.12233141949100723	CC
chr13_25265713_G_A	SHISA2	chr13:25265664-25266164	Sst	-0.12085564550358985	CC
chr12_125992256_C_A	LINC02826	chr12:125992071-125992571	Lamp5	-0.11980643109616285	CC
chr9_137051737_G_A	WDR38	chr9:137051262-137051762	Sst	-0.06661357706148863	CC
chr6_171775793_C_G	LOC107986676	chr6:171775648-171776148	Oligo	0.30204942296428694	CC
chr8_125389493_A_C	LOC101927588	chr8:125389244-125389744	Lamp5	0.06668698973142195	CC
chr4_59993688_T_C	ARL9	chr4:59993426-59993926	Oligo	-0.14262937195864112	CC
chr20_21570384_C_T	NKX2-2	chr20:21569910-21570410	L23_IT	-0.06756676467665379	CC
chr11_134480816_T_C	GLB1L2	chr11:134480390-134480890	Sst	-0.0574187260818686	CC
chr3_12861513_A_C	LOC124909346	chr3:12861273-12861773	Oligo	0.05097504353862847	CC
chr11_118719681_C_T	LOC105369519	chr11:118719200-118719700	OPC	-0.053504504911316086	CC
chr6_32358412_A_G	HLA-DRB5	chr6:32358096-32358596	Sst_Chodl	-0.12454540081936333	CC
chr3_101470382_T_A	ST3GAL6-AS1	chr3:101469911-101470411	OPC	0.061805040843537995	CC
chr3_191665728_T_C	LOC107986167	chr3:191665480-191665980	L56_NP	-0.05281663752509358	CC
chr9_17643176_A_G	SH3GL2	chr9:17643054-17643554	VLMC	-0.05344189020677792	CC
chr4_60309779_A_G	SPINK2	chr4:60309376-60309876	L6_CT	-0.3682404317214729	CC
chr6_32489861_C_A	LOC124901301	chr6:32489634-32490134	L5_ET	-0.19356388676657366	CC
chr1_14691630_A_G	LOC124903853	chr1:14691307-14691807	L23_IT	0.1544403436403945	CC
chr12_9098064_A_C	A2M	chr12:9097890-9098390	L23_IT	-0.2646732031283747	CC
chr10_67795363_C_T	LRRTM3	chr10:67795106-67795606	OPC	-0.1010521578060164	CC
chr6_134348395_A_G	EYA4	chr6:134348152-134348652	Endo	-0.06281384719019911	CC
chr6_27986430_G_A	ZSCAN16-AS1	chr6:27986125-27986625	Sst	0.05703766299073543	CC
chr14_16100419_G_A	TRAV8-5	chr14:16100187-16100687	L6_IT_Car3	-0.6034811639758735	CC
chr9_149804882_A_C	PNPLA7	chr9:149804760-149805260	L6_IT_Car3	-0.08997857260708475	CC
chr12_9385610_A_C	LOC728715	chr12:9385508-9386008	L6b	-0.10928425802074893	CC
chr17_9788462_A_G	GLP2R	chr17:9788164-9788664	Sncg	0.16612060204021084	CC
chr2_234428120_C_A	TRPM8	chr2:234427806-234428306	L5_IT_B	0.0875195720194597	CC
chr3_134105826_C_T	NUDT16L2P	chr3:134105429-134105929	L6_IT_Car3	-0.2457075951540557	CC
chr6_32483883_T_C	HLA-DQB1	chr6:32483633-32484133	Pvalb	-0.06760928973593927	CC
chr7_3231943_C_T	LOC105375130	chr7:3231672-3232172	L5_IT_A	-0.39246168519310043	CC
chr8_13041282_C_G	LINC03019	chr8:13041031-13041531	Oligo	0.05337570555748794	CC
chr1_14596856_A_G	FHAD1	chr1:14596436-14596936	Sst	0.051234773613177076	CC
chr10_43353077_A_T	LINC00839	chr10:43352771-43353271	L6b	-0.24473736613697294	CC
chr14_18234647_G_C	DHRS4L1	chr14:18234598-18235098	L4_IT	0.09723856761799432	CC
chr6_32490036_G_A	HLA-DQB1	chr6:32489635-32490135	VLMC	0.19895738587358824	CC
chr6_29754206_C_A	HLA-H	chr6:29754056-29754556	L23_IT	0.12149978066762568	CC
chr10_128804618_G_A	LOC124902557	chr10:128804350-128804850	Micro-PVM	0.17149428858170346	CC
chr7_126314348_T_C	POT1-AS1	chr7:126314229-126314729	Sncg	-0.082152084285676	CC
chr2_108729074_A_T	SULT1C4	chr2:108728852-108729352	L6_IT_Car3	-0.06155905225986125	CC
chr6_30128279_G_C	HLA-L	chr6:30127900-30128400	Oligo	0.05207008593376461	CC
chr6_167674711_A_G	PRR18	chr6:167674520-167675020	L5_IT_B	-0.060483424803180696	CC
chr10_45251647_T_C	CXCL12	chr10:45251224-45251724	Sncg	0.09644125256883385	CC
chr12_24810998_A_G	BCAT1	chr12:24810868-24811368	VLMC	0.11752029403468889	CC
chr22_42039827_G_A	LOC105373044	chr22:42039604-42040104	L56_NP	-0.1474230108148027	CC
chr6_32489963_C_T	HLA-DQB1	chr6:32489634-32490134	L6_IT	0.2084264632663979	CC
chr5_6643085_T_G	LINC02102	chr5:6642592-6643092	L5_IT_A	-0.1326310240359181	CC
chr4_177460361_T_C	LOC107986204	chr4:177460144-177460644	L5_IT_A	0.07100604349630313	CC
chr12_9266206_T_C	LOC105369649	chr12:9266167-9266667	L6b	0.2853117121095481	CC
chr6_32358177_G_C	HLA-DRB5	chr6:32358096-32358596	VLMC	-0.06831563435423549	CC
chr15_73608610_C_T	DNM1P35	chr15:73608511-73609011	Sst	-0.054714174967229745	CC
chr22_42982115_C_T	SERHL	chr22:42982017-42982517	Astro	0.07070058590300565	CC
chr14_90654271_C_T	LOC124903276	chr14:90653992-90654492	Oligo	0.125669156255934	CC
chr2_231483699_G_C	SPATA3	chr2:231483484-231483984	L6b	-0.06639851879854941	CC
chr18_74727261_C_G	CNDP1	chr18:74726967-74727467	L5_ET	0.07082058910562328	CC
chr1_37227189_G_A	LOC107984942	chr1:37226998-37227498	Astro	-0.06478669191357422	CC
chr20_6164443_G_C	FERMT1	chr20:6164434-6164934	Lamp5	-0.11184742731925912	CC
chr1_205751349_G_A	IKBKE	chr1:205751143-205751643	Oligo	-0.09363283530970623	CC
chr20_23715202_G_C	CST3	chr20:23714936-23715436	OPC	0.0656812343858384	CC
chr2_10874571_T_C	LOC124905973	chr2:10874501-10875001	Vip	-0.06534325687969211	CC
chr13_18541189_G_C	ANKRD26P3	chr13:18540839-18541339	L5_IT_A	-0.22829448869907232	CC
chr10_91890800_T_C	LOC107984252	chr10:91890581-91891081	Astro	0.055388660473113305	CC
chr5_3764325_C_T	LOC105374625	chr5:3764013-3764513	Astro	-0.07483089886084415	CC
chr6_29840927_A_G	LOC105375010	chr6:29840647-29841147	L6b	-0.12508908473779456	CC
chr13_109792369_C_T	RAB20	chr13:109792048-109792548	Sst	-0.12053492036809788	CC
chr6_32490074_A_G	HLA-DRB1	chr6:32489634-32490134	L6b	-0.0793632341465127	CC
chr1_5320565_C_A	LOC124903830	chr1:5320432-5320932	Lamp5	-0.06294876250889292	CC
chr19_20561478_T_C	ZNF826P	chr19:20561025-20561525	L4_IT	0.07590219641094009	CC
chr5_56650214_C_T	IL31RA	chr5:56649972-56650472	Sncg	-0.060171151113540766	CC
chr17_71957119_G_A	CASC17	chr17:71956862-71957362	L6_IT	0.14563195395109396	CC
chr5_174328097_G_A	LOC124901138	chr5:174327896-174328396	L5_ET	0.10341181958604162	CC
chr10_27773021_C_G	MKX-AS1	chr10:27772835-27773335	Sst_Chodl	-0.0619192656986125	CC
chr6_32439448_T_C	HLA-DQB2	chr6:32439064-32439564	L23_IT	-0.10223640709417348	CC
chr1_66629855_G_C	DYNLT5	chr1:66629798-66630298	L6b	-0.18190827994587977	CC
chr9_116265649_T_C	SMC2-DT	chr9:116265386-116265886	L6_IT	0.1550974417968467	CC
chr8_1802817_C_T	KBTBD11	chr8:1802522-1803022	Endo	-0.0884165219583517	CC
chr6_32489726_C_T	HLA-DQB1	chr6:32489635-32490135	L5_IT_B	0.4588192212449904	CC
chr7_47311059_A_T	LOC124901626	chr7:47310826-47311326	Sst	0.05394344355710867	CC
chr12_132480317_A_G	LOC105370092	chr12:132480134-132480634	Astro	0.1998714383674296	CC
chr7_152581999_C_T	WDR86	chr7:152581593-152582093	VLMC	-0.07025756116138249	CC
chr10_94872977_G_A	PLCE1	chr10:94872720-94873220	L4_IT	-0.05197423385707811	CC
chr13_112714617_T_C	ADPRHL1	chr13:112714315-112714815	L23_IT	0.053438070658263115	CC
chr6_33567497_G_C	MIR3934	chr6:33567212-33567712	OPC	-0.12705526779345222	CC
chr6_32422177_A_G	HLA-DRB1	chr6:32422135-32422635	L6b	0.057489359512388205	CC
chr10_114672762_T_C	PLEKHS1	chr10:114672490-114672990	OPC	0.058925732355260774	CC
chr1_89400479_A_G	LRRC8B	chr1:89400003-89400503	Astro	-0.07042370484125549	CC
chr11_49158932_G_A	TRIM51G	chr11:49158722-49159222	L5_IT_A	0.06074402991890282	CC
chr15_82721673_C_A	LOC124903545	chr15:82721442-82721942	Oligo	-0.10766954883051394	CC
chr20_2237916_T_G	TGM3	chr20:2237489-2237989	L5_IT_A	0.0614987255591366	CC
chr9_33541985_C_G	TRBV20OR9-2	chr9:33541838-33542338	Sst	0.05652467609637091	CC
chr10_6075183_G_A	IL15RA	chr10:6075181-6075681	L5_IT_B	0.05175559840511834	CC
chr10_43352923_T_G	CCNYL2	chr10:43352771-43353271	L5_IT_B	-0.1092257927799265	CC
chr9_149186210_A_G	LCN12	chr9:149186007-149186507	L6_CT	0.07722026130533255	CC
chr6_32491601_G_T	HLA-DQB1	chr6:32491437-32491937	Sst	-0.058210659752091054	CC
chr19_18197646_A_G	IL12RB1	chr19:18197402-18197902	Sst	0.07883611786561584	CC
chr20_51337595_G_T	LOC101927486	chr20:51337389-51337889	Pvalb	-0.056289611249741967	CC
chr1_84414760_G_A	LOC105378819	chr1:84414523-84415023	L23_IT	0.07194012362696522	CC
chr12_32366396_G_A	FGD4	chr12:32366147-32366647	L5_ET	-0.055974616717433534	CC
chr22_43178567_A_G	A4GALT	chr22:43178528-43179028	L5_IT_B	0.2677614554514438	CC
chr11_7749233_G_A	OVCH2	chr11:7748984-7749484	L5_IT_A	-0.08662549397631292	CC
chr10_117101945_C_T	GFRA1	chr10:117101610-117102110	Vip	0.06890350112974453	CC
chr6_39226917_C_T	KCNK17	chr6:39226622-39227122	Astro	0.11224566844703521	CC
chr5_158190463_A_G	C5orf52	chr5:158190240-158190740	Oligo	0.46373606376294596	CC
chr14_18154038_T_G	DHRS4	chr14:18153781-18154281	Oligo	-0.24201556988363926	CC
chr13_23749082_C_G	LOC101927375	chr13:23748840-23749340	L6_CT	0.3467242890234541	CC
chr20_11142735_G_A	LOC124904960	chr20:11142502-11143002	L4_IT	0.07178708248085575	CC
chr1_220037414_T_G	HLX-AS1	chr1:220037187-220037687	Sst	-0.11728110291389804	CC
chr6_31054374_A_G	PSORS1C3	chr6:31054049-31054549	Astro	-0.36989275960430756	CC
chr6_32488315_C_A	LOC124901301	chr6:32488047-32488547	L4_IT	-0.09309270092085709	CC
chr20_43124909_C_A	LPIN3	chr20:43124827-43125327	L5_IT_B	0.0806202845644286	CC
chr1_186654158_C_T	LINC01037	chr1:186653873-186654373	L23_IT	-0.11577551630492433	CC
chr2_215294234_T_C	LOC124906117	chr2:215294163-215294663	Sst	-0.06890286823527614	CC
chr6_32904245_A_C	HCG24	chr6:32903986-32904486	Lamp5	0.05057442883736396	CC
chr4_108943348_C_G	ARHGEF38	chr4:108942882-108943382	L5_ET	0.07348589776730519	CC
chr1_84837600_T_G	MCOLN2	chr1:84837522-84838022	Micro-PVM	-0.11520149798246493	CC
chr10_43954532_G_A	RET	chr10:43954353-43954853	L6_IT_Car3	-0.16975600783381406	CC
chr19_46620238_A_G	LYPD5	chr19:46619831-46620331	Endo	0.09480326732512556	CC
chr5_29032860_C_T	LOC124901178	chr5:29032741-29033241	Astro	0.20685236991621658	CC
chr17_19219996_A_G	EPN2	chr17:19219901-19220401	L5_ET	0.08467741243329563	CC
chr21_12324438_C_T	LOC110091776	chr21:12324084-12324584	VLMC	-0.053639171898045346	CC
chr5_178103710_G_C	FAM193B-DT	chr5:178103498-178103998	L23_IT	-0.12593340157232014	CC
chr12_9534234_G_T	KLRF1	chr12:9534227-9534727	Vip	-0.11248354916260883	CC
chr9_149186210_A_G	LCN12	chr9:149185923-149186423	Oligo	0.05678512498710786	CC
chr6_30982427_C_T	CDSN	chr6:30982185-30982685	Sst	-0.12790230131107894	CC
chr17_78907742_C_T	LOC107985087	chr17:78907407-78907907	L6b	0.06517442313378818	CC
chr22_31571073_C_T	SELENOM	chr22:31570967-31571467	L6_IT	0.13922164728346687	CC
chr12_9266196_C_G	LOC105369649	chr12:9266167-9266667	Pvalb	-0.05785939877164337	CC
chr6_29754397_G_A	HLA-H	chr6:29754056-29754556	L6_IT_Car3	0.18510114231735386	CC
chr3_193991928_A_C	OSTN	chr3:193991644-193992144	L6_CT	0.05180182578708781	CC
chr5_121158972_G_T	PRR16	chr5:121158689-121159189	immune	0.07164087943326969	CC
chr19_20562572_C_A	LOC124904660	chr19:20562260-20562760	L56_NP	0.12227900544614179	CC
chr8_48114788_A_G	CEBPD	chr8:48114493-48114993	Sncg	-0.9095963708616317	CC
chr6_32357955_A_G	HLA-DRB5	chr6:32357486-32357986	L6b	0.09620497331577571	CC
chr10_26976364_G_T	FAM238C	chr10:26976098-26976598	L5_IT_A	-0.09331314350556497	CC
chr3_52531173_G_C	NT5DC2	chr3:52530920-52531420	Micro-PVM	0.17008425538966332	CC
chr2_10874275_G_A	LINC01954	chr2:10873989-10874489	L6_IT_Car3	0.1254019639074957	CC
chr12_9534234_G_T	CLECL1	chr12:9534227-9534727	Astro	-0.11759841963162732	CC
chr7_46082760_C_G	LOC102723446	chr7:46082450-46082950	L56_NP	-0.1743214041891541	CC
chr6_109305086_C_T	LOC124901369	chr6:109304838-109305338	Astro	0.07159781796675979	CC
chr16_1933091_A_G	HS3ST6	chr16:1932868-1933368	L56_NP	-0.2886898737161334	CC
chr5_178782745_C_A	LOC112267937	chr5:178782456-178782956	Oligo	-0.06309275403938441	CC
chr12_101658869_C_T	MYBPC1	chr12:101658666-101659166	L5_IT_B	0.17748028041365416	CC
chr20_25857742_C_T	FAM182B	chr20:25857580-25858080	Sst_Chodl	-0.09878251732104859	CC
chr6_171008408_G_C	LOC124901471	chr6:171008256-171008756	Pvalb	0.05238470134613138	CC
chr7_10091254_G_C	LOC105375146	chr7:10090908-10091408	L23_IT	-0.07130085175270207	CC
chr11_13081993_C_A	LINC00958	chr11:13081804-13082304	Pvalb	0.15916972690395426	CC
chr8_101337848_T_C	RGS22	chr8:101337576-101338076	Sst_Chodl	0.06400191705382152	CC
chr19_19399364_C_T	HAPLN4	chr19:19399161-19399661	OPC	0.07366039595131202	CC
chr8_17873738_G_C	LOC107986919	chr8:17873557-17874057	L6_CT	0.40819157985104715	CC
chr9_82419582_C_G	MAMDC2-AS1	chr9:82419284-82419784	Oligo	0.059275762217582795	CC
chr7_66727280_T_C	LOC101929322	chr7:66726999-66727499	L5_ET	-0.06279736628206223	CC
chr19_5897580_C_G	CAPS	chr19:5897344-5897844	L56_NP	-0.07827088190104448	CC
chr5_10415572_A_C	ROPN1L	chr5:10415380-10415880	L23_IT	-0.05196272007155045	CC
chr6_32489689_C_G	HLA-DQA1	chr6:32489635-32490135	L5_IT_A	-0.06997017449913212	CC
chr6_32357921_T_C	HLA-DRB5	chr6:32357523-32358023	Lamp5	-0.0663465321210257	CC
chr1_63243439_C_G	FOXD3	chr1:63242985-63243485	Pvalb	-0.06071359964280321	CC
chr6_168803443_T_C	LOC102724220	chr6:168803092-168803592	Vip	-0.06110858345687431	CC
chr7_17716228_C_T	LOC105375172	chr7:17716017-17716517	L6b	0.07887156429788345	CC
chr14_18154059_C_G	LOC105370411	chr14:18153808-18154308	L6_CT	-0.09515055418598495	CC
chr10_71233665_G_A	NPFFR1	chr10:71233337-71233837	Vip	-0.08878776006211364	CC
chr21_44438107_C_T	LOC101928796	chr21:44437814-44438314	L6_IT	-0.09845693823125412	CC
chr6_32492628_A_G	LOC124901301	chr6:32492418-32492918	L4_IT	-0.0716198693834742	CC
chr1_39648101_C_G	BMP8B-AS1	chr1:39647955-39648455	L23_IT	0.09508538986177983	CC
chr6_32492681_C_T	LOC124901301	chr6:32492418-32492918	Lamp5	-0.12824537055961116	CC
chr22_49196618_C_T	LINC01310	chr22:49196490-49196990	L6b	-0.0846132726426152	CC
chr9_111540093_T_G	LOC124902232	chr9:111539947-111540447	L23_IT	0.06530246276801233	CC
chr12_9266437_A_G	A2MP1	chr12:9266167-9266667	L5_IT_B	-0.05784670893585897	CC
chr1_94447648_C_T	F3	chr1:94447370-94447870	Pvalb	0.2019344369341045	CC
chr11_6982621_G_T	OR2AG1	chr11:6982362-6982862	L4_IT	0.05006170937941423	CC
chr1_230436608_A_G	FAM89A	chr1:230436178-230436678	L6b	0.08318735281504619	CC
chr1_150186827_A_C	MLLT11	chr1:150186433-150186933	Micro-PVM	-0.06125179620677468	CC
chr10_13312430_T_C	PHYH	chr10:13312388-13312888	Vip	0.12327617496442578	CC
chr6_32490054_A_G	LOC124901301	chr6:32489634-32490134	Oligo	-0.0698971317538275	CC
chr13_22092878_C_G	LOC105370109	chr13:22092474-22092974	Micro-PVM	0.20650459328100013	CC
chr12_120222212_C_T	PXN	chr12:120221940-120222440	Sst_Chodl	0.05306546888744057	CC
chr1_79648566_A_C	LOC105379203	chr1:79648234-79648734	Vip	0.09894580920642504	CC
chr6_32439389_G_T	HLA-DRB1	chr6:32439057-32439557	L4_IT	-0.2215460845260755	CC
chr1_145169766_A_G	LINC01719	chr1:145169694-145170194	L5_IT_B	0.1718827483271963	CC
chr15_58204338_A_G	ANXA2	chr15:58204087-58204587	Astro	0.051608695317362674	CC
chr18_29371194_A_G	LOC124904343	chr18:29370920-29371420	L23_IT	0.061403767580129553	CC
chr10_47163611_G_A	LOC105378577	chr10:47163294-47163794	Vip	-0.2511212990170213	CC
chr4_3304769_G_C	RGS12	chr4:3304314-3304814	L6b	-0.07344153785777685	CC
chr1_211712746_C_T	LINC02771	chr1:211712570-211713070	Micro-PVM	-0.10483691529441308	CC
chr6_32439388_T_C	HLA-DQB1-AS1	chr6:32439064-32439564	L4_IT	-0.07534230088368274	CC
chr6_107927162_G_A	LOC105377927	chr6:107926985-107927485	L5_IT_B	0.12105543451163925	CC
chr1_109708443_T_C	GSTM5	chr1:109708344-109708844	L6_IT	-0.07127970268177064	CC
chr21_12324264_C_G	LOC110091776	chr21:12324084-12324584	Vip	-0.09735566412217	CC
chr1_152504530_A_G	S100A9	chr1:152504260-152504760	Astro	0.09084681920973026	CC
chr4_92295889_C_T	TIGD2	chr4:92295708-92296208	L56_NP	-0.13378523019718802	CC
chr4_132750288_G_A	LOC105377417	chr4:132750038-132750538	Pvalb	0.13527084797337485	CC
chr17_39743297_T_C	LRRC37A11P	chr17:39742958-39743458	L6_CT	-0.06162151247658487	CC
chr6_29807153_G_A	LOC124901298	chr6:29806997-29807497	Micro-PVM	-0.0989350449801103	CC
chr4_125254391_C_G	LOC102724158	chr4:125254142-125254642	L56_NP	-0.12575229956834555	CC
chr18_64932004_C_G	LOC107985178	chr18:64931822-64932322	L6b	0.20374884443891528	CC
chr20_64441085_C_G	SLCO4A1	chr20:64440851-64441351	L6_CT	-0.1432372669223474	CC
chr1_89298599_C_A	LOC105378844	chr1:89298211-89298711	Micro-PVM	0.062099025487934334	CC
chr12_10302518_C_T	KLRC3	chr12:10302077-10302577	L5_ET	-0.07748282069994827	CC
chr7_113075125_C_T	LOC124901727	chr7:113075020-113075520	L5_IT_A	0.057669839826417046	CC
chr12_30991719_G_C	LOC124902912	chr12:30991577-30992077	L6_IT	-0.10247146847096289	CC
chr6_32490021_T_C	LOC124901301	chr6:32489634-32490134	L4_IT	-0.18789854476766177	CC
chr12_109129713_T_C	ACACB	chr12:109129418-109129918	L6_IT_Car3	-0.19024169000079283	CC
chr6_29754262_T_C	HLA-H	chr6:29754078-29754578	Pvalb	0.0944768490892347	CC
chr16_77633929_C_T	LOC124903714	chr16:77633789-77634289	Oligo	-0.07557653148831545	CC
chr21_25202367_G_C	ADAMTS1	chr21:25202093-25202593	L23_IT	0.05668810733731	CC
chr2_89006588_C_G	LOC105374854	chr2:89006428-89006928	Astro	0.08535342542060897	CC
chr19_38428013_T_C	KIRREL2	chr19:38427818-38428318	Sncg	-0.07087587147172858	CC
chr6_29754466_G_A	HLA-H	chr6:29754056-29754556	L23_IT	0.1870777639952541	CC
chr5_35447060_T_C	AGXT2	chr5:35446790-35447290	Micro-PVM	0.07582565101206029	CC
chr3_58114930_C_T	LOC124909485	chr3:58114617-58115117	Sst_Chodl	0.09469734443268996	CC
chr15_55175208_T_C	CGNL1	chr15:55174965-55175465	Micro-PVM	-0.09736772559780071	CC
chr6_39068462_G_A	KCNK5	chr6:39068185-39068685	Oligo	-0.15029580117931918	CC
chr5_159973152_T_A	LOC105377687	chr5:159972927-159973427	Astro	-0.05768103369281996	CC
chr22_45419130_T_C	LOC105373062	chr22:45418827-45419327	L5_ET	-0.08373192000827157	CC
chr6_134430220_C_G	LOC124901403	chr6:134429999-134430499	Astro	-0.10352741099829821	CC
chr1_145169515_T_C	LINC01719	chr1:145169200-145169700	OPC	-0.05907056637720198	CC
chr12_125992335_A_G	LINC00939	chr12:125992225-125992725	Lamp5	-0.052581840356581644	CC
chr20_30288407_G_A	LOC112268265	chr20:30288195-30288695	Vip	0.13707879205768148	CC
chr5_169064039_G_A	FBLL1	chr5:169063807-169064307	Oligo	0.3026239718341328	CC
chr11_5747516_A_C	OR52E5	chr11:5747312-5747812	L56_NP	-0.07101479074598172	CC
chr13_22092878_C_G	LOC105370109	chr13:22092574-22093074	L4_IT	0.21458098783692225	CC
chr14_53262948_A_T	LOC107984692	chr14:53262706-53263206	Astro	-0.08110228359424165	CC
chr6_32489989_C_A	LOC124901301	chr6:32489634-32490134	L5_IT_A	0.3839562538392496	CC
chr10_14000772_A_G	FRMD4A	chr10:14000754-14001254	L5_IT_B	-0.05920929175066014	CC
chr2_37331881_T_C	PRKD3	chr2:37331653-37332153	L6_CT	-0.051515808203760116	CC
chr1_150255215_G_C	SEMA6C	chr1:150254876-150255376	L6_IT_Car3	-0.050008797219529555	CC
chr13_23162277_G_A	LOC105370115	chr13:23161939-23162439	L5_ET	0.06391134198961979	CC
chr2_129606855_T_A	LOC105373612	chr2:129606564-129607064	Oligo	-0.06758247755365199	CC
chr6_32439448_T_C	HLA-DRB6	chr6:32439064-32439564	Sst	-0.051416618070094344	CC
chr19_4458176_C_A	HDGFL2	chr19:4457951-4458451	L6_CT	-0.08486358804949745	CC
chr19_54510733_C_A	SIGLEC10	chr19:54510495-54510995	Sst_Chodl	-0.05444044456255037	CC
chr3_36960273_G_A	TRANK1	chr3:36960015-36960515	Endo	0.08137865326521831	CC
chr19_14962699_T_G	OR7A5	chr19:14962552-14963052	Astro	0.3299401316836619	CC
chr14_18234647_G_C	DHRS4L1	chr14:18234469-18234969	Vip	0.06596847457074162	CC
chr11_78578728_T_C	LOC124902724	chr11:78578437-78578937	L5_ET	-0.06856750572773951	CC
chr2_119724611_A_G	LOC105373581	chr2:119724383-119724883	L56_NP	0.10243651193047176	CC
chr17_4382672_A_G	SPNS2-AS1	chr17:4382465-4382965	L23_IT	-0.12125756137904986	CC
chr22_38524590_C_G	PICK1	chr22:38524407-38524907	Astro	0.05229083990280259	CC
chr1_205765641_C_G	LOC124904493	chr1:205765397-205765897	Oligo	-0.09078762883573477	CC
chr6_3588964_C_T	LOC124901243	chr6:3588753-3589253	L6b	-0.0725509961869335	CC
chr6_25144736_T_A	LOC101928663	chr6:25144544-25145044	L56_NP	0.12881202417927584	CC
chr12_10547057_T_A	STYK1	chr12:10547035-10547535	L4_IT	-0.06249775714752204	CC
chr12_65721014_G_T	HMGA2	chr12:65720752-65721252	Lamp5	-0.05187900389809741	CC
chr11_73171024_T_C	P2RY2	chr11:73170741-73171241	L5_IT_B	-0.08187336707269655	CC
chr9_99302071_C_A	LINC02872	chr9:99301925-99302425	L5_ET	-0.33126197558700987	CC
chr5_180683556_A_G	RASGEF1C	chr5:180683432-180683932	L6_IT	0.05323410536012929	CC
chr1_109122264_G_A	ELAPOR1	chr1:109121983-109122483	Pvalb	-0.09174676236631285	CC
chr19_14962699_T_G	OR7C1	chr19:14962534-14963034	L6_CT	0.13742832564572094	CC
chr5_159973152_T_A	LOC105377685	chr5:159972927-159973427	Oligo	-0.2174934400629298	CC
chr9_140400098_T_C	CIZ1	chr9:140399835-140400335	Endo	-0.054150381895801125	CC
chr5_77300846_C_G	F2RL1	chr5:77300507-77301007	Micro-PVM	0.07824258470210044	CC
chr2_38105643_G_T	CYP1B1-AS1	chr2:38105359-38105859	L6_CT	0.22733693202947958	CC
chr6_3588964_C_T	LOC124901243	chr6:3588759-3589259	OPC	-0.20071561979787855	CC
chr11_130853496_C_G	LOC105369576	chr11:130853234-130853734	Sst	0.07177618367775729	CC
chr10_120556028_G_A	RGS10	chr10:120555791-120556291	L5_IT_A	-0.07618268734615619	CC
chr4_141633425_C_A	SLC7A11-AS1	chr4:141633218-141633718	Pvalb	-0.05341912988165021	CC
chr3_128941086_G_A	LOC124909426	chr3:128940914-128941414	Astro	0.05773521261552439	CC
chr17_74792741_A_G	LINC00469	chr17:74792698-74793198	L6b	-0.15972840031350088	CC
chr12_17465351_C_G	LINC02378	chr12:17465134-17465634	Pvalb	1.8259453514668542	CC
chr11_125598244_C_T	EI24	chr11:125597781-125598281	L6_CT	0.072214637488349	CC
chr5_56061066_A_G	CCNO	chr5:56060746-56061246	L6_CT	0.14782408578694728	CC
chr11_94116438_C_G	LOC105369435	chr11:94116239-94116739	L4_IT	-0.15774975849129236	CC
chr6_32439389_G_T	HLA-DRA	chr6:32439064-32439564	L6_IT_Car3	-0.08787767974738614	CC
chr9_12222476_G_T	LOC105375976	chr9:12222263-12222763	Oligo	0.09403936316398731	CC
chr15_91061409_T_C	LOC105370982	chr15:91061006-91061506	L5_ET	0.07493000906026293	CC
chr6_2610176_G_A	LOC124901240	chr6:2609942-2610442	OPC	0.09611310612241386	CC
chr2_236658339_T_A	GBX2	chr2:236657964-236658464	Lamp5	0.08352386834234782	CC
chr6_32482737_G_A	HLA-DQB1	chr6:32482610-32483110	Oligo	0.11219579311084882	CC
chr13_42215355_G_A	LOC105370179	chr13:42215004-42215504	L5_ET	0.053094674064604774	CC
chr10_91009724_G_A	LOC105378426	chr10:91009472-91009972	L5_IT_B	0.08900866378531136	CC
chr1_117028352_A_G	PTGFRN	chr1:117028081-117028581	Oligo	-0.15344894677094523	CC
chr10_30573569_G_A	MAP3K8	chr10:30573407-30573907	L5_ET	0.05457225357068918	CC
chr15_95664905_G_C	LINC00923	chr15:95664611-95665111	L4_IT	0.14865670406087705	CC
chr6_32490036_G_A	HLA-DRB1	chr6:32489635-32490135	L23_IT	0.0597272253564487	CC
chr17_49824418_G_C	GIP	chr17:49824190-49824690	L4_IT	0.2600596152906136	CC
chr6_6802809_C_T	LOC105374903	chr6:6802489-6802989	L5_ET	0.08463438815889512	CC
chr12_10890042_T_G	TAS2R8	chr12:10889911-10890411	Astro	-0.05096803910552161	CC
chr6_32490009_T_C	LOC124901301	chr6:32489634-32490134	L5_IT_B	0.2858371630980945	CC
chr11_134495963_C_T	GLB1L3	chr11:134495681-134496181	Oligo	-0.050394091394783125	CC
chr2_21926032_A_C	LOC105374320	chr2:21925844-21926344	Sncg	0.12523364596532627	CC
chr6_56794497_A_G	BEND6	chr6:56794106-56794606	L5_IT_A	0.08711562429785857	CC
chr12_57078247_G_T	STAT6	chr12:57078003-57078503	L4_IT	0.07405162434485124	CC
chr13_24176573_G_A	CENPJ	chr13:24176484-24176984	Sncg	-0.05886732158061214	CC
chr17_40836253_T_C	GSDMA	chr17:40836024-40836524	OPC	0.05371775857597649	CC
chr12_9098176_T_C	MIR1244-3	chr12:9097890-9098390	L23_IT	-0.08866397276203308	CC
chr3_185314203_T_A	LINC02031	chr3:185313925-185314425	OPC	0.14045413306907983	CC
chr5_75247420_G_T	NSA2	chr5:75247183-75247683	Sst_Chodl	0.07054652859013633	CC
chr1_109722209_G_C	GSTM5	chr1:109722002-109722502	L5_IT_A	0.2896626937146527	CC
chr9_126697887_T_A	LOC124902254	chr9:126697660-126698160	L5_ET	0.13919241106111224	CC
chr6_32439175_G_C	HLA-DRB1	chr6:32439064-32439564	L5_IT_A	0.07683613492231345	CC
chr9_33406895_C_T	AQP3	chr9:33406669-33407169	L4_IT	0.08133242107986227	CC
chr4_123357107_T_C	LINC01365	chr4:123356882-123357382	L23_IT	0.054362190145096356	CC
chr1_109722311_C_T	GSTM5	chr1:109721996-109722496	VLMC	-0.06179866366599829	CC
chr9_148999829_G_T	LOC107987143	chr9:148999549-149000049	Lamp5	-0.07170366070509493	CC
chr11_93253309_C_G	LOC124902734	chr11:93253118-93253618	L5_ET	0.08073168603551606	CC
chr10_78297350_G_A	KCNMA1-AS3	chr10:78297056-78297556	L4_IT	0.08706958902445106	CC
chr3_180887322_G_T	LOC107986154	chr3:180887096-180887596	L56_NP	0.15198132254664598	CC
chr11_6982621_G_T	OR10A2	chr11:6982362-6982862	OPC	-0.10807907860150046	CC
chr11_71370112_G_A	DHCR7	chr11:71369827-71370327	Astro	0.05703652580158369	CC
chr1_67223237_T_C	IL12RB2	chr1:67223050-67223550	L6_IT	0.06033627744622727	CC
chr11_124911224_G_T	ROBO3	chr11:124910807-124911307	L6_CT	0.12299427895203241	CC
chr6_32961152_G_A	LOC105375021	chr6:32961059-32961559	Lamp5	0.060218255829751044	CC
chr5_29033136_C_G	LOC124901178	chr5:29032709-29033209	OPC	0.06574898248832617	CC
chr5_127593606_A_G	C5orf63	chr5:127593296-127593796	Endo	-0.0804153214386365	CC
chr8_28641751_T_C	ZNF395	chr8:28641536-28642036	Vip	0.05700143520961731	CC
chr4_60143450_C_A	LOC105377666	chr4:60143377-60143877	L6b	-0.34979565470896823	CC
chr19_40493967_C_T	ZNF781	chr19:40493854-40494354	L6_IT_Car3	0.09189174197978112	CC
chr9_149485011_A_G	STPG3	chr9:149484822-149485322	Oligo	-0.06402565790399839	CC
chr22_36657439_T_C	APOL4	chr22:36657086-36657586	Lamp5	-0.23105030812939065	CC
chr6_32357955_A_G	HLA-DRB5	chr6:32357486-32357986	L5_IT_A	0.11813807822551414	CC
chr13_42242407_G_A	DNAJC15	chr13:42242335-42242835	Endo	-0.10946279857938324	CC
chr22_38036063_A_G	CDC42EP1	chr22:38035844-38036344	immune	0.11798865936412961	CC
chr5_136356948_C_T	LOC124901074	chr5:136356919-136357419	Lamp5	0.06624613119462097	CC
chr1_226977731_G_T	PRSS38	chr1:226977413-226977913	L23_IT	0.06087753872151147	CC
chr8_95351960_C_T	LOC105375648	chr8:95351932-95352432	Lamp5	0.056876601733519716	CC
chr5_6883692_T_G	LOC105374642	chr5:6883460-6883960	Astro	0.11406961373983204	CC
chr12_7899051_T_G	SLC2A14	chr12:7898786-7899286	L56_NP	-0.05682916573805663	CC
chr3_53251217_G_A	TKT	chr3:53250976-53251476	Vip	0.05997554017925566	CC
chr2_119657955_G_A	LOC105373581	chr2:119657688-119658188	Micro-PVM	-0.10811575987037081	CC
chr2_132473561_A_T	LOC124908048	chr2:132473508-132474008	L6_IT_Car3	0.0630529176092578	CC
chr10_123346878_G_C	ARMS2	chr10:123346829-123347329	OPC	-0.05072925747080159	CC
chr6_32439187_T_C	HLA-DQA1	chr6:32439057-32439557	Micro-PVM	0.05299266012660553	CC
chr2_177119894_A_C	LOC105373756	chr2:177119654-177120154	Pvalb	0.05169510998200488	CC
chr22_21127543_G_A	TMEM191A	chr22:21127415-21127915	Astro	0.09886194656629321	CC
chr13_47346378_T_C	LINC00562	chr13:47346171-47346671	L23_IT	0.15681503552255194	CC
chr19_49254119_A_C	CCDC8	chr19:49253925-49254425	L6_CT	-0.07044190320686328	CC
chr20_1892473_C_A	SIRPB3P	chr20:1892168-1892668	Lamp5	0.06578427888487193	CC
chr19_13890703_A_G	MRI1	chr19:13890490-13890990	Vip	-0.22534953697516968	CC
chr5_148422934_G_A	SCGB3A2	chr5:148422677-148423177	L6_CT	-0.05358522385310538	CC
chr5_149775497_G_T	ABLIM3	chr5:149775166-149775666	Astro	-0.05901969892656034	CC
chr6_32488974_G_A	LOC124901301	chr6:32488880-32489380	L5_IT_A	0.17350755111695015	CC
chr4_59622485_C_G	LOC124900707	chr4:59622319-59622819	Pvalb	0.05794699979901985	CC
chr12_10302518_C_T	KLRC3	chr12:10302077-10302577	L23_IT	-0.10169405874561654	CC
chr2_167650963_G_A	XIRP2	chr2:167650731-167651231	L4_IT	0.07959341709740464	CC
chr6_111787929_A_C	LOC105377941	chr6:111787624-111788124	Astro	-0.25829823252973716	CC
chr22_19311505_C_T	LOC122455341	chr22:19311437-19311937	L4_IT	-0.12021343200145163	CC
chr6_32358492_C_A	HLA-DRB5	chr6:32358096-32358596	Oligo	-0.13525647872018887	CC
chr8_5771426_T_C	LOC105377795	chr8:5771201-5771701	L23_IT	0.054864763918560655	CC
chr4_15761073_T_C	CD38	chr4:15760771-15761271	Pvalb	-0.05644772126698072	CC
chr10_43352923_T_G	CCNYL2	chr10:43352771-43353271	Sst	-0.11112725590350347	CC
chr22_25147364_C_G	LOC124905092	chr22:25147189-25147689	Pvalb	-0.05820464692909044	CC
chr5_68821037_T_C	LOC107986420	chr5:68820787-68821287	Astro	0.057882346599368084	CC
chr10_126340735_C_T	LOC105378542	chr10:126340517-126341017	Oligo	0.10813943932581882	CC
chr6_32439448_T_C	HLA-DRB1	chr6:32439057-32439557	L5_IT_A	-0.12421286279832344	CC
chr17_3420723_C_A	TRPV3	chr17:3420450-3420950	Micro-PVM	-0.11875676340250418	CC
chr1_14691619_A_G	FHAD1	chr1:14691313-14691813	L6_IT_Car3	0.20962173308863274	CC
chr8_139099459_G_A	LOC401478	chr8:139099261-139099761	L6_IT	-0.07261464105470683	CC
chr14_53262948_A_T	LOC107984692	chr14:53262704-53263204	Lamp5	-0.05037143572183034	CC
chr4_125282062_G_A	LOC102724158	chr4:125281790-125282290	L56_NP	0.07234782640912574	CC
chr3_151394730_G_T	LOC105374150	chr3:151394243-151394743	Astro	0.1650807781900241	CC
chr22_42694290_G_A	TCF20	chr22:42694035-42694535	Oligo	-0.14907051022733775	CC
chr8_87212869_G_A	ATP6V0D2	chr8:87212636-87213136	Astro	-0.13246895415512672	CC
chr8_2481829_C_T	LINC03021	chr8:2481461-2481961	Vip	-0.16430344977153588	CC
chr5_107865126_G_A	LOC124901038	chr5:107864894-107865394	Micro-PVM	0.05085905675178992	CC
chr4_651039_T_C	PDE6B-AS1	chr4:650758-651258	L5_IT_B	-0.05692664818935622	CC
chr1_109722393_A_G	LOC124904258	chr1:109722002-109722502	L5_ET	-0.059925634831298646	CC
chr19_40493967_C_T	ZNF781	chr19:40493854-40494354	L4_IT	0.09831492106441253	CC
chr19_54510733_C_A	SIGLEC10	chr19:54510494-54510994	L56_NP	-0.12764792724634644	CC
chr6_2615003_C_T	MYLK4	chr6:2614993-2615493	VLMC	-0.06849431130002559	CC
chr3_128945771_T_G	LOC124909426	chr3:128945335-128945835	L6_CT	0.5807856328058794	CC
chr2_9685381_G_A	LOC105373419	chr2:9685109-9685609	L6_IT	-0.06125715367422263	CC
chr3_21002988_G_C	LOC107986068	chr3:21002926-21003426	Sst	0.06323308430375452	CC
chr7_55338378_T_C	EGFR-AS1	chr7:55338075-55338575	OPC	-0.17856038072116842	CC
chr6_32489658_A_G	HLA-DQB1	chr6:32489634-32490134	L23_IT	-0.14040344021882767	CC
chr3_5565997_G_A	LOC105376939	chr3:5565769-5566269	Micro-PVM	0.15462845428586292	CC
chr1_207499293_C_G	LOC105372889	chr1:207499031-207499531	Sncg	0.06844199438552678	CC
chr6_2892052_T_A	HTATSF1P2	chr6:2892035-2892535	Endo	0.25416688177093305	CC
chr6_28091023_G_C	TOB2P1	chr6:28090564-28091064	L5_IT_A	0.24982592840068651	CC
chr3_42508462_G_A	LOC124909371	chr3:42508215-42508715	Micro-PVM	0.8770030984339994	CC
chr18_27789383_G_C	LOC105372040	chr18:27789122-27789622	OPC	0.05536682431205375	CC
chr12_10895026_G_A	TAS2R19	chr12:10894527-10895027	Vip	0.05869884953725446	CC
chr4_37795624_C_T	LOC105374404	chr4:37795466-37795966	L5_ET	0.1077737235340237	CC
chr9_745527_T_C	LOC124902109	chr9:745272-745772	Pvalb	-0.05788618413272051	CC
chr10_27773021_C_G	MKX-AS1	chr10:27772837-27773337	Oligo	-0.1375566988099104	CC
chr12_69628656_T_C	RAB3IP	chr12:69628536-69629036	L5_IT_A	0.06396976043636826	CC
chr15_99504076_T_C	OR4F13P	chr15:99503868-99504368	Lamp5	-0.05419958659754798	CC
chr7_22635269_G_T	STEAP1B	chr7:22634977-22635477	Astro	0.05281017870865057	CC
chr3_183365528_T_C	LINC02053	chr3:183365219-183365719	L5_IT_A	0.05059637267961703	CC
chr7_21792542_A_T	DNAH11	chr7:21792191-21792691	VLMC	0.06983019149298686	CC
chr6_14910149_T_C	LOC105374945	chr6:14909823-14910323	Sst	-0.18857906960687387	CC
chr6_32492670_G_C	HLA-DRB6	chr6:32492418-32492918	L6_IT	-0.05120969147020782	CC
chr6_32489770_G_A	HLA-DQA1	chr6:32489634-32490134	Micro-PVM	-0.13843097201389476	CC
chr6_32108700_G_C	TSBP1-AS1	chr6:32108367-32108867	L5_IT_B	-0.7581324490780759	CC
chr15_86950852_C_G	CARMAL	chr15:86950720-86951220	L4_IT	-0.06024376480238525	CC
chr2_10874275_G_A	LINC01954	chr2:10873989-10874489	Astro	0.21474109851644307	CC
chr17_50921414_A_C	PICART1	chr17:50921187-50921687	OPC	0.10413845785482634	CC
chr6_32358502_A_T	HLA-DRB5	chr6:32358095-32358595	OPC	0.08562108477539798	CC
chr6_32414597_T_A	HLA-DRB1	chr6:32414410-32414910	Sncg	-0.07463880973642567	CC
chr8_134617011_T_C	ST3GAL1	chr8:134616855-134617355	L6_CT	-0.10015458396608246	CC
chr14_70371427_C_T	GPATCH2L	chr14:70371086-70371586	Micro-PVM	0.0518801076589952	CC
chr12_30771443_C_T	LOC107984476	chr12:30771153-30771653	OPC	0.07263898965716198	CC
chr2_9680635_C_T	YWHAQ	chr2:9680435-9680935	L5_IT_A	-0.0703900477400694	CC
chr6_32488434_A_C	HLA-DQB1	chr6:32488047-32488547	L6_CT	-0.09604741769229008	CC
chr15_79238258_A_G	TMC3	chr15:79238011-79238511	L4_IT	-0.058316236455095094	CC
chr6_31316299_C_T	MICB-DT	chr6:31315977-31316477	Astro	0.2077295600551876	CC
chr10_29348229_C_T	LOC124902400	chr10:29347846-29348346	Astro	-0.13753120733669344	CC
chr7_151501545_A_G	ZBED10P	chr7:151501073-151501573	Sncg	-0.12365807441852628	CC
chr7_99398942_G_A	BHLHA15	chr7:99398611-99399111	Pvalb	0.17136701111321528	CC
chr10_3242780_T_C	LOC105376353	chr10:3242534-3243034	L6_IT	-0.06597614659558015	CC
chr6_32489218_C_A	HLA-DQB1	chr6:32488880-32489380	Lamp5	0.09466038313323732	CC
chr5_124918738_A_G	LOC107986448	chr5:124918481-124918981	Micro-PVM	-0.08758414583432028	CC
chr15_51386697_T_C	LOC105370826	chr15:51386368-51386868	Astro	-0.059351229644597936	CC
chr18_14594194_C_A	MIR8069-1	chr18:14593972-14594472	L6_IT	-0.09339205306220277	CC
chr4_48140453_C_T	NIPAL1	chr4:48140153-48140653	L6_IT	0.06986940299568101	CC
chr15_36798324_A_C	LOC105370780	chr15:36797886-36798386	L6_CT	0.059451258530662354	CC
chr6_30128205_G_C	TRIM26	chr6:30127900-30128400	L6_IT	-0.14586407386101463	CC
chr1_109696409_G_T	GSTM2	chr1:109696204-109696704	Sncg	-0.17222381781601825	CC
chr7_160370519_A_C	VIPR2	chr7:160370242-160370742	Sst_Chodl	-0.13810165364547178	CC
chr21_24014181_C_T	JAM2	chr21:24013898-24014398	L6_IT	0.09712101741449253	CC
chr1_113892696_C_T	BCL2L15	chr1:113892338-113892838	L6_IT	0.09373278674862462	CC
chr14_18154130_G_A	DHRS4	chr14:18153781-18154281	L6b	0.10662121464896046	CC
chr1_24414671_A_G	NCMAP	chr1:24414556-24415056	OPC	-0.6806405314942632	CC
chr7_5468480_G_T	SLC29A4	chr7:5468044-5468544	L4_IT	-0.06854744799207868	CC
chr11_134480816_T_C	B3GAT1-DT	chr11:134480384-134480884	Endo	-0.06725831682038086	CC
chr20_57213167_G_A	LINC01440	chr20:57212963-57213463	Vip	-0.08400674350729997	CC
chr8_5878053_C_T	LOC105377797	chr8:5877668-5878168	L6_CT	-0.45922333364072143	CC
chr1_109722442_T_C	GSTM5	chr1:109722002-109722502	L23_IT	0.3370783018886163	CC
chr12_131668938_G_A	LINC02415	chr12:131668887-131669387	L56_NP	0.12159996804439732	CC
chr6_168538706_T_C	TCP10L2	chr6:168538488-168538988	Micro-PVM	0.14650363244489872	CC
chr10_46255248_C_T	OR13A1	chr10:46254950-46255450	L6b	-0.13382777703029358	CC
chr6_2859914_T_C	LINC01011	chr6:2859423-2859923	L6b	-0.07814289217268389	CC
chr3_134647978_A_C	LOC124906288	chr3:134647626-134648126	Sst	0.05314028463527354	CC
chr1_117226754_A_G	TRIM45	chr1:117226489-117226989	Astro	0.05291133443085361	CC
chr22_36699826_G_A	APOL2	chr22:36699507-36700007	Oligo	-0.09977089101149694	CC
chr5_55660767_G_C	LINC02998	chr5:55660472-55660972	L5_IT_A	0.07557663876827903	CC
chr2_38105643_G_T	LOC102723739	chr2:38105359-38105859	immune	0.08723538790684238	CC
chr22_49877402_A_G	LOC124905143	chr22:49876964-49877464	Astro	0.5129513186970145	CC
chr1_68244157_T_A	LOC124904198	chr1:68243895-68244395	Vip	-0.06061444100775093	CC
chr10_89903992_G_T	LOC105378418	chr10:89903727-89904227	L4_IT	-0.06249441884631568	CC
chr3_1244032_A_G	LOC105376923	chr3:1243812-1244312	L6_CT	-0.08379167756067574	CC
chr7_95628121_T_C	COL1A2	chr7:95627956-95628456	Pvalb	-0.051645213867232975	CC
chr6_32489873_G_A	HLA-DRB1	chr6:32489634-32490134	L5_ET	-0.10981103894298361	CC
chr4_79415310_G_A	ART3	chr4:79415060-79415560	Vip	0.12649797354800185	CC
chr20_1892436_T_G	LOC100289473	chr20:1892168-1892668	Pvalb	-0.05912272334288904	CC
chr1_206586367_T_C	C4BPA	chr1:206586017-206586517	L6_IT_Car3	-0.05623168265273115	CC
chr13_79800523_T_C	LOC105370278	chr13:79800289-79800789	L6_CT	-0.07689547535497976	CC
chr6_168372418_C_T	RNASET2	chr6:168372411-168372911	L6_IT	-0.05295867978630753	CC
chr3_5781876_T_A	LOC105376941	chr3:5781583-5782083	L5_IT_B	-0.0525411427302922	CC
chr21_40943322_A_G	SLC37A1	chr21:40943159-40943659	L6_IT	-0.06879194636529107	CC
chr12_26705081_G_T	ITPR2	chr12:26705054-26705554	L5_IT_A	0.28878430270520106	CC
chr17_65283504_G_A	PECAM1	chr17:65283298-65283798	Sst	-0.10246405858628727	CC
chr10_76305733_A_C	LOC107984293	chr10:76305399-76305899	Sst_Chodl	0.09329536430652474	CC
chr6_32439388_T_C	HLA-DQA1	chr6:32439057-32439557	Lamp5	-0.22919491760517863	CC
chr6_32904245_A_C	HLA-DPB2	chr6:32903974-32904474	L5_IT_A	0.07099506803564815	CC
chr1_180534205_G_A	LINC01699	chr1:180533908-180534408	Vip	-0.054952842927682655	CC
chr1_247076335_T_C	OR9H1P	chr1:247076128-247076628	L5_IT_B	-0.2647692236899064	CC
chr8_57701271_T_C	LOC101929488	chr8:57700796-57701296	L5_IT_B	0.13131484691230222	CC
chr11_26417921_G_T	ANO3	chr11:26417521-26418021	Astro	0.10222850800617955	CC
chr4_60018450_G_A	LOC105377666	chr4:60018280-60018780	L5_ET	-0.05404965417585261	CC
chr2_132473606_C_T	LOC124908048	chr2:132473508-132474008	L6_IT_Car3	-0.060483458348302044	CC
chr7_156583661_A_G	LINC03010	chr7:156583563-156584063	L56_NP	0.06976474826107104	CC
chr2_237806285_C_T	LOC105373954	chr2:237806164-237806664	L23_IT	-0.07194709453561465	CC
chr6_38908994_C_G	GLP1R	chr6:38908915-38909415	Astro	0.13114942137525087	CC
chr6_31213383_T_G	HLA-B	chr6:31212909-31213409	L4_IT	-0.052525744987950596	CC
chr9_125575800_A_C	BSPRY	chr9:125575552-125576052	Vip	-0.055526557921028896	CC
chr7_126314348_T_C	POT1-AS1	chr7:126314219-126314719	L5_ET	-0.07529737361947575	CC
chr6_32489968_G_C	HLA-DRB6	chr6:32489635-32490135	Sncg	-0.08903258359826438	CC
chr2_33681243_A_T	LOC124905986	chr2:33680948-33681448	L56_NP	0.06616537675532008	CC
chr6_29807242_G_T	HLA-A	chr6:29806779-29807279	L5_IT_B	0.10267756650422122	CC
chr9_148912710_C_T	EGFL7	chr9:148912532-148913032	Micro-PVM	-0.07165801250279902	CC
chr18_12178533_C_T	ANKRD62	chr18:12178336-12178836	Vip	-0.06185333016945904	CC
chr5_9407881_T_C	SEMA5A-AS1	chr5:9407601-9408101	L56_NP	0.053794449431489255	CC
chr16_62412358_G_T	MT1L	chr16:62412195-62412695	Micro-PVM	-0.12247662920904911	CC
chr6_32490074_A_G	HLA-DQA1	chr6:32489635-32490135	L23_IT	-0.2674826950448095	CC
chr17_76482489_G_C	MYO15B	chr17:76482200-76482700	L4_IT	-0.17476928084660504	CC
chr9_109393416_G_T	ANKRD18CP	chr9:109393234-109393734	Lamp5	0.08344236780695446	CC
chr10_46987545_G_C	LOC124902418	chr10:46987239-46987739	Oligo	-0.07183464322960997	CC
chr2_230899156_T_C	SP100	chr2:230899007-230899507	L23_IT	-0.0564060805967852	CC
chr1_39359605_C_T	BMP8A	chr1:39359237-39359737	L5_ET	-0.08375195062877427	CC
chr6_32439448_T_C	HLA-DQA1	chr6:32439057-32439557	L5_IT_A	-0.0968714252245606	CC
chr6_65745210_T_C	EYS	chr6:65744989-65745489	L5_ET	0.07291236744403307	CC
chr6_26092587_C_G	H3C6	chr6:26092331-26092831	Lamp5	0.06768868327537536	CC
chr21_44438067_G_A	LOC105372841	chr21:44437825-44438325	L6_CT	0.051661697621488756	CC
chr19_57968463_T_C	FCAR	chr19:57968253-57968753	L5_IT_A	0.07041006617056222	CC
chr2_122571743_A_C	LOC105373592	chr2:122571475-122571975	L23_IT	0.2052257290437165	CC
chr1_107173153_G_C	NTNG1	chr1:107172912-107173412	L6_IT	-0.44335331438666614	CC
chr5_29033425_T_A	LOC124901178	chr5:29033383-29033883	L56_NP	-0.12534249712523438	CC
chr6_32488177_T_G	LOC124901301	chr6:32488039-32488539	L5_IT_A	0.09707838213643782	CC
chr2_238650296_C_T	ERFE	chr2:238650003-238650503	L5_IT_A	-0.06369702611679351	CC
chr15_79238258_A_G	TMC3	chr15:79238011-79238511	L5_IT_A	-0.05381118311762201	CC
chr1_205381821_C_T	LOC105372873	chr1:205381759-205382259	Vip	-0.07529400866365199	CC
chr7_138663732_T_C	LOC105375527	chr7:138663481-138663981	Micro-PVM	0.06512328575701909	CC
chr20_23457775_G_A	GZF1	chr20:23457425-23457925	Micro-PVM	0.07279193117306537	CC
chr5_81139871_A_G	DHFR	chr5:81139696-81140196	Sst	0.0881881389259469	CC
chr5_124918738_A_G	LOC107986448	chr5:124918486-124918986	Astro	-0.1380830047917554	CC
chr6_30128205_G_C	TRIM40	chr6:30128004-30128504	L5_IT_A	-0.06134584619955752	CC
chr6_32422387_C_T	HLA-DRB6	chr6:32422135-32422635	Astro	0.3952403193624088	CC
chr7_22635270_G_T	STEAP1B	chr7:22634977-22635477	L5_IT_A	0.082904119598318	CC
chr6_32902173_C_A	HLA-DPB1	chr6:32902045-32902545	L6_CT	-0.13934040722342278	CC
chr17_3420723_C_A	OR3A1	chr17:3420450-3420950	Oligo	-0.0944694683495193	CC
chr6_32422170_C_T	HLA-DRB6	chr6:32422135-32422635	L6_IT_Car3	0.09914167238544302	CC
chr1_152169926_C_T	IVL	chr1:152169542-152170042	L23_IT	0.07261597095107986	CC
chr4_37447220_C_T	LOC124900691	chr4:37446834-37447334	Oligo	0.05048685782534079	CC
chr11_2094472_A_G	H19	chr11:2094247-2094747	L5_IT_B	0.06951987539414617	CC
chr5_127593607_G_C	LOC105379163	chr5:127593279-127593779	L23_IT	-0.06566715213619112	CC
chr6_32492724_T_C	HLA-DRB6	chr6:32492418-32492918	L4_IT	0.11830131245590625	CC
chr1_109724864_G_A	GSTM5	chr1:109724652-109725152	L6_IT_Car3	-0.08304098989302977	CC
chr3_134779273_T_C	LOC124906288	chr3:134779260-134779760	L5_ET	-0.06384248054122921	CC
chr13_18541189_G_C	LOC124900335	chr13:18540876-18541376	L6_IT_Car3	-0.10285407543605274	CC
chr15_79238258_A_G	TMC3-AS1	chr15:79238011-79238511	L6_IT	-0.06321430119900207	CC
chr6_32439448_T_C	HLA-DRA	chr6:32439057-32439557	Astro	0.05215538412682008	CC
chr6_6802809_C_T	LOC105374903	chr6:6802489-6802989	OPC	0.09782414660711525	CC
chr3_54121696_T_C	LOC124909381	chr3:54121642-54122142	Astro	-0.05223510564366851	CC
chr1_167890884_C_A	XCL1	chr1:167890585-167891085	Micro-PVM	-0.07144587406965908	CC
chr1_45908230_G_A	LOC105378694	chr1:45908064-45908564	Vip	-0.09107414552086013	CC
chr6_37342734_C_T	LOC124901313	chr6:37342446-37342946	Vip	0.06258200397362046	CC
chr3_5781914_C_T	LOC102723596	chr3:5781583-5782083	Pvalb	0.05222032768173346	CC
chr12_48240696_A_G	OR8S1	chr12:48240470-48240970	L6b	-0.05612112796162316	CC
chr2_178282348_A_G	PDE11A-AS1	chr2:178282092-178282592	Micro-PVM	0.06391818908029423	CC
chr4_105934988_T_C	LOC105377347	chr4:105934520-105935020	Astro	0.0648355241409515	CC
chr10_134351823_A_G	PAOX	chr10:134351631-134352131	Lamp5	0.11615079077287671	CC
chr2_122571743_A_C	LOC105373592	chr2:122571466-122571966	L5_ET	0.1832205626800416	CC
chr9_150415703_C_A	FAM157B	chr9:150415473-150415973	Lamp5	-0.06744942205510007	CC
chr15_22161126_C_G	PWRN3	chr15:22160798-22161298	Micro-PVM	-0.0657164141354083	CC
chr6_29754489_C_A	HLA-H	chr6:29754078-29754578	L5_IT_B	-0.05942948175234086	CC
chr6_98457209_C_T	MMS22L	chr6:98456953-98457453	immune	0.12479021363299525	CC
chr18_29370988_C_T	LOC105372044	chr18:29370921-29371421	Oligo	0.1393723484819236	CC
chr17_16782168_G_A	KRT17P2	chr17:16781870-16782370	Micro-PVM	0.0646266332327281	CC
chr2_135120087_G_A	TMEM163	chr2:135119867-135120367	Micro-PVM	0.13638853175129917	CC
chr11_82838113_C_T	PRCP	chr11:82837779-82838279	L6_CT	-0.12574150965123998	CC
chr2_115586368_G_T	DPP10-AS1	chr2:115586069-115586569	L5_ET	-0.09265010567511123	CC
chr6_32907876_T_C	HLA-DPB1	chr6:32907718-32908218	L5_IT_B	-0.09281521117337199	CC
chr14_18775270_A_G	GZMH	chr14:18775044-18775544	Oligo	-0.07723340777877863	CC
chr11_118719681_C_T	LOC105369519	chr11:118719200-118719700	Oligo	-0.050392124394488036	CC
chr6_32358412_A_G	HLA-DRB5	chr6:32358096-32358596	Sncg	-0.40972281302725655	CC
chr15_87446617_G_C	PEX11A	chr15:87446374-87446874	L4_IT	-0.29589745976873516	CC
chr10_4827035_T_C	AKR1C6P	chr10:4826748-4827248	L5_ET	-0.06804275782961966	CC
chr6_32492685_G_A	HLA-DQB1	chr6:32492401-32492901	L6_CT	-0.19930766771162478	CC
chr2_171294109_A_G	ERICH2	chr2:171293720-171294220	L5_IT_B	0.08246136756301858	CC
chr7_56770599_A_G	LOC124901640	chr7:56770298-56770798	Oligo	-0.06723265097595421	CC
chr13_94745561_C_T	CLDN10	chr13:94745323-94745823	Astro	-0.08474866053699337	CC
chr6_32358160_C_T	HLA-DRB6	chr6:32358096-32358596	L6b	-0.07638795059491965	CC
chr12_56909231_T_A	SDR9C7	chr12:56909106-56909606	L5_IT_A	-0.07280383503657317	CC
chr3_49026502_T_C	LOC124906235	chr3:49026330-49026830	OPC	0.08221716972821724	CC
chr6_32938999_G_A	LOC105375021	chr6:32938660-32939160	L5_IT_A	-0.08656338787642781	CC
chr19_21743040_C_A	LOC105372323	chr19:21742801-21743301	Vip	0.06832884436137476	CC
chr1_212194578_C_G	VASH2	chr1:212194226-212194726	L56_NP	0.17099504788264053	CC
chr18_751307_T_G	LOC105371952	chr18:751235-751735	L5_IT_B	-0.1927728143143339	CC
chr14_61710161_G_A	LOC105370542	chr14:61709931-61710431	L5_IT_A	0.08847498180508939	CC
chr11_2517713_C_T	LOC105376520	chr11:2517459-2517959	L5_IT_B	-0.12344839234773541	CC
chr6_29806339_A_T	HLA-A	chr6:29806137-29806637	L6_IT_Car3	-0.20486247988100814	CC
chr17_6544232_C_G	MED31	chr17:6543980-6544480	L6_IT_Car3	0.05037792749827652	CC
chr19_54806477_G_A	FPR1	chr19:54806259-54806759	Sncg	0.11213683979865019	CC
chr4_22497810_T_C	ADGRA3	chr4:22497639-22498139	L5_ET	-0.08686490107018763	CC
chr8_92305206_A_G	LOC105375637	chr8:92305016-92305516	L4_IT	0.05978492372183464	CC
chr6_29754245_C_T	HLA-H	chr6:29754078-29754578	Sncg	-0.13016165032137206	CC
chr6_46248179_C_A	RCAN2-DT	chr6:46247897-46248397	Pvalb	-0.07185183461337008	CC
chr2_151815756_A_G	TNFAIP6	chr2:151815408-151815908	L6_IT_Car3	0.5648467024473129	CC
chr16_63402257_C_T	LOC105371291	chr16:63402022-63402522	L5_IT_A	-0.0963654509784897	CC
chr6_81756292_A_G	LOC105377869	chr6:81756088-81756588	L6_IT	-0.11246765288574911	CC
chr10_47163461_C_T	LOC105378577	chr10:47163293-47163793	L4_IT	0.060133696524222735	CC
chr6_32488491_T_C	HLA-DQB1	chr6:32488039-32488539	Pvalb	0.062116694389771965	CC
chr3_66738544_G_A	LOC105377142	chr3:66738217-66738717	Oligo	0.11049081692553253	CC
chr17_82828642_C_G	NOTUM	chr17:82828300-82828800	VLMC	-0.052091506843856106	CC
chr13_110470911_C_T	LOC107984618	chr13:110470710-110471210	L5_IT_A	0.06724081877642263	CC
chr3_198403524_T_C	TNK2-AS1	chr3:198403235-198403735	L5_ET	-0.06588410385636045	CC
chr2_38105643_G_T	CYP1B1-AS1	chr2:38105359-38105859	L5_IT_B	0.2186141000967492	CC
chr8_125389493_A_C	LOC101927588	chr8:125389239-125389739	Sst_Chodl	0.05237442925084723	CC
chr10_117058611_A_G	GFRA1	chr10:117058350-117058850	Vip	0.055739852531546674	CC
chr1_241051978_C_A	OPN3	chr1:241051582-241052082	Oligo	-0.2013780971725243	CC
chr4_111321105_C_T	LOC124900752	chr4:111320860-111321360	L4_IT	0.11289740594141173	CC
chr3_58707253_A_T	FAM3D-AS1	chr3:58707047-58707547	L56_NP	0.08757257660815387	CC
chr20_55841575_G_C	LOC105372675	chr20:55841396-55841896	L23_IT	-0.09658484334127149	CC
chr9_38321640_A_T	LOC107987064	chr9:38321389-38321889	Micro-PVM	0.05611345843324278	CC
chr1_89367016_T_C	LOC105378844	chr1:89366552-89367052	Sst	-0.0624005511174377	CC
chr17_6293354_A_G	LOC105371509	chr17:6293018-6293518	L23_IT	-0.0611272371268754	CC
chr1_216666844_T_A	LOC107985461	chr1:216666363-216666863	L4_IT	-0.059544247433899744	CC
chr1_217792781_G_A	LOC105372924	chr1:217792462-217792962	OPC	0.13437594295759148	CC
chr19_55941911_G_A	ZNF468	chr19:55941830-55942330	Sncg	0.22802970076286133	CC
chr1_230094694_T_G	LOC101927604	chr1:230094497-230094997	Oligo	-0.05415401750167348	CC
chr6_32439448_T_C	HLA-DQA2	chr6:32439057-32439557	Micro-PVM	-0.05266481000061418	CC
chr6_1445003_G_C	LOC107986555	chr6:1444566-1445066	Astro	-0.09225032736934136	CC
chr2_132473873_A_C	ANKRD30BL	chr2:132473508-132474008	Micro-PVM	-0.05111045534613545	CC
chr1_15508696_T_C	FAM131C	chr1:15508459-15508959	L5_IT_B	-0.10085597935369339	CC
chr15_74832726_C_T	LOC105370904	chr15:74832464-74832964	L5_ET	-0.06410242986252901	CC
chr6_32439389_G_T	HLA-DQB1-AS1	chr6:32439057-32439557	L5_ET	-0.0658685319829741	CC
chr6_32489726_C_T	HLA-DRB6	chr6:32489635-32490135	Oligo	0.07857077608703911	CC
chr1_109750495_T_G	LOC124904258	chr1:109750267-109750767	Sst	-0.06127050101478515	CC
chr6_32489749_T_C	HLA-DQB1	chr6:32489634-32490134	L5_ET	-0.3220596837526739	CC
chr7_3272721_G_A	LOC100129603	chr7:3272633-3273133	L23_IT	-0.06150310097247047	CC
chr8_127951925_T_G	LOC105375751	chr8:127951442-127951942	L5_ET	-0.0876460489854125	CC
chr10_62309105_T_C	LOC124902535	chr10:62308873-62309373	L6_IT	0.12659025611612917	CC
chr6_100695318_T_C	LOC124901365	chr6:100695098-100695598	Pvalb	-0.1263070437478877	CC
chr20_18618359_A_C	SMIM26	chr20:18618168-18618668	Micro-PVM	-0.0703852645060703	CC
chr16_4826650_A_G	SMIM22	chr16:4826445-4826945	L5_IT_B	0.11052754410904786	CC
chr6_160244910_C_A	RSPH3	chr6:160244514-160245014	Lamp5	0.10740116628078589	CC
chr6_57884240_A_G	LOC101927293	chr6:57884031-57884531	Sncg	0.08016695220650938	CC
chr22_43124321_C_G	CYB5R3	chr22:43124159-43124659	Endo	0.1282393009127012	CC
chr9_142632171_G_A	LOC107987134	chr9:142631908-142632408	Astro	0.09537464330033174	CC
chr7_30847569_A_C	INMT	chr7:30847199-30847699	L5_IT_A	-0.06046191207885809	CC
chr6_126342742_G_C	LOC100126584	chr6:126342595-126343095	Astro	-0.06896446415078294	CC
chr20_3112169_C_T	AVP	chr20:3111785-3112285	L6_IT	0.08725987420212444	CC
chr4_59618961_G_T	LOC124900707	chr4:59618669-59619169	L5_IT_A	0.09391039828245562	CC
chr20_2589471_T_G	TMC2	chr20:2589086-2589586	L6_CT	0.09041070687108732	CC
chr10_74812166_C_A	C10orf55	chr10:74811928-74812428	L6_CT	0.0907369861027405	CC
chr5_34903466_G_A	RAI14-DT	chr5:34903086-34903586	L56_NP	0.07412531782545795	CC
chr15_72596452_C_T	CYP1A1	chr15:72596210-72596710	L5_IT_B	0.05283960998263737	CC
chr11_84657754_C_T	LOC105369416	chr11:84657366-84657866	OPC	-0.05809989916653979	CC
chr15_22161197_G_A	PWRN1	chr15:22160798-22161298	L6_IT	-0.08805728179221539	CC
chr1_24566196_G_C	CLIC4	chr1:24565922-24566422	L6_CT	0.05777173491410004	CC
chr10_61885799_C_T	LINC00845	chr10:61885557-61886057	L23_IT	-0.05600916895671659	CC
chr6_106355671_G_C	BVES-AS1	chr6:106355230-106355730	L6b	0.07846019331256837	CC
chr16_62479771_G_C	MT1IP	chr16:62479520-62480020	Oligo	-0.06567780332145867	CC
chr20_36582608_T_C	GGT7	chr20:36582497-36582997	VLMC	-0.05306753895087013	CC
chr4_187534198_G_A	LOC105377582	chr4:187533977-187534477	L5_IT_B	-0.07339941435393982	CC
chr10_48294397_A_G	ZNF488	chr10:48294143-48294643	L4_IT	-0.17172893577592063	CC
chr6_29753985_A_C	HLA-H	chr6:29753510-29754010	Sst	0.49794879217316534	CC
chr12_63647134_C_A	LOC105369797	chr12:63646803-63647303	Oligo	-0.07018311164921798	CC
chr12_76228276_C_T	LNCOG	chr12:76228111-76228611	Oligo	-0.07400302399358738	CC
chr17_76120777_A_C	GGA3	chr17:76120334-76120834	Oligo	0.06047473499014444	CC
chr10_111526776_A_G	LOC124902498	chr10:111526685-111527185	L5_IT_A	-0.08741250697536262	CC
chr12_9266206_T_C	LOC101928030	chr12:9266167-9266667	L6_IT_Car3	0.22029042336603732	CC
chr11_116853054_T_G	APOA4	chr11:116852588-116853088	Micro-PVM	-0.07378809576496481	CC
chr1_109696523_C_G	GSTM5	chr1:109696200-109696700	L6_IT_Car3	-0.07074122663925975	CC
chr6_32489021_A_T	HLA-DQB1	chr6:32488880-32489380	Sncg	-0.059900396741667805	CC
chr13_94745557_A_G	CLDN10-AS1	chr13:94745329-94745829	Oligo	0.058842315035337656	CC
chr12_58900902_A_G	LRIG3-DT	chr12:58900607-58901107	L6b	-0.05545182856417519	CC
chr5_177362483_G_A	UNC5A	chr5:177362063-177362563	Astro	0.10435506757348634	CC
chr16_83740485_C_A	LOC105376775	chr16:83740147-83740647	Vip	0.0907345692397179	CC
chr16_62479771_G_C	MT1X	chr16:62479492-62479992	L6_IT_Car3	-0.053939221607510746	CC
chr2_133070672_T_C	GPR39	chr2:133070341-133070841	OPC	0.07084748114441197	CC
chr12_94814032_A_G	LOC124902989	chr12:94813779-94814279	L56_NP	-0.06494862072398089	CC
[truncated: 342,039 more rows]
